# Supplementary material for: Comparing supervised machine learning algorithms for the prediction of partial arterial pressure of oxygen during craniotomy
Source: BMC Med Inform Decis Mak. 2025 Sep 3;25:326. doi: 10.1186/s12911-025-03148-8 (PMC12406590; doi:10.1186/s12911-025-03148-8)
Supplement: Supplementary file 5 — Supplementary Material 5 [file 12911_2025_3148_MOESM5_ESM.zip]

Archive with 19 entries (19 files):
- cv_results_gbr0.csv
- __MACOSX/._cv_results_gbr0.csv
- cv_results_gbr1.csv
- __MACOSX/._cv_results_gbr1.csv
- cv_results_knn0.csv
- __MACOSX/._cv_results_knn0.csv
- cv_results_mlp0.csv
- cv_results_mlp1.csv
- __MACOSX/._cv_results_mlp1.csv
- cv_results_mlp2.csv
- __MACOSX/._cv_results_mlp2.csv
- cv_results_mlr0.csv
- __MACOSX/._cv_results_mlr0.csv
- cv_results_rfr0.csv
- __MACOSX/._cv_results_rfr0.csv
- cv_results_sgd0.csv
- cv_results_svr0.csv
- __MACOSX/._cv_results_svr0.csv
- cv_results_svr1.csv
