# Supplementary material for: Comparing supervised machine learning algorithms for the prediction of partial arterial pressure of oxygen during craniotomy
Source: BMC Med Inform Decis Mak. 2025 Sep 3;25:326. doi: 10.1186/s12911-025-03148-8 (PMC12406590; doi:10.1186/s12911-025-03148-8)
Supplement: Supplementary file 5 — Supplementary Material 5 [file 12911_2025_3148_MOESM5_ESM.zip › cv_results_gbr0.csv]

	mean_fit_time	std_fit_time	mean_score_time	std_score_time	param_learning_rate	param_loss	param_max_depth	param_max_features	param_min_samples_leaf	param_n_estimators	param_subsample	params	split0_test_mape	split1_test_mape	split2_test_mape	split3_test_mape	split4_test_mape	mean_test_mape	std_test_mape	rank_test_mape	split0_test_adjR2	split1_test_adjR2	split2_test_adjR2	split3_test_adjR2	split4_test_adjR2	mean_test_adjR2	std_test_adjR2	rank_test_adjR2	split0_test_std_error	split1_test_std_error	split2_test_std_error	split3_test_std_error	split4_test_std_error	mean_test_std_error	std_test_std_error	rank_test_std_error	split0_test_RMSE	split1_test_RMSE	split2_test_RMSE	split3_test_RMSE	split4_test_RMSE	mean_test_RMSE	std_test_RMSE	rank_test_RMSE
0	0.5923233509063721	0.016818589837293316	0.006659221649169922	0.0016885020400895455	0.05	squared_error	3	sqrt	3	150	0.8	{'learning_rate': 0.05, 'loss': 'squared_error', 'max_depth': 3, 'max_features': 'sqrt', 'min_samples_leaf': 3, 'n_estimators': 150, 'subsample': 0.8}	-29.492549268958708	-59523042337119.945	-27.396592303528195	-24.848226101325842	-24.16182797699561	-11904608467445.17	23809216934837.387	37	0.7073340498916467	0.7438888499500027	0.6821963047174703	0.7124313983391469	0.7449065422227011	0.7181514290241936	0.023751868660904518	1	-0.06077708795949123	-0.05586282636615427	-0.06639529636216071	-0.05658368219170187	-0.05553481039099374	-0.05903074065410037	0.004135981483199459	1	-0.0854321602247618	-0.07930181218864248	-0.08876779410681272	-0.07799697366458057	-0.07924338636752297	-0.08214842531046411	0.0042041875919823606	1
1	0.6245790958404541	0.01331221367049137	0.006934738159179688	0.0016020586378963598	0.05	squared_error	3	sqrt	3	150	1.0	{'learning_rate': 0.05, 'loss': 'squared_error', 'max_depth': 3, 'max_features': 'sqrt', 'min_samples_leaf': 3, 'n_estimators': 150, 'subsample': 1.0}	-29.59236684647342	-60834683086662.48	-27.438989969420856	-24.893402724040055	-24.16838546182222	-12166936617353.715	24333873234654.383	114	0.7089523177057753	0.7422734961260062	0.6808002058669946	0.7097743681122077	0.7444091674433566	0.7172419110508681	0.023736551996215376	7	-0.06031774650732302	-0.056009349282656065	-0.06663835219127182	-0.05695349090470065	-0.05561411800915158	-0.059106611379020624	0.004113889599175699	4	-0.08519563841853475	-0.07955150676461074	-0.08896255711920652	-0.07835647711494698	-0.07932060212389415	-0.08227735630823863	0.004117140392256802	7
2	0.8511612892150879	0.08059916246678057	0.009395694732666016	0.0022348202392090673	0.05	squared_error	3	sqrt	3	200	0.8	{'learning_rate': 0.05, 'loss': 'squared_error', 'max_depth': 3, 'max_features': 'sqrt', 'min_samples_leaf': 3, 'n_estimators': 200, 'subsample': 0.8}	-29.521966034514673	-59707593515693.91	-27.37576290049405	-24.86994334800712	-24.130646781476315	-11941518703159.96	23883037406266.973	43	0.707239298398489	0.7429730115514377	0.6819596017682099	0.7115466086300188	0.7452177253163552	0.7177872491329021	0.02375112134836786	3	-0.06075754692709132	-0.05605843005860919	-0.06646042065079315	-0.05667038072273969	-0.05549972105253966	-0.059089299882354604	0.004124048679389638	2	-0.085445988566711	-0.07944347496366994	-0.08880084546528863	-0.07811687186909945	-0.0791950379558543	-0.08220044376412466	0.004181094692618889	3
3	0.9692388057708741	0.12065784153038576	0.009325647354125976	0.001658950996094535	0.05	squared_error	3	sqrt	3	200	1.0	{'learning_rate': 0.05, 'loss': 'squared_error', 'max_depth': 3, 'max_features': 'sqrt', 'min_samples_leaf': 3, 'n_estimators': 200, 'subsample': 1.0}	-29.629892676131803	-60648243991763.28	-27.422066068373386	-24.904202409924835	-24.129411892056428	-12129648798373.875	24259297596694.703	95	0.7073038190683776	0.742361042790413	0.6800667595474271	0.7091751642854932	0.7449112767658077	0.7167636124915038	0.024253868540045968	13	-0.06051531767400862	-0.05605030841479246	-0.06675572639293773	-0.057005359370129766	-0.05557494658173016	-0.059180331686719746	0.004164015959558104	13	-0.08543657245284193	-0.07953799426104856	-0.08906470602785332	-0.07843732333696452	-0.07924265098416033	-0.08234384941257374	0.004182966656575261	13
4	1.061177921295166	0.052973041744292654	0.012384796142578125	0.0025234867044102442	0.05	squared_error	3	sqrt	3	250	0.8	{'learning_rate': 0.05, 'loss': 'squared_error', 'max_depth': 3, 'max_features': 'sqrt', 'min_samples_leaf': 3, 'n_estimators': 250, 'subsample': 0.8}	-29.536676637089116	-59893598709746.914	-27.3791338493642	-24.877466113344944	-24.120865022443034	-11978719741970.566	23957439483888.17	49	0.7070824992752197	0.7426538566951029	0.6810472903760499	0.7104579734469091	0.7446152082935986	0.7171713656173762	0.023892783525194607	9	-0.06076534980027176	-0.056163558650746584	-0.06656450074259035	-0.056765907100652616	-0.05555050620454177	-0.05916196449976061	0.004126561448994301	11	-0.0854688674274466	-0.0794927828301518	-0.08892811861769745	-0.07826414122325427	-0.07928862410028199	-0.08228850683976642	0.004176362671829813	9
5	1.197613573074341	0.13282895163754538	0.013766908645629882	0.006962457158607303	0.05	squared_error	3	sqrt	3	250	1.0	{'learning_rate': 0.05, 'loss': 'squared_error', 'max_depth': 3, 'max_features': 'sqrt', 'min_samples_leaf': 3, 'n_estimators': 250, 'subsample': 1.0}	-29.662999727065788	-60577878555704.49	-27.409315025241384	-24.90042031307982	-24.1393689223691	-12115575711162.121	24231151422271.188	92	0.7057010134009747	0.7419366972789379	0.6792962589538173	0.7101096842474149	0.7435331556045579	0.7161153618971405	0.02416050468373868	26	-0.06073594098806425	-0.05615662771234155	-0.06687520318503291	-0.05684973194651996	-0.0557729999434493	-0.05927810075508159	0.004189691258379986	28	-0.08567017861922052	-0.0796034690343015	-0.08917188954700878	-0.07831119892164613	-0.0794564175378441	-0.08244263073200421	0.004236673854662588	26
6	0.6116207122802735	0.044307947367646705	0.007065629959106446	0.001355959371468102	0.05	squared_error	3	sqrt	5	150	0.8	{'learning_rate': 0.05, 'loss': 'squared_error', 'max_depth': 3, 'max_features': 'sqrt', 'min_samples_leaf': 5, 'n_estimators': 150, 'subsample': 0.8}	-29.417786461869603	-59391471178701.516	-27.41875396201263	-24.86979118544105	-24.182698904193405	-11878294235761.48	23756588471470.016	32	0.7076908022295028	0.7436508853352617	0.6814095323356085	0.711808249830097	0.7447093737738373	0.7178537687008614	0.02389448179243755	2	-0.060777424535177135	-0.05590343788336697	-0.06657797209253088	-0.05667027377574582	-0.05555717997276601	-0.05909725765191737	0.00418107485513503	3	-0.08538007453362471	-0.07933864511007832	-0.08887760541217184	-0.07808143593817393	-0.07927400510186407	-0.08219035321918257	0.004205096685203226	2
7	0.742564344406128	0.07288818964258928	0.010133314132690429	0.001157524174689547	0.05	squared_error	3	sqrt	5	150	1.0	{'learning_rate': 0.05, 'loss': 'squared_error', 'max_depth': 3, 'max_features': 'sqrt', 'min_samples_leaf': 5, 'n_estimators': 150, 'subsample': 1.0}	-29.577322967693604	-60681926762157.79	-27.42346076529912	-24.942255016967586	-24.145005338500614	-12136385352452.777	24272770704852.508	98	0.7095124576222587	0.7416571929237897	0.6810746302117592	0.7083933618481515	0.7452352505190472	0.7171745786250012	0.023773194366050077	8	-0.060301788898064354	-0.05613964081281627	-0.06656825695254923	-0.05704099690755238	-0.05554713589279813	-0.059119563892756063	0.004070462095423738	6	-0.08511361670254983	-0.07964656600853108	-0.08892430718706426	-0.07854268114376757	-0.07919231419306165	-0.08228389704699487	0.0040647867383445755	8
8	1.0210200786590575	0.14852649759996936	0.011319494247436524	0.002064022390800432	0.05	squared_error	3	sqrt	5	200	0.8	{'learning_rate': 0.05, 'loss': 'squared_error', 'max_depth': 3, 'max_features': 'sqrt', 'min_samples_leaf': 5, 'n_estimators': 200, 'subsample': 0.8}	-29.423981277357843	-59551201164068.93	-27.422603118607874	-24.903752668608252	-24.130716037720944	-11910240232834.963	23820480465616.984	39	0.7076594541878533	0.742345310738048	0.6807315102594101	0.7112025354123156	0.7455655968549345	0.7175008814905122	0.024055699651129272	5	-0.06081911795797729	-0.056174697991817006	-0.06666438546112742	-0.056699645624892464	-0.0554472714179592	-0.059161023690754676	0.004190899511155676	10	-0.0853846526077976	-0.07954042261428189	-0.0889721295065531	-0.07816344770059376	-0.07914095430731555	-0.08224032134730838	0.0042123743451177665	5
9	1.0049187660217285	0.14218267094992082	0.010590839385986327	0.0025054505420229515	0.05	squared_error	3	sqrt	5	200	1.0	{'learning_rate': 0.05, 'loss': 'squared_error', 'max_depth': 3, 'max_features': 'sqrt', 'min_samples_leaf': 5, 'n_estimators': 200, 'subsample': 1.0}	-29.59919940155768	-60682193312350.484	-27.399981915941662	-24.956338603062484	-24.108653857429555	-12136438662491.309	24272877324929.582	99	0.7086193964409563	0.7413667899309098	0.6807848576376405	0.7075337956734186	0.7457111606949496	0.716803200075575	0.024038542491712944	12	-0.06042699314134897	-0.05623324245940681	-0.06660101750199549	-0.05710276117857599	-0.05551044132595319	-0.05917489112145609	0.0040765260735788475	12	-0.08524435094061382	-0.0796913187637196	-0.08896469590711081	-0.07865835572856712	-0.07911831250019558	-0.08233540676804138	0.00408095655302113	12
10	1.3904779434204102	0.10085408255409409	0.012941837310791016	0.0009803687435743056	0.05	squared_error	3	sqrt	5	250	0.8	{'learning_rate': 0.05, 'loss': 'squared_error', 'max_depth': 3, 'max_features': 'sqrt', 'min_samples_leaf': 5, 'n_estimators': 250, 'subsample': 0.8}	-29.444288551691734	-59465568067135.95	-27.45220983877919	-24.916643119083492	-24.111211400682755	-11893113613448.375	23786227226843.79	36	0.7077336987375639	0.7420691186989716	0.6796034344420276	0.7101806480048569	0.7454013003535019	0.7169976400473843	0.024355556091034705	10	-0.06082572793612381	-0.056306359650651186	-0.06678011850741693	-0.05675860146480077	-0.0554538255506252	-0.05922492662192358	0.004206316334052313	20	-0.08537380952133306	-0.07958304273402682	-0.08912917414127113	-0.07830161323222781	-0.07916650211724773	-0.08231082834922132	0.00422547277048481	10
11	1.4742652893066406	0.11791926412682863	0.013355827331542969	0.0003984635325099285	0.05	squared_error	3	sqrt	5	250	1.0	{'learning_rate': 0.05, 'loss': 'squared_error', 'max_depth': 3, 'max_features': 'sqrt', 'min_samples_leaf': 5, 'n_estimators': 250, 'subsample': 1.0}	-29.621295365714513	-60554662919386.96	-27.405179490006663	-24.96967984397275	-24.103211044120858	-12110932583898.613	24221865167744.176	91	0.7080573094612326	0.7417626073097234	0.6797197341628469	0.7074666426612162	0.7452466415011166	0.7164505870192271	0.024373038550254134	20	-0.06049292604980991	-0.05620774046124613	-0.06676929314875409	-0.0570939374826041	-0.05552470349420233	-0.05921772012732331	0.0041439403327621135	18	-0.08532653152158629	-0.07963031482936342	-0.08911299631665076	-0.07866738556222151	-0.07919054375912905	-0.0823855543977902	0.004135989331821611	20
12	0.81942777633667	0.0626329016221335	0.009626007080078125	0.0004887341888911913	0.05	squared_error	3	sqrt	10	150	0.8	{'learning_rate': 0.05, 'loss': 'squared_error', 'max_depth': 3, 'max_features': 'sqrt', 'min_samples_leaf': 10, 'n_estimators': 150, 'subsample': 0.8}	-29.453890502644768	-58791013062462.086	-27.40631133265338	-24.8744771902857	-24.19087456854841	-11758202612513.602	23516405224974.24	20	0.708488494501788	0.7430497788168251	0.6813237362546369	0.7111246216181402	0.744475161915992	0.7176923586214764	0.023710083459223198	4	-0.06063429415890085	-0.0559906881443713	-0.0665729090887335	-0.05677402274503495	-0.055597400080418996	-0.05911386284349192	0.0041362704100477155	5	-0.0852634966863122	-0.07943161022952613	-0.088889571929847	-0.07817399072957928	-0.07931036103033941	-0.08221380612112081	0.004155891660005102	4
13	0.791105842590332	0.14285990857221947	0.00936717987060547	0.002353954932409758	0.05	squared_error	3	sqrt	10	150	1.0	{'learning_rate': 0.05, 'loss': 'squared_error', 'max_depth': 3, 'max_features': 'sqrt', 'min_samples_leaf': 10, 'n_estimators': 150, 'subsample': 1.0}	-29.5896079253735	-60241111424755.6	-27.420134835945042	-24.930879343923376	-24.153016641674256	-12048222284972.34	24096444569891.633	66	0.7077762061533697	0.7420685070162347	0.6809083459650029	0.7086631781734156	0.7442768295209992	0.7167386133658045	0.02378782175800571	16	-0.060604019099844496	-0.05605480726763	-0.06659550042819076	-0.0570043967674533	-0.05565887716467463	-0.05918352014555863	0.0040967255241588065	14	-0.08536760088221527	-0.07958313709951008	-0.08894748625328763	-0.07850633594577144	-0.0793411344824909	-0.08234913893265507	0.004101592169238973	15
14	1.217141056060791	0.04375618434723077	0.0118377685546875	0.0010181234384896499	0.05	squared_error	3	sqrt	10	200	0.8	{'learning_rate': 0.05, 'loss': 'squared_error', 'max_depth': 3, 'max_features': 'sqrt', 'min_samples_leaf': 10, 'n_estimators': 200, 'subsample': 0.8}	-29.45403634500433	-59072416955547.83	-27.410888265666262	-24.902356363750336	-24.14748079793071	-11814483391130.75	23628966782208.54	26	0.7086944282247566	0.7420922433465211	0.6804649665786076	0.710963398774197	0.7452684538007281	0.717496698144962	0.023948796859901922	6	-0.06066092004412467	-0.05621077161656574	-0.06667014853710027	-0.056698751257736935	-0.05544080068284849	-0.05913627842767523	0.004177090266030713	7	-0.0852333748367883	-0.07957947516767892	-0.08900926128131613	-0.07819580234114452	-0.07918715349010055	-0.08224101342340569	0.004184184149231545	6
15	1.2445709705352783	0.0329629025252385	0.012742853164672852	0.0009227651684812679	0.05	squared_error	3	sqrt	10	200	1.0	{'learning_rate': 0.05, 'loss': 'squared_error', 'max_depth': 3, 'max_features': 'sqrt', 'min_samples_leaf': 10, 'n_estimators': 200, 'subsample': 1.0}	-29.60055149861151	-60094908152086.45	-27.41053675812904	-24.948073427878075	-24.135782290603135	-12018981630438.51	24037963260823.973	59	0.7073057693638383	0.7415586770244426	0.6802323795279331	0.7085762638763098	0.7443422391721094	0.7164030657929267	0.02394051110976729	23	-0.06069148362969185	-0.05620198302394808	-0.06671321667209014	-0.056952504664228014	-0.05567791587246164	-0.05924742077248394	0.004125678664306447	23	-0.085436287811552	-0.07966175068751281	-0.08904164996094532	-0.07851804544088602	-0.07933098677507805	-0.08239774413519484	0.004130785763139561	22
16	1.4150531768798829	0.08447490398535151	0.013492822647094727	0.000841125041572843	0.05	squared_error	3	sqrt	10	250	0.8	{'learning_rate': 0.05, 'loss': 'squared_error', 'max_depth': 3, 'max_features': 'sqrt', 'min_samples_leaf': 10, 'n_estimators': 250, 'subsample': 0.8}	-29.46312096412635	-58988667924485.83	-27.431742186570528	-24.916792136442933	-24.128175639907976	-11797733584918.352	23595467169783.734	24	0.7081669400734719	0.7421228417992762	0.6790923808736591	0.7096000659109929	0.7448240896939897	0.7167612636702779	0.024391890997665654	14	-0.06078109988765529	-0.05626104082147251	-0.06681280677153635	-0.056840053210094915	-0.05547761095334092	-0.059234522328820004	0.004207416189503465	21	-0.08531050906486363	-0.0795747543305275	-0.08920022926191402	-0.07838000304604534	-0.07925619204619255	-0.08234433754990861	0.004212472113678501	14
17	1.5269593238830566	0.08431261739639895	0.012632274627685547	0.0002480206770231489	0.05	squared_error	3	sqrt	10	250	1.0	{'learning_rate': 0.05, 'loss': 'squared_error', 'max_depth': 3, 'max_features': 'sqrt', 'min_samples_leaf': 10, 'n_estimators': 250, 'subsample': 1.0}	-29.617704828319425	-59999426007972.25	-27.385613538682925	-24.95477353436423	-24.12224170456681	-11999885201615.666	23999770403178.293	54	0.7062273327788054	0.7414337427572426	0.680334722027877	0.7073539943990622	0.7441716270676622	0.71590428380613	0.024011416137448612	35	-0.06084155235869124	-0.056246662908798706	-0.06667779725248865	-0.05711890728788067	-0.055664920750633666	-0.059309968111698586	0.004101258663330095	37	-0.08559353878234616	-0.0796810031813258	-0.08902739980907078	-0.07868253065781018	-0.07935745295629011	-0.0824683850773686	0.004112598937724324	35
18	1.7857203483581543	0.00620973010855985	0.009842920303344726	0.0008780245696522409	0.05	squared_error	3		3	150	0.8	{'learning_rate': 0.05, 'loss': 'squared_error', 'max_depth': 3, 'max_features': None, 'min_samples_leaf': 3, 'n_estimators': 150, 'subsample': 0.8}	-29.610898252230044	-60673564177092.28	-27.388267840882225	-24.888799171297606	-24.223352079628594	-12134712835439.68	24269425670826.3	97	0.7064359473758437	0.7418404843715085	0.6807599481146038	0.7094620421763502	0.7440470212079664	0.7165090886492547	0.023787170604833024	19	-0.060663344895223945	-0.05599150218789038	-0.066563580363386	-0.05700664996888351	-0.05546365801977181	-0.05913774708703114	0.004133033048188285	8	-0.08556314243387854	-0.0796183068035437	-0.08896816695941658	-0.07839862738841595	-0.07937677684860708	-0.08238500408677236	0.004148104167346121	19
19	2.0571810722351076	0.01388388779412459	0.010022306442260742	0.0010376921275026042	0.05	squared_error	3		3	150	1.0	{'learning_rate': 0.05, 'loss': 'squared_error', 'max_depth': 3, 'max_features': None, 'min_samples_leaf': 3, 'n_estimators': 150, 'subsample': 1.0}	-29.608132547859533	-60987939159294.18	-27.404639261281975	-24.89609519545063	-24.24149804462087	-12197587831880.066	24395175663707.055	133	0.7063262186332859	0.7419919920323383	0.6800228910739183	0.7075698858214694	0.7427694610679875	0.7157360897257999	0.023878193776702153	40	-0.06060487613626246	-0.055914743727239695	-0.06667326029413874	-0.05728431896667784	-0.05576031890342161	-0.05924750360554807	0.004101369577709132	24	-0.08557913188962964	-0.07959494033232697	-0.0890708119872817	-0.07865350238270466	-0.07957463033535339	-0.08249460338545926	0.004109724589705019	40
20	2.1977746963500975	0.22504112696601317	0.010956764221191406	0.0013141701114013685	0.05	squared_error	3		3	200	0.8	{'learning_rate': 0.05, 'loss': 'squared_error', 'max_depth': 3, 'max_features': None, 'min_samples_leaf': 3, 'n_estimators': 200, 'subsample': 0.8}	-29.615174290645445	-60518547356749.82	-27.37616621267508	-24.899326115803014	-24.178012018560256	-12103709471371.178	24207418942689.324	88	0.7054152889492802	0.7421534012645608	0.6794576218136184	0.7087122487160533	0.7444769974018498	0.7160431116290724	0.024476206062164618	29	-0.060821189925330484	-0.05602655287337228	-0.06678877871684423	-0.057057728730573715	-0.05541786875055591	-0.05922242379933532	0.004223266856325099	19	-0.08571175559975373	-0.07957003922895148	-0.08914945319891907	-0.07849972416441492	-0.07931007617875992	-0.08244820967415982	0.004225628510739566	28
21	2.7502575874328614	0.01172105515133202	0.012672948837280273	0.0005309071899621106	0.05	squared_error	3		3	200	1.0	{'learning_rate': 0.05, 'loss': 'squared_error', 'max_depth': 3, 'max_features': None, 'min_samples_leaf': 3, 'n_estimators': 200, 'subsample': 1.0}	-29.68332848547345	-60857712104314.82	-27.40246021969502	-24.923574169471692	-24.20562330711743	-12171542420884.207	24343084841715.305	116	0.7036377209231759	0.7424566403427997	0.6780267946270815	0.7072021937223676	0.7424687794917748	0.7147584258214399	0.024758975097422743	64	-0.060925853652045725	-0.05587831382535716	-0.06693505248261757	-0.05725864063858492	-0.0558300196611625	-0.059365576051953584	0.004215015380502038	49	-0.08596996541667407	-0.07952323651027335	-0.08934820294314151	-0.07870293502464205	-0.07962112488726196	-0.08263309295639859	0.004252451530205925	64
22	2.9600431442260744	0.015972473273193035	0.013507366180419922	0.0009306096594636959	0.05	squared_error	3		3	250	0.8	{'learning_rate': 0.05, 'loss': 'squared_error', 'max_depth': 3, 'max_features': None, 'min_samples_leaf': 3, 'n_estimators': 250, 'subsample': 0.8}	-29.64505553237885	-60302025720631.6	-27.379144724003986	-24.90070164303767	-24.156346680908058	-12060405144147.537	24120810288242.03	73	0.7049514784998736	0.7418041698438038	0.6770381144896735	0.7077103053437137	0.7435199801937714	0.7150048096741672	0.025008278067964986	58	-0.06089752634179477	-0.056160057474460665	-0.0670766472257467	-0.057185657934018426	-0.05562489300336488	-0.05938895639587709	0.004262038459633861	53	-0.0857792037241351	-0.07962390644129222	-0.08948527814422161	-0.07863461613800923	-0.07945845845954362	-0.08259629258144036	0.004288706285387707	57
23	3.321705770492554	0.19001548493969928	0.012716865539550782	0.001295287601005793	0.05	squared_error	3		3	250	1.0	{'learning_rate': 0.05, 'loss': 'squared_error', 'max_depth': 3, 'max_features': None, 'min_samples_leaf': 3, 'n_estimators': 250, 'subsample': 1.0}	-29.6897786191753	-60805779676574.48	-27.39001129224886	-24.942164587574965	-24.18920281640037	-12161155935336.137	24322311870619.168	110	0.7036794412788079	0.7423765568565706	0.6775905246081568	0.7064390068277984	0.7422908689217581	0.7144752796986185	0.0248749079909839	71	-0.06094413544126759	-0.05591795282243301	-0.06696741924396102	-0.05730666330463766	-0.05580512393150579	-0.05938825894876101	0.004220884836813588	52	-0.08596391399916556	-0.079535599482916	-0.08940871534934908	-0.07880543913813838	-0.07964862251269417	-0.08267245809645263	0.004246131014455122	71
24	1.72892165184021	0.10353138387313039	0.008771419525146484	0.00032728662409143867	0.05	squared_error	3		5	150	0.8	{'learning_rate': 0.05, 'loss': 'squared_error', 'max_depth': 3, 'max_features': None, 'min_samples_leaf': 5, 'n_estimators': 150, 'subsample': 0.8}	-29.570301995722897	-60693875571458.55	-27.42002930980355	-24.879964541707032	-24.23333971735786	-12138775114312.932	24277550228572.81	102	0.706113509884872	0.7419170102044773	0.6798816008538965	0.7086630109842893	0.7437935793011556	0.7160737422457382	0.02408426926524868	27	-0.06073102377794468	-0.05597739295369546	-0.06672434980202636	-0.057100028206120916	-0.05551378334836792	-0.05920931561763108	0.00417953850947628	17	-0.08561011888299375	-0.07960650536205141	-0.08909047502774277	-0.07850635847193849	-0.0794160661435215	-0.08244590477764958	0.004169525176752834	27
25	1.9355268478393555	0.1344172899569971	0.009181642532348632	0.001493437548920926	0.05	squared_error	3		5	150	1.0	{'learning_rate': 0.05, 'loss': 'squared_error', 'max_depth': 3, 'max_features': None, 'min_samples_leaf': 5, 'n_estimators': 150, 'subsample': 1.0}	-29.564988101480893	-61094817650531.81	-27.41055602318071	-24.91553046025165	-24.250091237462573	-12218963530127.59	24437927060202.11	136	0.7067431969788753	0.7426598070965204	0.6797138997286536	0.707767709495827	0.742038497666762	0.7157846221933276	0.023910904705538923	38	-0.06058582812473935	-0.055850386170880735	-0.06673572324304132	-0.057213768135101845	-0.055889187646893844	-0.059254978664131416	0.004118714347519807	25	-0.08551835472295766	-0.07949186380199798	-0.0891138079831823	-0.0786268940472212	-0.07968761240796425	-0.08248770659266468	0.004118531842967939	38
26	2.289382791519165	0.1265757049624033	0.0105255126953125	0.0008343685830105295	0.05	squared_error	3		5	200	0.8	{'learning_rate': 0.05, 'loss': 'squared_error', 'max_depth': 3, 'max_features': None, 'min_samples_leaf': 5, 'n_estimators': 200, 'subsample': 0.8}	-29.5606004335928	-60426034578230.58	-27.409511247990903	-24.900790176172304	-24.178198464572493	-12085206915667.324	24170413831281.625	80	0.7053027513991128	0.7412721111682365	0.6786880973624541	0.7081765998450087	0.7442911231495357	0.7155461365848697	0.02451877683740338	46	-0.06088931026535182	-0.05616506059835501	-0.0668993928920396	-0.05708542874710539	-0.055446193175816734	-0.05929707713573371	0.004239354541807325	32	-0.08572812588236876	-0.07970590386875628	-0.0892563993697383	-0.07857186756136639	-0.07933891706795332	-0.08252024275003661	0.004226045983198184	44
27	2.6512470722198485	0.16008504489167552	0.010398626327514648	0.0005486922517953589	0.05	squared_error	3		5	200	1.0	{'learning_rate': 0.05, 'loss': 'squared_error', 'max_depth': 3, 'max_features': None, 'min_samples_leaf': 5, 'n_estimators': 200, 'subsample': 1.0}	-29.628856207847065	-61072420656160.29	-27.395554982214026	-24.91527766570049	-24.190070337750956	-12214484131253.283	24428968262453.504	135	0.7045071230571212	0.7429144982451745	0.678739179359994	0.7081042453704314	0.7416852104668735	0.715190051299919	0.0243459979643246	53	-0.06083188372536844	-0.055843724434639384	-0.06684214432715706	-0.057118650876906714	-0.055934156696253554	-0.05931411201206503	0.004177622265863609	39	-0.08584377296076014	-0.07945251727451151	-0.08924930411997856	-0.0785816074825813	-0.07974216120846202	-0.0825738726092587	0.004217896717272768	53
28	2.8914981365203856	0.1250072210421519	0.012481880187988282	0.00037313195913870847	0.05	squared_error	3		5	250	0.8	{'learning_rate': 0.05, 'loss': 'squared_error', 'max_depth': 3, 'max_features': None, 'min_samples_leaf': 5, 'n_estimators': 250, 'subsample': 0.8}	-29.5858382117032	-60269527023482.8	-27.434839100483906	-24.901557958261467	-24.172988546338896	-12053905404717.777	24107810809382.508	69	0.7053684383442973	0.7408556153573613	0.6763898852661472	0.7075652002805561	0.7432540349753534	0.7146866348447432	0.024920258970768293	66	-0.06086452373142182	-0.056293131602809895	-0.06716884459726753	-0.05713838981376491	-0.05555065012890314	-0.05940310797483346	0.004291497038118684	56	-0.0857185711061334	-0.07977003268357415	-0.08957503779874673	-0.07865413250373066	-0.07949964319214718	-0.08264348345686642	0.00427920510443244	65
29	3.3308791160583495	0.13786515527206333	0.012427330017089844	0.0006674032849548115	0.05	squared_error	3		5	250	1.0	{'learning_rate': 0.05, 'loss': 'squared_error', 'max_depth': 3, 'max_features': None, 'min_samples_leaf': 5, 'n_estimators': 250, 'subsample': 1.0}	-29.65291913572527	-60962794669393.42	-27.405610826361244	-24.93872402073468	-24.163036721474953	-12192558933899.918	24385117867746.754	129	0.703766036793936	0.7426600135297031	0.6773384095212691	0.7066956243078043	0.7411415989123294	0.7143203366130084	0.024737460714060133	76	-0.060915021879496184	-0.05592693191879105	-0.06701348895684282	-0.057255114529076286	-0.05603340785647888	-0.05942879302813704	0.004201262630207339	61	-0.08595135220901437	-0.0794918319185958	-0.08944366606081866	-0.07877098756746494	-0.07982602395959432	-0.08269677234309761	0.004243524253552381	76
30	1.722383165359497	0.10397705500520814	0.008886194229125977	0.0005355019622809422	0.05	squared_error	3		10	150	0.8	{'learning_rate': 0.05, 'loss': 'squared_error', 'max_depth': 3, 'max_features': None, 'min_samples_leaf': 10, 'n_estimators': 150, 'subsample': 0.8}	-29.55381679703616	-60753365305788.516	-27.389383174182676	-24.888516055241215	-24.233796025878913	-12150673061178.918	24301346122304.797	106	0.7073128215885924	0.7420500905621396	0.6817044202711598	0.7083337231242595	0.743766380677954	0.716633487244821	0.023486158658351707	17	-0.06069821347829409	-0.055978111160933694	-0.06646340670303089	-0.05716049934889876	-0.05546128510670909	-0.0591523031595733	0.004086770491909236	9	-0.08543525854710113	-0.07958597818923754	-0.08883646325036004	-0.0785507124180707	-0.07942028139763238	-0.08236573876048037	0.0040558461767541505	17
31	2.0070308685302733	0.08785165642363163	0.009309625625610352	0.001040229627919868	0.05	squared_error	3		10	150	1.0	{'learning_rate': 0.05, 'loss': 'squared_error', 'max_depth': 3, 'max_features': None, 'min_samples_leaf': 10, 'n_estimators': 150, 'subsample': 1.0}	-29.569964775069884	-60876079648472.05	-27.40200631599935	-24.8762251721937	-24.239673868509247	-12175215929715.627	24350431859378.207	119	0.7067457967405868	0.7422666084519971	0.6798855564285224	0.7073025133062074	0.7425476571699297	0.7157496264194487	0.023916266319666715	39	-0.060636971093012325	-0.05591717998514408	-0.06668910248567081	-0.057321963285312305	-0.055845427184009463	-0.059282128806629794	0.004090841091709083	30	-0.08551797565615561	-0.07955256975420737	-0.08908992459841411	-0.07868945110856122	-0.07960893061734887	-0.08249177034693743	0.004101240171488251	39
32	1.8181320190429688	0.05102193883864848	0.009109210968017579	0.001621987155346722	0.05	squared_error	3		10	200	0.8	{'learning_rate': 0.05, 'loss': 'squared_error', 'max_depth': 3, 'max_features': None, 'min_samples_leaf': 10, 'n_estimators': 200, 'subsample': 0.8}	-29.557517496099916	-60548227140676.39	-27.383618671024873	-24.933571717391686	-24.196997007332545	-12109645428156.49	24219290856259.95	90	0.7065296703739382	0.7420615009605424	0.6804573264015589	0.7070796422887025	0.7435617717431764	0.7159379823535836	0.02396403736621217	34	-0.06081849786433563	-0.05609402953742438	-0.06667893838062444	-0.05725839989454305	-0.05552604817359724	-0.05927518277010495	0.00413377739845928	27	-0.08554948293722155	-0.07958421792934224	-0.0890103253938219	-0.07871940398081699	-0.07945198460755211	-0.08246308296975095	0.004092968550054266	33
33	2.193052816390991	0.028518361252242556	0.009855842590332032	0.0010513685236717145	0.05	squared_error	3		10	200	1.0	{'learning_rate': 0.05, 'loss': 'squared_error', 'max_depth': 3, 'max_features': None, 'min_samples_leaf': 10, 'n_estimators': 200, 'subsample': 1.0}	-29.593798234180074	-60770184910958.75	-27.416682350883615	-24.90009926445514	-24.189926714978768	-12154036982212.969	24308073964372.887	107	0.7052197468507898	0.7419957344323288	0.6788946573793242	0.7056507229513578	0.7425998351902992	0.7148721393608201	0.024401216925016397	63	-0.060847601544454365	-0.05601857802035458	-0.06682629303505269	-0.057505458898523674	-0.055823900921332124	-0.05940436648394348	0.004124489504244862	57	-0.08574019814196786	-0.07959436306887988	-0.08922770487188024	-0.0789111742524563	-0.07960086301376029	-0.08261486066978892	0.0041333357826752	62
34	2.5684453010559083	0.06854944916543021	0.01170811653137207	0.00016827417790633037	0.05	squared_error	3		10	250	0.8	{'learning_rate': 0.05, 'loss': 'squared_error', 'max_depth': 3, 'max_features': None, 'min_samples_leaf': 10, 'n_estimators': 250, 'subsample': 0.8}	-29.569052739377877	-60228071319912.195	-27.374043954128744	-24.933896531691882	-24.18845034146816	-12045614264003.652	24091228527954.273	65	0.7063577193298252	0.7420611209624355	0.6798998145605935	0.7063751097859003	0.7426286311419659	0.715464479156144	0.023981941482532174	47	-0.060882551868427004	-0.05614084953967905	-0.06673670888413387	-0.05726721351955169	-0.05567079703404544	-0.05933962416916742	0.004125162439076532	45	-0.08557454197604272	-0.07958427655153537	-0.08908794051103305	-0.07881401514208268	-0.07959641032291373	-0.08253143690072151	0.004083321877083129	47
35	3.0854866981506346	0.14630188455676685	0.011305427551269532	0.0007516200457168568	0.05	squared_error	3		10	250	1.0	{'learning_rate': 0.05, 'loss': 'squared_error', 'max_depth': 3, 'max_features': None, 'min_samples_leaf': 10, 'n_estimators': 250, 'subsample': 1.0}	-29.623283297319574	-60686629974348.31	-27.40979469276982	-24.94026644329596	-24.155047354081404	-12137325994890.887	24274651989728.71	101	0.7042006554988063	0.741861920555349	0.679102029380141	0.7040562059857518	0.7427696121570927	0.7143980847154281	0.024559964938632335	74	-0.06095847041058846	-0.056081120833468154	-0.06681228921893657	-0.057649583894592044	-0.05582349918323125	-0.059464992708163286	0.004104144607143597	67	-0.08588827744077601	-0.07961500119598534	-0.08919888829116705	-0.07912462010444174	-0.07957460696553596	-0.08268027879958122	0.004110166859627722	72
36	0.9774778842926025	0.03196120796557137	0.00952458381652832	0.0011528200083201449	0.05	squared_error	4	sqrt	3	150	0.8	{'learning_rate': 0.05, 'loss': 'squared_error', 'max_depth': 4, 'max_features': 'sqrt', 'min_samples_leaf': 3, 'n_estimators': 150, 'subsample': 0.8}	-29.54162370223327	-61355394771735.66	-27.395930260598867	-24.84748111161746	-24.170568178941426	-12271078954368.322	24542157908683.668	140	0.7064830480804366	0.7403178995194859	0.6823825386648299	0.7086582423096954	0.7442054163449878	0.7164094289838872	0.02306805182157249	22	-0.060774955877898836	-0.056515773836748794	-0.06649194840196351	-0.057032659485015305	-0.05559420372191837	-0.05928190826470896	0.004013070009294429	29	-0.08555627809554443	-0.07985274985758908	-0.08874178119453545	-0.07850700097488057	-0.07935221209989025	-0.08240200444448795	0.004027733750595667	23
37	1.0796438694000243	0.0451914182462167	0.010002470016479493	0.0006375762628280246	0.05	squared_error	4	sqrt	3	150	1.0	{'learning_rate': 0.05, 'loss': 'squared_error', 'max_depth': 4, 'max_features': 'sqrt', 'min_samples_leaf': 3, 'n_estimators': 150, 'subsample': 1.0}	-29.5261929463948	-60108534396124.914	-27.34584120312234	-24.87923572625068	-24.180334905629543	-12021706879246.168	24043413758439.375	61	0.7084527570024929	0.7403496548116097	0.6816480303115273	0.7096170199624414	0.741112144695742	0.7162359213567626	0.02236518874828732	24	-0.06062801329839261	-0.05639898989539526	-0.06645471831413459	-0.0568935548168752	-0.05625748801169728	-0.05932655286729899	0.00390931721524055	41	-0.0852687229135999	-0.0798478673013409	-0.0888443321355133	-0.07837771503244062	-0.07983056533455012	-0.08243384054348897	0.003976114034776643	25
38	1.3880134105682373	0.013970278973411392	0.012144804000854492	0.00012164984125894037	0.05	squared_error	4	sqrt	3	200	0.8	{'learning_rate': 0.05, 'loss': 'squared_error', 'max_depth': 4, 'max_features': 'sqrt', 'min_samples_leaf': 3, 'n_estimators': 200, 'subsample': 0.8}	-29.56269580150272	-61047580724541.11	-27.41400383468206	-24.880550142832725	-24.115174087090267	-12209516144929.418	24419032289805.848	134	0.7061929148390538	0.739589413541508	0.6815165378678065	0.7072726977333677	0.7451607083858636	0.7159464544735199	0.023529755179390467	33	-0.06081943903096847	-0.05670581193762135	-0.06658445347504736	-0.057165813672048406	-0.0554551814148229	-0.05934613990610169	0.0040355546305956835	46	-0.08559855263712039	-0.0799646768413888	-0.08886267842104162	-0.07869345884935652	-0.07920389886539603	-0.08246465312286068	0.004046241709676941	34
39	1.5064698219299317	0.08079707059912272	0.011710166931152344	0.0006952431138275687	0.05	squared_error	4	sqrt	3	200	1.0	{'learning_rate': 0.05, 'loss': 'squared_error', 'max_depth': 4, 'max_features': 'sqrt', 'min_samples_leaf': 3, 'n_estimators': 200, 'subsample': 1.0}	-29.54485068751432	-60068824091076.82	-27.32925888880613	-24.878454634616297	-24.185149590210973	-12013764818236.55	24027529636420.133	57	0.7085162233975322	0.7398245328118571	0.6807983449799724	0.7090796335508677	0.7400426300067822	0.7156522729494024	0.02230742813958009	43	-0.0606287240529857	-0.05652248776908642	-0.06657792394027424	-0.05687501380601296	-0.05640595961984025	-0.059402021837639915	0.003915411706794577	55	-0.08525944141097777	-0.07992856947252935	-0.08896281643802464	-0.07845020490510796	-0.07999529296079587	-0.08251926503748712	0.003966542830333035	43
40	1.6585705280303955	0.12110814811337006	0.013822221755981445	0.0015176843425131743	0.05	squared_error	4	sqrt	3	250	0.8	{'learning_rate': 0.05, 'loss': 'squared_error', 'max_depth': 4, 'max_features': 'sqrt', 'min_samples_leaf': 3, 'n_estimators': 250, 'subsample': 0.8}	-29.56750386003107	-60540491165162.234	-27.456850972150203	-24.90003070819759	-24.108619043015768	-12108098233053.652	24216196466054.285	89	0.7066539511015598	0.739164380550825	0.6787285846112274	0.7054290192416387	0.7444389122025088	0.714882969541552	0.02419658710491235	61	-0.06081633041232812	-0.05680351646456322	-0.06696355513487454	-0.05737779215329777	-0.05558670565737102	-0.059509579964486935	0.004111583255649149	77	-0.08553136649273753	-0.0800299080003128	-0.08925077576871093	-0.0789408865846867	-0.07931598646371918	-0.08261378466203342	0.004089107641902753	61
41	1.884007740020752	0.12914579877936824	0.013539934158325195	0.0008282024203105744	0.05	squared_error	4	sqrt	3	250	1.0	{'learning_rate': 0.05, 'loss': 'squared_error', 'max_depth': 4, 'max_features': 'sqrt', 'min_samples_leaf': 3, 'n_estimators': 250, 'subsample': 1.0}	-29.534296785832915	-59982874370242.984	-27.34007349733534	-24.896491962495745	-24.18009856816824	-11996574874069.787	23993149748086.598	52	0.7089073426492606	0.7391092949670637	0.6797489771341922	0.7091032465727927	0.7400540063874205	0.7153845735421459	0.022462184415072795	50	-0.060604437758833396	-0.05663496950213083	-0.06671948564277039	-0.05680809062184751	-0.05635669623377974	-0.05942473595187238	0.003966045051313516	60	-0.08520222072595664	-0.080038358267723	-0.08910892802309416	-0.07844702107163869	-0.07999354254522038	-0.08255801412672657	0.0039932880050449265	51
42	1.0466359615325929	0.07351979518463019	0.009571266174316407	0.0003697207696762228	0.05	squared_error	4	sqrt	5	150	0.8	{'learning_rate': 0.05, 'loss': 'squared_error', 'max_depth': 4, 'max_features': 'sqrt', 'min_samples_leaf': 5, 'n_estimators': 150, 'subsample': 0.8}	-29.507408201743175	-61686031214107.75	-27.44461805699723	-24.87355502001828	-24.239724698807173	-12337206242842.764	24674412485632.492	144	0.7076263023090257	0.7405892309882636	0.6811851875766874	0.7080749759244636	0.7427717961391742	0.716049498587523	0.0230926095634467	28	-0.06066962368179504	-0.05642375916001479	-0.06656536948659775	-0.05713891129412117	-0.05576119016456703	-0.059311770757419155	0.004003174012418178	38	-0.08538949384766616	-0.07981102147805218	-0.08890889278267078	-0.07858554721521248	-0.07957426915574979	-0.08245384489587028	0.004013125390418509	29
43	1.1691450595855712	0.0709409411438038	0.009747886657714843	0.0006261102239259953	0.05	squared_error	4	sqrt	5	150	1.0	{'learning_rate': 0.05, 'loss': 'squared_error', 'max_depth': 4, 'max_features': 'sqrt', 'min_samples_leaf': 5, 'n_estimators': 150, 'subsample': 1.0}	-29.524836413298583	-60971178962960.875	-27.354195106403306	-24.896242943537427	-24.1445015142647	-12194235792613.357	24388471585173.758	131	0.7090028515112178	0.7388890554225955	0.6812286539767505	0.7083894763389271	0.7426133451654391	0.7160246764829858	0.022574776260365262	30	-0.06051305406073126	-0.05655465932599305	-0.066436437883582	-0.057018497611196074	-0.05600065042960703	-0.05930465986222189	0.003899435687456033	35	-0.0851882419557348	-0.08007213465868106	-0.08890283177000459	-0.0785432044125406	-0.07959877401006327	-0.08246103736140485	0.0039543187209106385	31
44	1.407820463180542	0.09038088778654792	0.013453245162963867	0.002526406610587473	0.05	squared_error	4	sqrt	5	200	0.8	{'learning_rate': 0.05, 'loss': 'squared_error', 'max_depth': 4, 'max_features': 'sqrt', 'min_samples_leaf': 5, 'n_estimators': 200, 'subsample': 0.8}	-29.525478589832606	-61531378400934.164	-27.444119138050837	-24.920478493485607	-24.21624332671882	-12306275680208.055	24612551360363.055	142	0.7070992090912096	0.7404361916036695	0.6805820886080398	0.7058753616900112	0.7431992143377413	0.7154384130661342	0.023543613351985862	48	-0.060705382851910544	-0.05645599904322131	-0.06661067421163865	-0.05736260792083226	-0.05567294037910239	-0.059361520881341036	0.004009975693170311	47	-0.08546642955771791	-0.07983456026316571	-0.0889929471065133	-0.07888105715788381	-0.07950813015806946	-0.08253662484867004	0.004002598180867876	48
45	1.587773847579956	0.061814008327368525	0.012882423400878907	0.0016937714258533337	0.05	squared_error	4	sqrt	5	200	1.0	{'learning_rate': 0.05, 'loss': 'squared_error', 'max_depth': 4, 'max_features': 'sqrt', 'min_samples_leaf': 5, 'n_estimators': 200, 'subsample': 1.0}	-29.563527965495084	-60915515499436.09	-27.35575046796378	-24.919051355105452	-24.135560636628878	-12183103099908.414	24366206199763.84	123	0.7080211301577186	0.7384069083682396	0.6799651832359297	0.7069666578225473	0.7418546756394475	0.7150429110447766	0.022846117187731527	57	-0.060631387754758584	-0.05666775815338673	-0.0666471688124148	-0.05714004238337359	-0.056119158304592	-0.05944110308170514	0.003933593788108751	63	-0.08533181844766127	-0.0801460280345469	-0.0890788435809673	-0.07873458423735567	-0.079715999841126	-0.08260145482833144	0.003967848533820579	58
46	1.688312292098999	0.11622092724403763	0.014557313919067384	0.0026411452057645874	0.05	squared_error	4	sqrt	5	250	0.8	{'learning_rate': 0.05, 'loss': 'squared_error', 'max_depth': 4, 'max_features': 'sqrt', 'min_samples_leaf': 5, 'n_estimators': 250, 'subsample': 0.8}	-29.54894554813432	-61615505949489.41	-27.44713495259082	-24.92628938946683	-24.199904292691006	-12323101189919.105	24646202379785.15	143	0.7072583975901164	0.7392349979368937	0.6790408442781193	0.7042612888015145	0.7428327008702802	0.7145256458953849	0.023787318091624255	69	-0.06071265328527948	-0.05668456221536666	-0.06681481127282907	-0.0575447260022651	-0.05573920279616825	-0.05949919111438171	0.004021700401811019	75	-0.0854432013484851	-0.08001907381001085	-0.08920739159043155	-0.0790971995055822	-0.07956484807302171	-0.08266634286550628	0.003996557247932793	70
47	1.894972801208496	0.13811759128712425	0.013148069381713867	0.0008631545631053322	0.05	squared_error	4	sqrt	5	250	1.0	{'learning_rate': 0.05, 'loss': 'squared_error', 'max_depth': 4, 'max_features': 'sqrt', 'min_samples_leaf': 5, 'n_estimators': 250, 'subsample': 1.0}	-29.5847720026017	-60797533066479.48	-27.343962721293796	-24.929132016196192	-24.140436640589993	-12159506613317.096	24319013226581.19	109	0.7072839428305614	0.7383692495786129	0.6793148303377691	0.7058785458512251	0.7414024125442074	0.7144497962284753	0.023055868627850362	72	-0.06068340114791485	-0.056695082029293624	-0.06672844800423454	-0.05722413071060555	-0.05616688389572699	-0.05949958915755511	0.003944811954763251	76	-0.08543947329151785	-0.08015179671477754	-0.0891693076167693	-0.07888063017787297	-0.07978579933866937	-0.0826854014279214	0.003973136813131115	73
48	1.0973578929901122	0.018939295378378112	0.009830045700073241	0.00010020768900463232	0.05	squared_error	4	sqrt	10	150	0.8	{'learning_rate': 0.05, 'loss': 'squared_error', 'max_depth': 4, 'max_features': 'sqrt', 'min_samples_leaf': 10, 'n_estimators': 150, 'subsample': 0.8}	-29.455009014708892	-61379599414871.664	-27.43503575553925	-24.849124347681357	-24.228420177505548	-12275919882995.527	24551839765938.07	141	0.709561412160104	0.7423995173495266	0.6813813838654794	0.7075088256570519	0.7438139439988007	0.7169330166061926	0.023572023397591093	11	-0.06051484152925738	-0.0561755974375107	-0.06650398438014286	-0.05719462954828373	-0.05557280075323871	-0.05919237072968667	0.004034892834460848	15	-0.08510644449595652	-0.0795320551291096	-0.08888153163347734	-0.07866171348149753	-0.07941290986759816	-0.08231893092152782	0.004010606799077052	11
49	1.1555325508117675	0.07514243130564827	0.010312318801879883	0.0013215017291110431	0.05	squared_error	4	sqrt	10	150	1.0	{'learning_rate': 0.05, 'loss': 'squared_error', 'max_depth': 4, 'max_features': 'sqrt', 'min_samples_leaf': 10, 'n_estimators': 150, 'subsample': 1.0}	-29.486622121190663	-60268794730036.16	-27.41508983926837	-24.879836619468115	-24.161292706217097	-12053758946028.42	24107517892003.867	68	0.7090498015879161	0.7411756519625585	0.6797296525157142	0.7086505318733196	0.7424746394564309	0.7162160554791879	0.023462074215979768	25	-0.06065652698141589	-0.05631126350184081	-0.06666914100347981	-0.05695518662002123	-0.056035677277292806	-0.05932555907681011	0.0040305740714885446	40	-0.0851813694556895	-0.07972076050393949	-0.08911161649235368	-0.07850803982223961	-0.07962021901722612	-0.08242840105828966	0.004070150844959709	24
50	1.393071699142456	0.08702329524141945	0.011499118804931641	0.0006869962644092741	0.05	squared_error	4	sqrt	10	200	0.8	{'learning_rate': 0.05, 'loss': 'squared_error', 'max_depth': 4, 'max_features': 'sqrt', 'min_samples_leaf': 10, 'n_estimators': 200, 'subsample': 0.8}	-29.500631962193935	-61139384024107.68	-27.449393366832613	-24.878596029008886	-24.18652424017491	-12227876804842.738	24455753609632.47	139	0.7092564945080666	0.7420957097671605	0.6799179955522661	0.7064995725324323	0.7443312692091809	0.7164202083138212	0.024167780375832944	21	-0.06057347071523938	-0.05630129817291825	-0.06669440396928596	-0.05721595748992189	-0.05554089355055882	-0.05926520477958486	0.00409290144803248	26	-0.08515110737969611	-0.07957894037014958	-0.08908541047484773	-0.0787973093912271	-0.07933268875479883	-0.08238909127414387	0.004064698398724633	21
51	1.5287874221801758	0.1004357933976311	0.011563348770141601	0.0007895841006906873	0.05	squared_error	4	sqrt	10	200	1.0	{'learning_rate': 0.05, 'loss': 'squared_error', 'max_depth': 4, 'max_features': 'sqrt', 'min_samples_leaf': 10, 'n_estimators': 200, 'subsample': 1.0}	-29.51075262878527	-60173720555313.39	-27.398473561053056	-24.90974953003553	-24.160150219182245	-12034744111083.871	24069488222114.754	64	0.708281044767734	0.7402693986428422	0.6799796429238254	0.7068665816416363	0.7423621673584229	0.715551767066892	0.023338512117051593	45	-0.060764493154401945	-0.056525991743939685	-0.0666034637106272	-0.05716244608906833	-0.05604342287213714	-0.059419963514034856	0.0039568401348750535	59	-0.08529382952681461	-0.0798602065662789	-0.08907683119550451	-0.07874802773120557	-0.07963760385946013	-0.08252329977585274	0.004007408003814573	45
52	1.7713241577148438	0.09462608519109565	0.01435990333557129	0.0001498147985699819	0.05	squared_error	4	sqrt	10	250	0.8	{'learning_rate': 0.05, 'loss': 'squared_error', 'max_depth': 4, 'max_features': 'sqrt', 'min_samples_leaf': 10, 'n_estimators': 250, 'subsample': 0.8}	-29.536822968214327	-60400570772687.82	-27.442595877477327	-24.87294238407235	-24.200309802927002	-12080114154558.777	24160228309064.523	77	0.7082881118604004	0.7407322222921742	0.6794702572755192	0.7050868372524113	0.7430747831538109	0.7153304423668633	0.023897604936749424	51	-0.06076916710673546	-0.05659032644604065	-0.06675364753243983	-0.05738708144783212	-0.05575098224486834	-0.05945024095558328	0.00402987759080053	64	-0.08529279636966616	-0.07978902189961895	-0.08914769609019166	-0.07898672326141383	-0.07952739040409958	-0.08254872560499803	0.004012695539393275	50
53	1.9312671661376952	0.11647759132057614	0.015031528472900391	0.0025899394133748125	0.05	squared_error	4	sqrt	10	250	1.0	{'learning_rate': 0.05, 'loss': 'squared_error', 'max_depth': 4, 'max_features': 'sqrt', 'min_samples_leaf': 10, 'n_estimators': 250, 'subsample': 1.0}	-29.509338149178966	-60118941765844.6	-27.395865789727146	-24.928060076326965	-24.151466446837297	-12023788353190.117	24047576706327.24	62	0.708231942836437	0.7398530020795115	0.6793433127034376	0.7053249311998839	0.7420041817507117	0.7149514741139964	0.0234848831106424	60	-0.06078272223469631	-0.05658670443004861	-0.06669788640515634	-0.05733227682264643	-0.056067595862798705	-0.059493437151069285	0.0039603646976155895	73	-0.08530100752375828	-0.07992419632752461	-0.08916534764377684	-0.07895483241965084	-0.07969291254472187	-0.08260765929188649	0.003982392935368904	59
54	2.185611915588379	0.1231599933548028	0.009540748596191407	0.0007791863128045558	0.05	squared_error	4		3	150	0.8	{'learning_rate': 0.05, 'loss': 'squared_error', 'max_depth': 4, 'max_features': None, 'min_samples_leaf': 3, 'n_estimators': 150, 'subsample': 0.8}	-29.556466806157488	-59228849485008.164	-27.407161086359466	-24.90621211302783	-24.245202995448977	-11845769897022.855	23691539793992.656	30	0.7072383794156017	0.7412072986561903	0.6780817125976597	0.7095677723676426	0.7417035262343956	0.715559737854298	0.023879053916543	44	-0.06078538344830522	-0.056194641194387836	-0.06691215429402432	-0.05690468014847649	-0.05583630438068903	-0.05932663269317658	0.004183914634137089	42	-0.0854461226751129	-0.0797158865892037	-0.08934058269532001	-0.07838436099755317	-0.07973933410595702	-0.08252525741262935	0.004190013575277098	46
55	2.4357088565826417	0.183912673649326	0.008814382553100585	0.0007429759404752952	0.05	squared_error	4		3	150	1.0	{'learning_rate': 0.05, 'loss': 'squared_error', 'max_depth': 4, 'max_features': None, 'min_samples_leaf': 3, 'n_estimators': 150, 'subsample': 1.0}	-29.530563225413747	-60960548637512.37	-27.42399248555359	-24.912832981393812	-24.27789465353916	-12192109727523.703	24384219454994.332	128	0.7072488104861147	0.7418807602963379	0.6762193197765054	0.7077971953533926	0.7397908707829322	0.7145873913390565	0.024299028009383775	68	-0.06065167812662143	-0.05606761997042894	-0.06724412900184401	-0.05717662891475867	-0.056122100602569676	-0.05945243132324455	0.004239718689153616	65	-0.08544460044267645	-0.07961209586451908	-0.08959864088903213	-0.07862292727154756	-0.08003401984728939	-0.08266245686301292	0.0042043347732488995	69
56	2.9391167640686033	0.17933743802779697	0.011435317993164062	0.0006464509931567148	0.05	squared_error	4		3	200	0.8	{'learning_rate': 0.05, 'loss': 'squared_error', 'max_depth': 4, 'max_features': None, 'min_samples_leaf': 3, 'n_estimators': 200, 'subsample': 0.8}	-29.58186232558053	-59112827276053.836	-27.412332053881027	-24.94653316136513	-24.22453275199757	-11822565455232.0	23645130910410.918	27	0.7067478089725348	0.7398138125409484	0.6759476633944567	0.7075599836013546	0.7405335972222622	0.7141205731463114	0.024134458423961568	79	-0.06091022889728706	-0.05652737484712646	-0.06724080154641862	-0.05708797973550692	-0.05612768155375232	-0.059578813316018275	0.004192960056776012	87	-0.08551768225490848	-0.07993021614410269	-0.08963622024574014	-0.07865483404736993	-0.07991971589995836	-0.08273173371841594	0.004190715912878617	80
57	3.5381641387939453	0.029742503198679316	0.011517190933227539	0.0004567649148105759	0.05	squared_error	4		3	200	1.0	{'learning_rate': 0.05, 'loss': 'squared_error', 'max_depth': 4, 'max_features': None, 'min_samples_leaf': 3, 'n_estimators': 200, 'subsample': 1.0}	-29.56303920473496	-60797120124652.89	-27.44215589680566	-24.90187704078948	-24.25791591609697	-12159424024951.81	24318848049850.54	108	0.7051845926281013	0.7421466671935969	0.6744867984007153	0.7079294159935765	0.7384520537791885	0.7136399055990357	0.02476023411107692	86	-0.060858049480792244	-0.05604816624750953	-0.06744576928997871	-0.0570868320635324	-0.056299947267403797	-0.05954775286984334	0.0043115431009044	82	-0.08574531049282745	-0.07957107827075953	-0.08983803821296037	-0.07860513697339326	-0.08023964951395099	-0.08279984269277832	0.004307831046350052	86
58	3.6559660911560057	0.2061961993479129	0.013839197158813477	0.000927323641897885	0.05	squared_error	4		3	250	0.8	{'learning_rate': 0.05, 'loss': 'squared_error', 'max_depth': 4, 'max_features': None, 'min_samples_leaf': 3, 'n_estimators': 250, 'subsample': 0.8}	-29.610164617345834	-59616040634169.31	-27.41028308592369	-24.956161026180933	-24.22491302490205	-11923208126855.104	23846416253657.105	41	0.7068175074522804	0.738439019845304	0.6746643808563966	0.7063568822180395	0.7389309307041909	0.7130417442152422	0.023964649415623894	97	-0.0608841806925369	-0.056791607811816525	-0.067303028290343	-0.057187698998935055	-0.05635554681988623	-0.059704412522703545	0.004127081154006106	100	-0.0855075189776501	-0.08014110877939824	-0.08981352947442238	-0.0788164614018565	-0.08016615912401327	-0.08288895555146811	0.004155865476604186	99
59	4.312284708023071	0.2129903421772801	0.013887166976928711	0.0010056157872914964	0.05	squared_error	4		3	250	1.0	{'learning_rate': 0.05, 'loss': 'squared_error', 'max_depth': 4, 'max_features': None, 'min_samples_leaf': 3, 'n_estimators': 250, 'subsample': 1.0}	-29.578211744280868	-60735634787932.23	-27.45466176663362	-24.936004818546895	-24.26664088046285	-12147126957607.691	24294253915162.266	105	0.7044985609424551	0.7409907118746768	0.6736202627180536	0.7054347184127071	0.7371470558218195	0.7123382619539423	0.02467647636857636	106	-0.060980428618221186	-0.056359420239052965	-0.06753623132310178	-0.05742894243455228	-0.05648659093203139	-0.05975832270939192	0.0042349069540261785	107	-0.0858450166437058	-0.07974923721371004	-0.0899575358636108	-0.07894012293208269	-0.08043957898915642	-0.08298629832845315	0.004245145523288345	107
60	2.2381935596466063	0.03399944104873049	0.009726667404174804	0.00017659486312918363	0.05	squared_error	4		5	150	0.8	{'learning_rate': 0.05, 'loss': 'squared_error', 'max_depth': 4, 'max_features': None, 'min_samples_leaf': 5, 'n_estimators': 150, 'subsample': 0.8}	-29.515128796451616	-59147833691741.49	-27.41621838848888	-24.90057728499232	-24.25969169153207	-11829566738369.516	23659133476685.99	28	0.7079273425161324	0.7409565117154305	0.6783847565931233	0.7076899390930868	0.7414755642783737	0.7152868228392293	0.023742031049081635	52	-0.06064764794980629	-0.056201256852736074	-0.06692429379688983	-0.05706840712764568	-0.05583715774279509	-0.0593357526939746	0.004159642099056585	44	-0.08534552222601666	-0.07975450217274675	-0.08929852155296543	-0.07863735565369034	-0.07977451369124236	-0.0825620830593323	0.004103259090000668	52
61	2.5366017818450928	0.15569287509945473	0.009103775024414062	0.0005957882512669289	0.05	squared_error	4		5	150	1.0	{'learning_rate': 0.05, 'loss': 'squared_error', 'max_depth': 4, 'max_features': None, 'min_samples_leaf': 5, 'n_estimators': 150, 'subsample': 1.0}	-29.49659070348652	-60809192627597.195	-27.388881904106942	-24.96011755665388	-24.30787760493224	-12161838525540.67	24323677051028.26	111	0.7074481836911484	0.7413244550151785	0.6779958490545873	0.7063522411409957	0.7387052146106022	0.7143651887025023	0.023469214109981294	75	-0.06067607231776283	-0.05619308462706073	-0.06692364408088881	-0.05723135199910642	-0.05631413597477299	-0.05946765779991836	0.004067446129201199	68	-0.0854155001932967	-0.07969784071659633	-0.08935249656884156	-0.07881708425286542	-0.08020080681877458	-0.08269674571007493	0.004048840835735206	75
62	2.916260766983032	0.14080583765130764	0.011562299728393555	0.00025646168685930195	0.05	squared_error	4		5	200	0.8	{'learning_rate': 0.05, 'loss': 'squared_error', 'max_depth': 4, 'max_features': None, 'min_samples_leaf': 5, 'n_estimators': 200, 'subsample': 0.8}	-29.548351984310322	-59187771063216.08	-27.431617006243762	-24.922139018756578	-24.248063778174487	-11837554212664.445	23675108425275.812	29	0.7062975253972223	0.7394395947238777	0.676556977064205	0.7064924093540383	0.7397551283600772	0.7137083269798842	0.023781279400781244	85	-0.06094310197687803	-0.056518563325941774	-0.06716674571760178	-0.057150064298245415	-0.05618327381848184	-0.059592349827429766	0.004152847836554363	88	-0.08558331251863502	-0.07998767608056681	-0.08955190937046192	-0.07879827094986118	-0.08003951640992328	-0.08279213706588964	0.004120147338731509	85
63	3.5437003135681153	0.010405619330968702	0.011790132522583008	0.00031758663505644007	0.05	squared_error	4		5	200	1.0	{'learning_rate': 0.05, 'loss': 'squared_error', 'max_depth': 4, 'max_features': None, 'min_samples_leaf': 5, 'n_estimators': 200, 'subsample': 1.0}	-29.500988853067444	-60683900743206.1	-27.427725390158336	-24.962616264847853	-24.325531222162205	-12136780148662.465	24273560297271.82	100	0.7068343069099601	0.7407678078407822	0.6752705085194692	0.7053444955031012	0.7375714633442396	0.7131577164235103	0.02406167341882414	94	-0.060747517585570225	-0.056363965639393894	-0.06732110686333258	-0.05728754962457457	-0.056466341728814186	-0.0596372962883371	0.004160877119574083	92	-0.08550506913742917	-0.07978354602911825	-0.08972982538388206	-0.07895221135990486	-0.08037461309328864	-0.0828690530007246	0.004125603251146746	95
64	3.6369736194610596	0.20549742062760049	0.013837528228759766	0.0009330295764592148	0.05	squared_error	4		5	250	0.8	{'learning_rate': 0.05, 'loss': 'squared_error', 'max_depth': 4, 'max_features': None, 'min_samples_leaf': 5, 'n_estimators': 250, 'subsample': 0.8}	-29.57074351713321	-59023813429262.02	-27.455764313535102	-24.909340696948757	-24.26329190230915	-11804762685873.645	23609525371694.188	25	0.7061135727146449	0.7386499881759572	0.674761708207852	0.7055224848974149	0.7380972915353626	0.7126290091062464	0.02388560586072212	104	-0.06096456138465189	-0.056675399795489675	-0.06733506366311685	-0.057268458254848637	-0.0564256159278195	-0.05973381980518531	0.004139318457112793	106	-0.0856101097317316	-0.08010878238549878	-0.08980009416901091	-0.07892836184943286	-0.08029404939029368	-0.08294827950519355	0.0041303782804219535	104
65	4.215649604797363	0.22200664699447079	0.01333165168762207	0.002019607816409002	0.05	squared_error	4		5	250	1.0	{'learning_rate': 0.05, 'loss': 'squared_error', 'max_depth': 4, 'max_features': None, 'min_samples_leaf': 5, 'n_estimators': 250, 'subsample': 1.0}	-29.554472335771965	-60695214704827.38	-27.46191375671632	-24.97888217740852	-24.346419244781874	-12139042940986.744	24278085881920.32	103	0.7064630269462367	0.7399752456942383	0.6737805367326172	0.7037450843562497	0.7360329580745196	0.7119993703607723	0.024164960247485406	108	-0.0608144760826378	-0.05656193325607529	-0.06752883551613253	-0.0574512361967056	-0.05667788929302638	-0.059806874068915515	0.0041596434174562364	111	-0.0855591959926282	-0.0799054158480783	-0.08993544560458028	-0.07916620049007383	-0.08060986963231033	-0.08303522551353418	0.004114143376425883	108
66	2.2206218242645264	0.13153170508048273	0.009748697280883789	0.0008629454072464191	0.05	squared_error	4		10	150	0.8	{'learning_rate': 0.05, 'loss': 'squared_error', 'max_depth': 4, 'max_features': None, 'min_samples_leaf': 10, 'n_estimators': 150, 'subsample': 0.8}	-29.560787063231288	-60815795758367.9	-27.48019453757975	-24.91243266795477	-24.257035184812903	-12163159151694.822	24326318303336.543	112	0.7054865475386687	0.7407449055026741	0.677362987876559	0.7058206508917573	0.7412340296116617	0.7141298242842643	0.024242728185956856	78	-0.06104954390486894	-0.05631292180875545	-0.06706023718272099	-0.05734910489790314	-0.05594254555685238	-0.05954287067022017	0.004171052201847621	81	-0.08570138834719587	-0.079787070262308	-0.0894402593645554	-0.07888839323988783	-0.07981177092790565	-0.08272577642837055	0.004142257334213226	78
67	2.4294265270233155	0.18475990522980854	0.009529685974121094	0.0010175876294224618	0.05	squared_error	4		10	150	1.0	{'learning_rate': 0.05, 'loss': 'squared_error', 'max_depth': 4, 'max_features': None, 'min_samples_leaf': 10, 'n_estimators': 150, 'subsample': 1.0}	-29.462817300902287	-60955876483753.125	-27.40198510533891	-24.9943083859131	-24.241631501820518	-12191175296771.844	24382350593490.64	126	0.7089191133864464	0.7418543434648943	0.6777125102532964	0.7044377591439486	0.742345127198111	0.7150537706893393	0.024526688702288718	56	-0.060599347739641804	-0.056109088902870995	-0.06699763150604766	-0.0574887871053426	-0.05579833550578677	-0.059398638151937966	0.004162144830154498	54	-0.08520049807328739	-0.07961616965133335	-0.08939179957531958	-0.0790735969262747	-0.0796402374305565	-0.08258446033135429	0.0040740368419899375	54
68	2.934697961807251	0.15953574755934055	0.012313604354858398	0.000924719360360411	0.05	squared_error	4		10	200	0.8	{'learning_rate': 0.05, 'loss': 'squared_error', 'max_depth': 4, 'max_features': None, 'min_samples_leaf': 10, 'n_estimators': 200, 'subsample': 0.8}	-29.566956120265303	-60711354147708.12	-27.444387232193833	-24.954090788736767	-24.218801546561583	-12142270829562.861	24284541659072.63	104	0.7047265734752801	0.7393545348854675	0.6769792545514162	0.7028739653510697	0.7407496813943169	0.71293680193151	0.024220101665265836	100	-0.06117403676233471	-0.05661940008975086	-0.06709426658303477	-0.057685279404743765	-0.056060125177521986	-0.05972662160347721	0.004090044076440411	104	-0.08581189071878713	-0.08000073098738614	-0.08949343213734275	-0.07928250667959934	-0.0798864303137526	-0.08289499816737358	0.004062658016638128	100
69	3.5488729953765867	0.023511058742105448	0.01181173324584961	0.00017976912642022876	0.05	squared_error	4		10	200	1.0	{'learning_rate': 0.05, 'loss': 'squared_error', 'max_depth': 4, 'max_features': None, 'min_samples_leaf': 10, 'n_estimators': 200, 'subsample': 1.0}	-29.45448179610693	-60894316735693.73	-27.4434347106746	-24.99565600353121	-24.225249429347347	-12178863347159.969	24357726694266.88	121	0.7089799270033162	0.741839265413778	0.6756880364659481	0.7039409162415744	0.7421123808056036	0.7145121051860441	0.025132497860402798	70	-0.06065574879161663	-0.056125556898211255	-0.06722441253644845	-0.05751209811011454	-0.05583661491439874	-0.05947088625015793	0.004236911061300239	69	-0.08519159741828067	-0.07961849477111829	-0.08967212080017987	-0.07914003074851733	-0.07967619986674083	-0.0826596887209674	0.004150248762279751	67
70	3.658127546310425	0.21259085677457926	0.013774585723876954	0.0008330967366215071	0.05	squared_error	4		10	250	0.8	{'learning_rate': 0.05, 'loss': 'squared_error', 'max_depth': 4, 'max_features': None, 'min_samples_leaf': 10, 'n_estimators': 250, 'subsample': 0.8}	-29.604681503732305	-60959957345180.164	-27.475094398605226	-24.98338621909096	-24.230458137997044	-12191991469057.291	24383982938061.438	127	0.7039694219433732	0.7391034128979299	0.6750658960923988	0.7011918042075933	0.7396220077182176	0.7117905085719027	0.024668952873913297	111	-0.06127285580219577	-0.056692994402769585	-0.0672568983220824	-0.05783389591157322	-0.05616716122850152	-0.059844761133424504	0.004110503268750968	114	-0.08592184136229478	-0.08003926053923748	-0.08975809036536071	-0.07950661649863852	-0.08005998472794976	-0.08305715869869623	0.0040940445281067534	110
71	4.401363372802734	0.0940737064271207	0.014753961563110351	0.001600498239656862	0.05	squared_error	4		10	250	1.0	{'learning_rate': 0.05, 'loss': 'squared_error', 'max_depth': 4, 'max_features': None, 'min_samples_leaf': 10, 'n_estimators': 250, 'subsample': 1.0}	-29.494839560488632	-60849309871510.92	-27.473249508157515	-25.021032758530453	-24.225332629724345	-12169861974323.428	24339723948593.746	115	0.707471405486964	0.7401665121485259	0.6739494083773165	0.7018335779214326	0.741421519902604	0.7129684847673686	0.02540078839425487	99	-0.06083480689798921	-0.05640397097762919	-0.06745429065178347	-0.05780365438550436	-0.05593238242032726	-0.059685821066646695	0.0042443063327213286	98	-0.08541211012603868	-0.07987602242145281	-0.08991216447892438	-0.07942118931749276	-0.07978285166224362	-0.08288086760123045	0.004157944098741141	97
72	0.821352767944336	0.06347439117855896	0.007122135162353516	0.0005039172719232993	0.1	squared_error	3	sqrt	3	150	0.8	{'learning_rate': 0.1, 'loss': 'squared_error', 'max_depth': 3, 'max_features': 'sqrt', 'min_samples_leaf': 3, 'n_estimators': 150, 'subsample': 0.8}	-29.491415721803726	-57883696166541.77	-27.395916348960565	-24.831017247488045	-24.12399790696735	-11576739233329.523	23153478466606.125	16	0.7064989132148622	0.7429766662021118	0.6787568746095121	0.711717165351223	0.7428017656274233	0.7165502770010266	0.02424963854500634	18	-0.06076919534459128	-0.05617211465995098	-0.06692270996508745	-0.056483596571052896	-0.055847118610809446	-0.0592389470302984	0.004239900699539138	22	-0.08555396582671884	-0.07944291016076117	-0.08924684613202623	-0.07809377398227167	-0.07956963344793173	-0.08238142590994194	0.004292412260251851	18
73	0.868783712387085	0.0661378479613194	0.007114839553833008	0.0004563945521690469	0.1	squared_error	3	sqrt	3	150	1.0	{'learning_rate': 0.1, 'loss': 'squared_error', 'max_depth': 3, 'max_features': 'sqrt', 'min_samples_leaf': 3, 'n_estimators': 150, 'subsample': 1.0}	-29.65527951803865	-60031975033599.57	-27.359342102895383	-24.954542283755778	-24.11498608495957	-12006395006741.13	24012790013429.22	56	0.7064258946087354	0.7405457449375792	0.6802537071625419	0.7080281752547399	0.7440630744056274	0.7158633192738447	0.02376109116587643	36	-0.06066014180282082	-0.05632830705623337	-0.06678738346075813	-0.05708006274393455	-0.05566772209172583	-0.05930472343109454	0.004119789034260004	36	-0.08556460742758724	-0.07981771071593578	-0.08903868049293147	-0.07859184627925744	-0.07937428758070497	-0.08247742649928338	0.004108090381081877	36
74	1.138761568069458	0.06513737867767942	0.00916118621826172	0.0005692829686093178	0.1	squared_error	3	sqrt	3	200	0.8	{'learning_rate': 0.1, 'loss': 'squared_error', 'max_depth': 3, 'max_features': 'sqrt', 'min_samples_leaf': 3, 'n_estimators': 200, 'subsample': 0.8}	-29.55049345684438	-57744390778497.31	-27.366981243316452	-24.847642931986254	-24.110081431613438	-11548878155720.637	23097756311388.332	14	0.7053073554686652	0.7418789819219886	0.6787956332742322	0.7095467614566069	0.742922472294477	0.715690240883194	0.02422479434154236	42	-0.06083474775438394	-0.05638633154545876	-0.0668628065179138	-0.05676102914615234	-0.05580288189081114	-0.059329559370943995	0.0041644398481482815	43	-0.08572745621239793	-0.07961237011735176	-0.08924146205894257	-0.07838719624945314	-0.0795509596953084	-0.08250388886669077	0.004238256915928018	42
75	1.2064358234405517	0.06840945422561627	0.00920553207397461	0.00029543836766548565	0.1	squared_error	3	sqrt	3	200	1.0	{'learning_rate': 0.1, 'loss': 'squared_error', 'max_depth': 3, 'max_features': 'sqrt', 'min_samples_leaf': 3, 'n_estimators': 200, 'subsample': 1.0}	-29.661762783675172	-59979290099564.625	-27.369088250405543	-24.952795113184514	-24.135204879373184	-11995858019934.148	23991716039815.24	51	0.7058973338708628	0.7409366981121507	0.6788374786171583	0.7066999176548489	0.7429133748757022	0.7150569606261445	0.02413019035858186	55	-0.06071743242933536	-0.0563002110630746	-0.06700957871112867	-0.05722157108939046	-0.0558411541540386	-0.059417989489393544	0.00416315567773931	58	-0.08564159949341715	-0.07975755222789498	-0.08923564884218413	-0.07877041104619165	-0.07955236725122788	-0.08259151577218317	0.004130765773756505	56
76	1.4575621128082275	0.010047281909805875	0.011304187774658202	0.00010335640921937825	0.1	squared_error	3	sqrt	3	250	0.8	{'learning_rate': 0.1, 'loss': 'squared_error', 'max_depth': 3, 'max_features': 'sqrt', 'min_samples_leaf': 3, 'n_estimators': 250, 'subsample': 0.8}	-29.588945602355597	-56307684237237.28	-27.356624656812166	-24.849450406788396	-24.093555578620492	-11261536847468.635	22523073694884.324	7	0.7055971014308811	0.7408012802891472	0.6782103874582994	0.7083364674155844	0.7419233463064034	0.7149737165800631	0.023986921210426334	59	-0.060856971168573304	-0.056582932029385274	-0.06690176846424216	-0.05685912584055869	-0.055990652208099075	-0.05943828994217169	0.004108710997140445	62	-0.08568530162640459	-0.07977839497744034	-0.08932272562340043	-0.07855034287492704	-0.0797053962886688	-0.08260843227816823	0.004182192697532825	60
77	1.4735618114471436	0.11609338792438235	0.01041879653930664	0.0006780024225631972	0.1	squared_error	3	sqrt	3	250	1.0	{'learning_rate': 0.1, 'loss': 'squared_error', 'max_depth': 3, 'max_features': 'sqrt', 'min_samples_leaf': 3, 'n_estimators': 250, 'subsample': 1.0}	-29.670333562634983	-59680557385155.9	-27.366636494249637	-24.937079886814836	-24.1565848421711	-11936111477052.406	23872222954051.746	42	0.706123128946728	0.7400968936528876	0.6782637109489668	0.7069978258033676	0.7415023340956572	0.7145967786895214	0.023764694028018948	67	-0.06067426717512876	-0.056462968259291146	-0.06705379176605435	-0.057193320364831095	-0.056014277327174865	-0.05947972497849604	0.004126286789505392	70	-0.08560871783906154	-0.0798867224973512	-0.0893153245192705	-0.07873039689258042	-0.07977038331873901	-0.08266230901340052	0.004110255173262359	68
78	0.8467563629150391	0.04624052325624782	0.007428884506225586	0.0003086457934931196	0.1	squared_error	3	sqrt	5	150	0.8	{'learning_rate': 0.1, 'loss': 'squared_error', 'max_depth': 3, 'max_features': 'sqrt', 'min_samples_leaf': 5, 'n_estimators': 150, 'subsample': 0.8}	-29.394230835535495	-58364206357982.07	-27.411389907919816	-24.85323756132544	-24.114636661884308	-11672841271617.568	23345682543182.25	19	0.7061961437186457	0.7417232251932361	0.6773349619326079	0.7094143708139458	0.7443051259529964	0.7157947655222863	0.024888250810843466	37	-0.06094166192098051	-0.05629215792516381	-0.06712625097125505	-0.056900762434328886	-0.05558205957767833	-0.05936857856588131	0.004302284947722362	50	-0.08559808228056161	-0.07963638655032491	-0.089444143905338	-0.07840505893373326	-0.07933674470990709	-0.08248408327597298	0.004307969128030344	37
79	0.920500373840332	0.007835508856823804	0.007488870620727539	0.00014640722565254446	0.1	squared_error	3	sqrt	5	150	1.0	{'learning_rate': 0.1, 'loss': 'squared_error', 'max_depth': 3, 'max_features': 'sqrt', 'min_samples_leaf': 5, 'n_estimators': 150, 'subsample': 1.0}	-29.596278676896016	-61117410733086.28	-27.413782651258067	-24.953093577907133	-24.139241564107955	-12223482146638.477	24446964293223.902	138	0.7065141708928183	0.7415071537505804	0.679124728274769	0.7086312048636823	0.7428254704511716	0.7157205456466043	0.023974553360284187	41	-0.06073568302619706	-0.05609602021641482	-0.06679663583099704	-0.057008062467815056	-0.05585479984809969	-0.059298240277904736	0.0041388062830459765	33	-0.08555174203286864	-0.07966969103854399	-0.08919573346913989	-0.07851064374063604	-0.07956596657283925	-0.08249875537080556	0.004163655430329206	41
80	1.1100754737854004	0.08059218959186266	0.008843278884887696	0.0006198013428063766	0.1	squared_error	3	sqrt	5	200	0.8	{'learning_rate': 0.1, 'loss': 'squared_error', 'max_depth': 3, 'max_features': 'sqrt', 'min_samples_leaf': 5, 'n_estimators': 200, 'subsample': 0.8}	-29.435661222251337	-58311976993575.54	-27.40859907189091	-24.881420083659297	-24.096241139805766	-11662395398736.271	23324790797419.633	18	0.7056908905589188	0.739771123304383	0.6762095247995323	0.7078059008503446	0.7448993287587048	0.7148753536543767	0.02510225596978833	62	-0.06093277106105768	-0.056691032950430424	-0.06724622596423312	-0.057102718279603025	-0.05544972234310887	-0.05948449411968663	0.0042917980397770535	71	-0.08567165198180299	-0.07993677302552409	-0.08959999614282065	-0.07862175607000393	-0.07924450677115567	-0.08261493679826147	0.0043037754088719226	63
81	1.1427539348602296	0.09114868387609151	0.008501529693603516	0.0006277512743220026	0.1	squared_error	3	sqrt	5	200	1.0	{'learning_rate': 0.1, 'loss': 'squared_error', 'max_depth': 3, 'max_features': 'sqrt', 'min_samples_leaf': 5, 'n_estimators': 200, 'subsample': 1.0}	-29.62863286424161	-61109962170372.42	-27.388554464254693	-24.970830401182916	-24.090023088264225	-12221992434095.7	24443984868138.36	137	0.7044558124568688	0.7407570157492833	0.6791730864370804	0.7075965273946603	0.7434407557893903	0.7150846395654565	0.024173637144244607	54	-0.06099625807672074	-0.0562369174940731	-0.0668036311820954	-0.057054442484763615	-0.05575403544665229	-0.05936905693686103	0.004151067228630729	51	-0.08585122577039865	-0.07978520674563741	-0.08918901200341522	-0.07864991947405897	-0.07947072951871446	-0.08258921870244494	0.00417860019577461	55
82	1.446003532409668	0.010777936365059249	0.011137437820434571	0.0001841980281677684	0.1	squared_error	3	sqrt	5	250	0.8	{'learning_rate': 0.1, 'loss': 'squared_error', 'max_depth': 3, 'max_features': 'sqrt', 'min_samples_leaf': 5, 'n_estimators': 250, 'subsample': 0.8}	-29.50704053160814	-58845186715100.35	-27.442450519810762	-24.921536409977055	-24.098060736423008	-11769037343041.266	23538074686029.543	21	0.7044322906987364	0.7378688958103975	0.6737834328334494	0.7055767821147716	0.7439612479204216	0.7131245298755553	0.02546932374422138	95	-0.061143924092272116	-0.057001197963574765	-0.06755308253896473	-0.05727103467617478	-0.055512107793224956	-0.05969626941284227	0.004346897713849716	99	-0.08585464206426476	-0.08022840295753395	-0.08993504639066714	-0.0789210849135601	-0.07939007584757847	-0.08286585043472088	0.004324458811478775	94
83	1.456944465637207	0.11188927104215587	0.010143709182739259	0.0007191041001298679	0.1	squared_error	3	sqrt	5	250	1.0	{'learning_rate': 0.1, 'loss': 'squared_error', 'max_depth': 3, 'max_features': 'sqrt', 'min_samples_leaf': 5, 'n_estimators': 250, 'subsample': 1.0}	-29.65404595772629	-60899616631027.164	-27.352459061694983	-24.964337621136913	-24.152584260065595	-12179923326226.658	24359846652400.254	122	0.7039080514366151	0.7400756286355085	0.6790150652567513	0.7060066174079073	0.741834186714042	0.7141679098901649	0.023850478570343097	77	-0.06110343347932638	-0.056458311055968526	-0.06682199351421696	-0.05725793306301173	-0.055947631921849386	-0.0595178606068746	0.00407624944485278	78	-0.08593074718837067	-0.07988999055716622	-0.08921097402925288	-0.07886345450956746	-0.07971916329715828	-0.0827228659163031	0.004106787498084362	77
84	0.8506084442138672	0.04765734401975248	0.0073544979095458984	0.000505187062035599	0.1	squared_error	3	sqrt	10	150	0.8	{'learning_rate': 0.1, 'loss': 'squared_error', 'max_depth': 3, 'max_features': 'sqrt', 'min_samples_leaf': 10, 'n_estimators': 150, 'subsample': 0.8}	-29.424707686378067	-57828235447989.19	-27.40980449046266	-24.85313073049505	-24.129902951539844	-11565647089619.0	23131294179185.094	15	0.7068611792078148	0.7413610535960158	0.6779445527465731	0.7101666596187648	0.7437611225125935	0.7160189135363525	0.024411571621603192	31	-0.060736786537310766	-0.0562943599792577	-0.067027727402014	-0.056835553964376805	-0.05557277516093321	-0.05929344060877849	0.004261020591907828	31	-0.08550115024378614	-0.07969220251248048	-0.08935961335700587	-0.07830350285756468	-0.07942109628451426	-0.0824555130510703	0.00426673800078904	30
85	0.8939481258392334	0.05654155951531692	0.0070953845977783205	0.0005099909590213182	0.1	squared_error	3	sqrt	10	150	1.0	{'learning_rate': 0.1, 'loss': 'squared_error', 'max_depth': 3, 'max_features': 'sqrt', 'min_samples_leaf': 10, 'n_estimators': 150, 'subsample': 1.0}	-29.60182749650834	-60470543278076.21	-27.365219408497044	-24.91171888131053	-24.138512784801367	-12094108655636.447	24188217311219.883	83	0.7058394762480649	0.7425332387347501	0.6813578397301763	0.7106839385532782	0.7432870189431646	0.7167403024418869	0.023568750252873666	15	-0.060972733252226956	-0.056153113835735124	-0.06651481554841147	-0.056645736642343465	-0.055712001581361595	-0.059199680172015726	0.004113952327046664	16	-0.08565002304114164	-0.07951140975411777	-0.08888481549707414	-0.07823359571490426	-0.07949453639739054	-0.08235487608092569	0.004165330670672851	16
86	1.1683387756347656	0.012177781075718734	0.009236526489257813	0.00012371754869576463	0.1	squared_error	3	sqrt	10	200	0.8	{'learning_rate': 0.1, 'loss': 'squared_error', 'max_depth': 3, 'max_features': 'sqrt', 'min_samples_leaf': 10, 'n_estimators': 200, 'subsample': 0.8}	-29.464540829046694	-57310315037607.96	-27.43079569690648	-24.87592976054309	-24.154788014579136	-11462063007542.777	22924126015032.594	13	0.7067194834671524	0.7396935475851856	0.6758112235491287	0.7088462971836588	0.742428590735956	0.7146998285042163	0.02451058375309313	65	-0.06071236654911556	-0.05666364337006027	-0.0673220848053433	-0.05695874933495115	-0.055783734204153675	-0.05948811565272479	0.0042653872626770405	72	-0.08552181227192472	-0.07994868694271805	-0.08965508859443404	-0.07848165958979944	-0.0796273372391301	-0.08264691692760126	0.004269125638560496	66
87	1.1175744533538818	0.06987810368531228	0.007979202270507812	0.0007362496573762829	0.1	squared_error	3	sqrt	10	200	1.0	{'learning_rate': 0.1, 'loss': 'squared_error', 'max_depth': 3, 'max_features': 'sqrt', 'min_samples_leaf': 10, 'n_estimators': 200, 'subsample': 1.0}	-29.587680557015013	-60441617001503.11	-27.365221341066892	-24.93299099103203	-24.168516710136682	-12088323400321.832	24176646800590.64	82	0.7058495343883343	0.7414756635251285	0.6808770652543147	0.7091942407493323	0.7426021391596711	0.7159997286153562	0.023407922145329968	32	-0.0609741811305613	-0.05633225643224718	-0.06658077963642062	-0.0568123683743131	-0.05580394652099063	-0.05930070641890657	0.004075066502378965	34	-0.08564855872618349	-0.07967454366825115	-0.08895184592920448	-0.0784347507724572	-0.07960050676231636	-0.08246204117168254	0.004109721386741746	32
88	1.3458226680755616	0.09934581471579033	0.010454654693603516	0.000808710815756086	0.1	squared_error	3	sqrt	10	250	0.8	{'learning_rate': 0.1, 'loss': 'squared_error', 'max_depth': 3, 'max_features': 'sqrt', 'min_samples_leaf': 10, 'n_estimators': 250, 'subsample': 0.8}	-29.522381304422307	-56334514611024.305	-27.46361947987952	-24.89940273221114	-24.158610244811914	-11266902922226.068	22533805844399.117	8	0.7061892159689868	0.7391324997268527	0.6745146288516835	0.7063500079041054	0.7411269955029665	0.7134626695909189	0.024676701840652397	89	-0.06086944193627108	-0.05675265064671515	-0.06742504839377114	-0.05720738267445292	-0.05599023638129046	-0.059648952006500146	0.004235405366404513	94	-0.08559909145484064	-0.08003479870783459	-0.08983419768276332	-0.07881738396038943	-0.07982827560694317	-0.08282274948255422	0.004234406142339633	90
89	1.5143534660339355	0.0683353128620665	0.011065483093261719	0.0005574159279151041	0.1	squared_error	3	sqrt	10	250	1.0	{'learning_rate': 0.1, 'loss': 'squared_error', 'max_depth': 3, 'max_features': 'sqrt', 'min_samples_leaf': 10, 'n_estimators': 250, 'subsample': 1.0}	-29.630879119221635	-59591056168081.04	-27.351281719345593	-24.927544662156116	-24.152292708406943	-11918211233637.42	23836422467221.81	40	0.7048613645931865	0.740931142661508	0.6798436194241302	0.7091454469024445	0.742245139597365	0.7154053426357269	0.02360906221445266	49	-0.061053637291886995	-0.05645761692715304	-0.06670932896109934	-0.0567547413938331	-0.05583831784021741	-0.05936272848283798	0.004110825984468743	48	-0.08579230209350369	-0.07975840739874732	-0.08909576007737635	-0.0784413307189927	-0.07965568884386955	-0.08254869782649792	0.004157178826040475	49
90	1.7811501502990723	0.021698525228987905	0.00746312141418457	0.00013526791915169188	0.1	squared_error	3		3	150	0.8	{'learning_rate': 0.1, 'loss': 'squared_error', 'max_depth': 3, 'max_features': None, 'min_samples_leaf': 3, 'n_estimators': 150, 'subsample': 0.8}	-29.662612366442705	-60595933458511.48	-27.407057158629968	-24.892270140204793	-24.197234127753845	-12119186691723.527	24238373383393.977	93	0.7031870046791097	0.742019463670547	0.6772505348425619	0.7079113600942377	0.7391271309075426	0.7138990988387998	0.024169930657234502	82	-0.06126564023197833	-0.05626026296826881	-0.06696772245692882	-0.05703326335945022	-0.05636413200109948	-0.059578204203545135	0.004129603817083873	86	-0.08603531337346852	-0.07959070274755291	-0.08945584491721077	-0.07860756663352324	-0.0801360299842579	-0.08276509153120268	0.004236372358804665	82
91	2.043995237350464	0.014809882636458268	0.007454919815063477	0.00013490846566236434	0.1	squared_error	3		3	150	1.0	{'learning_rate': 0.1, 'loss': 'squared_error', 'max_depth': 3, 'max_features': None, 'min_samples_leaf': 3, 'n_estimators': 150, 'subsample': 1.0}	-29.704187378816954	-60512188849434.25	-27.411909200876938	-24.951248857370505	-24.16258994836188	-12102437769908.098	24204875539763.08	87	0.702597460221404	0.7430049722289345	0.6778799724075031	0.7058903159000198	0.7398501572186713	0.7138445755953067	0.024535034303583465	83	-0.061144154988738916	-0.05596914821653189	-0.06695461854213326	-0.05735605182750715	-0.056223557924110656	-0.05952950629980437	0.004148945188524061	80	-0.08612071475665838	-0.07943853550918992	-0.08936857234979126	-0.07887905185343994	-0.08002490179272152	-0.08276635525236019	0.0042081368161062055	83
92	2.3496845245361326	0.005687840345267516	0.009148120880126953	0.00025490025957830093	0.1	squared_error	3		3	200	0.8	{'learning_rate': 0.1, 'loss': 'squared_error', 'max_depth': 3, 'max_features': None, 'min_samples_leaf': 3, 'n_estimators': 200, 'subsample': 0.8}	-29.70549486504524	-60013681532850.54	-27.334579864595828	-24.90174417467961	-24.197544857918125	-12002736306591.334	24005472613129.6	55	0.7028303111565667	0.7407847486535922	0.6777913112443907	0.7057122590457061	0.7391508821000257	0.7132539024400563	0.023881892987725722	92	-0.061379844218887605	-0.05644737534137669	-0.06685222043085291	-0.05728078628169445	-0.05635843255707014	-0.059663731765976356	0.004039004628064071	95	-0.08608699410367666	-0.0797809390608444	-0.08938087052398695	-0.07890292531206537	-0.0801323819053992	-0.08285682218119453	0.004135556786359594	93
93	2.5788936614990234	0.1732162571936731	0.008803987503051757	0.0005026334943153996	0.1	squared_error	3		3	200	1.0	{'learning_rate': 0.1, 'loss': 'squared_error', 'max_depth': 3, 'max_features': None, 'min_samples_leaf': 3, 'n_estimators': 200, 'subsample': 1.0}	-29.70594358359293	-60369636255134.75	-27.410835367831183	-24.981863949420514	-24.227665240422226	-12073927251048.215	24147854502043.266	75	0.7032294295397967	0.7422389722774764	0.6775845489062757	0.7043056144794467	0.7388190109392401	0.7132355152284472	0.02427579886009627	93	-0.061055441263384067	-0.056091932494692166	-0.06711101952887909	-0.057496293016108715	-0.05635438321291379	-0.05962181390319556	0.004142402525756916	89	-0.08602916444016698	-0.07955683476184847	-0.08940954391890682	-0.07909127169119744	-0.08018334081529516	-0.08285403112548298	0.00412840571417976	92
94	2.869856119155884	0.17611989051412136	0.010697031021118164	0.0006537781163089509	0.1	squared_error	3		3	250	0.8	{'learning_rate': 0.1, 'loss': 'squared_error', 'max_depth': 3, 'max_features': None, 'min_samples_leaf': 3, 'n_estimators': 250, 'subsample': 0.8}	-29.72602054252473	-60102898317416.91	-27.373319465084805	-24.896855577333877	-24.223522563822545	-12020579663504.627	24041159326956.14	60	0.7017703770191988	0.7385801452892551	0.6744118079623452	0.703493206049191	0.7367459898740634	0.7110003052388107	0.024098772170705628	120	-0.06145938768480425	-0.05666591706090692	-0.06725300859952638	-0.05754784859722907	-0.05664410957200156	-0.059914054302893635	0.0040765222667538785	117	-0.08624038344369907	-0.08011948576144391	-0.0898483858822239	-0.07919984720944273	-0.0805009237063244	-0.0831818052006268	0.004152568222940684	120
95	3.1259668350219725	0.23642414705448656	0.009610700607299804	0.0004437816222434883	0.1	squared_error	3		3	250	1.0	{'learning_rate': 0.1, 'loss': 'squared_error', 'max_depth': 3, 'max_features': None, 'min_samples_leaf': 3, 'n_estimators': 250, 'subsample': 1.0}	-29.743950448001232	-60284862494875.02	-27.42332594456023	-25.023242636503984	-24.263728328785106	-12056972498996.295	24113944997939.363	71	0.7027496592892055	0.7403632386262167	0.6765327878618278	0.7011689389250377	0.736862750894765	0.7115354751194105	0.024009808806939176	118	-0.06102544721576179	-0.05637656498687878	-0.06724414475938327	-0.057868330002023995	-0.05665194456012592	-0.059833286304834754	0.004056426543387411	113	-0.08609867531825992	-0.07984577862163647	-0.08955525794904681	-0.07950965842737451	-0.08048306944368383	-0.0830984879520003	0.004024704519482887	118
96	1.773494005203247	0.019032255284939237	0.007510757446289063	0.00020473183165432032	0.1	squared_error	3		5	150	0.8	{'learning_rate': 0.1, 'loss': 'squared_error', 'max_depth': 3, 'max_features': None, 'min_samples_leaf': 5, 'n_estimators': 150, 'subsample': 0.8}	-29.687028344750583	-60403072294404.69	-27.467685664347385	-24.89786511096734	-24.13460364504244	-12080614458902.176	24161228917751.258	78	0.7024280104692359	0.742994057410972	0.6753260508920189	0.707082167255491	0.741052948673556	0.7137766469402547	0.02549395871702209	84	-0.061226264508439626	-0.05607885281626844	-0.06722550062391223	-0.05711289452323521	-0.056002596677758254	-0.05952922182992275	0.004296357296008536	79	-0.08614524557557522	-0.07944022240553927	-0.08972215127258432	-0.0787190647003543	-0.0798396916448707	-0.08277327511978476	0.004377415654628121	84
97	1.8699438571929932	0.13520042916761016	0.0068623065948486325	0.0004723402793545793	0.1	squared_error	3		5	150	1.0	{'learning_rate': 0.1, 'loss': 'squared_error', 'max_depth': 3, 'max_features': None, 'min_samples_leaf': 5, 'n_estimators': 150, 'subsample': 1.0}	-29.653475896645027	-60603904587277.125	-27.403220305004993	-24.965956944706324	-24.187494724232966	-12120780917476.668	24241561834900.227	94	0.7036132596596967	0.7440559665147517	0.6762640121457464	0.7056777715968418	0.7402213545834115	0.7139664729000896	0.025266830346603927	81	-0.06103835007870828	-0.05572505868540013	-0.06718019634992105	-0.05730625741155432	-0.056233521165318254	-0.05949667673818041	0.0042681249786789026	74	-0.08597351325445983	-0.07927593512506173	-0.08959245689786145	-0.07890754847590306	-0.07996778925300721	-0.08274344860125864	0.004284490555658621	81
98	2.2187007427215577	0.15289431960197628	0.00881199836730957	0.0006388861056239062	0.1	squared_error	3		5	200	0.8	{'learning_rate': 0.1, 'loss': 'squared_error', 'max_depth': 3, 'max_features': None, 'min_samples_leaf': 5, 'n_estimators': 200, 'subsample': 0.8}	-29.733428814213	-59801376480414.43	-27.464472651649462	-24.978786730814612	-24.159449386418625	-11960275296104.152	23920550592155.14	45	0.7002534471351101	0.7419799372896076	0.6744709104624247	0.7027674583130402	0.7391858888036329	0.7117315284007631	0.02557014938033317	113	-0.06162341983374053	-0.0561592484327811	-0.06731294344032664	-0.05766818754033903	-0.05634355857547904	-0.059821471564533255	0.004231159593910987	112	-0.08645943392262045	-0.07959679974229007	-0.08984023063370392	-0.07929671510866367	-0.08012700472665485	-0.08306403682678659	0.004296187319762829	111
99	2.6440300941467285	0.1521439012549201	0.008830928802490234	0.0004297220278205295	0.1	squared_error	3		5	200	1.0	{'learning_rate': 0.1, 'loss': 'squared_error', 'max_depth': 3, 'max_features': None, 'min_samples_leaf': 5, 'n_estimators': 200, 'subsample': 1.0}	-29.668939594228473	-60424490862496.94	-27.34899786898651	-24.997475002789297	-24.18647768925575	-12084898172520.629	24169796344988.156	79	0.7027181343317322	0.7430280108560754	0.676185503184678	0.7042995056604953	0.739227141126002	0.7130916590317966	0.025004899119423257	96	-0.06111533983746298	-0.05587783262475082	-0.06720545965754159	-0.05738908278202035	-0.05630297542547292	-0.05957813806544974	0.0042367425615382195	85	-0.08610324080523286	-0.07943497474804498	-0.08960331973762166	-0.07909208866944878	-0.08012066773106946	-0.08287085833828355	0.004229001715251577	96
100	2.847852420806885	0.16488098922683603	0.010535097122192383	0.0006016256258020109	0.1	squared_error	3		5	250	0.8	{'learning_rate': 0.1, 'loss': 'squared_error', 'max_depth': 3, 'max_features': None, 'min_samples_leaf': 5, 'n_estimators': 250, 'subsample': 0.8}	-29.740292570561426	-59809140403159.89	-27.50138219593697	-24.949215130663852	-24.188911991274207	-11961828080653.254	23923656161253.32	47	0.7010480759424162	0.7407253818527276	0.672320145523778	0.7019033879701634	0.7372171883416404	0.7106428359261451	0.025488121724145343	121	-0.061555514669724185	-0.05632762628958569	-0.06747791982890594	-0.05776832759865141	-0.05661423213593661	-0.05994872410456077	0.004201330245843901	120	-0.08634475578918972	-0.07979007445689712	-0.09013652843846529	-0.07941189128583503	-0.08042884712016957	-0.08322241941811134	0.004281566319069885	121
101	3.2798786640167235	0.1654043899569366	0.009421491622924804	0.0011922840880614473	0.1	squared_error	3		5	250	1.0	{'learning_rate': 0.1, 'loss': 'squared_error', 'max_depth': 3, 'max_features': None, 'min_samples_leaf': 5, 'n_estimators': 250, 'subsample': 1.0}	-29.6703106381347	-60267876574643.1	-27.34940356333307	-25.018055357427592	-24.201483523526456	-12053575314949.87	24107150629846.617	67	0.7026255415906164	0.7411316385047282	0.6757026652993944	0.7022535443385808	0.737752479687912	0.7118931738842463	0.02454447346246609	109	-0.061119671136767285	-0.0561851221628175	-0.0671734954426349	-0.0575922905820867	-0.05647735603839872	-0.05970958707254102	0.004124327339379782	102	-0.08611664881176143	-0.07972753853158908	-0.08967009834424129	-0.0793652373675705	-0.08034688815807818	-0.0830452822426481	0.004126813909841198	109
102	1.762715482711792	0.008548831850863131	0.007622766494750977	0.00017340787571258745	0.1	squared_error	3		10	150	0.8	{'learning_rate': 0.1, 'loss': 'squared_error', 'max_depth': 3, 'max_features': None, 'min_samples_leaf': 10, 'n_estimators': 150, 'subsample': 0.8}	-29.641910611189896	-60654935974365.086	-27.46309230236345	-24.876584433644897	-24.137716945118314	-12130987194894.24	24261974389735.418	96	0.7018322385663598	0.7402041419607672	0.6783450385181738	0.7090814001759769	0.7427187978697554	0.7144363234182066	0.024306368865640537	73	-0.061420690272360814	-0.05640978627999162	-0.0668851097913112	-0.05677287661914945	-0.05578555294803822	-0.059454803182170265	0.004219062067850854	66	-0.08623143859077026	-0.07987023827757048	-0.08930403537102735	-0.07844996670880375	-0.07958246631548142	-0.08268762905273065	0.004286558693324794	74
103	1.98082275390625	0.09667364755889438	0.007313966751098633	0.00042053779921382805	0.1	squared_error	3		10	150	1.0	{'learning_rate': 0.1, 'loss': 'squared_error', 'max_depth': 3, 'max_features': None, 'min_samples_leaf': 10, 'n_estimators': 150, 'subsample': 1.0}	-29.59714001110904	-60119622155428.336	-27.463879851695967	-24.99411336198779	-24.18440007966874	-12023924431106.914	24047848862160.707	63	0.7052993507499197	0.7409003868956192	0.6767226662822141	0.7025719810736041	0.7416097366315741	0.7134208243265862	0.02481995839141428	90	-0.060901336350916144	-0.056391322510938285	-0.06710840567929681	-0.05781235406203107	-0.05592090673946061	-0.05962686506852858	0.0041253615582557525	90	-0.08572862050938425	-0.07976314158048432	-0.08952896918394261	-0.07932278586655706	-0.07975380980048126	-0.0828194653881699	0.0041096654798510055	89
104	2.2016907691955567	0.16402021162496289	0.008592939376831055	0.0005737445810857474	0.1	squared_error	3		10	200	0.8	{'learning_rate': 0.1, 'loss': 'squared_error', 'max_depth': 3, 'max_features': None, 'min_samples_leaf': 10, 'n_estimators': 200, 'subsample': 0.8}	-29.68858103632197	-60430354592673.66	-27.4353933990609	-24.922076291877822	-24.116063460580595	-12086070918555.965	24172141837058.848	81	0.700673442298688	0.7381526970065783	0.6782676358391354	0.704980220410245	0.7431187605163754	0.7130385512142045	0.02434086473567386	98	-0.061583087378146426	-0.05671175613490031	-0.06681188006050387	-0.057329933621692586	-0.05575538667936739	-0.059638408774922116	0.004103965861405168	93	-0.08639884061027797	-0.08018496079729247	-0.0893147797347371	-0.07900099958931493	-0.07952058384264513	-0.08288403291485354	0.004180528807737988	98
105	2.6447176933288574	0.15520132958544255	0.008728504180908203	0.00038012482075041064	0.1	squared_error	3		10	200	1.0	{'learning_rate': 0.1, 'loss': 'squared_error', 'max_depth': 3, 'max_features': None, 'min_samples_leaf': 10, 'n_estimators': 200, 'subsample': 1.0}	-29.629177976712594	-60085975862400.6	-27.43013053384058	-25.017454397520982	-24.22265078080178	-12017195172501.379	24034390344949.61	58	0.7045775349022456	0.7402024282396873	0.6770112127271859	0.7008844050526566	0.7409208832977681	0.7127192928439087	0.024625483598680317	103	-0.06093275117074893	-0.0564825562398548	-0.06706085470611896	-0.05796577411976027	-0.05593421896650683	-0.05967523104059795	0.00408018089041245	97	-0.085833544662489	-0.07987050170572194	-0.08948900499509532	-0.0795475022316323	-0.07986004853786649	-0.08292012042656102	0.004041708872456195	103
106	2.865593957901001	0.08288593112388612	0.008789873123168946	0.0012825129128756546	0.1	squared_error	3		10	250	0.8	{'learning_rate': 0.1, 'loss': 'squared_error', 'max_depth': 3, 'max_features': None, 'min_samples_leaf': 10, 'n_estimators': 250, 'subsample': 0.8}	-29.662515292287683	-60285688494167.7	-27.452818324221003	-24.9184390354694	-24.128161449443983	-12057137698854.773	24114275397656.465	72	0.7023031028232019	0.7381894646250486	0.677352127840924	0.7045256862722299	0.7418300103360953	0.7128400783794999	0.024176679429937897	102	-0.06137347387924291	-0.056702054006959705	-0.06681337749720871	-0.05733027602087721	-0.05594702555431262	-0.059633241391720236	0.004051332121359707	91	-0.08616332367313234	-0.08017933096358142	-0.08944176464168387	-0.07906183420677101	-0.07971980810757062	-0.08291321231854784	0.004139813288802228	102
107	3.2817044258117676	0.07351516217799753	0.009264087677001953	0.0024639836883449495	0.1	squared_error	3		10	250	1.0	{'learning_rate': 0.1, 'loss': 'squared_error', 'max_depth': 3, 'max_features': None, 'min_samples_leaf': 10, 'n_estimators': 250, 'subsample': 1.0}	-29.65451580314481	-59941406390370.86	-27.454591829473962	-25.056589773261805	-24.210552865921624	-11988281278095.447	23976562556137.707	50	0.7049117083479569	0.7401689983689888	0.675411428641712	0.6998922402733341	0.7409479383234823	0.7122664627910948	0.02516619108399467	107	-0.060857918703769505	-0.056454042184216645	-0.06729614059389143	-0.058052497867254325	-0.05593378987038897	-0.05971887784390417	0.004158730333680785	103	-0.08578498470042129	-0.07987564027310441	-0.08971035362288708	-0.0796793223236652	-0.07985587863003256	-0.08298123591002211	0.004085517058896027	106
108	1.1202844619750976	0.042509033161047836	0.009190607070922851	0.000157115376211424	0.1	squared_error	4	sqrt	3	150	0.8	{'learning_rate': 0.1, 'loss': 'squared_error', 'max_depth': 4, 'max_features': 'sqrt', 'min_samples_leaf': 3, 'n_estimators': 150, 'subsample': 0.8}	-29.52957062537722	-59429376985867.19	-27.432847612673367	-24.9026972477413	-24.174435589186828	-11885875397194.645	23771750794336.273	33	0.7058509455902642	0.7399375424303103	0.6758130189531002	0.7061508296005756	0.7402407486252051	0.7135986170398911	0.024276694748422152	87	-0.06112153634793327	-0.05665235308576248	-0.06724938291561845	-0.05720763839126011	-0.056137141995365014	-0.05967361054718787	0.0041762289506875015	96	-0.08564835327426269	-0.07991120873074001	-0.08965484033271637	-0.07884410974295632	-0.07996480415854057	-0.08280466324784319	0.004174550558208406	88
109	1.1260009765625	0.08264688052033146	0.008783626556396484	0.0006556860723701126	0.1	squared_error	4	sqrt	3	150	1.0	{'learning_rate': 0.1, 'loss': 'squared_error', 'max_depth': 4, 'max_features': 'sqrt', 'min_samples_leaf': 3, 'n_estimators': 150, 'subsample': 1.0}	-29.653739572743643	-59879264653443.27	-27.422437389885907	-25.00076940858651	-24.235081595948817	-11975852930709.918	23951705861366.68	48	0.7058561216852757	0.7382309522030324	0.6759034147954167	0.701559949224985	0.7369872813309286	0.7117075438479276	0.023501935210305937	114	-0.06094662277809992	-0.056953980512374755	-0.0673612423298536	-0.05781000595709019	-0.05662661825668638	-0.05993969396682096	0.004012974264750574	119	-0.08564759970059355	-0.0801729779380389	-0.08964233984639387	-0.0794576235557419	-0.08046402277153607	-0.08307691276246085	0.003951519962226309	115
110	1.3249203205108642	0.0876878504112748	0.011397695541381836	0.0023907646516018225	0.1	squared_error	4	sqrt	3	200	0.8	{'learning_rate': 0.1, 'loss': 'squared_error', 'max_depth': 4, 'max_features': 'sqrt', 'min_samples_leaf': 3, 'n_estimators': 200, 'subsample': 0.8}	-29.61427149194765	-59283257834332.83	-27.471870160775985	-24.922923798771844	-24.219752647553268	-11856651566887.81	23713303133722.508	31	0.7058362443439057	0.7367517116677663	0.6746736353442464	0.7045881498201498	0.7371416986009667	0.711798287955407	0.023369782650133016	110	-0.06122078027160881	-0.057233532061721874	-0.06741075695175669	-0.05733519322173573	-0.05664106150767822	-0.05996826480290026	0.0040605811226988075	122	-0.08565049355278921	-0.08039918506244326	-0.0898122520487743	-0.07905347689199319	-0.08044039870680426	-0.08307116125256084	0.004057028868313757	114
111	1.5986123561859131	0.01484675823533147	0.011280393600463868	0.00012663241874310823	0.1	squared_error	4	sqrt	3	200	1.0	{'learning_rate': 0.1, 'loss': 'squared_error', 'max_depth': 4, 'max_features': 'sqrt', 'min_samples_leaf': 3, 'n_estimators': 200, 'subsample': 1.0}	-29.724398781816717	-59803706739594.68	-27.49200880119999	-25.00971264211814	-24.23479521303872	-11960741347940.229	23921482695827.223	46	0.7056048849407719	0.7366281847366482	0.67447726700656	0.6993777082827586	0.7352186388973257	0.7102613367728129	0.023403902079319656	124	-0.060948350265322096	-0.05715641373707256	-0.06749916682474591	-0.05808983689630544	-0.05697772203423372	-0.060134297951535944	0.003947545100741838	128	-0.08568416893239217	-0.08041804615337071	-0.08983935348294025	-0.07974759780398452	-0.08073411168700793	-0.08328465561193912	0.0038975692525703314	124
112	1.8144958019256592	0.011320157556161304	0.013871049880981446	0.00010839984330133485	0.1	squared_error	4	sqrt	3	250	0.8	{'learning_rate': 0.1, 'loss': 'squared_error', 'max_depth': 4, 'max_features': 'sqrt', 'min_samples_leaf': 3, 'n_estimators': 250, 'subsample': 0.8}	-29.751560337079734	-58930548590885.73	-27.55724250267931	-24.934273322050228	-24.24746381726352	-11786109718198.443	23572219436343.64	23	0.7041356294852217	0.7344474069330413	0.6698673926389404	0.70280908666595	0.7354799133737647	0.7093478858193837	0.02425490332477483	131	-0.06131846372164263	-0.057568148677320984	-0.06797272536584803	-0.057452784873889426	-0.056958408438330964	-0.0602541062154064	0.004162531236718879	134	-0.08589771739643337	-0.08075029953316004	-0.09047324498627823	-0.07929116203696927	-0.0806942694397295	-0.08342133867851409	0.004183098133382686	132
113	1.982957935333252	0.04963303024662897	0.012294292449951172	0.0013829770007660943	0.1	squared_error	4	sqrt	3	250	1.0	{'learning_rate': 0.1, 'loss': 'squared_error', 'max_depth': 4, 'max_features': 'sqrt', 'min_samples_leaf': 3, 'n_estimators': 250, 'subsample': 1.0}	-29.76128393844008	-59550512730965.1	-27.461745646485248	-25.072065253856536	-24.27528665941363	-11910102546214.332	23820205092375.383	38	0.7041231531496248	0.7350902235316282	0.67420313305384	0.6975806028576688	0.7331609192923989	0.7088316063770322	0.02293170825947302	134	-0.06109011648460803	-0.057399653108238774	-0.0674286061228693	-0.05820740561588832	-0.05724859030428812	-0.060274874327178506	0.003835106707697573	135	-0.08589952849225675	-0.0806525051880932	-0.08987717393561567	-0.07998560626196108	-0.08104721274907015	-0.08349240532539937	0.0038184067709704215	134
114	1.080210065841675	0.03647338711245716	0.009102153778076171	0.00010856383127214748	0.1	squared_error	4	sqrt	5	150	0.8	{'learning_rate': 0.1, 'loss': 'squared_error', 'max_depth': 4, 'max_features': 'sqrt', 'min_samples_leaf': 5, 'n_estimators': 150, 'subsample': 0.8}	-29.630326670039338	-55141715195619.23	-27.494373767247808	-24.9566818921274	-24.20532282024791	-11028343039145.102	22056686078237.062	3	0.7052460522614216	0.7391010207019761	0.6761789175224413	0.703792539555237	0.7401110675810108	0.7128859195244173	0.02415326621178276	101	-0.06103043657673336	-0.05671754193384427	-0.06715710160934103	-0.057412781694583664	-0.056213581724529074	-0.05970628870780629	0.004090470981245653	101	-0.08573637244228971	-0.08003962748377752	-0.08960423089849397	-0.07915985966996014	-0.07998476230307662	-0.08290497055951959	0.004090491131610158	101
115	1.1711698532104493	0.017840354924836824	0.009093713760375977	0.00010885299390346304	0.1	squared_error	4	sqrt	5	150	1.0	{'learning_rate': 0.1, 'loss': 'squared_error', 'max_depth': 4, 'max_features': 'sqrt', 'min_samples_leaf': 5, 'n_estimators': 150, 'subsample': 1.0}	-29.59103024460974	-60348164497044.73	-27.39934376582096	-24.976888701362306	-24.093598782896652	-12069632899430.158	24139265798807.285	74	0.7051902560406211	0.7364995993819223	0.6782134094532729	0.7056007878157656	0.7412501584351916	0.7133508422253547	0.023132377720039208	91	-0.060975194494923265	-0.057295736201178706	-0.06690694108290897	-0.057224349712869986	-0.056239536817027466	-0.059728351661781684	0.003935638090271328	105	-0.08574448690392235	-0.08043767490739948	-0.08932230619801955	-0.07891786744552252	-0.07980928356446601	-0.08284632380386599	0.004019842524415811	91
116	1.3656858444213866	0.09618563516202701	0.01057281494140625	0.0005765685839744629	0.1	squared_error	4	sqrt	5	200	0.8	{'learning_rate': 0.1, 'loss': 'squared_error', 'max_depth': 4, 'max_features': 'sqrt', 'min_samples_leaf': 5, 'n_estimators': 200, 'subsample': 0.8}	-29.771548019245603	-54480546788985.82	-27.511427252485372	-24.973576376564484	-24.228680995008588	-10896109357818.46	21792218715583.68	2	0.7033819448218359	0.7370105832398481	0.6727558423166226	0.7010070986789891	0.7385862461022442	0.710548343031908	0.024726665294077056	122	-0.06128491574262187	-0.057128672228351066	-0.06759408794062002	-0.05782267877371648	-0.05649121358428889	-0.06006431365391966	0.004113327895776157	125	-0.0860070556973171	-0.08035964409745192	-0.09007658386299694	-0.07953118584301785	-0.08021906260702873	-0.0832387064215625	0.004136986417423829	122
117	1.579616117477417	0.008004627043910145	0.010852384567260741	0.000501208125690355	0.1	squared_error	4	sqrt	5	200	1.0	{'learning_rate': 0.1, 'loss': 'squared_error', 'max_depth': 4, 'max_features': 'sqrt', 'min_samples_leaf': 5, 'n_estimators': 200, 'subsample': 1.0}	-29.62129246738352	-60821270382263.67	-27.40318716641769	-25.02741082080432	-24.151465536756938	-12164254076473.977	24328508152894.85	113	0.7046577353216548	0.734952005130102	0.6776770346552649	0.7029076755665465	0.7379725613003751	0.7116334023947887	0.022429184894860434	116	-0.06105215376766638	-0.057433482076226866	-0.06700470522855705	-0.057528690609499285	-0.056737178231455944	-0.059951241982681105	0.00383409510623916	121	-0.08582189295288266	-0.08067354292928737	-0.08939671931373172	-0.07927800908281941	-0.08031316699235605	-0.08309666625421544	0.003881212864378495	117
118	1.7732237815856933	0.06396902101721531	0.011597394943237305	0.0018586206132706166	0.1	squared_error	4	sqrt	5	250	0.8	{'learning_rate': 0.1, 'loss': 'squared_error', 'max_depth': 4, 'max_features': 'sqrt', 'min_samples_leaf': 5, 'n_estimators': 250, 'subsample': 0.8}	-29.881671710022967	-54365128915430.93	-27.599411515690043	-24.99479186880158	-24.259247337070303	-10873025783107.533	21746051566161.7	1	0.7008052359078546	0.7335374139268773	0.6683287825050799	0.6989836990380791	0.7364781030629645	0.7076266468881711	0.02517669045888974	138	-0.0616323721716499	-0.057641407439130446	-0.06817804235907962	-0.05800540214928263	-0.05682050358488933	-0.060455545540806385	0.004198999498521328	140	-0.0863798177931912	-0.0808885383704802	-0.0906838289054696	-0.07979984110536215	-0.08054187208990372	-0.08365877965288138	0.004219860703736746	139
119	1.9001612663269043	0.08191780844214984	0.011193323135375976	0.0011273391052565361	0.1	squared_error	4	sqrt	5	250	1.0	{'learning_rate': 0.1, 'loss': 'squared_error', 'max_depth': 4, 'max_features': 'sqrt', 'min_samples_leaf': 5, 'n_estimators': 250, 'subsample': 1.0}	-29.666999720295482	-59991341556913.07	-27.41877177040105	-25.0664374720651	-24.202127272328923	-11998268311403.887	23996536622754.594	53	0.7040961445926486	0.7328617404438198	0.6753121953976287	0.7005678789333241	0.7362161595308908	0.7098108237796624	0.02252479284289929	128	-0.061133852818867844	-0.05773671577108119	-0.06721863974056401	-0.05782057068599782	-0.056952622952017695	-0.06017248039370572	0.0038053780100277593	130	-0.08590344899058554	-0.08099102862664138	-0.08972406570320693	-0.07958957995178674	-0.08058189188055384	-0.08335800303055489	0.0038604772382207935	129
120	1.0565415382385255	0.06481789828442977	0.00900406837463379	0.00028780894676194024	0.1	squared_error	4	sqrt	10	150	0.8	{'learning_rate': 0.1, 'loss': 'squared_error', 'max_depth': 4, 'max_features': 'sqrt', 'min_samples_leaf': 10, 'n_estimators': 150, 'subsample': 0.8}	-29.588640080932148	-58924986304442.53	-27.476928395356293	-24.922325558876622	-24.20905373339084	-11784997260909.746	23569994521766.39	22	0.7066454880886834	0.7389231439472641	0.6750296023305422	0.70550698582021	0.7418015863185097	0.713581361301042	0.02465005900223266	88	-0.060835294580452656	-0.056705899651477244	-0.06731059377519456	-0.05724441550079048	-0.05566809859300495	-0.059552860420183984	0.004250942065029917	83	-0.08553260027079244	-0.08006690770422596	-0.08976310302447475	-0.07893043891918369	-0.0797241964852914	-0.08280344928079364	0.004191794656186676	87
121	1.1930902481079102	0.01619931646638677	0.00911402702331543	0.0001525846868417095	0.1	squared_error	4	sqrt	10	150	1.0	{'learning_rate': 0.1, 'loss': 'squared_error', 'max_depth': 4, 'max_features': 'sqrt', 'min_samples_leaf': 10, 'n_estimators': 150, 'subsample': 1.0}	-29.548255444694888	-60883585389089.5	-27.34388399540011	-25.039523180167606	-24.12327944634955	-12176717077839.111	24353434155625.195	120	0.7065397798845405	0.7385032562985349	0.6804680108268134	0.701671464609338	0.7430872081895419	0.7140539439617537	0.023573301282166677	80	-0.06091039753594372	-0.056759198004285895	-0.06656197381482563	-0.05776792511147225	-0.055767140080596994	-0.0595533269094249	0.0039062206479255424	84	-0.08554800941372386	-0.08013126729483627	-0.08900883727940555	-0.07944277706430918	-0.0795254673880827	-0.08273127168807151	0.003877969626332762	79
122	1.4210628986358642	0.1412781863434904	0.009853029251098632	0.0012268250463864088	0.1	squared_error	4	sqrt	10	200	0.8	{'learning_rate': 0.1, 'loss': 'squared_error', 'max_depth': 4, 'max_features': 'sqrt', 'min_samples_leaf': 10, 'n_estimators': 200, 'subsample': 0.8}	-29.712544222737392	-58163653447478.93	-27.47593834281585	-24.946957867090617	-24.189864971941486	-11632730689517.05	23265461378980.938	17	0.7043990470702215	0.7366790671946347	0.6727226288874839	0.7017080715905717	0.7411104915245295	0.7113238612534882	0.025142002361427555	119	-0.061052724615467124	-0.05705237661467163	-0.06754695825774461	-0.05774616110227127	-0.055841381391031536	-0.05984792039623723	0.004219278354511712	115	-0.08585947012817077	-0.08041027754399391	-0.09008115487863974	-0.07943790282480058	-0.07983082021978151	-0.08312392511907729	0.004187635032271662	119
123	1.4581416606903077	0.07558993134911648	0.009329795837402344	0.000928354470264087	0.1	squared_error	4	sqrt	10	200	1.0	{'learning_rate': 0.1, 'loss': 'squared_error', 'max_depth': 4, 'max_features': 'sqrt', 'min_samples_leaf': 10, 'n_estimators': 200, 'subsample': 1.0}	-29.62752996194397	-60486363255143.73	-27.373876662973917	-25.059878507035656	-24.183978158306495	-12097272651049.996	24194545302046.87	85	0.7041997045593865	0.7367216655378986	0.6799126733325223	0.6998682917438153	0.7411538461161495	0.7123712362579544	0.02322945498876466	105	-0.06117593142602686	-0.05704778908365988	-0.06660514846345375	-0.05796652772537122	-0.056037245271845594	-0.05976652839407146	0.003828635261052183	108	-0.0858884154980175	-0.08040377315577082	-0.08908615111342319	-0.07968250145594995	-0.07982413555816438	-0.08297699535626515	0.003826586958787934	105
124	1.6975425720214843	0.03503039106704581	0.010078048706054688	0.0013182365571509911	0.1	squared_error	4	sqrt	10	250	0.8	{'learning_rate': 0.1, 'loss': 'squared_error', 'max_depth': 4, 'max_features': 'sqrt', 'min_samples_leaf': 10, 'n_estimators': 250, 'subsample': 0.8}	-29.758873092631216	-56367416483848.09	-27.499252471622675	-24.945381944168847	-24.27423859658345	-11273483296790.914	22546966593528.59	10	0.7041722599298372	0.7355386761841872	0.6713576749741248	0.6993399035439708	0.7376794371836477	0.7096175903631536	0.024732462605147564	130	-0.06106548519030798	-0.05715636686625436	-0.06765480474598982	-0.058019147410132345	-0.05636553285246665	-0.06005226741303023	0.004121577678663603	124	-0.08589239980957761	-0.08058420995481572	-0.09026880715864738	-0.07975261197360917	-0.08035807668966695	-0.08337122111726336	0.004095701109519001	130
125	1.8349479675292968	0.09381026005181864	0.010176992416381836	0.0011694653642117675	0.1	squared_error	4	sqrt	10	250	1.0	{'learning_rate': 0.1, 'loss': 'squared_error', 'max_depth': 4, 'max_features': 'sqrt', 'min_samples_leaf': 10, 'n_estimators': 250, 'subsample': 1.0}	-29.68708290440248	-60484024332823.586	-27.365280290459598	-25.065690511690843	-24.223424725937257	-12096804866585.986	24193609733118.8	84	0.7036781523187595	0.7353549532756066	0.6809634830989637	0.6988923103221597	0.7399842662590894	0.7117746330549158	0.02250621739935139	112	-0.06115850710531681	-0.057232841632834854	-0.06634485949005159	-0.05806360838327858	-0.05616293562661815	-0.059792550447619996	0.0036746168509223178	110	-0.08596410096548798	-0.08061219626829223	-0.08893980112382693	-0.07981195382408368	-0.08000427243899225	-0.08306646492413661	0.0037117293191781574	113
126	1.9822336196899415	0.09435995087867777	0.0060557365417480465	0.0004315771854037209	0.1	squared_error	4		3	150	0.8	{'learning_rate': 0.1, 'loss': 'squared_error', 'max_depth': 4, 'max_features': None, 'min_samples_leaf': 3, 'n_estimators': 150, 'subsample': 0.8}	-29.581973026593943	-56643493071930.59	-27.5479375725999	-25.0532416610595	-24.205619785565183	-11328698614407.395	22657397228761.598	12	0.7053797032142487	0.736927336358878	0.6698995906710016	0.6989593410330803	0.7353728204276693	0.7093077583409755	0.024970989521570543	132	-0.06103910111643722	-0.056943968249605285	-0.0680043003610256	-0.05804894884702906	-0.0569782475052491	-0.06020291321586925	0.004176592039792412	133	-0.085716932419191	-0.08037236164423237	-0.09046883292365644	-0.07980306971059373	-0.08071060262761973	-0.08341435986505866	0.004115164722238335	131
127	2.2867209911346436	0.04988801473035757	0.0063170909881591795	0.0007366965486393309	0.1	squared_error	4		3	150	1.0	{'learning_rate': 0.1, 'loss': 'squared_error', 'max_depth': 4, 'max_features': None, 'min_samples_leaf': 3, 'n_estimators': 150, 'subsample': 1.0}	-29.546610195201282	-60509147561564.56	-27.42708309348497	-25.012391278602703	-24.295226544693463	-12101829512334.17	24203659024615.195	86	0.7039703231963239	0.736768857714671	0.6739123798195376	0.7013867531439744	0.7353592086614862	0.7102795045071986	0.023546260626631666	123	-0.06131162924467573	-0.056987838281337536	-0.06734229566126898	-0.05790057105523782	-0.05683862850454286	-0.060076192549412585	0.003976823862728088	126	-0.08592171056943461	-0.08039656671560723	-0.08991726985726636	-0.07948067634797515	-0.0807126783775977	-0.08328578037357623	0.004009289384878065	125
128	2.4566526889801024	0.11136286281352369	0.006711196899414062	0.0001004032016156012	0.1	squared_error	4		3	200	0.8	{'learning_rate': 0.1, 'loss': 'squared_error', 'max_depth': 4, 'max_features': None, 'min_samples_leaf': 3, 'n_estimators': 200, 'subsample': 0.8}	-29.69336935908843	-56354735225191.98	-27.55721847910887	-25.067102563174476	-24.31452052184169	-11270947045059.723	22541894090066.125	9	0.7043908258464013	0.7355544807109152	0.6685621903619089	0.6957651792484357	0.7301750809371984	0.706889551420972	0.024342867323018446	141	-0.06125568444003989	-0.057150040150414215	-0.06814862866239584	-0.058427915505627974	-0.05782488425079179	-0.06056143060185394	0.004042912816552848	142	-0.08586066407732112	-0.08058180201419479	-0.09065191470519346	-0.0802253238370944	-0.08149939666399697	-0.08376382025956015	0.003990398735811526	140
129	2.9483943939208985	0.05374390537936601	0.0065460681915283205	0.0001973762228911863	0.1	squared_error	4		3	200	1.0	{'learning_rate': 0.1, 'loss': 'squared_error', 'max_depth': 4, 'max_features': None, 'min_samples_leaf': 3, 'n_estimators': 200, 'subsample': 1.0}	-29.71341189901795	-60397958200782.3	-27.420364389185277	-25.016416031597537	-24.321617908743498	-12079591640177.754	24159183280302.273	76	0.7027405805606163	0.735340913424593	0.6730463683500331	0.7018901974361577	0.7334394201035632	0.7092914959749926	0.023121839799460708	133	-0.06132081145579457	-0.05720646271135933	-0.06741761635179287	-0.05773051052208739	-0.05723134808490995	-0.06018134982518882	0.003929911015505994	131	-0.08609999013683146	-0.08061433454412464	-0.09003659017190645	-0.07941364822238321	-0.08100490708857307	-0.08343389403276377	0.004017858494344488	133
130	3.043359565734863	0.08213508158515992	0.00793919563293457	0.00011136282485411492	0.1	squared_error	4		3	250	0.8	{'learning_rate': 0.1, 'loss': 'squared_error', 'max_depth': 4, 'max_features': None, 'min_samples_leaf': 3, 'n_estimators': 250, 'subsample': 0.8}	-29.77682226388623	-56552523649385.09	-27.623534918905378	-25.0636640093187	-24.376850034361517	-11310504729898.387	22621009459743.35	11	0.704093106763787	0.7330721770671924	0.6665477911623081	0.6932421806789963	0.7267289585576662	0.70473684284599	0.023989537894168658	144	-0.06126296320115408	-0.05754060486521452	-0.06827744304795046	-0.058760631403195485	-0.05827814295411924	-0.06082395709432677	0.003931057456392024	144	-0.08590388994345273	-0.08095912223402253	-0.09092697765140709	-0.08055728858084252	-0.0820181882976776	-0.0840730933414805	0.0039142784838001815	144
131	3.4343223571777344	0.04763456774156256	0.0074936866760253905	0.00018985781488510274	0.1	squared_error	4		3	250	1.0	{'learning_rate': 0.1, 'loss': 'squared_error', 'max_depth': 4, 'max_features': None, 'min_samples_leaf': 3, 'n_estimators': 250, 'subsample': 1.0}	-29.80068787207411	-60281717942513.58	-27.421852086388597	-25.042503079275804	-24.44340516785486	-12056343588524.057	24112687176994.76	70	0.7016183712641627	0.7328112213824289	0.671754678691435	0.7000641961529084	0.728659876675855	0.706981668833358	0.02215702012323569	140	-0.06143136120796095	-0.05756292307140236	-0.06742578859764826	-0.05790238209956916	-0.05786522780354714	-0.06043753655602557	0.003771751242014346	138	-0.08626235873323684	-0.08099868645395918	-0.09021426780278177	-0.07965649170579434	-0.08172790661090355	-0.08377194226133515	0.003911820429773736	141
132	1.9927817821502685	0.07532013490625387	0.006229591369628906	0.0011277379181691353	0.1	squared_error	4		5	150	0.8	{'learning_rate': 0.1, 'loss': 'squared_error', 'max_depth': 4, 'max_features': None, 'min_samples_leaf': 5, 'n_estimators': 150, 'subsample': 0.8}	-29.589705363834007	-59451469144582.016	-27.396137652807283	-25.066161818819594	-24.18725116672043	-11890293828937.65	23780587657822.184	34	0.7012969552469065	0.7384620781869731	0.673463300918935	0.6976394279767121	0.7398058159088094	0.7101335156476672	0.025541513396930407	126	-0.06159631687546424	-0.05684295606081228	-0.0673274195205451	-0.05815128912556614	-0.05625559915104376	-0.060034716146686304	0.00408995047382312	123	-0.0863088070372013	-0.08013757621541391	-0.0899791643500664	-0.07997782668220685	-0.0800317214350854	-0.08328701914399476	0.004132377480672591	126
133	2.240449380874634	0.04572039916021328	0.0055008411407470705	0.00010399176714661305	0.1	squared_error	4		5	150	1.0	{'learning_rate': 0.1, 'loss': 'squared_error', 'max_depth': 4, 'max_features': None, 'min_samples_leaf': 5, 'n_estimators': 150, 'subsample': 1.0}	-29.720364534955547	-60971356900877.93	-27.55074550078918	-24.971823426565606	-24.27596408664999	-12194271380196.887	24388542760340.523	132	0.7036368771731694	0.7366051835947782	0.6701601581523879	0.7023964626662276	0.7367891480433622	0.7099175659259851	0.024943842449215325	127	-0.06109508502345665	-0.05706470227891411	-0.06796583905185176	-0.0576654281856584	-0.05680170948733483	-0.06011855280544315	0.00421613068206733	127	-0.08597008779578975	-0.08042155766522917	-0.09043311971482432	-0.07934618742047816	-0.08049432472821556	-0.0833330554649074	0.004237810290792362	127
134	2.5017502307891846	0.04045638701086498	0.006875467300415039	0.0002657283639122883	0.1	squared_error	4		5	200	0.8	{'learning_rate': 0.1, 'loss': 'squared_error', 'max_depth': 4, 'max_features': None, 'min_samples_leaf': 5, 'n_estimators': 200, 'subsample': 0.8}	-29.796958661866118	-59731446001831.57	-27.38317796251596	-25.188273396280948	-24.22372707461971	-11946289200387.633	23892578400721.965	44	0.6996335002324827	0.7365628736840562	0.6720803579290513	0.6918484066287351	0.737375537031185	0.7075001351011021	0.02568502901564153	139	-0.061780520979604354	-0.0570593559771588	-0.06751557566954866	-0.05885146831855765	-0.05666133344043093	-0.06037365087706008	0.004001731235408432	137	-0.0865487970393358	-0.08042801658560332	-0.09016950219078888	-0.08074008980691136	-0.0804046109046456	-0.083658203305457	0.00400719107242454	138
135	2.7579599380493165	0.04352342425227055	0.006407785415649414	8.99385417142046e-05	0.1	squared_error	4		5	200	1.0	{'learning_rate': 0.1, 'loss': 'squared_error', 'max_depth': 4, 'max_features': None, 'min_samples_leaf': 5, 'n_estimators': 200, 'subsample': 1.0}	-29.723913672394286	-60874429853984.46	-27.471945850242353	-24.993034591767948	-24.292843173806492	-12174885970818.188	24349771941583.137	118	0.7020885675150916	0.7333473052964077	0.6713939827036804	0.6971886669102643	0.7358760097613891	0.7079789064373667	0.024130420803681503	135	-0.06130304487820426	-0.057555652221065255	-0.06773517530153375	-0.058404376552108755	-0.0568592199728329	-0.060371493785148986	0.003980607344839374	136	-0.08619436488694542	-0.08091738832583993	-0.09026382066464662	-0.0800374202065677	-0.08063383039450814	-0.08360936489570156	0.0039955810295446365	136
136	2.869021463394165	0.08554444959365398	0.00806894302368164	0.00030918080890541985	0.1	squared_error	4		5	250	0.8	{'learning_rate': 0.1, 'loss': 'squared_error', 'max_depth': 4, 'max_features': None, 'min_samples_leaf': 5, 'n_estimators': 250, 'subsample': 0.8}	-29.84057541572624	-59455296013985.586	-27.429644936538754	-25.207346617379535	-24.25455383098033	-11891059202818.465	23782118405583.562	35	0.6979719378390972	0.7332425232070873	0.66971353936375	0.6894947138331338	0.7346467839980017	0.705013899648214	0.02534368881443061	143	-0.062006657308224244	-0.05748477783224238	-0.06768067217455538	-0.05916190327034767	-0.057145973202704536	-0.060695996757614834	0.0038928539354489288	143	-0.08678785149184469	-0.08093328514670517	-0.09049432436979064	-0.08104785369639612	-0.08082124640138028	-0.08401691222122339	0.003954018641193861	143
137	3.2906147480010985	0.08223171693887268	0.007462644577026367	0.00023114322076242918	0.1	squared_error	4		5	250	1.0	{'learning_rate': 0.1, 'loss': 'squared_error', 'max_depth': 4, 'max_features': None, 'min_samples_leaf': 5, 'n_estimators': 250, 'subsample': 1.0}	-29.79489811380574	-60942555359485.0	-27.392213978228135	-25.039544624641774	-24.347076940269353	-12188511071918.314	24377022143783.344	124	0.7016715169918619	0.732813508634796	0.6716597806410474	0.6941096763094652	0.7330606610048339	0.706663028716401	0.023615299329762376	142	-0.06126174394796168	-0.05765549241484401	-0.06762175015280153	-0.05878885406205864	-0.057237405784488556	-0.06051304927243088	0.003820012892691906	141	-0.08625467615571936	-0.08099833976119243	-0.09022730765269352	-0.08044330196356363	-0.08106243707758627	-0.08379721252215103	0.0038456898574214613	142
138	1.8834035396575928	0.04184749356157304	0.005980205535888672	0.0006670384897622448	0.1	squared_error	4		10	150	0.8	{'learning_rate': 0.1, 'loss': 'squared_error', 'max_depth': 4, 'max_features': None, 'min_samples_leaf': 10, 'n_estimators': 150, 'subsample': 0.8}	-29.628912280814028	-56113296120720.69	-27.430808070461666	-25.006274679733732	-24.143212807227105	-11222659224165.379	22445318448277.656	5	0.7038274352461943	0.7393794652346886	0.6758055005678646	0.6997200185237207	0.7393390172765497	0.7116142873698036	0.02459245274418678	117	-0.06119979420640691	-0.056621126506178586	-0.06717555536817171	-0.05801194849126333	-0.05639692248034984	-0.05988106941047407	0.004030103746928805	116	-0.08594244446357376	-0.07999690492071294	-0.08965587994219977	-0.07970218168617171	-0.08010347929835686	-0.08308017806220301	0.004030151175308603	116
139	2.1008426666259767	0.06873551366504925	0.005655145645141602	0.0005511050195421693	0.1	squared_error	4		10	150	1.0	{'learning_rate': 0.1, 'loss': 'squared_error', 'max_depth': 4, 'max_features': None, 'min_samples_leaf': 10, 'n_estimators': 150, 'subsample': 1.0}	-29.50089959961426	-60947291227050.266	-27.46641606708884	-25.081905497416574	-24.257725372401314	-12189458245431.314	24378916490809.477	125	0.7073053141367487	0.7390644497927261	0.6745159505787439	0.698013179673696	0.7394503353700743	0.7116698459103977	0.024932651383710598	115	-0.060841624759709084	-0.056597955033828945	-0.06726049455571435	-0.05810027108006471	-0.05609467766212679	-0.05977900461828878	0.004089335914786274	109	-0.0854363542510193	-0.08004523697177274	-0.0898340152837662	-0.07992838059970449	-0.08008637294294434	-0.08306607200984142	0.0039817697649071745	112
140	2.3796541690826416	0.1607347037591008	0.006607246398925781	6.912829834255596e-05	0.1	squared_error	4		10	200	0.8	{'learning_rate': 0.1, 'loss': 'squared_error', 'max_depth': 4, 'max_features': None, 'min_samples_leaf': 10, 'n_estimators': 200, 'subsample': 0.8}	-29.68684491324153	-55730684683981.945	-27.433849041496188	-25.084863049584992	-24.157244775044312	-11146136936817.662	22292273873582.14	4	0.7036961136791899	0.737784527709646	0.6734893806963764	0.6959227108121409	0.7376588127637089	0.7097103091322124	0.0249299204776511	129	-0.06117297214782075	-0.05695696537611925	-0.06745192119235606	-0.05845807774798979	-0.05671911172962704	-0.06015180963878257	0.003979788287850604	129	-0.08596149559633966	-0.08024131285896793	-0.08997557105803482	-0.08020455097308704	-0.08036123562262744	-0.08334883322181139	0.003980165627535877	128
141	2.696506404876709	0.12981563388858955	0.006797885894775391	0.001076031724347325	0.1	squared_error	4		10	200	1.0	{'learning_rate': 0.1, 'loss': 'squared_error', 'max_depth': 4, 'max_features': None, 'min_samples_leaf': 10, 'n_estimators': 200, 'subsample': 1.0}	-29.5580693503548	-60966558312956.81	-27.456826901441033	-25.160751882233605	-24.290041587565252	-12193311662612.654	24386623325172.08	130	0.7063351123109043	0.7385713270100197	0.6732579849037772	0.6945434356319451	0.7385294994808296	0.7102474718674952	0.025425417649599005	125	-0.06083702155097234	-0.0566783724600149	-0.06740311970481389	-0.05862319740320581	-0.056117398766752494	-0.05993182197715189	0.00408624356757989	118	-0.08557783603174125	-0.0801208370552093	-0.09000744794030731	-0.08038624652897226	-0.0802277689464884	-0.0832640273005437	0.0039549352624162655	123
142	2.7938199996948243	0.07760406483521072	0.007643604278564453	0.00011995365441755844	0.1	squared_error	4		10	250	0.8	{'learning_rate': 0.1, 'loss': 'squared_error', 'max_depth': 4, 'max_features': None, 'min_samples_leaf': 10, 'n_estimators': 250, 'subsample': 0.8}	-29.71160218247144	-56305183845025.09	-27.492915544802145	-25.085859633240016	-24.173793481901747	-11261036769026.31	22522073537999.39	6	0.7044219174184678	0.7359662191960045	0.6694585639638158	0.6946204238898173	0.7345822734474978	0.7078098795831206	0.02516268655160519	137	-0.06118473061383655	-0.057230383319769595	-0.06800817344555123	-0.05861745025993765	-0.05718735270594776	-0.060445618069008555	0.004050549503071282	139	-0.08585614863352538	-0.08051904512967378	-0.0905292476528605	-0.08037611548611809	-0.08083107011169569	-0.08362232540277467	0.004016338495977779	137
143	3.2270573139190675	0.02681863607316968	0.007466411590576172	0.0012788222359406505	0.1	squared_error	4		10	250	1.0	{'learning_rate': 0.1, 'loss': 'squared_error', 'max_depth': 4, 'max_features': None, 'min_samples_leaf': 10, 'n_estimators': 250, 'subsample': 1.0}	-29.642980789821966	-60865196216165.625	-27.489812304431275	-25.220937397776606	-24.31678350369164	-12173039243254.459	24346078486455.586	117	0.7047513860504936	0.7357766820642428	0.670964973253004	0.6920304954743073	0.7362523011933126	0.7079551676070721	0.025325474578132456	136	-0.06097545128942017	-0.05704845497107691	-0.067695001538938	-0.0588521897566623	-0.05642167821712721	-0.060198555154644916	0.004069420262134711	132	-0.08580828514758754	-0.08054794031678851	-0.0903227231182662	-0.0807162313512666	-0.08057637133143146	-0.08359431025306807	0.003920328756788593	135
