# Supplementary material for: Comparing supervised machine learning algorithms for the prediction of partial arterial pressure of oxygen during craniotomy
Source: BMC Med Inform Decis Mak. 2025 Sep 3;25:326. doi: 10.1186/s12911-025-03148-8 (PMC12406590; doi:10.1186/s12911-025-03148-8)
Supplement: Supplementary file 5 — Supplementary Material 5 [file 12911_2025_3148_MOESM5_ESM.zip › cv_results_gbr1.csv]

	mean_fit_time	std_fit_time	mean_score_time	std_score_time	param_alpha	param_learning_rate	param_loss	param_max_depth	param_max_features	param_min_samples_leaf	param_n_estimators	param_subsample	params	split0_test_mape	split1_test_mape	split2_test_mape	split3_test_mape	split4_test_mape	mean_test_mape	std_test_mape	rank_test_mape	split0_test_adjR2	split1_test_adjR2	split2_test_adjR2	split3_test_adjR2	split4_test_adjR2	mean_test_adjR2	std_test_adjR2	rank_test_adjR2	split0_test_std_error	split1_test_std_error	split2_test_std_error	split3_test_std_error	split4_test_std_error	mean_test_std_error	std_test_std_error	rank_test_std_error	split0_test_RMSE	split1_test_RMSE	split2_test_RMSE	split3_test_RMSE	split4_test_RMSE	mean_test_RMSE	std_test_RMSE	rank_test_RMSE
0	1.070015811920166	0.024423207366176074	0.005996322631835938	0.0006415770266962659	0.85	0.05	huber	3	sqrt	5	150	0.8	{'alpha': 0.85, 'learning_rate': 0.05, 'loss': 'huber', 'max_depth': 3, 'max_features': 'sqrt', 'min_samples_leaf': 5, 'n_estimators': 150, 'subsample': 0.8}	-29.651046414580307	-60034951527365.625	-27.505661623859307	-24.865984678882818	-24.219540601390406	-12006990305494.373	24013980610935.625	2	0.7033940452488968	0.7421704193700547	0.6797360225351194	0.7115337485835709	0.7450524617153291	0.7163773394905941	0.02458519072427289	2	-0.06149390565026512	-0.056188628597253466	-0.06693880516959669	-0.056847305931409284	-0.05584588094264112	-0.05946290525823315	0.004258148763673273	2	-0.08600530136594683	-0.07956741333884354	-0.08911073029487503	-0.07811861318231346	-0.07922071857959484	-0.08240455535231474	0.004347266863201132	2
1	1.4307138442993164	0.02948554110950168	0.006077384948730469	7.301272269467655e-05	0.85	0.05	huber	3	sqrt	5	200	0.8	{'alpha': 0.85, 'learning_rate': 0.05, 'loss': 'huber', 'max_depth': 3, 'max_features': 'sqrt', 'min_samples_leaf': 5, 'n_estimators': 200, 'subsample': 0.8}	-29.67802788828956	-59732558935869.86	-27.515520903054252	-24.893532061519373	-24.205805100932285	-11946511787195.23	23893023574337.312	1	0.7022274201201459	0.7406193155190114	0.6792296853971136	0.7110617385946232	0.744840473513239	0.7155957266288266	0.024507928686648788	4	-0.06165246860614822	-0.05642227627247812	-0.06696120532357228	-0.056879251556853236	-0.05591962524550548	-0.05956696540091146	0.00422942249684729	4	-0.08617427551525017	-0.07980639339966202	-0.08918114447770423	-0.07818249880914056	-0.07925364764463216	-0.08251959196927784	0.004349050690283639	4
2	1.117824125289917	0.09408719496833898	0.006541824340820313	0.0006876076904119667	0.9	0.05	huber	3	sqrt	5	150	0.8	{'alpha': 0.9, 'learning_rate': 0.05, 'loss': 'huber', 'max_depth': 3, 'max_features': 'sqrt', 'min_samples_leaf': 5, 'n_estimators': 150, 'subsample': 0.8}	-29.52508071845516	-61131354371876.99	-27.51609128001773	-24.866540624298185	-24.157891804514154	-12226270874396.611	24452541748740.19	4	0.7060135973151522	0.7427924784791611	0.678680861553588	0.7113471500352222	0.7448371588170781	0.7167342492400403	0.024741941588025514	1	-0.061138120281119354	-0.05607137782536064	-0.0669976599573397	-0.05684930026644074	-0.055906541186022216	-0.05939259990325653	0.00425523852043764	1	-0.08562467007945453	-0.07947137019974947	-0.08925740437236132	-0.07814387517258604	-0.07925416242241065	-0.0823502964493124	0.004335848354144154	1
3	1.4814393997192383	0.09152100458638991	0.006482839584350586	0.00036439108172416497	0.9	0.05	huber	3	sqrt	5	200	0.8	{'alpha': 0.9, 'learning_rate': 0.05, 'loss': 'huber', 'max_depth': 3, 'max_features': 'sqrt', 'min_samples_leaf': 5, 'n_estimators': 200, 'subsample': 0.8}	-29.554842859312835	-60982831383393.18	-27.537957453312295	-24.87135062288177	-24.14934962237829	-12196566276699.86	24393132553346.66	3	0.7048643963632798	0.7412978886737932	0.6773613404505023	0.7113731792719005	0.7446290407019949	0.7159051690922941	0.02489142554595428	3	-0.06126354302803832	-0.05631686133681566	-0.06716015751920074	-0.056851627409630255	-0.055972028159875384	-0.05951284349071208	0.004275046359646519	3	-0.08579186144769782	-0.07970193315155215	-0.08944048771099453	-0.0781403517857935	-0.07928647681603364	-0.08247222218241432	0.004385551397839553	3
