# Supplementary material for: Comparing supervised machine learning algorithms for the prediction of partial arterial pressure of oxygen during craniotomy
Source: BMC Med Inform Decis Mak. 2025 Sep 3;25:326. doi: 10.1186/s12911-025-03148-8 (PMC12406590; doi:10.1186/s12911-025-03148-8)
Supplement: Supplementary file 5 — Supplementary Material 5 [file 12911_2025_3148_MOESM5_ESM.zip › cv_results_knn0.csv]

	mean_fit_time	std_fit_time	mean_score_time	std_score_time	param_algorithm	param_leaf_size	param_metric	param_n_neighbors	param_p	param_weights	params	split0_test_mape	split1_test_mape	split2_test_mape	split3_test_mape	split4_test_mape	mean_test_mape	std_test_mape	rank_test_mape	split0_test_adjR2	split1_test_adjR2	split2_test_adjR2	split3_test_adjR2	split4_test_adjR2	mean_test_adjR2	std_test_adjR2	rank_test_adjR2	split0_test_std_error	split1_test_std_error	split2_test_std_error	split3_test_std_error	split4_test_std_error	mean_test_std_error	std_test_std_error	rank_test_std_error	split0_test_RMSE	split1_test_RMSE	split2_test_RMSE	split3_test_RMSE	split4_test_RMSE	mean_test_RMSE	std_test_RMSE	rank_test_RMSE
0	0.024242210388183593	0.005351164210908931	0.3547694683074951	0.013522289096847597	ball_tree	5	minkowski	5	1	uniform	{'algorithm': 'ball_tree', 'leaf_size': np.int64(5), 'metric': 'minkowski', 'n_neighbors': np.int64(5), 'p': 1, 'weights': 'uniform'}	-27.68678006510087	-47885006034852.836	-27.605223712774823	-25.926047671821074	-23.816771054827825	-9577001206991.574	19154002413930.63	397	0.6939353634870874	0.7002692610598948	0.6533563429123525	0.6500866592111387	0.7223342594387141	0.6839963772218376	0.028007370770261053	3565	-0.06317585936400856	-0.06073604262640043	-0.06792438552534034	-0.06226565619228328	-0.058330812925393445	-0.062486551326685215	0.0031757966991773287	3565	-0.08710133668776977	-0.0855298017130992	-0.09242725182444128	-0.08577677711824314	-0.08242462309603818	-0.0866519580879183	0.003269602320219658	3565
1	0.030352687835693358	0.0060007048787640675	0.37300858497619627	0.013672281667263005	ball_tree	5	minkowski	5	1	distance	{'algorithm': 'ball_tree', 'leaf_size': np.int64(5), 'metric': 'minkowski', 'n_neighbors': np.int64(5), 'p': 1, 'weights': 'distance'}	-27.672696678193653	-47560714245191.13	-27.54261345111832	-25.98855083181858	-23.756470896737145	-9512142849059.219	19024285698065.957	265	0.6946733728464483	0.7016546808722326	0.654020192698058	0.647764357816019	0.7239719558276766	0.684416912012087	0.029100884624105042	3433	-0.06310444599998535	-0.06053899687393507	-0.06784945792765389	-0.06255737659992293	-0.05809036958555298	-0.06242812939741005	0.003232642692773993	3433	-0.08699626019225942	-0.08533190421584586	-0.09233870669390232	-0.08606094763542818	-0.08218118986407245	-0.08658180172030164	0.003301897883296963	3433
2	0.023035717010498048	0.0032312260714674216	0.30959358215332033	0.059043239191326265	ball_tree	5	minkowski	5	2	uniform	{'algorithm': 'ball_tree', 'leaf_size': np.int64(5), 'metric': 'minkowski', 'n_neighbors': np.int64(5), 'p': 2, 'weights': 'uniform'}	-27.303554327849334	-44400348227588.21	-27.584556142717283	-25.901343706501763	-23.605305769805362	-8880069645538.52	17760139291024.848	1	0.7046430063841449	0.7092403598053691	0.6447142822668996	0.6636416450798447	0.7359856474741031	0.6916449882020723	0.0329585134033463	3169	-0.061439232985794165	-0.059355118639175794	-0.07004295085081098	-0.06079303873004891	-0.05626785890959134	-0.06157964002308425	0.0045919407636024236	3169	-0.08556415637896224	-0.08424010206749505	-0.09357229600454463	-0.08409895203160511	-0.0803728908476878	-0.08556967946605896	0.00435842469605234	3169
3	0.024325466156005858	0.005012818353265724	0.3216649055480957	0.08111878467378125	ball_tree	5	minkowski	5	2	distance	{'algorithm': 'ball_tree', 'leaf_size': np.int64(5), 'metric': 'minkowski', 'n_neighbors': np.int64(5), 'p': 2, 'weights': 'distance'}	-27.335455064063503	-45140266941217.95	-27.53389239598864	-25.933123817109756	-23.551496409166013	-9028053388264.46	18056106776476.746	133	0.7041774668302954	0.7094105291634776	0.6460147525532742	0.6620175536310307	0.7367447400403105	0.6916730084436777	0.03306528221880288	3037	-0.06150263440504804	-0.059269024008901605	-0.06986345065214915	-0.060965645476185194	-0.0561906558626443	-0.06155828208098566	0.0045471365395170615	3037	-0.08563156262984958	-0.08421544736966578	-0.09340088530050218	-0.08430174157254537	-0.08025726383579235	-0.08556138014167106	0.0043126474665769274	3037
4	0.025885391235351562	0.006516920869354181	0.428607702255249	0.08175750037010629	ball_tree	5	minkowski	13	1	uniform	{'algorithm': 'ball_tree', 'leaf_size': np.int64(5), 'metric': 'minkowski', 'n_neighbors': np.int64(13), 'p': 1, 'weights': 'uniform'}	-26.599077754653894	-56118626982016.43	-26.061187564037663	-25.334264304270405	-22.785209365329255	-11223725396423.443	22447450792796.492	1189	0.7154359683340148	0.7202993439184522	0.7045651665990629	0.6730649146845236	0.7446056307753551	0.7115942048622818	0.023298954542562752	2113	-0.061056802488731375	-0.05920763908494704	-0.06177805900135237	-0.06058904161307842	-0.05637022903932147	-0.059800354245486145	0.0019094018039495352	1981	-0.08398626076068315	-0.08262254447426048	-0.08532754708193374	-0.082912543668091	-0.07904992820251823	-0.08277976483749731	0.0020928858813529135	1981
5	0.027790307998657227	0.00587475888394644	0.40938396453857423	0.011210634689907137	ball_tree	5	minkowski	13	1	distance	{'algorithm': 'ball_tree', 'leaf_size': np.int64(5), 'metric': 'minkowski', 'n_neighbors': np.int64(13), 'p': 1, 'weights': 'distance'}	-26.56325927500533	-55727081285942.93	-26.01641674221366	-25.28483527946033	-22.68847093836136	-11145416257208.695	22290832514367.117	1057	0.717679720604453	0.7219574667692615	0.7046541881470652	0.6747945745687944	0.7469495220055196	0.7132070944190188	0.023595756854288344	1585	-0.06079503290636882	-0.05899983718895125	-0.0618743761163828	-0.0604025620233734	-0.05610651083800412	-0.05963566381461608	0.001990140625876562	1717	-0.08365449483258193	-0.08237727874353132	-0.08531469050280187	-0.08269292716019258	-0.07868635027848073	-0.0825451483035177	0.0021836370894836	1585
6	0.026599025726318358	0.005838325825898487	0.32398252487182616	0.025830465144639936	ball_tree	5	minkowski	13	2	uniform	{'algorithm': 'ball_tree', 'leaf_size': np.int64(5), 'metric': 'minkowski', 'n_neighbors': np.int64(13), 'p': 2, 'weights': 'uniform'}	-26.566744764130878	-54389700608412.26	-26.47709991980136	-24.77951552556535	-22.704277295964147	-10877940121702.559	21755880243354.85	661	0.7244687772882283	0.7383635253066276	0.6838632623990331	0.694271512323587	0.7539615477616608	0.7189857250158274	0.02635621699844418	925	-0.06054933391746415	-0.056264188469991296	-0.06574699192646388	-0.05842104714024012	-0.05509114241577296	-0.05921454077398649	0.0037627440965439566	1321	-0.0826425393266217	-0.07990996995789247	-0.08826649773805344	-0.08017840788917621	-0.07758849252446054	-0.08171718148724087	0.0036449894576899918	925
7	0.026853275299072266	0.008217966172441136	0.36568312644958495	0.07248062610451786	ball_tree	5	minkowski	13	2	distance	{'algorithm': 'ball_tree', 'leaf_size': np.int64(5), 'metric': 'minkowski', 'n_neighbors': np.int64(13), 'p': 2, 'weights': 'distance'}	-26.522787060680386	-54335331979545.16	-26.42343906144115	-24.73106391055009	-22.59758247461411	-10867066395929.086	21734132791808.035	529	0.7258107676493568	0.7387885290303046	0.6846918830829317	0.694682350475393	0.7558323913857887	0.7199611843247549	0.026677230293337167	661	-0.060393445311724935	-0.056242946488265416	-0.06567450950218326	-0.058460132583745404	-0.05494853342103351	-0.05914391346139051	0.0037601700451931615	1057	-0.08244103609436239	-0.07984504048261	-0.08815074492278216	-0.08012451787892567	-0.07729294334113265	-0.08157085654396257	0.003672138927388474	661
8	0.02395353317260742	0.0037512284926952896	0.44942917823791506	0.045120754348154116	ball_tree	5	minkowski	21	1	uniform	{'algorithm': 'ball_tree', 'leaf_size': np.int64(5), 'metric': 'minkowski', 'n_neighbors': np.int64(21), 'p': 1, 'weights': 'uniform'}	-26.86356969948281	-59533719276279.36	-25.959124784320963	-25.322959617096743	-22.78046628633838	-11906743855276.059	23813487710501.652	3565	0.7105814476886994	0.7199644855722871	0.7012517835333422	0.6831069257614331	0.7472407312605154	0.7124290747632555	0.021245083343089496	1717	-0.06151726289136972	-0.05928049838615206	-0.0628224718050921	-0.059432312749518115	-0.05586404559755867	-0.05978331828593812	0.0023655760039274477	1849	-0.08469961315577777	-0.08267198764188406	-0.08580469894129318	-0.08162925784506854	-0.07864106131122395	-0.0826893237790495	0.0025003717769225904	1717
9	0.022172832489013673	0.0024474658012306138	0.5232954978942871	0.11641371439363943	ball_tree	5	minkowski	21	1	distance	{'algorithm': 'ball_tree', 'leaf_size': np.int64(5), 'metric': 'minkowski', 'n_neighbors': np.int64(21), 'p': 1, 'weights': 'distance'}	-26.771460753386396	-59044921044621.61	-25.89651466638478	-25.247384922332493	-22.670601982804612	-11808984208944.441	23617968417838.59	3433	0.7140909258017322	0.7222617895998145	0.7028762576263873	0.6848841613012362	0.7500941734815182	0.7148414615621377	0.021628611670336667	1453	-0.0611405975104438	-0.05904126398849109	-0.06266031833621602	-0.05927180433849906	-0.0555420677432725	-0.05953121038338449	0.0023917375054286188	1585	-0.08418451476933946	-0.08233218465341456	-0.08557109501799294	-0.08140003479159379	-0.07819590525030556	-0.08233674689652927	0.0025258374374967445	1453
10	0.03265466690063477	0.006859021951123642	0.5180742263793945	0.08054793622130499	ball_tree	5	minkowski	21	2	uniform	{'algorithm': 'ball_tree', 'leaf_size': np.int64(5), 'metric': 'minkowski', 'n_neighbors': np.int64(21), 'p': 2, 'weights': 'uniform'}	-26.60876512762278	-57749906351131.43	-26.16928527972225	-24.906842361574718	-22.951570147339297	-11549981270246.414	23099962540442.508	2509	0.7230473683962652	0.7386382927298542	0.6931086607218128	0.6971952921544697	0.7531565696078326	0.7210292367220469	0.023211775912798466	529	-0.06036954961694877	-0.0566619790992607	-0.06461024957774718	-0.05782612550392407	-0.05481004150806294	-0.05885558906118874	0.003395478437883002	661	-0.08285543304012795	-0.07986799869940657	-0.08696624676842793	-0.07979410092159615	-0.07771531424323948	-0.0814398187345596	0.003212360805523967	529
11	0.029664087295532226	0.007742518671249059	0.4885448932647705	0.086763739283822	ball_tree	5	minkowski	21	2	distance	{'algorithm': 'ball_tree', 'leaf_size': np.int64(5), 'metric': 'minkowski', 'n_neighbors': np.int64(21), 'p': 2, 'weights': 'distance'}	-26.527475310373017	-57401653252225.5	-26.112436250453413	-24.824376212236473	-22.81084390832409	-11480330650465.156	22960661300880.17	2135	0.725339894627145	0.7397323026525249	0.6941003344484786	0.6986571440902543	0.7557867003477567	0.7227232752332319	0.02361268810815552	133	-0.06016208622835886	-0.0565396994120601	-0.06454289569536786	-0.057728440115880214	-0.05458822628504307	-0.05871226954734202	0.0034291072849603325	265	-0.08251179490466677	-0.0797006673580016	-0.08682562382891168	-0.07960125668360077	-0.07730017490971097	-0.08118790353697836	0.0032674250415941106	133
12	0.03334298133850098	0.008899483278519877	0.7481736183166504	0.12449182261664125	ball_tree	5	minkowski	29	1	uniform	{'algorithm': 'ball_tree', 'leaf_size': np.int64(5), 'metric': 'minkowski', 'n_neighbors': np.int64(29), 'p': 1, 'weights': 'uniform'}	-27.13122180909464	-58660409099212.33	-26.07166137316502	-25.2538617264212	-23.00066147482856	-11732081819862.756	23464163639674.785	3301	0.7005733946540555	0.7180737493921523	0.6966901101987928	0.6858944617615377	0.7417122127916109	0.7085887857596298	0.019534499071442866	2245	-0.06259293059506053	-0.0595749559788876	-0.06346520685276559	-0.058907689539217094	-0.056359776945867704	-0.06018011198235971	0.0025765781346104096	2245	-0.08615161769147936	-0.08295060937572106	-0.086457305610554	-0.08126944072888205	-0.07949645392496472	-0.08326508546632023	0.0027131684267754836	2245
13	0.03808164596557617	0.003786519750134578	0.686644458770752	0.1092848444191326	ball_tree	5	minkowski	29	1	distance	{'algorithm': 'ball_tree', 'leaf_size': np.int64(5), 'metric': 'minkowski', 'n_neighbors': np.int64(29), 'p': 1, 'weights': 'distance'}	-27.0074577315309	-58401435755753.75	-25.987717304976353	-25.180845606847463	-22.874074319640055	-11680287151170.959	23360574302291.39	3169	0.7052370435601296	0.7209650196263526	0.6993150293612227	0.6880024750420589	0.7453547808826237	0.7117748696944776	0.01987554693777074	1981	-0.06210811016269612	-0.05925981168553001	-0.06316430301985604	-0.058726027803185976	-0.05594647589832168	-0.05984094571391797	0.0025664135392390475	2113	-0.0854780675546395	-0.08252416682856181	-0.08608238117137158	-0.08099627543538453	-0.07893390420013649	-0.08280295903801878	0.00269155089786698	2113
14	0.032796049118041994	0.007393710334477584	0.5671320915222168	0.03450504120472765	ball_tree	5	minkowski	29	2	uniform	{'algorithm': 'ball_tree', 'leaf_size': np.int64(5), 'metric': 'minkowski', 'n_neighbors': np.int64(29), 'p': 2, 'weights': 'uniform'}	-26.80653067697016	-54943440771463.92	-25.99764127183005	-24.848929807656013	-23.11930809714812	-10988688154312.94	21977376308575.492	925	0.7185638776401011	0.7389375781518357	0.69863582273701	0.6999824634771188	0.75153143051763	0.7215302345047391	0.020977831987836544	397	-0.06078781479513664	-0.05677752556405137	-0.06373812216553029	-0.05753496080001368	-0.054778345882531124	-0.05872335384145262	0.003167696761859868	397	-0.08352339955635948	-0.07982225715832131	-0.08617955054928723	-0.0794260188479579	-0.07797072108054895	-0.08138438943849498	0.0030165390317867338	397
15	0.030392026901245116	0.00910304095431483	0.49410018920898435	0.14295764510496475	ball_tree	5	minkowski	29	2	distance	{'algorithm': 'ball_tree', 'leaf_size': np.int64(5), 'metric': 'minkowski', 'n_neighbors': np.int64(29), 'p': 2, 'weights': 'distance'}	-26.692260508632188	-54930291909838.87	-25.938931637380314	-24.76910395880326	-22.96232813241433	-10986058381987.846	21972116763925.51	793	0.7217594275562946	0.7404287843212256	0.6996959596930303	0.7015405937089306	0.7543960418697554	0.7235641614298473	0.02141497611668401	23	-0.06048637954424692	-0.05660720072994415	-0.06368472862657118	-0.057426018343466	-0.0545423388076794	-0.05854933321038153	0.003200442268976353	1	-0.08304786507914426	-0.07959395561342936	-0.08602783607357993	-0.07921950228582096	-0.07751995315773537	-0.08108182244194198	0.0030560520727468984	1
16	0.03921008110046387	0.005868453805883264	0.7705405235290528	0.15887622112272223	ball_tree	5	minkowski	37	1	uniform	{'algorithm': 'ball_tree', 'leaf_size': np.int64(5), 'metric': 'minkowski', 'n_neighbors': np.int64(37), 'p': 1, 'weights': 'uniform'}	-27.331329459866264	-57626351238403.38	-26.335108594565128	-25.179461453060426	-23.128546564280324	-11525270247701.07	23050540495351.156	2377	0.6920907927341946	0.7148871621505359	0.6872217810783765	0.6855012836954308	0.735334980600929	0.7030072000518934	0.01929260689003237	2509	-0.06342358633290637	-0.059838497740916	-0.06453751222433111	-0.058955298532172955	-0.05719078622910867	-0.060789136211887015	0.0027642520473862477	2509	-0.08736341079731745	-0.08341808379819186	-0.08779639068374674	-0.08132028887479008	-0.08047186992910282	-0.0840740088166298	0.0030220823240979223	2509
17	0.03980345726013183	0.002423916919160475	0.9746343612670898	0.033635229958814294	ball_tree	5	minkowski	37	1	distance	{'algorithm': 'ball_tree', 'leaf_size': np.int64(5), 'metric': 'minkowski', 'n_neighbors': np.int64(37), 'p': 1, 'weights': 'distance'}	-27.193754702877655	-57505993176471.47	-26.21020948038662	-25.110856304824292	-22.993687655207996	-11501198635314.596	23002397270578.438	2245	0.6974774987017984	0.7185841370460027	0.6910880022619721	0.6880946281361633	0.7397891122690077	0.7070066756829888	0.019547893390161757	2377	-0.06287318262362859	-0.059438900384447886	-0.06413078724257758	-0.058701972302890815	-0.056659516636282346	-0.06036087183796544	0.00275049002904173	2377	-0.08659585103278078	-0.08287549018151327	-0.08725208208833876	-0.08098431282665913	-0.079791853407537	-0.0834999179073658	0.0029709075784951446	2377
18	0.04159712791442871	0.0014989885775390148	0.739561939239502	0.040923230198454195	ball_tree	5	minkowski	37	2	uniform	{'algorithm': 'ball_tree', 'leaf_size': np.int64(5), 'metric': 'minkowski', 'n_neighbors': np.int64(37), 'p': 2, 'weights': 'uniform'}	-26.97555670242074	-56573890400668.984	-26.14741849120844	-24.949331144625805	-23.18622665940215	-11314778080154.05	22629556160257.47	1717	0.7170866053490692	0.7378198647629775	0.6941760490498107	0.699066982549102	0.7499304531989794	0.7196159909819878	0.021569412717582205	793	-0.060667885754135474	-0.05686082904167933	-0.06424975060965915	-0.05748275759730043	-0.05496604888680318	-0.05884545437791552	0.0032672049549139484	529	-0.08374232190092264	-0.07999295027037742	-0.08681487786369434	-0.07954710780360633	-0.0782215152166418	-0.08166375461104851	0.0031614966595949223	793
19	0.0387514591217041	0.0077167231204346804	0.7455878257751465	0.0724657521279871	ball_tree	5	minkowski	37	2	distance	{'algorithm': 'ball_tree', 'leaf_size': np.int64(5), 'metric': 'minkowski', 'n_neighbors': np.int64(37), 'p': 2, 'weights': 'distance'}	-26.84778060893056	-56395158493703.54	-26.059513295877483	-24.857630590007307	-23.03137891557899	-11279031698760.87	22558063397471.336	1585	0.720403857728624	0.7398755250380783	0.6961245225379021	0.7013015140492764	0.7530309049708501	0.7221472648649462	0.02183052151776941	265	-0.060384679931957556	-0.05662208094550831	-0.06410080487015711	-0.05729418548559322	-0.05467607826712131	-0.0586155659000675	0.003300218244018601	133	-0.08324992115422565	-0.07967873515006096	-0.08653787734974219	-0.0792512251597822	-0.0777350936315549	-0.08129057048907318	0.003186585713129185	265
20	0.04174966812133789	0.0011699692430258398	0.9648057460784912	0.04448430100299968	ball_tree	5	minkowski	45	1	uniform	{'algorithm': 'ball_tree', 'leaf_size': np.int64(5), 'metric': 'minkowski', 'n_neighbors': np.int64(45), 'p': 1, 'weights': 'uniform'}	-27.495308649487075	-56942535105734.89	-26.54670432882916	-25.227134285509845	-23.327738204895073	-11388507021167.496	22777014042283.695	1981	0.6854536210439834	0.7107663884540183	0.6784843730291013	0.6826922943068541	0.7253117148796071	0.6965416783427127	0.018280449163554476	2773	-0.06413260886059959	-0.060168050306651205	-0.0655599722989514	-0.05917103109052412	-0.058500244789786944	-0.06150638146930265	0.0028146231844964767	2773	-0.08829997657765097	-0.08401874753578281	-0.08901423306795568	-0.08168264335051206	-0.08198150558839372	-0.08499942122405905	0.0031010621055805516	2773
21	0.04701948165893555	0.013019987483256912	0.9968706607818604	0.03636081250341445	ball_tree	5	minkowski	45	1	distance	{'algorithm': 'ball_tree', 'leaf_size': np.int64(5), 'metric': 'minkowski', 'n_neighbors': np.int64(45), 'p': 1, 'weights': 'distance'}	-27.34733583681514	-56914456297838.76	-26.39993412707714	-25.149474951218814	-23.17727216237755	-11382891259588.166	22765782519125.293	1849	0.6914434149468267	0.715163345468316	0.6833222530829898	0.685950525242601	0.7310909203481397	0.7013940918177747	0.018631183778078937	2641	-0.0635072514204379	-0.05967350067306793	-0.06505835044844568	-0.05884424748750818	-0.05777869642953477	-0.06097240929179889	0.0028119878329875454	2641	-0.08745520317259174	-0.08337767126309492	-0.08834199131292036	-0.08126218767135593	-0.0811145109275185	-0.08431031286949629	0.003050206672720797	2641
22	0.03870944976806641	0.0034605693148402105	0.7727085590362549	0.024179815977552484	ball_tree	5	minkowski	45	2	uniform	{'algorithm': 'ball_tree', 'leaf_size': np.int64(5), 'metric': 'minkowski', 'n_neighbors': np.int64(45), 'p': 2, 'weights': 'uniform'}	-27.146445000103647	-56314651393425.63	-26.404320750962917	-25.207849300069558	-23.36232579146018	-11262930278705.55	22525860557360.04	1453	0.7131270923314177	0.7352413908204856	0.6899213255185452	0.6948347481451066	0.7455844710147626	0.7157418055660635	0.021824103515903512	1321	-0.061001451648701695	-0.05709615198894958	-0.06468127490203376	-0.057851383153944134	-0.055302907238828976	-0.05918663378649164	0.003308201479843561	1189	-0.08432629338417269	-0.08038534286786278	-0.08741669052667424	-0.0801045185209641	-0.07889829695569714	-0.08222622845107419	0.003172280254876553	1321
23	0.034364509582519534	0.008367834135145942	0.6285464763641357	0.14233492483332996	ball_tree	5	minkowski	45	2	distance	{'algorithm': 'ball_tree', 'leaf_size': np.int64(5), 'metric': 'minkowski', 'n_neighbors': np.int64(45), 'p': 2, 'weights': 'distance'}	-27.004575265252644	-56182385259143.73	-26.28367179335361	-25.081212362853446	-23.19778616387575	-11236477051849.059	22472954103647.336	1321	0.7171509341861226	0.7378953896920011	0.6924818855315963	0.6980102780848971	0.749309933090375	0.7189696841169985	0.022013273567139165	1057	-0.06062116833766198	-0.056797064268518715	-0.06448859689421609	-0.05756091677278913	-0.05493800715199132	-0.058881150685035445	0.0033498038484976625	793	-0.08373280069665427	-0.07998142785463021	-0.08705500861377023	-0.0796866473649527	-0.07831850413551451	-0.08175487773310439	0.0032010914211044756	1057
24	0.04365639686584473	0.011836701419606913	0.8719982624053955	0.0782067483567544	ball_tree	5	minkowski	53	1	uniform	{'algorithm': 'ball_tree', 'leaf_size': np.int64(5), 'metric': 'minkowski', 'n_neighbors': np.int64(53), 'p': 1, 'weights': 'uniform'}	-27.622096661913865	-58072151099391.78	-26.696335721140617	-25.410217609809287	-23.55651794621881	-11614430219899.014	23228860439746.383	3037	0.678383694812657	0.7032839004797409	0.6728418573801448	0.6791504371166337	0.7173196135649847	0.6901959006708321	0.01714458999836682	3301	-0.06485614119237179	-0.06098860961146404	-0.06607609783021318	-0.05950805546765368	-0.05927990481594322	-0.06214176178352918	0.002803685071349035	3301	-0.08928680292817509	-0.08509859281374783	-0.08979192416102644	-0.08213725790410317	-0.08316558734293275	-0.08589603302999707	0.0031271368119339432	3301
25	0.04522218704223633	0.0051603240430066555	0.9345770835876465	0.04732265405967177	ball_tree	5	minkowski	53	1	distance	{'algorithm': 'ball_tree', 'leaf_size': np.int64(5), 'metric': 'minkowski', 'n_neighbors': np.int64(53), 'p': 1, 'weights': 'distance'}	-27.475863724507583	-57930547732000.266	-26.53341959195954	-25.306911121982566	-23.38501929169361	-11586109546420.592	23172219092789.836	2773	0.6849675066526186	0.7087237163035807	0.6782898762190825	0.6830195751545722	0.7241494871360907	0.695830032293189	0.01765218377683271	2905	-0.06413987577949085	-0.060353259752732646	-0.06554186165241385	-0.059145588717682704	-0.05845952065070087	-0.06152802131060418	0.002807292080766673	2905	-0.08836818165154187	-0.08431491091152733	-0.08904115301429706	-0.08164050749754101	-0.0821547576208196	-0.08510390213914536	0.003081315569027529	2905
26	0.04175357818603516	0.0034624887884152416	0.76361083984375	0.05359111254306445	ball_tree	5	minkowski	53	2	uniform	{'algorithm': 'ball_tree', 'leaf_size': np.int64(5), 'metric': 'minkowski', 'n_neighbors': np.int64(53), 'p': 2, 'weights': 'uniform'}	-27.215353990724005	-58061193055972.445	-26.51470386018727	-25.278594663772076	-23.584789673782332	-11612238611215.01	23224477222378.72	2905	0.7084865842436588	0.7312107882562449	0.6890923045234549	0.6909806171696466	0.741576146197432	0.7122692880780874	0.02108251069424667	1849	-0.06160201387753346	-0.05749740252400054	-0.064549953687214	-0.058200483697856124	-0.05562902173443911	-0.05949577510420865	0.0031813210255643553	1453	-0.08500559596813223	-0.08099491236231667	-0.08753347040151814	-0.08060877746458438	-0.07951739062438559	-0.0827320293641874	0.0030358727731025783	1849
27	0.04063997268676758	0.0019587649824546025	0.7604142189025879	0.0612674921472464	ball_tree	5	minkowski	53	2	distance	{'algorithm': 'ball_tree', 'leaf_size': np.int64(5), 'metric': 'minkowski', 'n_neighbors': np.int64(53), 'p': 2, 'weights': 'distance'}	-27.07059154356263	-57785817757957.91	-26.379044616327874	-25.139092157624088	-23.397048723213558	-11557163551611.98	23114327103172.965	2641	0.7133509495516281	0.7345023446309509	0.6919818727447165	0.6950910155036767	0.7459161767904496	0.7161684718442844	0.021252039970717323	1189	-0.061091762863546346	-0.0571668283039359	-0.06433162225642332	-0.05781516876285469	-0.055203029866205074	-0.05912168241059307	0.0032220788457751268	925	-0.08429338554733938	-0.08049745835512526	-0.08712575393871501	-0.08007087693698396	-0.07884684656492187	-0.08216686426861709	0.0030762079273118155	1189
28	0.04259214401245117	0.004177189488919411	0.6981296062469482	0.047906571589485344	ball_tree	5	l1	5	1	uniform	{'algorithm': 'ball_tree', 'leaf_size': np.int64(5), 'metric': 'l1', 'n_neighbors': np.int64(5), 'p': 1, 'weights': 'uniform'}	-27.68678006510087	-47885006034852.836	-27.605223712774823	-25.926047671821074	-23.816771054827825	-9577001206991.574	19154002413930.63	397	0.6939353634870874	0.7002692610598948	0.6533563429123525	0.6500866592111387	0.7223342594387141	0.6839963772218376	0.028007370770261053	3565	-0.06317585936400856	-0.06073604262640043	-0.06792438552534034	-0.06226565619228328	-0.058330812925393445	-0.062486551326685215	0.0031757966991773287	3565	-0.08710133668776977	-0.0855298017130992	-0.09242725182444128	-0.08577677711824314	-0.08242462309603818	-0.0866519580879183	0.003269602320219658	3565
29	0.04702844619750977	0.0037984122422136096	0.7573601245880127	0.008709086570864775	ball_tree	5	l1	5	1	distance	{'algorithm': 'ball_tree', 'leaf_size': np.int64(5), 'metric': 'l1', 'n_neighbors': np.int64(5), 'p': 1, 'weights': 'distance'}	-27.672696678193653	-47560714245191.13	-27.54261345111832	-25.98855083181858	-23.756470896737145	-9512142849059.219	19024285698065.957	265	0.6946733728464483	0.7016546808722326	0.654020192698058	0.647764357816019	0.7239719558276766	0.684416912012087	0.029100884624105042	3433	-0.06310444599998535	-0.06053899687393507	-0.06784945792765389	-0.06255737659992293	-0.05809036958555298	-0.06242812939741005	0.003232642692773993	3433	-0.08699626019225942	-0.08533190421584586	-0.09233870669390232	-0.08606094763542818	-0.08218118986407245	-0.08658180172030164	0.003301897883296963	3433
30	0.04418282508850098	0.0043480088781993245	0.6648973941802978	0.09826676400438963	ball_tree	5	l1	5	2	uniform	{'algorithm': 'ball_tree', 'leaf_size': np.int64(5), 'metric': 'l1', 'n_neighbors': np.int64(5), 'p': 2, 'weights': 'uniform'}	-27.68678006510087	-47885006034852.836	-27.605223712774823	-25.926047671821074	-23.816771054827825	-9577001206991.574	19154002413930.63	397	0.6939353634870874	0.7002692610598948	0.6533563429123525	0.6500866592111387	0.7223342594387141	0.6839963772218376	0.028007370770261053	3565	-0.06317585936400856	-0.06073604262640043	-0.06792438552534034	-0.06226565619228328	-0.058330812925393445	-0.062486551326685215	0.0031757966991773287	3565	-0.08710133668776977	-0.0855298017130992	-0.09242725182444128	-0.08577677711824314	-0.08242462309603818	-0.0866519580879183	0.003269602320219658	3565
31	0.03919267654418945	0.009116265092145606	0.6842743873596191	0.08968648233483145	ball_tree	5	l1	5	2	distance	{'algorithm': 'ball_tree', 'leaf_size': np.int64(5), 'metric': 'l1', 'n_neighbors': np.int64(5), 'p': 2, 'weights': 'distance'}	-27.672696678193653	-47560714245191.13	-27.54261345111832	-25.98855083181858	-23.756470896737145	-9512142849059.219	19024285698065.957	265	0.6946733728464483	0.7016546808722326	0.654020192698058	0.647764357816019	0.7239719558276766	0.684416912012087	0.029100884624105042	3433	-0.06310444599998535	-0.06053899687393507	-0.06784945792765389	-0.06255737659992293	-0.05809036958555298	-0.06242812939741005	0.003232642692773993	3433	-0.08699626019225942	-0.08533190421584586	-0.09233870669390232	-0.08606094763542818	-0.08218118986407245	-0.08658180172030164	0.003301897883296963	3433
32	0.026741218566894532	0.006393866424350322	0.4012650489807129	0.014535745729643687	ball_tree	5	l1	13	1	uniform	{'algorithm': 'ball_tree', 'leaf_size': np.int64(5), 'metric': 'l1', 'n_neighbors': np.int64(13), 'p': 1, 'weights': 'uniform'}	-26.599077754653894	-56118626982016.43	-26.061187564037663	-25.334264304270405	-22.785209365329255	-11223725396423.443	22447450792796.492	1189	0.7154359683340148	0.7202993439184522	0.7045651665990629	0.6730649146845236	0.7446056307753551	0.7115942048622818	0.023298954542562752	2113	-0.061056802488731375	-0.05920763908494704	-0.06177805900135237	-0.06058904161307842	-0.05637022903932147	-0.059800354245486145	0.0019094018039495352	1981	-0.08398626076068315	-0.08262254447426048	-0.08532754708193374	-0.082912543668091	-0.07904992820251823	-0.08277976483749731	0.0020928858813529135	1981
33	0.02126150131225586	0.0017904362638214398	0.3989841938018799	0.007658187827205997	ball_tree	5	l1	13	1	distance	{'algorithm': 'ball_tree', 'leaf_size': np.int64(5), 'metric': 'l1', 'n_neighbors': np.int64(13), 'p': 1, 'weights': 'distance'}	-26.56325927500533	-55727081285942.93	-26.01641674221366	-25.28483527946033	-22.68847093836136	-11145416257208.695	22290832514367.117	1057	0.717679720604453	0.7219574667692615	0.7046541881470652	0.6747945745687944	0.7469495220055196	0.7132070944190188	0.023595756854288344	1585	-0.06079503290636882	-0.05899983718895125	-0.0618743761163828	-0.0604025620233734	-0.05610651083800412	-0.05963566381461608	0.001990140625876562	1717	-0.08365449483258193	-0.08237727874353132	-0.08531469050280187	-0.08269292716019258	-0.07868635027848073	-0.0825451483035177	0.0021836370894836	1585
34	0.02006640434265137	0.001894917339014907	0.39624958038330077	0.021572607045605166	ball_tree	5	l1	13	2	uniform	{'algorithm': 'ball_tree', 'leaf_size': np.int64(5), 'metric': 'l1', 'n_neighbors': np.int64(13), 'p': 2, 'weights': 'uniform'}	-26.599077754653894	-56118626982016.43	-26.061187564037663	-25.334264304270405	-22.785209365329255	-11223725396423.443	22447450792796.492	1189	0.7154359683340148	0.7202993439184522	0.7045651665990629	0.6730649146845236	0.7446056307753551	0.7115942048622818	0.023298954542562752	2113	-0.061056802488731375	-0.05920763908494704	-0.06177805900135237	-0.06058904161307842	-0.05637022903932147	-0.059800354245486145	0.0019094018039495352	1981	-0.08398626076068315	-0.08262254447426048	-0.08532754708193374	-0.082912543668091	-0.07904992820251823	-0.08277976483749731	0.0020928858813529135	1981
35	0.019384145736694336	0.0005359227318261355	0.4020540714263916	0.018208785751795725	ball_tree	5	l1	13	2	distance	{'algorithm': 'ball_tree', 'leaf_size': np.int64(5), 'metric': 'l1', 'n_neighbors': np.int64(13), 'p': 2, 'weights': 'distance'}	-26.56325927500533	-55727081285942.93	-26.01641674221366	-25.28483527946033	-22.68847093836136	-11145416257208.695	22290832514367.117	1057	0.717679720604453	0.7219574667692615	0.7046541881470652	0.6747945745687944	0.7469495220055196	0.7132070944190188	0.023595756854288344	1585	-0.06079503290636882	-0.05899983718895125	-0.0618743761163828	-0.0604025620233734	-0.05610651083800412	-0.05963566381461608	0.001990140625876562	1717	-0.08365449483258193	-0.08237727874353132	-0.08531469050280187	-0.08269292716019258	-0.07868635027848073	-0.0825451483035177	0.0021836370894836	1585
36	0.019492578506469727	0.00041650322528559284	0.4230798721313477	0.03564736575457314	ball_tree	5	l1	21	1	uniform	{'algorithm': 'ball_tree', 'leaf_size': np.int64(5), 'metric': 'l1', 'n_neighbors': np.int64(21), 'p': 1, 'weights': 'uniform'}	-26.86356969948281	-59533719276279.36	-25.959124784320963	-25.322959617096743	-22.78046628633838	-11906743855276.059	23813487710501.652	3565	0.7105814476886994	0.7199644855722871	0.7012517835333422	0.6831069257614331	0.7472407312605154	0.7124290747632555	0.021245083343089496	1717	-0.06151726289136972	-0.05928049838615206	-0.0628224718050921	-0.059432312749518115	-0.05586404559755867	-0.05978331828593812	0.0023655760039274477	1849	-0.08469961315577777	-0.08267198764188406	-0.08580469894129318	-0.08162925784506854	-0.07864106131122395	-0.0826893237790495	0.0025003717769225904	1717
37	0.01956915855407715	0.0007035527134215189	0.4318530082702637	0.023203347148913447	ball_tree	5	l1	21	1	distance	{'algorithm': 'ball_tree', 'leaf_size': np.int64(5), 'metric': 'l1', 'n_neighbors': np.int64(21), 'p': 1, 'weights': 'distance'}	-26.771460753386396	-59044921044621.61	-25.89651466638478	-25.247384922332493	-22.670601982804612	-11808984208944.441	23617968417838.59	3433	0.7140909258017322	0.7222617895998145	0.7028762576263873	0.6848841613012362	0.7500941734815182	0.7148414615621377	0.021628611670336667	1453	-0.0611405975104438	-0.05904126398849109	-0.06266031833621602	-0.05927180433849906	-0.0555420677432725	-0.05953121038338449	0.0023917375054286188	1585	-0.08418451476933946	-0.08233218465341456	-0.08557109501799294	-0.08140003479159379	-0.07819590525030556	-0.08233674689652927	0.0025258374374967445	1453
38	0.02003021240234375	0.00031333366241174644	0.43435001373291016	0.033495638725710965	ball_tree	5	l1	21	2	uniform	{'algorithm': 'ball_tree', 'leaf_size': np.int64(5), 'metric': 'l1', 'n_neighbors': np.int64(21), 'p': 2, 'weights': 'uniform'}	-26.86356969948281	-59533719276279.36	-25.959124784320963	-25.322959617096743	-22.78046628633838	-11906743855276.059	23813487710501.652	3565	0.7105814476886994	0.7199644855722871	0.7012517835333422	0.6831069257614331	0.7472407312605154	0.7124290747632555	0.021245083343089496	1717	-0.06151726289136972	-0.05928049838615206	-0.0628224718050921	-0.059432312749518115	-0.05586404559755867	-0.05978331828593812	0.0023655760039274477	1849	-0.08469961315577777	-0.08267198764188406	-0.08580469894129318	-0.08162925784506854	-0.07864106131122395	-0.0826893237790495	0.0025003717769225904	1717
39	0.023221397399902345	0.0059933419321571615	0.43567605018615724	0.019136285163115184	ball_tree	5	l1	21	2	distance	{'algorithm': 'ball_tree', 'leaf_size': np.int64(5), 'metric': 'l1', 'n_neighbors': np.int64(21), 'p': 2, 'weights': 'distance'}	-26.771460753386396	-59044921044621.61	-25.89651466638478	-25.247384922332493	-22.670601982804612	-11808984208944.441	23617968417838.59	3433	0.7140909258017322	0.7222617895998145	0.7028762576263873	0.6848841613012362	0.7500941734815182	0.7148414615621377	0.021628611670336667	1453	-0.0611405975104438	-0.05904126398849109	-0.06266031833621602	-0.05927180433849906	-0.0555420677432725	-0.05953121038338449	0.0023917375054286188	1585	-0.08418451476933946	-0.08233218465341456	-0.08557109501799294	-0.08140003479159379	-0.07819590525030556	-0.08233674689652927	0.0025258374374967445	1453
40	0.021850395202636718	0.004590681169889788	0.4405065536499023	0.028807774364929283	ball_tree	5	l1	29	1	uniform	{'algorithm': 'ball_tree', 'leaf_size': np.int64(5), 'metric': 'l1', 'n_neighbors': np.int64(29), 'p': 1, 'weights': 'uniform'}	-27.13122180909464	-58660409099212.33	-26.07166137316502	-25.2538617264212	-23.00066147482856	-11732081819862.756	23464163639674.785	3301	0.7005733946540555	0.7180737493921523	0.6966901101987928	0.6858944617615377	0.7417122127916109	0.7085887857596298	0.019534499071442866	2245	-0.06259293059506053	-0.0595749559788876	-0.06346520685276559	-0.058907689539217094	-0.056359776945867704	-0.06018011198235971	0.0025765781346104096	2245	-0.08615161769147936	-0.08295060937572106	-0.086457305610554	-0.08126944072888205	-0.07949645392496472	-0.08326508546632023	0.0027131684267754836	2245
41	0.01988673210144043	0.0005360450124867137	0.44868855476379393	0.018665026545069574	ball_tree	5	l1	29	1	distance	{'algorithm': 'ball_tree', 'leaf_size': np.int64(5), 'metric': 'l1', 'n_neighbors': np.int64(29), 'p': 1, 'weights': 'distance'}	-27.0074577315309	-58401435755753.75	-25.987717304976353	-25.180845606847463	-22.874074319640055	-11680287151170.959	23360574302291.39	3169	0.7052370435601296	0.7209650196263526	0.6993150293612227	0.6880024750420589	0.7453547808826237	0.7117748696944776	0.01987554693777074	1981	-0.06210811016269612	-0.05925981168553001	-0.06316430301985604	-0.058726027803185976	-0.05594647589832168	-0.05984094571391797	0.0025664135392390475	2113	-0.0854780675546395	-0.08252416682856181	-0.08608238117137158	-0.08099627543538453	-0.07893390420013649	-0.08280295903801878	0.00269155089786698	2113
42	0.02428545951843262	0.005114392679075217	0.4786043643951416	0.04825965628241739	ball_tree	5	l1	29	2	uniform	{'algorithm': 'ball_tree', 'leaf_size': np.int64(5), 'metric': 'l1', 'n_neighbors': np.int64(29), 'p': 2, 'weights': 'uniform'}	-27.13122180909464	-58660409099212.33	-26.07166137316502	-25.2538617264212	-23.00066147482856	-11732081819862.756	23464163639674.785	3301	0.7005733946540555	0.7180737493921523	0.6966901101987928	0.6858944617615377	0.7417122127916109	0.7085887857596298	0.019534499071442866	2245	-0.06259293059506053	-0.0595749559788876	-0.06346520685276559	-0.058907689539217094	-0.056359776945867704	-0.06018011198235971	0.0025765781346104096	2245	-0.08615161769147936	-0.08295060937572106	-0.086457305610554	-0.08126944072888205	-0.07949645392496472	-0.08326508546632023	0.0027131684267754836	2245
43	0.019686222076416016	0.0005701618488375145	0.45486984252929685	0.029483478435535032	ball_tree	5	l1	29	2	distance	{'algorithm': 'ball_tree', 'leaf_size': np.int64(5), 'metric': 'l1', 'n_neighbors': np.int64(29), 'p': 2, 'weights': 'distance'}	-27.0074577315309	-58401435755753.75	-25.987717304976353	-25.180845606847463	-22.874074319640055	-11680287151170.959	23360574302291.39	3169	0.7052370435601296	0.7209650196263526	0.6993150293612227	0.6880024750420589	0.7453547808826237	0.7117748696944776	0.01987554693777074	1981	-0.06210811016269612	-0.05925981168553001	-0.06316430301985604	-0.058726027803185976	-0.05594647589832168	-0.05984094571391797	0.0025664135392390475	2113	-0.0854780675546395	-0.08252416682856181	-0.08608238117137158	-0.08099627543538453	-0.07893390420013649	-0.08280295903801878	0.00269155089786698	2113
44	0.025289201736450197	0.005528822272373952	0.5040556430816651	0.03624987152819628	ball_tree	5	l1	37	1	uniform	{'algorithm': 'ball_tree', 'leaf_size': np.int64(5), 'metric': 'l1', 'n_neighbors': np.int64(37), 'p': 1, 'weights': 'uniform'}	-27.331329459866264	-57626351238403.38	-26.335108594565128	-25.179461453060426	-23.128546564280324	-11525270247701.07	23050540495351.156	2377	0.6920907927341946	0.7148871621505359	0.6872217810783765	0.6855012836954308	0.735334980600929	0.7030072000518934	0.01929260689003237	2509	-0.06342358633290637	-0.059838497740916	-0.06453751222433111	-0.058955298532172955	-0.05719078622910867	-0.060789136211887015	0.0027642520473862477	2509	-0.08736341079731745	-0.08341808379819186	-0.08779639068374674	-0.08132028887479008	-0.08047186992910282	-0.0840740088166298	0.0030220823240979223	2509
45	0.020406389236450197	0.0006621193028626765	0.4781076431274414	0.030440286230846665	ball_tree	5	l1	37	1	distance	{'algorithm': 'ball_tree', 'leaf_size': np.int64(5), 'metric': 'l1', 'n_neighbors': np.int64(37), 'p': 1, 'weights': 'distance'}	-27.193754702877655	-57505993176471.47	-26.21020948038662	-25.110856304824292	-22.993687655207996	-11501198635314.596	23002397270578.438	2245	0.6974774987017984	0.7185841370460027	0.6910880022619721	0.6880946281361633	0.7397891122690077	0.7070066756829888	0.019547893390161757	2377	-0.06287318262362859	-0.059438900384447886	-0.06413078724257758	-0.058701972302890815	-0.056659516636282346	-0.06036087183796544	0.00275049002904173	2377	-0.08659585103278078	-0.08287549018151327	-0.08725208208833876	-0.08098431282665913	-0.079791853407537	-0.0834999179073658	0.0029709075784951446	2377
46	0.020905399322509767	0.0018494365852172348	0.4824243068695068	0.027198071326643227	ball_tree	5	l1	37	2	uniform	{'algorithm': 'ball_tree', 'leaf_size': np.int64(5), 'metric': 'l1', 'n_neighbors': np.int64(37), 'p': 2, 'weights': 'uniform'}	-27.331329459866264	-57626351238403.38	-26.335108594565128	-25.179461453060426	-23.128546564280324	-11525270247701.07	23050540495351.156	2377	0.6920907927341946	0.7148871621505359	0.6872217810783765	0.6855012836954308	0.735334980600929	0.7030072000518934	0.01929260689003237	2509	-0.06342358633290637	-0.059838497740916	-0.06453751222433111	-0.058955298532172955	-0.05719078622910867	-0.060789136211887015	0.0027642520473862477	2509	-0.08736341079731745	-0.08341808379819186	-0.08779639068374674	-0.08132028887479008	-0.08047186992910282	-0.0840740088166298	0.0030220823240979223	2509
47	0.021378278732299805	0.001986221839693802	0.46334638595581057	0.014253161666343415	ball_tree	5	l1	37	2	distance	{'algorithm': 'ball_tree', 'leaf_size': np.int64(5), 'metric': 'l1', 'n_neighbors': np.int64(37), 'p': 2, 'weights': 'distance'}	-27.193754702877655	-57505993176471.47	-26.21020948038662	-25.110856304824292	-22.993687655207996	-11501198635314.596	23002397270578.438	2245	0.6974774987017984	0.7185841370460027	0.6910880022619721	0.6880946281361633	0.7397891122690077	0.7070066756829888	0.019547893390161757	2377	-0.06287318262362859	-0.059438900384447886	-0.06413078724257758	-0.058701972302890815	-0.056659516636282346	-0.06036087183796544	0.00275049002904173	2377	-0.08659585103278078	-0.08287549018151327	-0.08725208208833876	-0.08098431282665913	-0.079791853407537	-0.0834999179073658	0.0029709075784951446	2377
48	0.02036256790161133	0.0013380161235322502	0.5626294612884521	0.07944592453591552	ball_tree	5	l1	45	1	uniform	{'algorithm': 'ball_tree', 'leaf_size': np.int64(5), 'metric': 'l1', 'n_neighbors': np.int64(45), 'p': 1, 'weights': 'uniform'}	-27.495308649487075	-56942535105734.89	-26.54670432882916	-25.227134285509845	-23.327738204895073	-11388507021167.496	22777014042283.695	1981	0.6854536210439834	0.7107663884540183	0.6784843730291013	0.6826922943068541	0.7253117148796071	0.6965416783427127	0.018280449163554476	2773	-0.06413260886059959	-0.060168050306651205	-0.0655599722989514	-0.05917103109052412	-0.058500244789786944	-0.06150638146930265	0.0028146231844964767	2773	-0.08829997657765097	-0.08401874753578281	-0.08901423306795568	-0.08168264335051206	-0.08198150558839372	-0.08499942122405905	0.0031010621055805516	2773
49	0.02747068405151367	0.005216907268048411	0.531833553314209	0.03087731133268006	ball_tree	5	l1	45	1	distance	{'algorithm': 'ball_tree', 'leaf_size': np.int64(5), 'metric': 'l1', 'n_neighbors': np.int64(45), 'p': 1, 'weights': 'distance'}	-27.34733583681514	-56914456297838.76	-26.39993412707714	-25.149474951218814	-23.17727216237755	-11382891259588.166	22765782519125.293	1849	0.6914434149468267	0.715163345468316	0.6833222530829898	0.685950525242601	0.7310909203481397	0.7013940918177747	0.018631183778078937	2641	-0.0635072514204379	-0.05967350067306793	-0.06505835044844568	-0.05884424748750818	-0.05777869642953477	-0.06097240929179889	0.0028119878329875454	2641	-0.08745520317259174	-0.08337767126309492	-0.08834199131292036	-0.08126218767135593	-0.0811145109275185	-0.08431031286949629	0.003050206672720797	2641
50	0.024207067489624024	0.005992183443016033	0.5709771156311035	0.0806880965941965	ball_tree	5	l1	45	2	uniform	{'algorithm': 'ball_tree', 'leaf_size': np.int64(5), 'metric': 'l1', 'n_neighbors': np.int64(45), 'p': 2, 'weights': 'uniform'}	-27.495308649487075	-56942535105734.89	-26.54670432882916	-25.227134285509845	-23.327738204895073	-11388507021167.496	22777014042283.695	1981	0.6854536210439834	0.7107663884540183	0.6784843730291013	0.6826922943068541	0.7253117148796071	0.6965416783427127	0.018280449163554476	2773	-0.06413260886059959	-0.060168050306651205	-0.0655599722989514	-0.05917103109052412	-0.058500244789786944	-0.06150638146930265	0.0028146231844964767	2773	-0.08829997657765097	-0.08401874753578281	-0.08901423306795568	-0.08168264335051206	-0.08198150558839372	-0.08499942122405905	0.0031010621055805516	2773
51	0.030567264556884764	0.004404104913814517	0.7040482044219971	0.03742775072400172	ball_tree	5	l1	45	2	distance	{'algorithm': 'ball_tree', 'leaf_size': np.int64(5), 'metric': 'l1', 'n_neighbors': np.int64(45), 'p': 2, 'weights': 'distance'}	-27.34733583681514	-56914456297838.76	-26.39993412707714	-25.149474951218814	-23.17727216237755	-11382891259588.166	22765782519125.293	1849	0.6914434149468267	0.715163345468316	0.6833222530829898	0.685950525242601	0.7310909203481397	0.7013940918177747	0.018631183778078937	2641	-0.0635072514204379	-0.05967350067306793	-0.06505835044844568	-0.05884424748750818	-0.05777869642953477	-0.06097240929179889	0.0028119878329875454	2641	-0.08745520317259174	-0.08337767126309492	-0.08834199131292036	-0.08126218767135593	-0.0811145109275185	-0.08431031286949629	0.003050206672720797	2641
52	0.02329597473144531	0.003989152307577793	0.61678466796875	0.05515697198912251	ball_tree	5	l1	53	1	uniform	{'algorithm': 'ball_tree', 'leaf_size': np.int64(5), 'metric': 'l1', 'n_neighbors': np.int64(53), 'p': 1, 'weights': 'uniform'}	-27.622096661913865	-58072151099391.78	-26.696335721140617	-25.410217609809287	-23.55651794621881	-11614430219899.014	23228860439746.383	3037	0.678383694812657	0.7032839004797409	0.6728418573801448	0.6791504371166337	0.7173196135649847	0.6901959006708321	0.01714458999836682	3301	-0.06485614119237179	-0.06098860961146404	-0.06607609783021318	-0.05950805546765368	-0.05927990481594322	-0.06214176178352918	0.002803685071349035	3301	-0.08928680292817509	-0.08509859281374783	-0.08979192416102644	-0.08213725790410317	-0.08316558734293275	-0.08589603302999707	0.0031271368119339432	3301
53	0.023871850967407227	0.004248589060149654	0.6765755176544189	0.02586656093521772	ball_tree	5	l1	53	1	distance	{'algorithm': 'ball_tree', 'leaf_size': np.int64(5), 'metric': 'l1', 'n_neighbors': np.int64(53), 'p': 1, 'weights': 'distance'}	-27.475863724507583	-57930547732000.266	-26.53341959195954	-25.306911121982566	-23.38501929169361	-11586109546420.592	23172219092789.836	2773	0.6849675066526186	0.7087237163035807	0.6782898762190825	0.6830195751545722	0.7241494871360907	0.695830032293189	0.01765218377683271	2905	-0.06413987577949085	-0.060353259752732646	-0.06554186165241385	-0.059145588717682704	-0.05845952065070087	-0.06152802131060418	0.002807292080766673	2905	-0.08836818165154187	-0.08431491091152733	-0.08904115301429706	-0.08164050749754101	-0.0821547576208196	-0.08510390213914536	0.003081315569027529	2905
54	0.030946731567382812	0.005024641802780019	0.8083970069885253	0.08460112535638499	ball_tree	5	l1	53	2	uniform	{'algorithm': 'ball_tree', 'leaf_size': np.int64(5), 'metric': 'l1', 'n_neighbors': np.int64(53), 'p': 2, 'weights': 'uniform'}	-27.622096661913865	-58072151099391.78	-26.696335721140617	-25.410217609809287	-23.55651794621881	-11614430219899.014	23228860439746.383	3037	0.678383694812657	0.7032839004797409	0.6728418573801448	0.6791504371166337	0.7173196135649847	0.6901959006708321	0.01714458999836682	3301	-0.06485614119237179	-0.06098860961146404	-0.06607609783021318	-0.05950805546765368	-0.05927990481594322	-0.06214176178352918	0.002803685071349035	3301	-0.08928680292817509	-0.08509859281374783	-0.08979192416102644	-0.08213725790410317	-0.08316558734293275	-0.08589603302999707	0.0031271368119339432	3301
55	0.03346352577209473	0.0020842680606695135	0.8522255897521973	0.07058481242460823	ball_tree	5	l1	53	2	distance	{'algorithm': 'ball_tree', 'leaf_size': np.int64(5), 'metric': 'l1', 'n_neighbors': np.int64(53), 'p': 2, 'weights': 'distance'}	-27.475863724507583	-57930547732000.266	-26.53341959195954	-25.306911121982566	-23.38501929169361	-11586109546420.592	23172219092789.836	2773	0.6849675066526186	0.7087237163035807	0.6782898762190825	0.6830195751545722	0.7241494871360907	0.695830032293189	0.01765218377683271	2905	-0.06413987577949085	-0.060353259752732646	-0.06554186165241385	-0.059145588717682704	-0.05845952065070087	-0.06152802131060418	0.002807292080766673	2905	-0.08836818165154187	-0.08431491091152733	-0.08904115301429706	-0.08164050749754101	-0.0821547576208196	-0.08510390213914536	0.003081315569027529	2905
56	0.029076385498046874	0.004919896249814088	0.41532649993896487	0.04795122037559953	ball_tree	5	l2	5	1	uniform	{'algorithm': 'ball_tree', 'leaf_size': np.int64(5), 'metric': 'l2', 'n_neighbors': np.int64(5), 'p': 1, 'weights': 'uniform'}	-27.303554327849334	-44400348227588.21	-27.584556142717283	-25.901343706501763	-23.605305769805362	-8880069645538.52	17760139291024.848	1	0.7046430063841449	0.7092403598053691	0.6447142822668996	0.6636416450798447	0.7359856474741031	0.6916449882020723	0.0329585134033463	3169	-0.061439232985794165	-0.059355118639175794	-0.07004295085081098	-0.06079303873004891	-0.05626785890959134	-0.06157964002308425	0.0045919407636024236	3169	-0.08556415637896224	-0.08424010206749505	-0.09357229600454463	-0.08409895203160511	-0.0803728908476878	-0.08556967946605896	0.00435842469605234	3169
57	0.023450708389282225	0.0028361585144685603	0.39508872032165526	0.016801651481665913	ball_tree	5	l2	5	1	distance	{'algorithm': 'ball_tree', 'leaf_size': np.int64(5), 'metric': 'l2', 'n_neighbors': np.int64(5), 'p': 1, 'weights': 'distance'}	-27.335455064063503	-45140266941217.95	-27.53389239598864	-25.933123817109756	-23.551496409166013	-9028053388264.46	18056106776476.746	133	0.7041774668302954	0.7094105291634776	0.6460147525532742	0.6620175536310307	0.7367447400403105	0.6916730084436777	0.03306528221880288	3037	-0.06150263440504804	-0.059269024008901605	-0.06986345065214915	-0.060965645476185194	-0.0561906558626443	-0.06155828208098566	0.0045471365395170615	3037	-0.08563156262984958	-0.08421544736966578	-0.09340088530050218	-0.08430174157254537	-0.08025726383579235	-0.08556138014167106	0.0043126474665769274	3037
58	0.02724876403808594	0.009003674551568515	0.45691699981689454	0.017113108193011803	ball_tree	5	l2	5	2	uniform	{'algorithm': 'ball_tree', 'leaf_size': np.int64(5), 'metric': 'l2', 'n_neighbors': np.int64(5), 'p': 2, 'weights': 'uniform'}	-27.303554327849334	-44400348227588.21	-27.584556142717283	-25.901343706501763	-23.605305769805362	-8880069645538.52	17760139291024.848	1	0.7046430063841449	0.7092403598053691	0.6447142822668996	0.6636416450798447	0.7359856474741031	0.6916449882020723	0.0329585134033463	3169	-0.061439232985794165	-0.059355118639175794	-0.07004295085081098	-0.06079303873004891	-0.05626785890959134	-0.06157964002308425	0.0045919407636024236	3169	-0.08556415637896224	-0.08424010206749505	-0.09357229600454463	-0.08409895203160511	-0.0803728908476878	-0.08556967946605896	0.00435842469605234	3169
59	0.035828447341918944	0.003750355219607028	0.45771484375	0.021089155281008364	ball_tree	5	l2	5	2	distance	{'algorithm': 'ball_tree', 'leaf_size': np.int64(5), 'metric': 'l2', 'n_neighbors': np.int64(5), 'p': 2, 'weights': 'distance'}	-27.335455064063503	-45140266941217.95	-27.53389239598864	-25.933123817109756	-23.551496409166013	-9028053388264.46	18056106776476.746	133	0.7041774668302954	0.7094105291634776	0.6460147525532742	0.6620175536310307	0.7367447400403105	0.6916730084436777	0.03306528221880288	3037	-0.06150263440504804	-0.059269024008901605	-0.06986345065214915	-0.060965645476185194	-0.0561906558626443	-0.06155828208098566	0.0045471365395170615	3037	-0.08563156262984958	-0.08421544736966578	-0.09340088530050218	-0.08430174157254537	-0.08025726383579235	-0.08556138014167106	0.0043126474665769274	3037
60	0.03675765991210937	0.0018774198210963437	0.4890390396118164	0.025012651005462065	ball_tree	5	l2	13	1	uniform	{'algorithm': 'ball_tree', 'leaf_size': np.int64(5), 'metric': 'l2', 'n_neighbors': np.int64(13), 'p': 1, 'weights': 'uniform'}	-26.566744764130878	-54389700608412.26	-26.47709991980136	-24.77951552556535	-22.704277295964147	-10877940121702.559	21755880243354.85	661	0.7244687772882283	0.7383635253066276	0.6838632623990331	0.694271512323587	0.7539615477616608	0.7189857250158274	0.02635621699844418	925	-0.06054933391746415	-0.056264188469991296	-0.06574699192646388	-0.05842104714024012	-0.05509114241577296	-0.05921454077398649	0.0037627440965439566	1321	-0.0826425393266217	-0.07990996995789247	-0.08826649773805344	-0.08017840788917621	-0.07758849252446054	-0.08171718148724087	0.0036449894576899918	925
61	0.03456559181213379	0.0021739014075182156	0.48690056800842285	0.026199318031593144	ball_tree	5	l2	13	1	distance	{'algorithm': 'ball_tree', 'leaf_size': np.int64(5), 'metric': 'l2', 'n_neighbors': np.int64(13), 'p': 1, 'weights': 'distance'}	-26.522787060680386	-54335331979545.16	-26.42343906144115	-24.73106391055009	-22.59758247461411	-10867066395929.086	21734132791808.035	529	0.7258107676493568	0.7387885290303046	0.6846918830829317	0.694682350475393	0.7558323913857887	0.7199611843247549	0.026677230293337167	661	-0.060393445311724935	-0.056242946488265416	-0.06567450950218326	-0.058460132583745404	-0.05494853342103351	-0.05914391346139051	0.0037601700451931615	1057	-0.08244103609436239	-0.07984504048261	-0.08815074492278216	-0.08012451787892567	-0.07729294334113265	-0.08157085654396257	0.003672138927388474	661
62	0.03547549247741699	0.002222460769157926	0.5125524044036865	0.03973546422215521	ball_tree	5	l2	13	2	uniform	{'algorithm': 'ball_tree', 'leaf_size': np.int64(5), 'metric': 'l2', 'n_neighbors': np.int64(13), 'p': 2, 'weights': 'uniform'}	-26.566744764130878	-54389700608412.26	-26.47709991980136	-24.77951552556535	-22.704277295964147	-10877940121702.559	21755880243354.85	661	0.7244687772882283	0.7383635253066276	0.6838632623990331	0.694271512323587	0.7539615477616608	0.7189857250158274	0.02635621699844418	925	-0.06054933391746415	-0.056264188469991296	-0.06574699192646388	-0.05842104714024012	-0.05509114241577296	-0.05921454077398649	0.0037627440965439566	1321	-0.0826425393266217	-0.07990996995789247	-0.08826649773805344	-0.08017840788917621	-0.07758849252446054	-0.08171718148724087	0.0036449894576899918	925
63	0.03476758003234863	0.0008831348500774015	0.5408800601959228	0.02329529665430077	ball_tree	5	l2	13	2	distance	{'algorithm': 'ball_tree', 'leaf_size': np.int64(5), 'metric': 'l2', 'n_neighbors': np.int64(13), 'p': 2, 'weights': 'distance'}	-26.522787060680386	-54335331979545.16	-26.42343906144115	-24.73106391055009	-22.59758247461411	-10867066395929.086	21734132791808.035	529	0.7258107676493568	0.7387885290303046	0.6846918830829317	0.694682350475393	0.7558323913857887	0.7199611843247549	0.026677230293337167	661	-0.060393445311724935	-0.056242946488265416	-0.06567450950218326	-0.058460132583745404	-0.05494853342103351	-0.05914391346139051	0.0037601700451931615	1057	-0.08244103609436239	-0.07984504048261	-0.08815074492278216	-0.08012451787892567	-0.07729294334113265	-0.08157085654396257	0.003672138927388474	661
64	0.03694453239440918	0.002229702608281507	0.578660535812378	0.03040891526785996	ball_tree	5	l2	21	1	uniform	{'algorithm': 'ball_tree', 'leaf_size': np.int64(5), 'metric': 'l2', 'n_neighbors': np.int64(21), 'p': 1, 'weights': 'uniform'}	-26.60876512762278	-57749906351131.43	-26.16928527972225	-24.906842361574718	-22.951570147339297	-11549981270246.414	23099962540442.508	2509	0.7230473683962652	0.7386382927298542	0.6931086607218128	0.6971952921544697	0.7531565696078326	0.7210292367220469	0.023211775912798466	529	-0.06036954961694877	-0.0566619790992607	-0.06461024957774718	-0.05782612550392407	-0.05481004150806294	-0.05885558906118874	0.003395478437883002	661	-0.08285543304012795	-0.07986799869940657	-0.08696624676842793	-0.07979410092159615	-0.07771531424323948	-0.0814398187345596	0.003212360805523967	529
65	0.03759546279907226	0.0031570842026936168	0.5462605476379394	0.04202431545628547	ball_tree	5	l2	21	1	distance	{'algorithm': 'ball_tree', 'leaf_size': np.int64(5), 'metric': 'l2', 'n_neighbors': np.int64(21), 'p': 1, 'weights': 'distance'}	-26.527475310373017	-57401653252225.5	-26.112436250453413	-24.824376212236473	-22.81084390832409	-11480330650465.156	22960661300880.17	2135	0.725339894627145	0.7397323026525249	0.6941003344484786	0.6986571440902543	0.7557867003477567	0.7227232752332319	0.02361268810815552	133	-0.06016208622835886	-0.0565396994120601	-0.06454289569536786	-0.057728440115880214	-0.05458822628504307	-0.05871226954734202	0.0034291072849603325	265	-0.08251179490466677	-0.0797006673580016	-0.08682562382891168	-0.07960125668360077	-0.07730017490971097	-0.08118790353697836	0.0032674250415941106	133
66	0.048767614364624026	0.014722234606138107	0.5992299079895019	0.05802907545750676	ball_tree	5	l2	21	2	uniform	{'algorithm': 'ball_tree', 'leaf_size': np.int64(5), 'metric': 'l2', 'n_neighbors': np.int64(21), 'p': 2, 'weights': 'uniform'}	-26.60876512762278	-57749906351131.43	-26.16928527972225	-24.906842361574718	-22.951570147339297	-11549981270246.414	23099962540442.508	2509	0.7230473683962652	0.7386382927298542	0.6931086607218128	0.6971952921544697	0.7531565696078326	0.7210292367220469	0.023211775912798466	529	-0.06036954961694877	-0.0566619790992607	-0.06461024957774718	-0.05782612550392407	-0.05481004150806294	-0.05885558906118874	0.003395478437883002	661	-0.08285543304012795	-0.07986799869940657	-0.08696624676842793	-0.07979410092159615	-0.07771531424323948	-0.0814398187345596	0.003212360805523967	529
67	0.038070392608642575	0.005643701961261119	0.5583838939666748	0.037084409093193216	ball_tree	5	l2	21	2	distance	{'algorithm': 'ball_tree', 'leaf_size': np.int64(5), 'metric': 'l2', 'n_neighbors': np.int64(21), 'p': 2, 'weights': 'distance'}	-26.527475310373017	-57401653252225.5	-26.112436250453413	-24.824376212236473	-22.81084390832409	-11480330650465.156	22960661300880.17	2135	0.725339894627145	0.7397323026525249	0.6941003344484786	0.6986571440902543	0.7557867003477567	0.7227232752332319	0.02361268810815552	133	-0.06016208622835886	-0.0565396994120601	-0.06454289569536786	-0.057728440115880214	-0.05458822628504307	-0.05871226954734202	0.0034291072849603325	265	-0.08251179490466677	-0.0797006673580016	-0.08682562382891168	-0.07960125668360077	-0.07730017490971097	-0.08118790353697836	0.0032674250415941106	133
68	0.03548879623413086	0.0026451385910324773	0.5624691009521484	0.047540575161919466	ball_tree	5	l2	29	1	uniform	{'algorithm': 'ball_tree', 'leaf_size': np.int64(5), 'metric': 'l2', 'n_neighbors': np.int64(29), 'p': 1, 'weights': 'uniform'}	-26.80653067697016	-54943440771463.92	-25.99764127183005	-24.848929807656013	-23.11930809714812	-10988688154312.94	21977376308575.492	925	0.7185638776401011	0.7389375781518357	0.69863582273701	0.6999824634771188	0.75153143051763	0.7215302345047391	0.020977831987836544	397	-0.06078781479513664	-0.05677752556405137	-0.06373812216553029	-0.05753496080001368	-0.054778345882531124	-0.05872335384145262	0.003167696761859868	397	-0.08352339955635948	-0.07982225715832131	-0.08617955054928723	-0.0794260188479579	-0.07797072108054895	-0.08138438943849498	0.0030165390317867338	397
69	0.03994293212890625	0.0028723612879223994	0.609169340133667	0.04330831413542408	ball_tree	5	l2	29	1	distance	{'algorithm': 'ball_tree', 'leaf_size': np.int64(5), 'metric': 'l2', 'n_neighbors': np.int64(29), 'p': 1, 'weights': 'distance'}	-26.692260508632188	-54930291909838.87	-25.938931637380314	-24.76910395880326	-22.96232813241433	-10986058381987.846	21972116763925.51	793	0.7217594275562946	0.7404287843212256	0.6996959596930303	0.7015405937089306	0.7543960418697554	0.7235641614298473	0.02141497611668401	23	-0.06048637954424692	-0.05660720072994415	-0.06368472862657118	-0.057426018343466	-0.0545423388076794	-0.05854933321038153	0.003200442268976353	1	-0.08304786507914426	-0.07959395561342936	-0.08602783607357993	-0.07921950228582096	-0.07751995315773537	-0.08108182244194198	0.0030560520727468984	1
70	0.03787450790405274	0.002478732052872277	0.6334318161010742	0.018721244199651946	ball_tree	5	l2	29	2	uniform	{'algorithm': 'ball_tree', 'leaf_size': np.int64(5), 'metric': 'l2', 'n_neighbors': np.int64(29), 'p': 2, 'weights': 'uniform'}	-26.80653067697016	-54943440771463.92	-25.99764127183005	-24.848929807656013	-23.11930809714812	-10988688154312.94	21977376308575.492	925	0.7185638776401011	0.7389375781518357	0.69863582273701	0.6999824634771188	0.75153143051763	0.7215302345047391	0.020977831987836544	397	-0.06078781479513664	-0.05677752556405137	-0.06373812216553029	-0.05753496080001368	-0.054778345882531124	-0.05872335384145262	0.003167696761859868	397	-0.08352339955635948	-0.07982225715832131	-0.08617955054928723	-0.0794260188479579	-0.07797072108054895	-0.08138438943849498	0.0030165390317867338	397
71	0.03658132553100586	0.0018003783759667664	0.6204758644104004	0.045334758499010044	ball_tree	5	l2	29	2	distance	{'algorithm': 'ball_tree', 'leaf_size': np.int64(5), 'metric': 'l2', 'n_neighbors': np.int64(29), 'p': 2, 'weights': 'distance'}	-26.692260508632188	-54930291909838.87	-25.938931637380314	-24.76910395880326	-22.96232813241433	-10986058381987.846	21972116763925.51	793	0.7217594275562946	0.7404287843212256	0.6996959596930303	0.7015405937089306	0.7543960418697554	0.7235641614298473	0.02141497611668401	23	-0.06048637954424692	-0.05660720072994415	-0.06368472862657118	-0.057426018343466	-0.0545423388076794	-0.05854933321038153	0.003200442268976353	1	-0.08304786507914426	-0.07959395561342936	-0.08602783607357993	-0.07921950228582096	-0.07751995315773537	-0.08108182244194198	0.0030560520727468984	1
72	0.03583831787109375	0.002359126467710493	0.6387793540954589	0.059166459685633145	ball_tree	5	l2	37	1	uniform	{'algorithm': 'ball_tree', 'leaf_size': np.int64(5), 'metric': 'l2', 'n_neighbors': np.int64(37), 'p': 1, 'weights': 'uniform'}	-26.97555670242074	-56573890400668.984	-26.14741849120844	-24.949331144625805	-23.18622665940215	-11314778080154.05	22629556160257.47	1717	0.7170866053490692	0.7378198647629775	0.6941760490498107	0.699066982549102	0.7499304531989794	0.7196159909819878	0.021569412717582205	793	-0.060667885754135474	-0.05686082904167933	-0.06424975060965915	-0.05748275759730043	-0.05496604888680318	-0.05884545437791552	0.0032672049549139484	529	-0.08374232190092264	-0.07999295027037742	-0.08681487786369434	-0.07954710780360633	-0.0782215152166418	-0.08166375461104851	0.0031614966595949223	793
73	0.03844165802001953	0.0017621870370256208	0.6856696605682373	0.033041749795885304	ball_tree	5	l2	37	1	distance	{'algorithm': 'ball_tree', 'leaf_size': np.int64(5), 'metric': 'l2', 'n_neighbors': np.int64(37), 'p': 1, 'weights': 'distance'}	-26.84778060893056	-56395158493703.54	-26.059513295877483	-24.857630590007307	-23.03137891557899	-11279031698760.87	22558063397471.336	1585	0.720403857728624	0.7398755250380783	0.6961245225379021	0.7013015140492764	0.7530309049708501	0.7221472648649462	0.02183052151776941	265	-0.060384679931957556	-0.05662208094550831	-0.06410080487015711	-0.05729418548559322	-0.05467607826712131	-0.0586155659000675	0.003300218244018601	133	-0.08324992115422565	-0.07967873515006096	-0.08653787734974219	-0.0792512251597822	-0.0777350936315549	-0.08129057048907318	0.003186585713129185	265
74	0.03898191452026367	0.003136094057725776	0.6644645690917969	0.06835083330478531	ball_tree	5	l2	37	2	uniform	{'algorithm': 'ball_tree', 'leaf_size': np.int64(5), 'metric': 'l2', 'n_neighbors': np.int64(37), 'p': 2, 'weights': 'uniform'}	-26.97555670242074	-56573890400668.984	-26.14741849120844	-24.949331144625805	-23.18622665940215	-11314778080154.05	22629556160257.47	1717	0.7170866053490692	0.7378198647629775	0.6941760490498107	0.699066982549102	0.7499304531989794	0.7196159909819878	0.021569412717582205	793	-0.060667885754135474	-0.05686082904167933	-0.06424975060965915	-0.05748275759730043	-0.05496604888680318	-0.05884545437791552	0.0032672049549139484	529	-0.08374232190092264	-0.07999295027037742	-0.08681487786369434	-0.07954710780360633	-0.0782215152166418	-0.08166375461104851	0.0031614966595949223	793
75	0.036436605453491214	0.005086182928597152	0.6622153759002686	0.08959784097653122	ball_tree	5	l2	37	2	distance	{'algorithm': 'ball_tree', 'leaf_size': np.int64(5), 'metric': 'l2', 'n_neighbors': np.int64(37), 'p': 2, 'weights': 'distance'}	-26.84778060893056	-56395158493703.54	-26.059513295877483	-24.857630590007307	-23.03137891557899	-11279031698760.87	22558063397471.336	1585	0.720403857728624	0.7398755250380783	0.6961245225379021	0.7013015140492764	0.7530309049708501	0.7221472648649462	0.02183052151776941	265	-0.060384679931957556	-0.05662208094550831	-0.06410080487015711	-0.05729418548559322	-0.05467607826712131	-0.0586155659000675	0.003300218244018601	133	-0.08324992115422565	-0.07967873515006096	-0.08653787734974219	-0.0792512251597822	-0.0777350936315549	-0.08129057048907318	0.003186585713129185	265
76	0.03853211402893066	0.0037272936846372466	0.7065337181091309	0.04450861003685522	ball_tree	5	l2	45	1	uniform	{'algorithm': 'ball_tree', 'leaf_size': np.int64(5), 'metric': 'l2', 'n_neighbors': np.int64(45), 'p': 1, 'weights': 'uniform'}	-27.146445000103647	-56314651393425.63	-26.404320750962917	-25.207849300069558	-23.36232579146018	-11262930278705.55	22525860557360.04	1453	0.7131270923314177	0.7352413908204856	0.6899213255185452	0.6948347481451066	0.7455844710147626	0.7157418055660635	0.021824103515903512	1321	-0.061001451648701695	-0.05709615198894958	-0.06468127490203376	-0.057851383153944134	-0.055302907238828976	-0.05918663378649164	0.003308201479843561	1189	-0.08432629338417269	-0.08038534286786278	-0.08741669052667424	-0.0801045185209641	-0.07889829695569714	-0.08222622845107419	0.003172280254876553	1321
77	0.03991570472717285	0.005459622894182329	0.7085632801055908	0.1076002647768904	ball_tree	5	l2	45	1	distance	{'algorithm': 'ball_tree', 'leaf_size': np.int64(5), 'metric': 'l2', 'n_neighbors': np.int64(45), 'p': 1, 'weights': 'distance'}	-27.004575265252644	-56182385259143.73	-26.28367179335361	-25.081212362853446	-23.19778616387575	-11236477051849.059	22472954103647.336	1321	0.7171509341861226	0.7378953896920011	0.6924818855315963	0.6980102780848971	0.749309933090375	0.7189696841169985	0.022013273567139165	1057	-0.06062116833766198	-0.056797064268518715	-0.06448859689421609	-0.05756091677278913	-0.05493800715199132	-0.058881150685035445	0.0033498038484976625	793	-0.08373280069665427	-0.07998142785463021	-0.08705500861377023	-0.0796866473649527	-0.07831850413551451	-0.08175487773310439	0.0032010914211044756	1057
78	0.036605548858642575	0.004511136304248293	0.7076286315917969	0.08208398364161357	ball_tree	5	l2	45	2	uniform	{'algorithm': 'ball_tree', 'leaf_size': np.int64(5), 'metric': 'l2', 'n_neighbors': np.int64(45), 'p': 2, 'weights': 'uniform'}	-27.146445000103647	-56314651393425.63	-26.404320750962917	-25.207849300069558	-23.36232579146018	-11262930278705.55	22525860557360.04	1453	0.7131270923314177	0.7352413908204856	0.6899213255185452	0.6948347481451066	0.7455844710147626	0.7157418055660635	0.021824103515903512	1321	-0.061001451648701695	-0.05709615198894958	-0.06468127490203376	-0.057851383153944134	-0.055302907238828976	-0.05918663378649164	0.003308201479843561	1189	-0.08432629338417269	-0.08038534286786278	-0.08741669052667424	-0.0801045185209641	-0.07889829695569714	-0.08222622845107419	0.003172280254876553	1321
79	0.034519195556640625	0.003676624057105682	0.7032199382781983	0.11960750206889044	ball_tree	5	l2	45	2	distance	{'algorithm': 'ball_tree', 'leaf_size': np.int64(5), 'metric': 'l2', 'n_neighbors': np.int64(45), 'p': 2, 'weights': 'distance'}	-27.004575265252644	-56182385259143.73	-26.28367179335361	-25.081212362853446	-23.19778616387575	-11236477051849.059	22472954103647.336	1321	0.7171509341861226	0.7378953896920011	0.6924818855315963	0.6980102780848971	0.749309933090375	0.7189696841169985	0.022013273567139165	1057	-0.06062116833766198	-0.056797064268518715	-0.06448859689421609	-0.05756091677278913	-0.05493800715199132	-0.058881150685035445	0.0033498038484976625	793	-0.08373280069665427	-0.07998142785463021	-0.08705500861377023	-0.0796866473649527	-0.07831850413551451	-0.08175487773310439	0.0032010914211044756	1057
80	0.03896441459655762	0.002937402555993921	0.741263484954834	0.11199300860216116	ball_tree	5	l2	53	1	uniform	{'algorithm': 'ball_tree', 'leaf_size': np.int64(5), 'metric': 'l2', 'n_neighbors': np.int64(53), 'p': 1, 'weights': 'uniform'}	-27.215353990724005	-58061193055972.445	-26.51470386018727	-25.278594663772076	-23.584789673782332	-11612238611215.01	23224477222378.72	2905	0.7084865842436588	0.7312107882562449	0.6890923045234549	0.6909806171696466	0.741576146197432	0.7122692880780874	0.02108251069424667	1849	-0.06160201387753346	-0.05749740252400054	-0.064549953687214	-0.058200483697856124	-0.05562902173443911	-0.05949577510420865	0.0031813210255643553	1453	-0.08500559596813223	-0.08099491236231667	-0.08753347040151814	-0.08060877746458438	-0.07951739062438559	-0.0827320293641874	0.0030358727731025783	1849
81	0.046741151809692384	0.00775683482089633	0.8057432174682617	0.038915766732803315	ball_tree	5	l2	53	1	distance	{'algorithm': 'ball_tree', 'leaf_size': np.int64(5), 'metric': 'l2', 'n_neighbors': np.int64(53), 'p': 1, 'weights': 'distance'}	-27.07059154356263	-57785817757957.91	-26.379044616327874	-25.139092157624088	-23.397048723213558	-11557163551611.98	23114327103172.965	2641	0.7133509495516281	0.7345023446309509	0.6919818727447165	0.6950910155036767	0.7459161767904496	0.7161684718442844	0.021252039970717323	1189	-0.061091762863546346	-0.0571668283039359	-0.06433162225642332	-0.05781516876285469	-0.055203029866205074	-0.05912168241059307	0.0032220788457751268	925	-0.08429338554733938	-0.08049745835512526	-0.08712575393871501	-0.08007087693698396	-0.07884684656492187	-0.08216686426861709	0.0030762079273118155	1189
82	0.04247016906738281	0.002039580072243666	0.8012696266174316	0.014629189750722691	ball_tree	5	l2	53	2	uniform	{'algorithm': 'ball_tree', 'leaf_size': np.int64(5), 'metric': 'l2', 'n_neighbors': np.int64(53), 'p': 2, 'weights': 'uniform'}	-27.215353990724005	-58061193055972.445	-26.51470386018727	-25.278594663772076	-23.584789673782332	-11612238611215.01	23224477222378.72	2905	0.7084865842436588	0.7312107882562449	0.6890923045234549	0.6909806171696466	0.741576146197432	0.7122692880780874	0.02108251069424667	1849	-0.06160201387753346	-0.05749740252400054	-0.064549953687214	-0.058200483697856124	-0.05562902173443911	-0.05949577510420865	0.0031813210255643553	1453	-0.08500559596813223	-0.08099491236231667	-0.08753347040151814	-0.08060877746458438	-0.07951739062438559	-0.0827320293641874	0.0030358727731025783	1849
83	0.0519620418548584	0.013863967096294161	0.812203311920166	0.03492195324288975	ball_tree	5	l2	53	2	distance	{'algorithm': 'ball_tree', 'leaf_size': np.int64(5), 'metric': 'l2', 'n_neighbors': np.int64(53), 'p': 2, 'weights': 'distance'}	-27.07059154356263	-57785817757957.91	-26.379044616327874	-25.139092157624088	-23.397048723213558	-11557163551611.98	23114327103172.965	2641	0.7133509495516281	0.7345023446309509	0.6919818727447165	0.6950910155036767	0.7459161767904496	0.7161684718442844	0.021252039970717323	1189	-0.061091762863546346	-0.0571668283039359	-0.06433162225642332	-0.05781516876285469	-0.055203029866205074	-0.05912168241059307	0.0032220788457751268	925	-0.08429338554733938	-0.08049745835512526	-0.08712575393871501	-0.08007087693698396	-0.07884684656492187	-0.08216686426861709	0.0030762079273118155	1189
84	0.045604705810546875	0.01401028279170106	0.7334628582000733	0.088787696958561	ball_tree	10	minkowski	5	1	uniform	{'algorithm': 'ball_tree', 'leaf_size': np.int64(10), 'metric': 'minkowski', 'n_neighbors': np.int64(5), 'p': 1, 'weights': 'uniform'}	-27.68678006510087	-47885006034852.836	-27.605223712774823	-25.926047671821074	-23.816771054827825	-9577001206991.574	19154002413930.63	397	0.6939353634870874	0.7002692610598948	0.6533563429123525	0.6500866592111387	0.7223342594387141	0.6839963772218376	0.028007370770261053	3565	-0.06317585936400856	-0.06073604262640043	-0.06792438552534034	-0.06226565619228328	-0.058330812925393445	-0.062486551326685215	0.0031757966991773287	3565	-0.08710133668776977	-0.0855298017130992	-0.09242725182444128	-0.08577677711824314	-0.08242462309603818	-0.0866519580879183	0.003269602320219658	3565
85	0.04005026817321777	0.003984931705811492	0.7406397342681885	0.07836707430984802	ball_tree	10	minkowski	5	1	distance	{'algorithm': 'ball_tree', 'leaf_size': np.int64(10), 'metric': 'minkowski', 'n_neighbors': np.int64(5), 'p': 1, 'weights': 'distance'}	-27.672696678193653	-47560714245191.13	-27.54261345111832	-25.98855083181858	-23.756470896737145	-9512142849059.219	19024285698065.957	265	0.6946733728464483	0.7016546808722326	0.654020192698058	0.647764357816019	0.7239719558276766	0.684416912012087	0.029100884624105042	3433	-0.06310444599998535	-0.06053899687393507	-0.06784945792765389	-0.06255737659992293	-0.05809036958555298	-0.06242812939741005	0.003232642692773993	3433	-0.08699626019225942	-0.08533190421584586	-0.09233870669390232	-0.08606094763542818	-0.08218118986407245	-0.08658180172030164	0.003301897883296963	3433
86	0.037492227554321286	0.0026343045871507916	0.5456990242004395	0.04863172237166958	ball_tree	10	minkowski	5	2	uniform	{'algorithm': 'ball_tree', 'leaf_size': np.int64(10), 'metric': 'minkowski', 'n_neighbors': np.int64(5), 'p': 2, 'weights': 'uniform'}	-27.303554327849334	-44400348227588.21	-27.584556142717283	-25.901343706501763	-23.605305769805362	-8880069645538.52	17760139291024.848	1	0.7046430063841449	0.7092403598053691	0.6447142822668996	0.6636416450798447	0.7359856474741031	0.6916449882020723	0.0329585134033463	3169	-0.061439232985794165	-0.059355118639175794	-0.07004295085081098	-0.06079303873004891	-0.05626785890959134	-0.06157964002308425	0.0045919407636024236	3169	-0.08556415637896224	-0.08424010206749505	-0.09357229600454463	-0.08409895203160511	-0.0803728908476878	-0.08556967946605896	0.00435842469605234	3169
87	0.04371156692504883	0.010317175274516567	0.5216084480285644	0.03804026493680167	ball_tree	10	minkowski	5	2	distance	{'algorithm': 'ball_tree', 'leaf_size': np.int64(10), 'metric': 'minkowski', 'n_neighbors': np.int64(5), 'p': 2, 'weights': 'distance'}	-27.335455064063503	-45140266941217.95	-27.53389239598864	-25.933123817109756	-23.551496409166013	-9028053388264.46	18056106776476.746	133	0.7041774668302954	0.7094105291634776	0.6460147525532742	0.6620175536310307	0.7367447400403105	0.6916730084436777	0.03306528221880288	3037	-0.06150263440504804	-0.059269024008901605	-0.06986345065214915	-0.060965645476185194	-0.0561906558626443	-0.06155828208098566	0.0045471365395170615	3037	-0.08563156262984958	-0.08421544736966578	-0.09340088530050218	-0.08430174157254537	-0.08025726383579235	-0.08556138014167106	0.0043126474665769274	3037
88	0.03982105255126953	0.005956642292184731	0.7070276737213135	0.07020664477303953	ball_tree	10	minkowski	13	1	uniform	{'algorithm': 'ball_tree', 'leaf_size': np.int64(10), 'metric': 'minkowski', 'n_neighbors': np.int64(13), 'p': 1, 'weights': 'uniform'}	-26.599077754653894	-56118626982016.43	-26.061187564037663	-25.334264304270405	-22.785209365329255	-11223725396423.443	22447450792796.492	1189	0.7154359683340148	0.7202993439184522	0.7045651665990629	0.6730649146845236	0.7446056307753551	0.7115942048622818	0.023298954542562752	2113	-0.061056802488731375	-0.05920763908494704	-0.06177805900135237	-0.06058904161307842	-0.05637022903932147	-0.059800354245486145	0.0019094018039495352	1981	-0.08398626076068315	-0.08262254447426048	-0.08532754708193374	-0.082912543668091	-0.07904992820251823	-0.08277976483749731	0.0020928858813529135	1981
89	0.058257102966308594	0.0217530045635111	0.7559640884399415	0.032847035373993694	ball_tree	10	minkowski	13	1	distance	{'algorithm': 'ball_tree', 'leaf_size': np.int64(10), 'metric': 'minkowski', 'n_neighbors': np.int64(13), 'p': 1, 'weights': 'distance'}	-26.56325927500533	-55727081285942.93	-26.01641674221366	-25.28483527946033	-22.68847093836136	-11145416257208.695	22290832514367.117	1057	0.717679720604453	0.7219574667692615	0.7046541881470652	0.6747945745687944	0.7469495220055196	0.7132070944190188	0.023595756854288344	1585	-0.06079503290636882	-0.05899983718895125	-0.0618743761163828	-0.0604025620233734	-0.05610651083800412	-0.05963566381461608	0.001990140625876562	1717	-0.08365449483258193	-0.08237727874353132	-0.08531469050280187	-0.08269292716019258	-0.07868635027848073	-0.0825451483035177	0.0021836370894836	1585
90	0.03558540344238281	0.0049774596704468006	0.5592166423797608	0.024651739239183748	ball_tree	10	minkowski	13	2	uniform	{'algorithm': 'ball_tree', 'leaf_size': np.int64(10), 'metric': 'minkowski', 'n_neighbors': np.int64(13), 'p': 2, 'weights': 'uniform'}	-26.566744764130878	-54389700608412.26	-26.47709991980136	-24.77951552556535	-22.704277295964147	-10877940121702.559	21755880243354.85	661	0.7244687772882283	0.7383635253066276	0.6838632623990331	0.694271512323587	0.7539615477616608	0.7189857250158274	0.02635621699844418	925	-0.06054933391746415	-0.056264188469991296	-0.06574699192646388	-0.05842104714024012	-0.05509114241577296	-0.05921454077398649	0.0037627440965439566	1321	-0.0826425393266217	-0.07990996995789247	-0.08826649773805344	-0.08017840788917621	-0.07758849252446054	-0.08171718148724087	0.0036449894576899918	925
91	0.043845510482788085	0.012465383429209366	0.5170385360717773	0.05131918938445497	ball_tree	10	minkowski	13	2	distance	{'algorithm': 'ball_tree', 'leaf_size': np.int64(10), 'metric': 'minkowski', 'n_neighbors': np.int64(13), 'p': 2, 'weights': 'distance'}	-26.522787060680386	-54335331979545.16	-26.42343906144115	-24.73106391055009	-22.59758247461411	-10867066395929.086	21734132791808.035	529	0.7258107676493568	0.7387885290303046	0.6846918830829317	0.694682350475393	0.7558323913857887	0.7199611843247549	0.026677230293337167	661	-0.060393445311724935	-0.056242946488265416	-0.06567450950218326	-0.058460132583745404	-0.05494853342103351	-0.05914391346139051	0.0037601700451931615	1057	-0.08244103609436239	-0.07984504048261	-0.08815074492278216	-0.08012451787892567	-0.07729294334113265	-0.08157085654396257	0.003672138927388474	661
92	0.03789629936218262	0.002454713663182097	0.7367147445678711	0.053688411208975814	ball_tree	10	minkowski	21	1	uniform	{'algorithm': 'ball_tree', 'leaf_size': np.int64(10), 'metric': 'minkowski', 'n_neighbors': np.int64(21), 'p': 1, 'weights': 'uniform'}	-26.86356969948281	-59533719276279.36	-25.959124784320963	-25.322959617096743	-22.78046628633838	-11906743855276.059	23813487710501.652	3565	0.7105814476886994	0.7199644855722871	0.7012517835333422	0.6831069257614331	0.7472407312605154	0.7124290747632555	0.021245083343089496	1717	-0.06151726289136972	-0.05928049838615206	-0.0628224718050921	-0.059432312749518115	-0.05586404559755867	-0.05978331828593812	0.0023655760039274477	1849	-0.08469961315577777	-0.08267198764188406	-0.08580469894129318	-0.08162925784506854	-0.07864106131122395	-0.0826893237790495	0.0025003717769225904	1717
93	0.042779397964477536	0.00932701904238366	0.7520113945007324	0.06689405995945087	ball_tree	10	minkowski	21	1	distance	{'algorithm': 'ball_tree', 'leaf_size': np.int64(10), 'metric': 'minkowski', 'n_neighbors': np.int64(21), 'p': 1, 'weights': 'distance'}	-26.771460753386396	-59044921044621.61	-25.89651466638478	-25.247384922332493	-22.670601982804612	-11808984208944.441	23617968417838.59	3433	0.7140909258017322	0.7222617895998145	0.7028762576263873	0.6848841613012362	0.7500941734815182	0.7148414615621377	0.021628611670336667	1453	-0.0611405975104438	-0.05904126398849109	-0.06266031833621602	-0.05927180433849906	-0.0555420677432725	-0.05953121038338449	0.0023917375054286188	1585	-0.08418451476933946	-0.08233218465341456	-0.08557109501799294	-0.08140003479159379	-0.07819590525030556	-0.08233674689652927	0.0025258374374967445	1453
94	0.03972306251525879	0.0005618471812296364	0.5188785076141358	0.03939462457837801	ball_tree	10	minkowski	21	2	uniform	{'algorithm': 'ball_tree', 'leaf_size': np.int64(10), 'metric': 'minkowski', 'n_neighbors': np.int64(21), 'p': 2, 'weights': 'uniform'}	-26.60876512762278	-57749906351131.43	-26.16928527972225	-24.906842361574718	-22.951570147339297	-11549981270246.414	23099962540442.508	2509	0.7230473683962652	0.7386382927298542	0.6931086607218128	0.6971952921544697	0.7531565696078326	0.7210292367220469	0.023211775912798466	529	-0.06036954961694877	-0.0566619790992607	-0.06461024957774718	-0.05782612550392407	-0.05481004150806294	-0.05885558906118874	0.003395478437883002	661	-0.08285543304012795	-0.07986799869940657	-0.08696624676842793	-0.07979410092159615	-0.07771531424323948	-0.0814398187345596	0.003212360805523967	529
95	0.035856008529663086	0.004384447486672516	0.5331103801727295	0.03656340687780886	ball_tree	10	minkowski	21	2	distance	{'algorithm': 'ball_tree', 'leaf_size': np.int64(10), 'metric': 'minkowski', 'n_neighbors': np.int64(21), 'p': 2, 'weights': 'distance'}	-26.527475310373017	-57401653252225.5	-26.112436250453413	-24.824376212236473	-22.81084390832409	-11480330650465.156	22960661300880.17	2135	0.725339894627145	0.7397323026525249	0.6941003344484786	0.6986571440902543	0.7557867003477567	0.7227232752332319	0.02361268810815552	133	-0.06016208622835886	-0.0565396994120601	-0.06454289569536786	-0.057728440115880214	-0.05458822628504307	-0.05871226954734202	0.0034291072849603325	265	-0.08251179490466677	-0.0797006673580016	-0.08682562382891168	-0.07960125668360077	-0.07730017490971097	-0.08118790353697836	0.0032674250415941106	133
96	0.04500584602355957	0.004288842780759767	0.7704284191131592	0.054754217243331155	ball_tree	10	minkowski	29	1	uniform	{'algorithm': 'ball_tree', 'leaf_size': np.int64(10), 'metric': 'minkowski', 'n_neighbors': np.int64(29), 'p': 1, 'weights': 'uniform'}	-27.13122180909464	-58660409099212.33	-26.07166137316502	-25.2538617264212	-23.00066147482856	-11732081819862.756	23464163639674.785	3301	0.7005733946540555	0.7180737493921523	0.6966901101987928	0.6858944617615377	0.7417122127916109	0.7085887857596298	0.019534499071442866	2245	-0.06259293059506053	-0.0595749559788876	-0.06346520685276559	-0.058907689539217094	-0.056359776945867704	-0.06018011198235971	0.0025765781346104096	2245	-0.08615161769147936	-0.08295060937572106	-0.086457305610554	-0.08126944072888205	-0.07949645392496472	-0.08326508546632023	0.0027131684267754836	2245
97	0.04454398155212402	0.013141819367091544	0.7400567531585693	0.09683720849866627	ball_tree	10	minkowski	29	1	distance	{'algorithm': 'ball_tree', 'leaf_size': np.int64(10), 'metric': 'minkowski', 'n_neighbors': np.int64(29), 'p': 1, 'weights': 'distance'}	-27.0074577315309	-58401435755753.75	-25.987717304976353	-25.180845606847463	-22.874074319640055	-11680287151170.959	23360574302291.39	3169	0.7052370435601296	0.7209650196263526	0.6993150293612227	0.6880024750420589	0.7453547808826237	0.7117748696944776	0.01987554693777074	1981	-0.06210811016269612	-0.05925981168553001	-0.06316430301985604	-0.058726027803185976	-0.05594647589832168	-0.05984094571391797	0.0025664135392390475	2113	-0.0854780675546395	-0.08252416682856181	-0.08608238117137158	-0.08099627543538453	-0.07893390420013649	-0.08280295903801878	0.00269155089786698	2113
98	0.04097728729248047	0.0073406702218676055	0.5490464687347412	0.03165697346889646	ball_tree	10	minkowski	29	2	uniform	{'algorithm': 'ball_tree', 'leaf_size': np.int64(10), 'metric': 'minkowski', 'n_neighbors': np.int64(29), 'p': 2, 'weights': 'uniform'}	-26.80653067697016	-54943440771463.92	-25.99764127183005	-24.848929807656013	-23.11930809714812	-10988688154312.94	21977376308575.492	925	0.7185638776401011	0.7389375781518357	0.69863582273701	0.6999824634771188	0.75153143051763	0.7215302345047391	0.020977831987836544	397	-0.06078781479513664	-0.05677752556405137	-0.06373812216553029	-0.05753496080001368	-0.054778345882531124	-0.05872335384145262	0.003167696761859868	397	-0.08352339955635948	-0.07982225715832131	-0.08617955054928723	-0.0794260188479579	-0.07797072108054895	-0.08138438943849498	0.0030165390317867338	397
99	0.040776395797729494	0.008299304008900263	0.5407500267028809	0.044515639466652074	ball_tree	10	minkowski	29	2	distance	{'algorithm': 'ball_tree', 'leaf_size': np.int64(10), 'metric': 'minkowski', 'n_neighbors': np.int64(29), 'p': 2, 'weights': 'distance'}	-26.692260508632188	-54930291909838.87	-25.938931637380314	-24.76910395880326	-22.96232813241433	-10986058381987.846	21972116763925.51	793	0.7217594275562946	0.7404287843212256	0.6996959596930303	0.7015405937089306	0.7543960418697554	0.7235641614298473	0.02141497611668401	23	-0.06048637954424692	-0.05660720072994415	-0.06368472862657118	-0.057426018343466	-0.0545423388076794	-0.05854933321038153	0.003200442268976353	1	-0.08304786507914426	-0.07959395561342936	-0.08602783607357993	-0.07921950228582096	-0.07751995315773537	-0.08108182244194198	0.0030560520727468984	1
100	0.03276219367980957	0.006282028543184375	0.739811372756958	0.09239149377814593	ball_tree	10	minkowski	37	1	uniform	{'algorithm': 'ball_tree', 'leaf_size': np.int64(10), 'metric': 'minkowski', 'n_neighbors': np.int64(37), 'p': 1, 'weights': 'uniform'}	-27.331329459866264	-57626351238403.38	-26.335108594565128	-25.179461453060426	-23.128546564280324	-11525270247701.07	23050540495351.156	2377	0.6920907927341946	0.7148871621505359	0.6872217810783765	0.6855012836954308	0.735334980600929	0.7030072000518934	0.01929260689003237	2509	-0.06342358633290637	-0.059838497740916	-0.06453751222433111	-0.058955298532172955	-0.05719078622910867	-0.060789136211887015	0.0027642520473862477	2509	-0.08736341079731745	-0.08341808379819186	-0.08779639068374674	-0.08132028887479008	-0.08047186992910282	-0.0840740088166298	0.0030220823240979223	2509
101	0.03719768524169922	0.0022926164624887837	0.8015524864196777	0.10152668967591884	ball_tree	10	minkowski	37	1	distance	{'algorithm': 'ball_tree', 'leaf_size': np.int64(10), 'metric': 'minkowski', 'n_neighbors': np.int64(37), 'p': 1, 'weights': 'distance'}	-27.193754702877655	-57505993176471.47	-26.21020948038662	-25.110856304824292	-22.993687655207996	-11501198635314.596	23002397270578.438	2245	0.6974774987017984	0.7185841370460027	0.6910880022619721	0.6880946281361633	0.7397891122690077	0.7070066756829888	0.019547893390161757	2377	-0.06287318262362859	-0.059438900384447886	-0.06413078724257758	-0.058701972302890815	-0.056659516636282346	-0.06036087183796544	0.00275049002904173	2377	-0.08659585103278078	-0.08287549018151327	-0.08725208208833876	-0.08098431282665913	-0.079791853407537	-0.0834999179073658	0.0029709075784951446	2377
102	0.038041877746582034	0.0015579338273547588	0.5293588161468505	0.06099841729267014	ball_tree	10	minkowski	37	2	uniform	{'algorithm': 'ball_tree', 'leaf_size': np.int64(10), 'metric': 'minkowski', 'n_neighbors': np.int64(37), 'p': 2, 'weights': 'uniform'}	-26.97555670242074	-56573890400668.984	-26.14741849120844	-24.949331144625805	-23.18622665940215	-11314778080154.05	22629556160257.47	1717	0.7170866053490692	0.7378198647629775	0.6941760490498107	0.699066982549102	0.7499304531989794	0.7196159909819878	0.021569412717582205	793	-0.060667885754135474	-0.05686082904167933	-0.06424975060965915	-0.05748275759730043	-0.05496604888680318	-0.05884545437791552	0.0032672049549139484	529	-0.08374232190092264	-0.07999295027037742	-0.08681487786369434	-0.07954710780360633	-0.0782215152166418	-0.08166375461104851	0.0031614966595949223	793
103	0.03094182014465332	0.002560756964480838	0.5486801624298095	0.03048031343102489	ball_tree	10	minkowski	37	2	distance	{'algorithm': 'ball_tree', 'leaf_size': np.int64(10), 'metric': 'minkowski', 'n_neighbors': np.int64(37), 'p': 2, 'weights': 'distance'}	-26.84778060893056	-56395158493703.54	-26.059513295877483	-24.857630590007307	-23.03137891557899	-11279031698760.87	22558063397471.336	1585	0.720403857728624	0.7398755250380783	0.6961245225379021	0.7013015140492764	0.7530309049708501	0.7221472648649462	0.02183052151776941	265	-0.060384679931957556	-0.05662208094550831	-0.06410080487015711	-0.05729418548559322	-0.05467607826712131	-0.0586155659000675	0.003300218244018601	133	-0.08324992115422565	-0.07967873515006096	-0.08653787734974219	-0.0792512251597822	-0.0777350936315549	-0.08129057048907318	0.003186585713129185	265
104	0.03312811851501465	0.004848648576905003	0.8307974338531494	0.08527197391813411	ball_tree	10	minkowski	45	1	uniform	{'algorithm': 'ball_tree', 'leaf_size': np.int64(10), 'metric': 'minkowski', 'n_neighbors': np.int64(45), 'p': 1, 'weights': 'uniform'}	-27.495308649487075	-56942535105734.89	-26.54670432882916	-25.227134285509845	-23.327738204895073	-11388507021167.496	22777014042283.695	1981	0.6854536210439834	0.7107663884540183	0.6784843730291013	0.6826922943068541	0.7253117148796071	0.6965416783427127	0.018280449163554476	2773	-0.06413260886059959	-0.060168050306651205	-0.0655599722989514	-0.05917103109052412	-0.058500244789786944	-0.06150638146930265	0.0028146231844964767	2773	-0.08829997657765097	-0.08401874753578281	-0.08901423306795568	-0.08168264335051206	-0.08198150558839372	-0.08499942122405905	0.0031010621055805516	2773
105	0.02821526527404785	0.004861675071364455	0.8730875015258789	0.035541210616169924	ball_tree	10	minkowski	45	1	distance	{'algorithm': 'ball_tree', 'leaf_size': np.int64(10), 'metric': 'minkowski', 'n_neighbors': np.int64(45), 'p': 1, 'weights': 'distance'}	-27.34733583681514	-56914456297838.76	-26.39993412707714	-25.149474951218814	-23.17727216237755	-11382891259588.166	22765782519125.293	1849	0.6914434149468267	0.715163345468316	0.6833222530829898	0.685950525242601	0.7310909203481397	0.7013940918177747	0.018631183778078937	2641	-0.0635072514204379	-0.05967350067306793	-0.06505835044844568	-0.05884424748750818	-0.05777869642953477	-0.06097240929179889	0.0028119878329875454	2641	-0.08745520317259174	-0.08337767126309492	-0.08834199131292036	-0.08126218767135593	-0.0811145109275185	-0.08431031286949629	0.003050206672720797	2641
106	0.03080782890319824	0.004424455965237023	0.5870888233184814	0.08202426990280627	ball_tree	10	minkowski	45	2	uniform	{'algorithm': 'ball_tree', 'leaf_size': np.int64(10), 'metric': 'minkowski', 'n_neighbors': np.int64(45), 'p': 2, 'weights': 'uniform'}	-27.146445000103647	-56314651393425.63	-26.404320750962917	-25.207849300069558	-23.36232579146018	-11262930278705.55	22525860557360.04	1453	0.7131270923314177	0.7352413908204856	0.6899213255185452	0.6948347481451066	0.7455844710147626	0.7157418055660635	0.021824103515903512	1321	-0.061001451648701695	-0.05709615198894958	-0.06468127490203376	-0.057851383153944134	-0.055302907238828976	-0.05918663378649164	0.003308201479843561	1189	-0.08432629338417269	-0.08038534286786278	-0.08741669052667424	-0.0801045185209641	-0.07889829695569714	-0.08222622845107419	0.003172280254876553	1321
107	0.03246622085571289	0.001960487213002637	0.6309134483337402	0.05036202680918093	ball_tree	10	minkowski	45	2	distance	{'algorithm': 'ball_tree', 'leaf_size': np.int64(10), 'metric': 'minkowski', 'n_neighbors': np.int64(45), 'p': 2, 'weights': 'distance'}	-27.004575265252644	-56182385259143.73	-26.28367179335361	-25.081212362853446	-23.19778616387575	-11236477051849.059	22472954103647.336	1321	0.7171509341861226	0.7378953896920011	0.6924818855315963	0.6980102780848971	0.749309933090375	0.7189696841169985	0.022013273567139165	1057	-0.06062116833766198	-0.056797064268518715	-0.06448859689421609	-0.05756091677278913	-0.05493800715199132	-0.058881150685035445	0.0033498038484976625	793	-0.08373280069665427	-0.07998142785463021	-0.08705500861377023	-0.0796866473649527	-0.07831850413551451	-0.08175487773310439	0.0032010914211044756	1057
108	0.03310647010803223	0.0021013010268431014	0.9026451587677002	0.11245347058278836	ball_tree	10	minkowski	53	1	uniform	{'algorithm': 'ball_tree', 'leaf_size': np.int64(10), 'metric': 'minkowski', 'n_neighbors': np.int64(53), 'p': 1, 'weights': 'uniform'}	-27.622096661913865	-58072151099391.78	-26.696335721140617	-25.410217609809287	-23.55651794621881	-11614430219899.014	23228860439746.383	3037	0.678383694812657	0.7032839004797409	0.6728418573801448	0.6791504371166337	0.7173196135649847	0.6901959006708321	0.01714458999836682	3301	-0.06485614119237179	-0.06098860961146404	-0.06607609783021318	-0.05950805546765368	-0.05927990481594322	-0.06214176178352918	0.002803685071349035	3301	-0.08928680292817509	-0.08509859281374783	-0.08979192416102644	-0.08213725790410317	-0.08316558734293275	-0.08589603302999707	0.0031271368119339432	3301
109	0.033339643478393556	0.0014865342815390055	0.92099027633667	0.11028769181448447	ball_tree	10	minkowski	53	1	distance	{'algorithm': 'ball_tree', 'leaf_size': np.int64(10), 'metric': 'minkowski', 'n_neighbors': np.int64(53), 'p': 1, 'weights': 'distance'}	-27.475863724507583	-57930547732000.266	-26.53341959195954	-25.306911121982566	-23.38501929169361	-11586109546420.592	23172219092789.836	2773	0.6849675066526186	0.7087237163035807	0.6782898762190825	0.6830195751545722	0.7241494871360907	0.695830032293189	0.01765218377683271	2905	-0.06413987577949085	-0.060353259752732646	-0.06554186165241385	-0.059145588717682704	-0.05845952065070087	-0.06152802131060418	0.002807292080766673	2905	-0.08836818165154187	-0.08431491091152733	-0.08904115301429706	-0.08164050749754101	-0.0821547576208196	-0.08510390213914536	0.003081315569027529	2905
110	0.031678390502929685	0.001710243082204977	0.6505311965942383	0.09821266858702274	ball_tree	10	minkowski	53	2	uniform	{'algorithm': 'ball_tree', 'leaf_size': np.int64(10), 'metric': 'minkowski', 'n_neighbors': np.int64(53), 'p': 2, 'weights': 'uniform'}	-27.215353990724005	-58061193055972.445	-26.51470386018727	-25.278594663772076	-23.584789673782332	-11612238611215.01	23224477222378.72	2905	0.7084865842436588	0.7312107882562449	0.6890923045234549	0.6909806171696466	0.741576146197432	0.7122692880780874	0.02108251069424667	1849	-0.06160201387753346	-0.05749740252400054	-0.064549953687214	-0.058200483697856124	-0.05562902173443911	-0.05949577510420865	0.0031813210255643553	1453	-0.08500559596813223	-0.08099491236231667	-0.08753347040151814	-0.08060877746458438	-0.07951739062438559	-0.0827320293641874	0.0030358727731025783	1849
111	0.03364377021789551	0.0008907472473334581	0.7174132823944092	0.05845169717884831	ball_tree	10	minkowski	53	2	distance	{'algorithm': 'ball_tree', 'leaf_size': np.int64(10), 'metric': 'minkowski', 'n_neighbors': np.int64(53), 'p': 2, 'weights': 'distance'}	-27.07059154356263	-57785817757957.91	-26.379044616327874	-25.139092157624088	-23.397048723213558	-11557163551611.98	23114327103172.965	2641	0.7133509495516281	0.7345023446309509	0.6919818727447165	0.6950910155036767	0.7459161767904496	0.7161684718442844	0.021252039970717323	1189	-0.061091762863546346	-0.0571668283039359	-0.06433162225642332	-0.05781516876285469	-0.055203029866205074	-0.05912168241059307	0.0032220788457751268	925	-0.08429338554733938	-0.08049745835512526	-0.08712575393871501	-0.08007087693698396	-0.07884684656492187	-0.08216686426861709	0.0030762079273118155	1189
112	0.03537440299987793	0.00137475317529245	0.6953214645385742	0.025035592796245218	ball_tree	10	l1	5	1	uniform	{'algorithm': 'ball_tree', 'leaf_size': np.int64(10), 'metric': 'l1', 'n_neighbors': np.int64(5), 'p': 1, 'weights': 'uniform'}	-27.68678006510087	-47885006034852.836	-27.605223712774823	-25.926047671821074	-23.816771054827825	-9577001206991.574	19154002413930.63	397	0.6939353634870874	0.7002692610598948	0.6533563429123525	0.6500866592111387	0.7223342594387141	0.6839963772218376	0.028007370770261053	3565	-0.06317585936400856	-0.06073604262640043	-0.06792438552534034	-0.06226565619228328	-0.058330812925393445	-0.062486551326685215	0.0031757966991773287	3565	-0.08710133668776977	-0.0855298017130992	-0.09242725182444128	-0.08577677711824314	-0.08242462309603818	-0.0866519580879183	0.003269602320219658	3565
113	0.03507218360900879	0.0009016553731022358	0.686643123626709	0.051993693075611205	ball_tree	10	l1	5	1	distance	{'algorithm': 'ball_tree', 'leaf_size': np.int64(10), 'metric': 'l1', 'n_neighbors': np.int64(5), 'p': 1, 'weights': 'distance'}	-27.672696678193653	-47560714245191.13	-27.54261345111832	-25.98855083181858	-23.756470896737145	-9512142849059.219	19024285698065.957	265	0.6946733728464483	0.7016546808722326	0.654020192698058	0.647764357816019	0.7239719558276766	0.684416912012087	0.029100884624105042	3433	-0.06310444599998535	-0.06053899687393507	-0.06784945792765389	-0.06255737659992293	-0.05809036958555298	-0.06242812939741005	0.003232642692773993	3433	-0.08699626019225942	-0.08533190421584586	-0.09233870669390232	-0.08606094763542818	-0.08218118986407245	-0.08658180172030164	0.003301897883296963	3433
114	0.030828571319580077	0.004677711790703578	0.5941471099853516	0.11184019537767259	ball_tree	10	l1	5	2	uniform	{'algorithm': 'ball_tree', 'leaf_size': np.int64(10), 'metric': 'l1', 'n_neighbors': np.int64(5), 'p': 2, 'weights': 'uniform'}	-27.68678006510087	-47885006034852.836	-27.605223712774823	-25.926047671821074	-23.816771054827825	-9577001206991.574	19154002413930.63	397	0.6939353634870874	0.7002692610598948	0.6533563429123525	0.6500866592111387	0.7223342594387141	0.6839963772218376	0.028007370770261053	3565	-0.06317585936400856	-0.06073604262640043	-0.06792438552534034	-0.06226565619228328	-0.058330812925393445	-0.062486551326685215	0.0031757966991773287	3565	-0.08710133668776977	-0.0855298017130992	-0.09242725182444128	-0.08577677711824314	-0.08242462309603818	-0.0866519580879183	0.003269602320219658	3565
115	0.03451638221740723	0.0033735871781524302	0.6537961006164551	0.0579081168120026	ball_tree	10	l1	5	2	distance	{'algorithm': 'ball_tree', 'leaf_size': np.int64(10), 'metric': 'l1', 'n_neighbors': np.int64(5), 'p': 2, 'weights': 'distance'}	-27.672696678193653	-47560714245191.13	-27.54261345111832	-25.98855083181858	-23.756470896737145	-9512142849059.219	19024285698065.957	265	0.6946733728464483	0.7016546808722326	0.654020192698058	0.647764357816019	0.7239719558276766	0.684416912012087	0.029100884624105042	3433	-0.06310444599998535	-0.06053899687393507	-0.06784945792765389	-0.06255737659992293	-0.05809036958555298	-0.06242812939741005	0.003232642692773993	3433	-0.08699626019225942	-0.08533190421584586	-0.09233870669390232	-0.08606094763542818	-0.08218118986407245	-0.08658180172030164	0.003301897883296963	3433
116	0.03408036231994629	0.001898117008553837	0.7811095237731933	0.10425754271234357	ball_tree	10	l1	13	1	uniform	{'algorithm': 'ball_tree', 'leaf_size': np.int64(10), 'metric': 'l1', 'n_neighbors': np.int64(13), 'p': 1, 'weights': 'uniform'}	-26.599077754653894	-56118626982016.43	-26.061187564037663	-25.334264304270405	-22.785209365329255	-11223725396423.443	22447450792796.492	1189	0.7154359683340148	0.7202993439184522	0.7045651665990629	0.6730649146845236	0.7446056307753551	0.7115942048622818	0.023298954542562752	2113	-0.061056802488731375	-0.05920763908494704	-0.06177805900135237	-0.06058904161307842	-0.05637022903932147	-0.059800354245486145	0.0019094018039495352	1981	-0.08398626076068315	-0.08262254447426048	-0.08532754708193374	-0.082912543668091	-0.07904992820251823	-0.08277976483749731	0.0020928858813529135	1981
117	0.034775400161743165	0.002980096186774884	0.763411283493042	0.048485620208365804	ball_tree	10	l1	13	1	distance	{'algorithm': 'ball_tree', 'leaf_size': np.int64(10), 'metric': 'l1', 'n_neighbors': np.int64(13), 'p': 1, 'weights': 'distance'}	-26.56325927500533	-55727081285942.93	-26.01641674221366	-25.28483527946033	-22.68847093836136	-11145416257208.695	22290832514367.117	1057	0.717679720604453	0.7219574667692615	0.7046541881470652	0.6747945745687944	0.7469495220055196	0.7132070944190188	0.023595756854288344	1585	-0.06079503290636882	-0.05899983718895125	-0.0618743761163828	-0.0604025620233734	-0.05610651083800412	-0.05963566381461608	0.001990140625876562	1717	-0.08365449483258193	-0.08237727874353132	-0.08531469050280187	-0.08269292716019258	-0.07868635027848073	-0.0825451483035177	0.0021836370894836	1585
118	0.03193278312683105	0.0052908344980495976	0.8113431453704834	0.030062717425779952	ball_tree	10	l1	13	2	uniform	{'algorithm': 'ball_tree', 'leaf_size': np.int64(10), 'metric': 'l1', 'n_neighbors': np.int64(13), 'p': 2, 'weights': 'uniform'}	-26.599077754653894	-56118626982016.43	-26.061187564037663	-25.334264304270405	-22.785209365329255	-11223725396423.443	22447450792796.492	1189	0.7154359683340148	0.7202993439184522	0.7045651665990629	0.6730649146845236	0.7446056307753551	0.7115942048622818	0.023298954542562752	2113	-0.061056802488731375	-0.05920763908494704	-0.06177805900135237	-0.06058904161307842	-0.05637022903932147	-0.059800354245486145	0.0019094018039495352	1981	-0.08398626076068315	-0.08262254447426048	-0.08532754708193374	-0.082912543668091	-0.07904992820251823	-0.08277976483749731	0.0020928858813529135	1981
119	0.03271274566650391	0.004246343436184514	0.7822579860687255	0.032783635805993194	ball_tree	10	l1	13	2	distance	{'algorithm': 'ball_tree', 'leaf_size': np.int64(10), 'metric': 'l1', 'n_neighbors': np.int64(13), 'p': 2, 'weights': 'distance'}	-26.56325927500533	-55727081285942.93	-26.01641674221366	-25.28483527946033	-22.68847093836136	-11145416257208.695	22290832514367.117	1057	0.717679720604453	0.7219574667692615	0.7046541881470652	0.6747945745687944	0.7469495220055196	0.7132070944190188	0.023595756854288344	1585	-0.06079503290636882	-0.05899983718895125	-0.0618743761163828	-0.0604025620233734	-0.05610651083800412	-0.05963566381461608	0.001990140625876562	1717	-0.08365449483258193	-0.08237727874353132	-0.08531469050280187	-0.08269292716019258	-0.07868635027848073	-0.0825451483035177	0.0021836370894836	1585
120	0.03505792617797852	0.00031021119864539285	0.8732975006103516	0.04845224245408388	ball_tree	10	l1	21	1	uniform	{'algorithm': 'ball_tree', 'leaf_size': np.int64(10), 'metric': 'l1', 'n_neighbors': np.int64(21), 'p': 1, 'weights': 'uniform'}	-26.86356969948281	-59533719276279.36	-25.959124784320963	-25.322959617096743	-22.78046628633838	-11906743855276.059	23813487710501.652	3565	0.7105814476886994	0.7199644855722871	0.7012517835333422	0.6831069257614331	0.7472407312605154	0.7124290747632555	0.021245083343089496	1717	-0.06151726289136972	-0.05928049838615206	-0.0628224718050921	-0.059432312749518115	-0.05586404559755867	-0.05978331828593812	0.0023655760039274477	1849	-0.08469961315577777	-0.08267198764188406	-0.08580469894129318	-0.08162925784506854	-0.07864106131122395	-0.0826893237790495	0.0025003717769225904	1717
121	0.033461809158325195	0.0026877000001210892	0.8512648582458496	0.0713907533440696	ball_tree	10	l1	21	1	distance	{'algorithm': 'ball_tree', 'leaf_size': np.int64(10), 'metric': 'l1', 'n_neighbors': np.int64(21), 'p': 1, 'weights': 'distance'}	-26.771460753386396	-59044921044621.61	-25.89651466638478	-25.247384922332493	-22.670601982804612	-11808984208944.441	23617968417838.59	3433	0.7140909258017322	0.7222617895998145	0.7028762576263873	0.6848841613012362	0.7500941734815182	0.7148414615621377	0.021628611670336667	1453	-0.0611405975104438	-0.05904126398849109	-0.06266031833621602	-0.05927180433849906	-0.0555420677432725	-0.05953121038338449	0.0023917375054286188	1585	-0.08418451476933946	-0.08233218465341456	-0.08557109501799294	-0.08140003479159379	-0.07819590525030556	-0.08233674689652927	0.0025258374374967445	1453
122	0.03594198226928711	0.0010610013333254126	0.8089223384857178	0.12334467138359792	ball_tree	10	l1	21	2	uniform	{'algorithm': 'ball_tree', 'leaf_size': np.int64(10), 'metric': 'l1', 'n_neighbors': np.int64(21), 'p': 2, 'weights': 'uniform'}	-26.86356969948281	-59533719276279.36	-25.959124784320963	-25.322959617096743	-22.78046628633838	-11906743855276.059	23813487710501.652	3565	0.7105814476886994	0.7199644855722871	0.7012517835333422	0.6831069257614331	0.7472407312605154	0.7124290747632555	0.021245083343089496	1717	-0.06151726289136972	-0.05928049838615206	-0.0628224718050921	-0.059432312749518115	-0.05586404559755867	-0.05978331828593812	0.0023655760039274477	1849	-0.08469961315577777	-0.08267198764188406	-0.08580469894129318	-0.08162925784506854	-0.07864106131122395	-0.0826893237790495	0.0025003717769225904	1717
123	0.03146748542785645	0.008349371050781273	0.7836931705474853	0.10849991561323048	ball_tree	10	l1	21	2	distance	{'algorithm': 'ball_tree', 'leaf_size': np.int64(10), 'metric': 'l1', 'n_neighbors': np.int64(21), 'p': 2, 'weights': 'distance'}	-26.771460753386396	-59044921044621.61	-25.89651466638478	-25.247384922332493	-22.670601982804612	-11808984208944.441	23617968417838.59	3433	0.7140909258017322	0.7222617895998145	0.7028762576263873	0.6848841613012362	0.7500941734815182	0.7148414615621377	0.021628611670336667	1453	-0.0611405975104438	-0.05904126398849109	-0.06266031833621602	-0.05927180433849906	-0.0555420677432725	-0.05953121038338449	0.0023917375054286188	1585	-0.08418451476933946	-0.08233218465341456	-0.08557109501799294	-0.08140003479159379	-0.07819590525030556	-0.08233674689652927	0.0025258374374967445	1453
124	0.03857364654541016	0.0026942864288187715	0.8790199756622314	0.03596803795292222	ball_tree	10	l1	29	1	uniform	{'algorithm': 'ball_tree', 'leaf_size': np.int64(10), 'metric': 'l1', 'n_neighbors': np.int64(29), 'p': 1, 'weights': 'uniform'}	-27.13122180909464	-58660409099212.33	-26.07166137316502	-25.2538617264212	-23.00066147482856	-11732081819862.756	23464163639674.785	3301	0.7005733946540555	0.7180737493921523	0.6966901101987928	0.6858944617615377	0.7417122127916109	0.7085887857596298	0.019534499071442866	2245	-0.06259293059506053	-0.0595749559788876	-0.06346520685276559	-0.058907689539217094	-0.056359776945867704	-0.06018011198235971	0.0025765781346104096	2245	-0.08615161769147936	-0.08295060937572106	-0.086457305610554	-0.08126944072888205	-0.07949645392496472	-0.08326508546632023	0.0027131684267754836	2245
125	0.03721108436584473	0.002647459908253346	0.8949814319610596	0.07059451793272897	ball_tree	10	l1	29	1	distance	{'algorithm': 'ball_tree', 'leaf_size': np.int64(10), 'metric': 'l1', 'n_neighbors': np.int64(29), 'p': 1, 'weights': 'distance'}	-27.0074577315309	-58401435755753.75	-25.987717304976353	-25.180845606847463	-22.874074319640055	-11680287151170.959	23360574302291.39	3169	0.7052370435601296	0.7209650196263526	0.6993150293612227	0.6880024750420589	0.7453547808826237	0.7117748696944776	0.01987554693777074	1981	-0.06210811016269612	-0.05925981168553001	-0.06316430301985604	-0.058726027803185976	-0.05594647589832168	-0.05984094571391797	0.0025664135392390475	2113	-0.0854780675546395	-0.08252416682856181	-0.08608238117137158	-0.08099627543538453	-0.07893390420013649	-0.08280295903801878	0.00269155089786698	2113
126	0.03696208000183106	0.0026211312639086806	0.8845339298248291	0.10072416529191237	ball_tree	10	l1	29	2	uniform	{'algorithm': 'ball_tree', 'leaf_size': np.int64(10), 'metric': 'l1', 'n_neighbors': np.int64(29), 'p': 2, 'weights': 'uniform'}	-27.13122180909464	-58660409099212.33	-26.07166137316502	-25.2538617264212	-23.00066147482856	-11732081819862.756	23464163639674.785	3301	0.7005733946540555	0.7180737493921523	0.6966901101987928	0.6858944617615377	0.7417122127916109	0.7085887857596298	0.019534499071442866	2245	-0.06259293059506053	-0.0595749559788876	-0.06346520685276559	-0.058907689539217094	-0.056359776945867704	-0.06018011198235971	0.0025765781346104096	2245	-0.08615161769147936	-0.08295060937572106	-0.086457305610554	-0.08126944072888205	-0.07949645392496472	-0.08326508546632023	0.0027131684267754836	2245
127	0.03651437759399414	0.0046955508140659186	0.848634147644043	0.059022320217076166	ball_tree	10	l1	29	2	distance	{'algorithm': 'ball_tree', 'leaf_size': np.int64(10), 'metric': 'l1', 'n_neighbors': np.int64(29), 'p': 2, 'weights': 'distance'}	-27.0074577315309	-58401435755753.75	-25.987717304976353	-25.180845606847463	-22.874074319640055	-11680287151170.959	23360574302291.39	3169	0.7052370435601296	0.7209650196263526	0.6993150293612227	0.6880024750420589	0.7453547808826237	0.7117748696944776	0.01987554693777074	1981	-0.06210811016269612	-0.05925981168553001	-0.06316430301985604	-0.058726027803185976	-0.05594647589832168	-0.05984094571391797	0.0025664135392390475	2113	-0.0854780675546395	-0.08252416682856181	-0.08608238117137158	-0.08099627543538453	-0.07893390420013649	-0.08280295903801878	0.00269155089786698	2113
128	0.03242702484130859	0.007151298048737019	0.9277450561523437	0.11199220799105436	ball_tree	10	l1	37	1	uniform	{'algorithm': 'ball_tree', 'leaf_size': np.int64(10), 'metric': 'l1', 'n_neighbors': np.int64(37), 'p': 1, 'weights': 'uniform'}	-27.331329459866264	-57626351238403.38	-26.335108594565128	-25.179461453060426	-23.128546564280324	-11525270247701.07	23050540495351.156	2377	0.6920907927341946	0.7148871621505359	0.6872217810783765	0.6855012836954308	0.735334980600929	0.7030072000518934	0.01929260689003237	2509	-0.06342358633290637	-0.059838497740916	-0.06453751222433111	-0.058955298532172955	-0.05719078622910867	-0.060789136211887015	0.0027642520473862477	2509	-0.08736341079731745	-0.08341808379819186	-0.08779639068374674	-0.08132028887479008	-0.08047186992910282	-0.0840740088166298	0.0030220823240979223	2509
129	0.036927223205566406	0.003149303018735221	0.899946928024292	0.10406817795204	ball_tree	10	l1	37	1	distance	{'algorithm': 'ball_tree', 'leaf_size': np.int64(10), 'metric': 'l1', 'n_neighbors': np.int64(37), 'p': 1, 'weights': 'distance'}	-27.193754702877655	-57505993176471.47	-26.21020948038662	-25.110856304824292	-22.993687655207996	-11501198635314.596	23002397270578.438	2245	0.6974774987017984	0.7185841370460027	0.6910880022619721	0.6880946281361633	0.7397891122690077	0.7070066756829888	0.019547893390161757	2377	-0.06287318262362859	-0.059438900384447886	-0.06413078724257758	-0.058701972302890815	-0.056659516636282346	-0.06036087183796544	0.00275049002904173	2377	-0.08659585103278078	-0.08287549018151327	-0.08725208208833876	-0.08098431282665913	-0.079791853407537	-0.0834999179073658	0.0029709075784951446	2377
130	0.03784146308898926	0.00343674222399416	0.9350056171417236	0.0882333882868308	ball_tree	10	l1	37	2	uniform	{'algorithm': 'ball_tree', 'leaf_size': np.int64(10), 'metric': 'l1', 'n_neighbors': np.int64(37), 'p': 2, 'weights': 'uniform'}	-27.331329459866264	-57626351238403.38	-26.335108594565128	-25.179461453060426	-23.128546564280324	-11525270247701.07	23050540495351.156	2377	0.6920907927341946	0.7148871621505359	0.6872217810783765	0.6855012836954308	0.735334980600929	0.7030072000518934	0.01929260689003237	2509	-0.06342358633290637	-0.059838497740916	-0.06453751222433111	-0.058955298532172955	-0.05719078622910867	-0.060789136211887015	0.0027642520473862477	2509	-0.08736341079731745	-0.08341808379819186	-0.08779639068374674	-0.08132028887479008	-0.08047186992910282	-0.0840740088166298	0.0030220823240979223	2509
131	0.038509178161621097	0.006441107040889387	0.8600914478302002	0.07841871861670399	ball_tree	10	l1	37	2	distance	{'algorithm': 'ball_tree', 'leaf_size': np.int64(10), 'metric': 'l1', 'n_neighbors': np.int64(37), 'p': 2, 'weights': 'distance'}	-27.193754702877655	-57505993176471.47	-26.21020948038662	-25.110856304824292	-22.993687655207996	-11501198635314.596	23002397270578.438	2245	0.6974774987017984	0.7185841370460027	0.6910880022619721	0.6880946281361633	0.7397891122690077	0.7070066756829888	0.019547893390161757	2377	-0.06287318262362859	-0.059438900384447886	-0.06413078724257758	-0.058701972302890815	-0.056659516636282346	-0.06036087183796544	0.00275049002904173	2377	-0.08659585103278078	-0.08287549018151327	-0.08725208208833876	-0.08098431282665913	-0.079791853407537	-0.0834999179073658	0.0029709075784951446	2377
132	0.04071874618530273	0.00926396235920033	0.8593242645263672	0.07080116113343583	ball_tree	10	l1	45	1	uniform	{'algorithm': 'ball_tree', 'leaf_size': np.int64(10), 'metric': 'l1', 'n_neighbors': np.int64(45), 'p': 1, 'weights': 'uniform'}	-27.495308649487075	-56942535105734.89	-26.54670432882916	-25.227134285509845	-23.327738204895073	-11388507021167.496	22777014042283.695	1981	0.6854536210439834	0.7107663884540183	0.6784843730291013	0.6826922943068541	0.7253117148796071	0.6965416783427127	0.018280449163554476	2773	-0.06413260886059959	-0.060168050306651205	-0.0655599722989514	-0.05917103109052412	-0.058500244789786944	-0.06150638146930265	0.0028146231844964767	2773	-0.08829997657765097	-0.08401874753578281	-0.08901423306795568	-0.08168264335051206	-0.08198150558839372	-0.08499942122405905	0.0031010621055805516	2773
133	0.043308353424072264	0.005784307517453565	1.0117809295654296	0.06375161837642788	ball_tree	10	l1	45	1	distance	{'algorithm': 'ball_tree', 'leaf_size': np.int64(10), 'metric': 'l1', 'n_neighbors': np.int64(45), 'p': 1, 'weights': 'distance'}	-27.34733583681514	-56914456297838.76	-26.39993412707714	-25.149474951218814	-23.17727216237755	-11382891259588.166	22765782519125.293	1849	0.6914434149468267	0.715163345468316	0.6833222530829898	0.685950525242601	0.7310909203481397	0.7013940918177747	0.018631183778078937	2641	-0.0635072514204379	-0.05967350067306793	-0.06505835044844568	-0.05884424748750818	-0.05777869642953477	-0.06097240929179889	0.0028119878329875454	2641	-0.08745520317259174	-0.08337767126309492	-0.08834199131292036	-0.08126218767135593	-0.0811145109275185	-0.08431031286949629	0.003050206672720797	2641
134	0.04402761459350586	0.006498996874922377	0.9144419670104981	0.08947714750867905	ball_tree	10	l1	45	2	uniform	{'algorithm': 'ball_tree', 'leaf_size': np.int64(10), 'metric': 'l1', 'n_neighbors': np.int64(45), 'p': 2, 'weights': 'uniform'}	-27.495308649487075	-56942535105734.89	-26.54670432882916	-25.227134285509845	-23.327738204895073	-11388507021167.496	22777014042283.695	1981	0.6854536210439834	0.7107663884540183	0.6784843730291013	0.6826922943068541	0.7253117148796071	0.6965416783427127	0.018280449163554476	2773	-0.06413260886059959	-0.060168050306651205	-0.0655599722989514	-0.05917103109052412	-0.058500244789786944	-0.06150638146930265	0.0028146231844964767	2773	-0.08829997657765097	-0.08401874753578281	-0.08901423306795568	-0.08168264335051206	-0.08198150558839372	-0.08499942122405905	0.0031010621055805516	2773
135	0.03928732872009277	0.0021907263658490573	0.9982044219970703	0.10082416604646961	ball_tree	10	l1	45	2	distance	{'algorithm': 'ball_tree', 'leaf_size': np.int64(10), 'metric': 'l1', 'n_neighbors': np.int64(45), 'p': 2, 'weights': 'distance'}	-27.34733583681514	-56914456297838.76	-26.39993412707714	-25.149474951218814	-23.17727216237755	-11382891259588.166	22765782519125.293	1849	0.6914434149468267	0.715163345468316	0.6833222530829898	0.685950525242601	0.7310909203481397	0.7013940918177747	0.018631183778078937	2641	-0.0635072514204379	-0.05967350067306793	-0.06505835044844568	-0.05884424748750818	-0.05777869642953477	-0.06097240929179889	0.0028119878329875454	2641	-0.08745520317259174	-0.08337767126309492	-0.08834199131292036	-0.08126218767135593	-0.0811145109275185	-0.08431031286949629	0.003050206672720797	2641
136	0.03788762092590332	0.0029698084246174467	0.9773613452911377	0.03796355834877768	ball_tree	10	l1	53	1	uniform	{'algorithm': 'ball_tree', 'leaf_size': np.int64(10), 'metric': 'l1', 'n_neighbors': np.int64(53), 'p': 1, 'weights': 'uniform'}	-27.622096661913865	-58072151099391.78	-26.696335721140617	-25.410217609809287	-23.55651794621881	-11614430219899.014	23228860439746.383	3037	0.678383694812657	0.7032839004797409	0.6728418573801448	0.6791504371166337	0.7173196135649847	0.6901959006708321	0.01714458999836682	3301	-0.06485614119237179	-0.06098860961146404	-0.06607609783021318	-0.05950805546765368	-0.05927990481594322	-0.06214176178352918	0.002803685071349035	3301	-0.08928680292817509	-0.08509859281374783	-0.08979192416102644	-0.08213725790410317	-0.08316558734293275	-0.08589603302999707	0.0031271368119339432	3301
137	0.04436140060424805	0.006431064859452429	0.9917710304260254	0.07846927031634311	ball_tree	10	l1	53	1	distance	{'algorithm': 'ball_tree', 'leaf_size': np.int64(10), 'metric': 'l1', 'n_neighbors': np.int64(53), 'p': 1, 'weights': 'distance'}	-27.475863724507583	-57930547732000.266	-26.53341959195954	-25.306911121982566	-23.38501929169361	-11586109546420.592	23172219092789.836	2773	0.6849675066526186	0.7087237163035807	0.6782898762190825	0.6830195751545722	0.7241494871360907	0.695830032293189	0.01765218377683271	2905	-0.06413987577949085	-0.060353259752732646	-0.06554186165241385	-0.059145588717682704	-0.05845952065070087	-0.06152802131060418	0.002807292080766673	2905	-0.08836818165154187	-0.08431491091152733	-0.08904115301429706	-0.08164050749754101	-0.0821547576208196	-0.08510390213914536	0.003081315569027529	2905
138	0.03784441947937012	0.0030300781347256636	0.9603140830993653	0.05267129313648899	ball_tree	10	l1	53	2	uniform	{'algorithm': 'ball_tree', 'leaf_size': np.int64(10), 'metric': 'l1', 'n_neighbors': np.int64(53), 'p': 2, 'weights': 'uniform'}	-27.622096661913865	-58072151099391.78	-26.696335721140617	-25.410217609809287	-23.55651794621881	-11614430219899.014	23228860439746.383	3037	0.678383694812657	0.7032839004797409	0.6728418573801448	0.6791504371166337	0.7173196135649847	0.6901959006708321	0.01714458999836682	3301	-0.06485614119237179	-0.06098860961146404	-0.06607609783021318	-0.05950805546765368	-0.05927990481594322	-0.06214176178352918	0.002803685071349035	3301	-0.08928680292817509	-0.08509859281374783	-0.08979192416102644	-0.08213725790410317	-0.08316558734293275	-0.08589603302999707	0.0031271368119339432	3301
139	0.03759479522705078	0.0011452677903280967	0.944323205947876	0.06545293345753345	ball_tree	10	l1	53	2	distance	{'algorithm': 'ball_tree', 'leaf_size': np.int64(10), 'metric': 'l1', 'n_neighbors': np.int64(53), 'p': 2, 'weights': 'distance'}	-27.475863724507583	-57930547732000.266	-26.53341959195954	-25.306911121982566	-23.38501929169361	-11586109546420.592	23172219092789.836	2773	0.6849675066526186	0.7087237163035807	0.6782898762190825	0.6830195751545722	0.7241494871360907	0.695830032293189	0.01765218377683271	2905	-0.06413987577949085	-0.060353259752732646	-0.06554186165241385	-0.059145588717682704	-0.05845952065070087	-0.06152802131060418	0.002807292080766673	2905	-0.08836818165154187	-0.08431491091152733	-0.08904115301429706	-0.08164050749754101	-0.0821547576208196	-0.08510390213914536	0.003081315569027529	2905
140	0.03758049011230469	0.002181561495861035	0.5106284618377686	0.03622537178504181	ball_tree	10	l2	5	1	uniform	{'algorithm': 'ball_tree', 'leaf_size': np.int64(10), 'metric': 'l2', 'n_neighbors': np.int64(5), 'p': 1, 'weights': 'uniform'}	-27.303554327849334	-44400348227588.21	-27.584556142717283	-25.901343706501763	-23.605305769805362	-8880069645538.52	17760139291024.848	1	0.7046430063841449	0.7092403598053691	0.6447142822668996	0.6636416450798447	0.7359856474741031	0.6916449882020723	0.0329585134033463	3169	-0.061439232985794165	-0.059355118639175794	-0.07004295085081098	-0.06079303873004891	-0.05626785890959134	-0.06157964002308425	0.0045919407636024236	3169	-0.08556415637896224	-0.08424010206749505	-0.09357229600454463	-0.08409895203160511	-0.0803728908476878	-0.08556967946605896	0.00435842469605234	3169
141	0.03883848190307617	0.00274032404115495	0.5220132827758789	0.04577395082533523	ball_tree	10	l2	5	1	distance	{'algorithm': 'ball_tree', 'leaf_size': np.int64(10), 'metric': 'l2', 'n_neighbors': np.int64(5), 'p': 1, 'weights': 'distance'}	-27.335455064063503	-45140266941217.95	-27.53389239598864	-25.933123817109756	-23.551496409166013	-9028053388264.46	18056106776476.746	133	0.7041774668302954	0.7094105291634776	0.6460147525532742	0.6620175536310307	0.7367447400403105	0.6916730084436777	0.03306528221880288	3037	-0.06150263440504804	-0.059269024008901605	-0.06986345065214915	-0.060965645476185194	-0.0561906558626443	-0.06155828208098566	0.0045471365395170615	3037	-0.08563156262984958	-0.08421544736966578	-0.09340088530050218	-0.08430174157254537	-0.08025726383579235	-0.08556138014167106	0.0043126474665769274	3037
142	0.031158018112182616	0.006543896461872167	0.49960989952087403	0.050622910183981136	ball_tree	10	l2	5	2	uniform	{'algorithm': 'ball_tree', 'leaf_size': np.int64(10), 'metric': 'l2', 'n_neighbors': np.int64(5), 'p': 2, 'weights': 'uniform'}	-27.303554327849334	-44400348227588.21	-27.584556142717283	-25.901343706501763	-23.605305769805362	-8880069645538.52	17760139291024.848	1	0.7046430063841449	0.7092403598053691	0.6447142822668996	0.6636416450798447	0.7359856474741031	0.6916449882020723	0.0329585134033463	3169	-0.061439232985794165	-0.059355118639175794	-0.07004295085081098	-0.06079303873004891	-0.05626785890959134	-0.06157964002308425	0.0045919407636024236	3169	-0.08556415637896224	-0.08424010206749505	-0.09357229600454463	-0.08409895203160511	-0.0803728908476878	-0.08556967946605896	0.00435842469605234	3169
143	0.03599991798400879	0.004760383425183156	0.48311591148376465	0.04543317034960761	ball_tree	10	l2	5	2	distance	{'algorithm': 'ball_tree', 'leaf_size': np.int64(10), 'metric': 'l2', 'n_neighbors': np.int64(5), 'p': 2, 'weights': 'distance'}	-27.335455064063503	-45140266941217.95	-27.53389239598864	-25.933123817109756	-23.551496409166013	-9028053388264.46	18056106776476.746	133	0.7041774668302954	0.7094105291634776	0.6460147525532742	0.6620175536310307	0.7367447400403105	0.6916730084436777	0.03306528221880288	3037	-0.06150263440504804	-0.059269024008901605	-0.06986345065214915	-0.060965645476185194	-0.0561906558626443	-0.06155828208098566	0.0045471365395170615	3037	-0.08563156262984958	-0.08421544736966578	-0.09340088530050218	-0.08430174157254537	-0.08025726383579235	-0.08556138014167106	0.0043126474665769274	3037
144	0.03846454620361328	0.00525580112598551	0.5401750564575195	0.025475215063070194	ball_tree	10	l2	13	1	uniform	{'algorithm': 'ball_tree', 'leaf_size': np.int64(10), 'metric': 'l2', 'n_neighbors': np.int64(13), 'p': 1, 'weights': 'uniform'}	-26.566744764130878	-54389700608412.26	-26.47709991980136	-24.77951552556535	-22.704277295964147	-10877940121702.559	21755880243354.85	661	0.7244687772882283	0.7383635253066276	0.6838632623990331	0.694271512323587	0.7539615477616608	0.7189857250158274	0.02635621699844418	925	-0.06054933391746415	-0.056264188469991296	-0.06574699192646388	-0.05842104714024012	-0.05509114241577296	-0.05921454077398649	0.0037627440965439566	1321	-0.0826425393266217	-0.07990996995789247	-0.08826649773805344	-0.08017840788917621	-0.07758849252446054	-0.08171718148724087	0.0036449894576899918	925
145	0.03458223342895508	0.0018989550775192214	0.550659465789795	0.030775162714504957	ball_tree	10	l2	13	1	distance	{'algorithm': 'ball_tree', 'leaf_size': np.int64(10), 'metric': 'l2', 'n_neighbors': np.int64(13), 'p': 1, 'weights': 'distance'}	-26.522787060680386	-54335331979545.16	-26.42343906144115	-24.73106391055009	-22.59758247461411	-10867066395929.086	21734132791808.035	529	0.7258107676493568	0.7387885290303046	0.6846918830829317	0.694682350475393	0.7558323913857887	0.7199611843247549	0.026677230293337167	661	-0.060393445311724935	-0.056242946488265416	-0.06567450950218326	-0.058460132583745404	-0.05494853342103351	-0.05914391346139051	0.0037601700451931615	1057	-0.08244103609436239	-0.07984504048261	-0.08815074492278216	-0.08012451787892567	-0.07729294334113265	-0.08157085654396257	0.003672138927388474	661
146	0.03830418586730957	0.002938875164329329	0.5674363136291504	0.06168991919050495	ball_tree	10	l2	13	2	uniform	{'algorithm': 'ball_tree', 'leaf_size': np.int64(10), 'metric': 'l2', 'n_neighbors': np.int64(13), 'p': 2, 'weights': 'uniform'}	-26.566744764130878	-54389700608412.26	-26.47709991980136	-24.77951552556535	-22.704277295964147	-10877940121702.559	21755880243354.85	661	0.7244687772882283	0.7383635253066276	0.6838632623990331	0.694271512323587	0.7539615477616608	0.7189857250158274	0.02635621699844418	925	-0.06054933391746415	-0.056264188469991296	-0.06574699192646388	-0.05842104714024012	-0.05509114241577296	-0.05921454077398649	0.0037627440965439566	1321	-0.0826425393266217	-0.07990996995789247	-0.08826649773805344	-0.08017840788917621	-0.07758849252446054	-0.08171718148724087	0.0036449894576899918	925
147	0.03627071380615234	0.0018161124241055512	0.5600919246673584	0.05730196660112341	ball_tree	10	l2	13	2	distance	{'algorithm': 'ball_tree', 'leaf_size': np.int64(10), 'metric': 'l2', 'n_neighbors': np.int64(13), 'p': 2, 'weights': 'distance'}	-26.522787060680386	-54335331979545.16	-26.42343906144115	-24.73106391055009	-22.59758247461411	-10867066395929.086	21734132791808.035	529	0.7258107676493568	0.7387885290303046	0.6846918830829317	0.694682350475393	0.7558323913857887	0.7199611843247549	0.026677230293337167	661	-0.060393445311724935	-0.056242946488265416	-0.06567450950218326	-0.058460132583745404	-0.05494853342103351	-0.05914391346139051	0.0037601700451931615	1057	-0.08244103609436239	-0.07984504048261	-0.08815074492278216	-0.08012451787892567	-0.07729294334113265	-0.08157085654396257	0.003672138927388474	661
148	0.035699653625488284	0.0068667235908062094	0.5639423370361328	0.0211903569990159	ball_tree	10	l2	21	1	uniform	{'algorithm': 'ball_tree', 'leaf_size': np.int64(10), 'metric': 'l2', 'n_neighbors': np.int64(21), 'p': 1, 'weights': 'uniform'}	-26.60876512762278	-57749906351131.43	-26.16928527972225	-24.906842361574718	-22.951570147339297	-11549981270246.414	23099962540442.508	2509	0.7230473683962652	0.7386382927298542	0.6931086607218128	0.6971952921544697	0.7531565696078326	0.7210292367220469	0.023211775912798466	529	-0.06036954961694877	-0.0566619790992607	-0.06461024957774718	-0.05782612550392407	-0.05481004150806294	-0.05885558906118874	0.003395478437883002	661	-0.08285543304012795	-0.07986799869940657	-0.08696624676842793	-0.07979410092159615	-0.07771531424323948	-0.0814398187345596	0.003212360805523967	529
149	0.03761401176452637	0.002137054123853533	0.5297596454620361	0.05220899232776511	ball_tree	10	l2	21	1	distance	{'algorithm': 'ball_tree', 'leaf_size': np.int64(10), 'metric': 'l2', 'n_neighbors': np.int64(21), 'p': 1, 'weights': 'distance'}	-26.527475310373017	-57401653252225.5	-26.112436250453413	-24.824376212236473	-22.81084390832409	-11480330650465.156	22960661300880.17	2135	0.725339894627145	0.7397323026525249	0.6941003344484786	0.6986571440902543	0.7557867003477567	0.7227232752332319	0.02361268810815552	133	-0.06016208622835886	-0.0565396994120601	-0.06454289569536786	-0.057728440115880214	-0.05458822628504307	-0.05871226954734202	0.0034291072849603325	265	-0.08251179490466677	-0.0797006673580016	-0.08682562382891168	-0.07960125668360077	-0.07730017490971097	-0.08118790353697836	0.0032674250415941106	133
150	0.03577303886413574	0.0027818887290991657	0.5083055019378662	0.07033521618438261	ball_tree	10	l2	21	2	uniform	{'algorithm': 'ball_tree', 'leaf_size': np.int64(10), 'metric': 'l2', 'n_neighbors': np.int64(21), 'p': 2, 'weights': 'uniform'}	-26.60876512762278	-57749906351131.43	-26.16928527972225	-24.906842361574718	-22.951570147339297	-11549981270246.414	23099962540442.508	2509	0.7230473683962652	0.7386382927298542	0.6931086607218128	0.6971952921544697	0.7531565696078326	0.7210292367220469	0.023211775912798466	529	-0.06036954961694877	-0.0566619790992607	-0.06461024957774718	-0.05782612550392407	-0.05481004150806294	-0.05885558906118874	0.003395478437883002	661	-0.08285543304012795	-0.07986799869940657	-0.08696624676842793	-0.07979410092159615	-0.07771531424323948	-0.0814398187345596	0.003212360805523967	529
151	0.038509559631347653	0.00500335455913246	0.5135290622711182	0.04254005377166548	ball_tree	10	l2	21	2	distance	{'algorithm': 'ball_tree', 'leaf_size': np.int64(10), 'metric': 'l2', 'n_neighbors': np.int64(21), 'p': 2, 'weights': 'distance'}	-26.527475310373017	-57401653252225.5	-26.112436250453413	-24.824376212236473	-22.81084390832409	-11480330650465.156	22960661300880.17	2135	0.725339894627145	0.7397323026525249	0.6941003344484786	0.6986571440902543	0.7557867003477567	0.7227232752332319	0.02361268810815552	133	-0.06016208622835886	-0.0565396994120601	-0.06454289569536786	-0.057728440115880214	-0.05458822628504307	-0.05871226954734202	0.0034291072849603325	265	-0.08251179490466677	-0.0797006673580016	-0.08682562382891168	-0.07960125668360077	-0.07730017490971097	-0.08118790353697836	0.0032674250415941106	133
152	0.038610410690307614	0.0022586812090778703	0.5867382526397705	0.052865005978951204	ball_tree	10	l2	29	1	uniform	{'algorithm': 'ball_tree', 'leaf_size': np.int64(10), 'metric': 'l2', 'n_neighbors': np.int64(29), 'p': 1, 'weights': 'uniform'}	-26.80653067697016	-54943440771463.92	-25.99764127183005	-24.848929807656013	-23.11930809714812	-10988688154312.94	21977376308575.492	925	0.7185638776401011	0.7389375781518357	0.69863582273701	0.6999824634771188	0.75153143051763	0.7215302345047391	0.020977831987836544	397	-0.06078781479513664	-0.05677752556405137	-0.06373812216553029	-0.05753496080001368	-0.054778345882531124	-0.05872335384145262	0.003167696761859868	397	-0.08352339955635948	-0.07982225715832131	-0.08617955054928723	-0.0794260188479579	-0.07797072108054895	-0.08138438943849498	0.0030165390317867338	397
153	0.040289878845214844	0.002294576772241488	0.5754442691802979	0.04862444830830689	ball_tree	10	l2	29	1	distance	{'algorithm': 'ball_tree', 'leaf_size': np.int64(10), 'metric': 'l2', 'n_neighbors': np.int64(29), 'p': 1, 'weights': 'distance'}	-26.692260508632188	-54930291909838.87	-25.938931637380314	-24.76910395880326	-22.96232813241433	-10986058381987.846	21972116763925.51	793	0.7217594275562946	0.7404287843212256	0.6996959596930303	0.7015405937089306	0.7543960418697554	0.7235641614298473	0.02141497611668401	23	-0.06048637954424692	-0.05660720072994415	-0.06368472862657118	-0.057426018343466	-0.0545423388076794	-0.05854933321038153	0.003200442268976353	1	-0.08304786507914426	-0.07959395561342936	-0.08602783607357993	-0.07921950228582096	-0.07751995315773537	-0.08108182244194198	0.0030560520727468984	1
154	0.036516761779785155	0.0051103907642614365	0.5425700187683106	0.07112400524885554	ball_tree	10	l2	29	2	uniform	{'algorithm': 'ball_tree', 'leaf_size': np.int64(10), 'metric': 'l2', 'n_neighbors': np.int64(29), 'p': 2, 'weights': 'uniform'}	-26.80653067697016	-54943440771463.92	-25.99764127183005	-24.848929807656013	-23.11930809714812	-10988688154312.94	21977376308575.492	925	0.7185638776401011	0.7389375781518357	0.69863582273701	0.6999824634771188	0.75153143051763	0.7215302345047391	0.020977831987836544	397	-0.06078781479513664	-0.05677752556405137	-0.06373812216553029	-0.05753496080001368	-0.054778345882531124	-0.05872335384145262	0.003167696761859868	397	-0.08352339955635948	-0.07982225715832131	-0.08617955054928723	-0.0794260188479579	-0.07797072108054895	-0.08138438943849498	0.0030165390317867338	397
155	0.03640503883361816	0.003530683467726887	0.5642640590667725	0.06742906373304963	ball_tree	10	l2	29	2	distance	{'algorithm': 'ball_tree', 'leaf_size': np.int64(10), 'metric': 'l2', 'n_neighbors': np.int64(29), 'p': 2, 'weights': 'distance'}	-26.692260508632188	-54930291909838.87	-25.938931637380314	-24.76910395880326	-22.96232813241433	-10986058381987.846	21972116763925.51	793	0.7217594275562946	0.7404287843212256	0.6996959596930303	0.7015405937089306	0.7543960418697554	0.7235641614298473	0.02141497611668401	23	-0.06048637954424692	-0.05660720072994415	-0.06368472862657118	-0.057426018343466	-0.0545423388076794	-0.05854933321038153	0.003200442268976353	1	-0.08304786507914426	-0.07959395561342936	-0.08602783607357993	-0.07921950228582096	-0.07751995315773537	-0.08108182244194198	0.0030560520727468984	1
156	0.03234095573425293	0.005434739149656503	0.5686594009399414	0.07446248184206342	ball_tree	10	l2	37	1	uniform	{'algorithm': 'ball_tree', 'leaf_size': np.int64(10), 'metric': 'l2', 'n_neighbors': np.int64(37), 'p': 1, 'weights': 'uniform'}	-26.97555670242074	-56573890400668.984	-26.14741849120844	-24.949331144625805	-23.18622665940215	-11314778080154.05	22629556160257.47	1717	0.7170866053490692	0.7378198647629775	0.6941760490498107	0.699066982549102	0.7499304531989794	0.7196159909819878	0.021569412717582205	793	-0.060667885754135474	-0.05686082904167933	-0.06424975060965915	-0.05748275759730043	-0.05496604888680318	-0.05884545437791552	0.0032672049549139484	529	-0.08374232190092264	-0.07999295027037742	-0.08681487786369434	-0.07954710780360633	-0.0782215152166418	-0.08166375461104851	0.0031614966595949223	793
157	0.036663389205932616	0.002116061802646093	0.6084580421447754	0.05696975788912476	ball_tree	10	l2	37	1	distance	{'algorithm': 'ball_tree', 'leaf_size': np.int64(10), 'metric': 'l2', 'n_neighbors': np.int64(37), 'p': 1, 'weights': 'distance'}	-26.84778060893056	-56395158493703.54	-26.059513295877483	-24.857630590007307	-23.03137891557899	-11279031698760.87	22558063397471.336	1585	0.720403857728624	0.7398755250380783	0.6961245225379021	0.7013015140492764	0.7530309049708501	0.7221472648649462	0.02183052151776941	265	-0.060384679931957556	-0.05662208094550831	-0.06410080487015711	-0.05729418548559322	-0.05467607826712131	-0.0586155659000675	0.003300218244018601	133	-0.08324992115422565	-0.07967873515006096	-0.08653787734974219	-0.0792512251597822	-0.0777350936315549	-0.08129057048907318	0.003186585713129185	265
158	0.03654193878173828	0.005435255456751329	0.545775032043457	0.05992204610937411	ball_tree	10	l2	37	2	uniform	{'algorithm': 'ball_tree', 'leaf_size': np.int64(10), 'metric': 'l2', 'n_neighbors': np.int64(37), 'p': 2, 'weights': 'uniform'}	-26.97555670242074	-56573890400668.984	-26.14741849120844	-24.949331144625805	-23.18622665940215	-11314778080154.05	22629556160257.47	1717	0.7170866053490692	0.7378198647629775	0.6941760490498107	0.699066982549102	0.7499304531989794	0.7196159909819878	0.021569412717582205	793	-0.060667885754135474	-0.05686082904167933	-0.06424975060965915	-0.05748275759730043	-0.05496604888680318	-0.05884545437791552	0.0032672049549139484	529	-0.08374232190092264	-0.07999295027037742	-0.08681487786369434	-0.07954710780360633	-0.0782215152166418	-0.08166375461104851	0.0031614966595949223	793
159	0.033269405364990234	0.005579955590885212	0.6091896057128906	0.06120644131015337	ball_tree	10	l2	37	2	distance	{'algorithm': 'ball_tree', 'leaf_size': np.int64(10), 'metric': 'l2', 'n_neighbors': np.int64(37), 'p': 2, 'weights': 'distance'}	-26.84778060893056	-56395158493703.54	-26.059513295877483	-24.857630590007307	-23.03137891557899	-11279031698760.87	22558063397471.336	1585	0.720403857728624	0.7398755250380783	0.6961245225379021	0.7013015140492764	0.7530309049708501	0.7221472648649462	0.02183052151776941	265	-0.060384679931957556	-0.05662208094550831	-0.06410080487015711	-0.05729418548559322	-0.05467607826712131	-0.0586155659000675	0.003300218244018601	133	-0.08324992115422565	-0.07967873515006096	-0.08653787734974219	-0.0792512251597822	-0.0777350936315549	-0.08129057048907318	0.003186585713129185	265
160	0.03389959335327149	0.004291367027938649	0.5776704311370849	0.07915429476523264	ball_tree	10	l2	45	1	uniform	{'algorithm': 'ball_tree', 'leaf_size': np.int64(10), 'metric': 'l2', 'n_neighbors': np.int64(45), 'p': 1, 'weights': 'uniform'}	-27.146445000103647	-56314651393425.63	-26.404320750962917	-25.207849300069558	-23.36232579146018	-11262930278705.55	22525860557360.04	1453	0.7131270923314177	0.7352413908204856	0.6899213255185452	0.6948347481451066	0.7455844710147626	0.7157418055660635	0.021824103515903512	1321	-0.061001451648701695	-0.05709615198894958	-0.06468127490203376	-0.057851383153944134	-0.055302907238828976	-0.05918663378649164	0.003308201479843561	1189	-0.08432629338417269	-0.08038534286786278	-0.08741669052667424	-0.0801045185209641	-0.07889829695569714	-0.08222622845107419	0.003172280254876553	1321
161	0.030826807022094727	0.0014092952098695352	0.5556130409240723	0.0499330195096384	ball_tree	10	l2	45	1	distance	{'algorithm': 'ball_tree', 'leaf_size': np.int64(10), 'metric': 'l2', 'n_neighbors': np.int64(45), 'p': 1, 'weights': 'distance'}	-27.004575265252644	-56182385259143.73	-26.28367179335361	-25.081212362853446	-23.19778616387575	-11236477051849.059	22472954103647.336	1321	0.7171509341861226	0.7378953896920011	0.6924818855315963	0.6980102780848971	0.749309933090375	0.7189696841169985	0.022013273567139165	1057	-0.06062116833766198	-0.056797064268518715	-0.06448859689421609	-0.05756091677278913	-0.05493800715199132	-0.058881150685035445	0.0033498038484976625	793	-0.08373280069665427	-0.07998142785463021	-0.08705500861377023	-0.0796866473649527	-0.07831850413551451	-0.08175487773310439	0.0032010914211044756	1057
162	0.03558650016784668	0.002668991649491212	0.6285878181457519	0.054065611055416865	ball_tree	10	l2	45	2	uniform	{'algorithm': 'ball_tree', 'leaf_size': np.int64(10), 'metric': 'l2', 'n_neighbors': np.int64(45), 'p': 2, 'weights': 'uniform'}	-27.146445000103647	-56314651393425.63	-26.404320750962917	-25.207849300069558	-23.36232579146018	-11262930278705.55	22525860557360.04	1453	0.7131270923314177	0.7352413908204856	0.6899213255185452	0.6948347481451066	0.7455844710147626	0.7157418055660635	0.021824103515903512	1321	-0.061001451648701695	-0.05709615198894958	-0.06468127490203376	-0.057851383153944134	-0.055302907238828976	-0.05918663378649164	0.003308201479843561	1189	-0.08432629338417269	-0.08038534286786278	-0.08741669052667424	-0.0801045185209641	-0.07889829695569714	-0.08222622845107419	0.003172280254876553	1321
163	0.03354206085205078	0.002507383777454323	0.581219482421875	0.029633622211219082	ball_tree	10	l2	45	2	distance	{'algorithm': 'ball_tree', 'leaf_size': np.int64(10), 'metric': 'l2', 'n_neighbors': np.int64(45), 'p': 2, 'weights': 'distance'}	-27.004575265252644	-56182385259143.73	-26.28367179335361	-25.081212362853446	-23.19778616387575	-11236477051849.059	22472954103647.336	1321	0.7171509341861226	0.7378953896920011	0.6924818855315963	0.6980102780848971	0.749309933090375	0.7189696841169985	0.022013273567139165	1057	-0.06062116833766198	-0.056797064268518715	-0.06448859689421609	-0.05756091677278913	-0.05493800715199132	-0.058881150685035445	0.0033498038484976625	793	-0.08373280069665427	-0.07998142785463021	-0.08705500861377023	-0.0796866473649527	-0.07831850413551451	-0.08175487773310439	0.0032010914211044756	1057
164	0.0344428539276123	0.0043093149083670785	0.5736312389373779	0.08115954931410276	ball_tree	10	l2	53	1	uniform	{'algorithm': 'ball_tree', 'leaf_size': np.int64(10), 'metric': 'l2', 'n_neighbors': np.int64(53), 'p': 1, 'weights': 'uniform'}	-27.215353990724005	-58061193055972.445	-26.51470386018727	-25.278594663772076	-23.584789673782332	-11612238611215.01	23224477222378.72	2905	0.7084865842436588	0.7312107882562449	0.6890923045234549	0.6909806171696466	0.741576146197432	0.7122692880780874	0.02108251069424667	1849	-0.06160201387753346	-0.05749740252400054	-0.064549953687214	-0.058200483697856124	-0.05562902173443911	-0.05949577510420865	0.0031813210255643553	1453	-0.08500559596813223	-0.08099491236231667	-0.08753347040151814	-0.08060877746458438	-0.07951739062438559	-0.0827320293641874	0.0030358727731025783	1849
165	0.03471817970275879	0.001375540701970186	0.6438103199005127	0.0757846033323108	ball_tree	10	l2	53	1	distance	{'algorithm': 'ball_tree', 'leaf_size': np.int64(10), 'metric': 'l2', 'n_neighbors': np.int64(53), 'p': 1, 'weights': 'distance'}	-27.07059154356263	-57785817757957.91	-26.379044616327874	-25.139092157624088	-23.397048723213558	-11557163551611.98	23114327103172.965	2641	0.7133509495516281	0.7345023446309509	0.6919818727447165	0.6950910155036767	0.7459161767904496	0.7161684718442844	0.021252039970717323	1189	-0.061091762863546346	-0.0571668283039359	-0.06433162225642332	-0.05781516876285469	-0.055203029866205074	-0.05912168241059307	0.0032220788457751268	925	-0.08429338554733938	-0.08049745835512526	-0.08712575393871501	-0.08007087693698396	-0.07884684656492187	-0.08216686426861709	0.0030762079273118155	1189
166	0.034320068359375	0.001743261227624069	0.667325210571289	0.05210884123760078	ball_tree	10	l2	53	2	uniform	{'algorithm': 'ball_tree', 'leaf_size': np.int64(10), 'metric': 'l2', 'n_neighbors': np.int64(53), 'p': 2, 'weights': 'uniform'}	-27.215353990724005	-58061193055972.445	-26.51470386018727	-25.278594663772076	-23.584789673782332	-11612238611215.01	23224477222378.72	2905	0.7084865842436588	0.7312107882562449	0.6890923045234549	0.6909806171696466	0.741576146197432	0.7122692880780874	0.02108251069424667	1849	-0.06160201387753346	-0.05749740252400054	-0.064549953687214	-0.058200483697856124	-0.05562902173443911	-0.05949577510420865	0.0031813210255643553	1453	-0.08500559596813223	-0.08099491236231667	-0.08753347040151814	-0.08060877746458438	-0.07951739062438559	-0.0827320293641874	0.0030358727731025783	1849
167	0.031887483596801755	0.005868022726695621	0.6659964084625244	0.04289332363715971	ball_tree	10	l2	53	2	distance	{'algorithm': 'ball_tree', 'leaf_size': np.int64(10), 'metric': 'l2', 'n_neighbors': np.int64(53), 'p': 2, 'weights': 'distance'}	-27.07059154356263	-57785817757957.91	-26.379044616327874	-25.139092157624088	-23.397048723213558	-11557163551611.98	23114327103172.965	2641	0.7133509495516281	0.7345023446309509	0.6919818727447165	0.6950910155036767	0.7459161767904496	0.7161684718442844	0.021252039970717323	1189	-0.061091762863546346	-0.0571668283039359	-0.06433162225642332	-0.05781516876285469	-0.055203029866205074	-0.05912168241059307	0.0032220788457751268	925	-0.08429338554733938	-0.08049745835512526	-0.08712575393871501	-0.08007087693698396	-0.07884684656492187	-0.08216686426861709	0.0030762079273118155	1189
168	0.03356161117553711	0.0008687602903101223	0.7176732540130615	0.08463283887633509	ball_tree	15	minkowski	5	1	uniform	{'algorithm': 'ball_tree', 'leaf_size': np.int64(15), 'metric': 'minkowski', 'n_neighbors': np.int64(5), 'p': 1, 'weights': 'uniform'}	-27.68678006510087	-47885006034852.836	-27.605223712774823	-25.926047671821074	-23.816771054827825	-9577001206991.574	19154002413930.63	397	0.6939353634870874	0.7002692610598948	0.6533563429123525	0.6500866592111387	0.7223342594387141	0.6839963772218376	0.028007370770261053	3565	-0.06317585936400856	-0.06073604262640043	-0.06792438552534034	-0.06226565619228328	-0.058330812925393445	-0.062486551326685215	0.0031757966991773287	3565	-0.08710133668776977	-0.0855298017130992	-0.09242725182444128	-0.08577677711824314	-0.08242462309603818	-0.0866519580879183	0.003269602320219658	3565
169	0.028386926651000975	0.0065586942151779	0.6817393779754639	0.06987600771757808	ball_tree	15	minkowski	5	1	distance	{'algorithm': 'ball_tree', 'leaf_size': np.int64(15), 'metric': 'minkowski', 'n_neighbors': np.int64(5), 'p': 1, 'weights': 'distance'}	-27.672696678193653	-47560714245191.13	-27.54261345111832	-25.98855083181858	-23.756470896737145	-9512142849059.219	19024285698065.957	265	0.6946733728464483	0.7016546808722326	0.654020192698058	0.647764357816019	0.7239719558276766	0.684416912012087	0.029100884624105042	3433	-0.06310444599998535	-0.06053899687393507	-0.06784945792765389	-0.06255737659992293	-0.05809036958555298	-0.06242812939741005	0.003232642692773993	3433	-0.08699626019225942	-0.08533190421584586	-0.09233870669390232	-0.08606094763542818	-0.08218118986407245	-0.08658180172030164	0.003301897883296963	3433
170	0.03031163215637207	0.0048705615115266065	0.4514747142791748	0.09880442401318272	ball_tree	15	minkowski	5	2	uniform	{'algorithm': 'ball_tree', 'leaf_size': np.int64(15), 'metric': 'minkowski', 'n_neighbors': np.int64(5), 'p': 2, 'weights': 'uniform'}	-27.303554327849334	-44400348227588.21	-27.584556142717283	-25.901343706501763	-23.605305769805362	-8880069645538.52	17760139291024.848	1	0.7046430063841449	0.7092403598053691	0.6447142822668996	0.6636416450798447	0.7359856474741031	0.6916449882020723	0.0329585134033463	3169	-0.061439232985794165	-0.059355118639175794	-0.07004295085081098	-0.06079303873004891	-0.05626785890959134	-0.06157964002308425	0.0045919407636024236	3169	-0.08556415637896224	-0.08424010206749505	-0.09357229600454463	-0.08409895203160511	-0.0803728908476878	-0.08556967946605896	0.00435842469605234	3169
171	0.028896474838256837	0.006241289547897785	0.48389401435852053	0.10797041856417199	ball_tree	15	minkowski	5	2	distance	{'algorithm': 'ball_tree', 'leaf_size': np.int64(15), 'metric': 'minkowski', 'n_neighbors': np.int64(5), 'p': 2, 'weights': 'distance'}	-27.335455064063503	-45140266941217.95	-27.53389239598864	-25.933123817109756	-23.551496409166013	-9028053388264.46	18056106776476.746	133	0.7041774668302954	0.7094105291634776	0.6460147525532742	0.6620175536310307	0.7367447400403105	0.6916730084436777	0.03306528221880288	3037	-0.06150263440504804	-0.059269024008901605	-0.06986345065214915	-0.060965645476185194	-0.0561906558626443	-0.06155828208098566	0.0045471365395170615	3037	-0.08563156262984958	-0.08421544736966578	-0.09340088530050218	-0.08430174157254537	-0.08025726383579235	-0.08556138014167106	0.0043126474665769274	3037
172	0.029194974899291994	0.003871864005477216	0.7841403961181641	0.13596408299120638	ball_tree	15	minkowski	13	1	uniform	{'algorithm': 'ball_tree', 'leaf_size': np.int64(15), 'metric': 'minkowski', 'n_neighbors': np.int64(13), 'p': 1, 'weights': 'uniform'}	-26.599077754653894	-56118626982016.43	-26.061187564037663	-25.334264304270405	-22.785209365329255	-11223725396423.443	22447450792796.492	1189	0.7154359683340148	0.7202993439184522	0.7045651665990629	0.6730649146845236	0.7446056307753551	0.7115942048622818	0.023298954542562752	2113	-0.061056802488731375	-0.05920763908494704	-0.06177805900135237	-0.06058904161307842	-0.05637022903932147	-0.059800354245486145	0.0019094018039495352	1981	-0.08398626076068315	-0.08262254447426048	-0.08532754708193374	-0.082912543668091	-0.07904992820251823	-0.08277976483749731	0.0020928858813529135	1981
173	0.027603864669799805	0.004734245932367061	0.8801563739776611	0.0427578046947821	ball_tree	15	minkowski	13	1	distance	{'algorithm': 'ball_tree', 'leaf_size': np.int64(15), 'metric': 'minkowski', 'n_neighbors': np.int64(13), 'p': 1, 'weights': 'distance'}	-26.56325927500533	-55727081285942.93	-26.01641674221366	-25.28483527946033	-22.68847093836136	-11145416257208.695	22290832514367.117	1057	0.717679720604453	0.7219574667692615	0.7046541881470652	0.6747945745687944	0.7469495220055196	0.7132070944190188	0.023595756854288344	1585	-0.06079503290636882	-0.05899983718895125	-0.0618743761163828	-0.0604025620233734	-0.05610651083800412	-0.05963566381461608	0.001990140625876562	1717	-0.08365449483258193	-0.08237727874353132	-0.08531469050280187	-0.08269292716019258	-0.07868635027848073	-0.0825451483035177	0.0021836370894836	1585
174	0.027521610260009766	0.004533603996355317	0.49251532554626465	0.07697211740233954	ball_tree	15	minkowski	13	2	uniform	{'algorithm': 'ball_tree', 'leaf_size': np.int64(15), 'metric': 'minkowski', 'n_neighbors': np.int64(13), 'p': 2, 'weights': 'uniform'}	-26.566744764130878	-54389700608412.26	-26.47709991980136	-24.77951552556535	-22.704277295964147	-10877940121702.559	21755880243354.85	661	0.7244687772882283	0.7383635253066276	0.6838632623990331	0.694271512323587	0.7539615477616608	0.7189857250158274	0.02635621699844418	925	-0.06054933391746415	-0.056264188469991296	-0.06574699192646388	-0.05842104714024012	-0.05509114241577296	-0.05921454077398649	0.0037627440965439566	1321	-0.0826425393266217	-0.07990996995789247	-0.08826649773805344	-0.08017840788917621	-0.07758849252446054	-0.08171718148724087	0.0036449894576899918	925
175	0.028067970275878908	0.0044451500447178485	0.4942911148071289	0.09043091510481376	ball_tree	15	minkowski	13	2	distance	{'algorithm': 'ball_tree', 'leaf_size': np.int64(15), 'metric': 'minkowski', 'n_neighbors': np.int64(13), 'p': 2, 'weights': 'distance'}	-26.522787060680386	-54335331979545.16	-26.42343906144115	-24.73106391055009	-22.59758247461411	-10867066395929.086	21734132791808.035	529	0.7258107676493568	0.7387885290303046	0.6846918830829317	0.694682350475393	0.7558323913857887	0.7199611843247549	0.026677230293337167	661	-0.060393445311724935	-0.056242946488265416	-0.06567450950218326	-0.058460132583745404	-0.05494853342103351	-0.05914391346139051	0.0037601700451931615	1057	-0.08244103609436239	-0.07984504048261	-0.08815074492278216	-0.08012451787892567	-0.07729294334113265	-0.08157085654396257	0.003672138927388474	661
176	0.030992412567138673	0.0023298450175274505	0.9542323112487793	0.05463216916590488	ball_tree	15	minkowski	21	1	uniform	{'algorithm': 'ball_tree', 'leaf_size': np.int64(15), 'metric': 'minkowski', 'n_neighbors': np.int64(21), 'p': 1, 'weights': 'uniform'}	-26.86356969948281	-59533719276279.36	-25.959124784320963	-25.322959617096743	-22.78046628633838	-11906743855276.059	23813487710501.652	3565	0.7105814476886994	0.7199644855722871	0.7012517835333422	0.6831069257614331	0.7472407312605154	0.7124290747632555	0.021245083343089496	1717	-0.06151726289136972	-0.05928049838615206	-0.0628224718050921	-0.059432312749518115	-0.05586404559755867	-0.05978331828593812	0.0023655760039274477	1849	-0.08469961315577777	-0.08267198764188406	-0.08580469894129318	-0.08162925784506854	-0.07864106131122395	-0.0826893237790495	0.0025003717769225904	1717
177	0.03126659393310547	0.003636764008847413	0.8908567428588867	0.08941867621297162	ball_tree	15	minkowski	21	1	distance	{'algorithm': 'ball_tree', 'leaf_size': np.int64(15), 'metric': 'minkowski', 'n_neighbors': np.int64(21), 'p': 1, 'weights': 'distance'}	-26.771460753386396	-59044921044621.61	-25.89651466638478	-25.247384922332493	-22.670601982804612	-11808984208944.441	23617968417838.59	3433	0.7140909258017322	0.7222617895998145	0.7028762576263873	0.6848841613012362	0.7500941734815182	0.7148414615621377	0.021628611670336667	1453	-0.0611405975104438	-0.05904126398849109	-0.06266031833621602	-0.05927180433849906	-0.0555420677432725	-0.05953121038338449	0.0023917375054286188	1585	-0.08418451476933946	-0.08233218465341456	-0.08557109501799294	-0.08140003479159379	-0.07819590525030556	-0.08233674689652927	0.0025258374374967445	1453
178	0.03464808464050293	0.0012004278773550129	0.5575143814086914	0.03526944623272979	ball_tree	15	minkowski	21	2	uniform	{'algorithm': 'ball_tree', 'leaf_size': np.int64(15), 'metric': 'minkowski', 'n_neighbors': np.int64(21), 'p': 2, 'weights': 'uniform'}	-26.60876512762278	-57749906351131.43	-26.16928527972225	-24.906842361574718	-22.951570147339297	-11549981270246.414	23099962540442.508	2509	0.7230473683962652	0.7386382927298542	0.6931086607218128	0.6971952921544697	0.7531565696078326	0.7210292367220469	0.023211775912798466	529	-0.06036954961694877	-0.0566619790992607	-0.06461024957774718	-0.05782612550392407	-0.05481004150806294	-0.05885558906118874	0.003395478437883002	661	-0.08285543304012795	-0.07986799869940657	-0.08696624676842793	-0.07979410092159615	-0.07771531424323948	-0.0814398187345596	0.003212360805523967	529
179	0.031794404983520506	0.0015220350084037336	0.608959150314331	0.06112998574603426	ball_tree	15	minkowski	21	2	distance	{'algorithm': 'ball_tree', 'leaf_size': np.int64(15), 'metric': 'minkowski', 'n_neighbors': np.int64(21), 'p': 2, 'weights': 'distance'}	-26.527475310373017	-57401653252225.5	-26.112436250453413	-24.824376212236473	-22.81084390832409	-11480330650465.156	22960661300880.17	2135	0.725339894627145	0.7397323026525249	0.6941003344484786	0.6986571440902543	0.7557867003477567	0.7227232752332319	0.02361268810815552	133	-0.06016208622835886	-0.0565396994120601	-0.06454289569536786	-0.057728440115880214	-0.05458822628504307	-0.05871226954734202	0.0034291072849603325	265	-0.08251179490466677	-0.0797006673580016	-0.08682562382891168	-0.07960125668360077	-0.07730017490971097	-0.08118790353697836	0.0032674250415941106	133
180	0.032589292526245116	0.0006150242745884861	0.8902154445648194	0.14916849261948156	ball_tree	15	minkowski	29	1	uniform	{'algorithm': 'ball_tree', 'leaf_size': np.int64(15), 'metric': 'minkowski', 'n_neighbors': np.int64(29), 'p': 1, 'weights': 'uniform'}	-27.13122180909464	-58660409099212.33	-26.07166137316502	-25.2538617264212	-23.00066147482856	-11732081819862.756	23464163639674.785	3301	0.7005733946540555	0.7180737493921523	0.6966901101987928	0.6858944617615377	0.7417122127916109	0.7085887857596298	0.019534499071442866	2245	-0.06259293059506053	-0.0595749559788876	-0.06346520685276559	-0.058907689539217094	-0.056359776945867704	-0.06018011198235971	0.0025765781346104096	2245	-0.08615161769147936	-0.08295060937572106	-0.086457305610554	-0.08126944072888205	-0.07949645392496472	-0.08326508546632023	0.0027131684267754836	2245
181	0.030847978591918946	0.005354801615158856	0.881126070022583	0.16264143136324147	ball_tree	15	minkowski	29	1	distance	{'algorithm': 'ball_tree', 'leaf_size': np.int64(15), 'metric': 'minkowski', 'n_neighbors': np.int64(29), 'p': 1, 'weights': 'distance'}	-27.0074577315309	-58401435755753.75	-25.987717304976353	-25.180845606847463	-22.874074319640055	-11680287151170.959	23360574302291.39	3169	0.7052370435601296	0.7209650196263526	0.6993150293612227	0.6880024750420589	0.7453547808826237	0.7117748696944776	0.01987554693777074	1981	-0.06210811016269612	-0.05925981168553001	-0.06316430301985604	-0.058726027803185976	-0.05594647589832168	-0.05984094571391797	0.0025664135392390475	2113	-0.0854780675546395	-0.08252416682856181	-0.08608238117137158	-0.08099627543538453	-0.07893390420013649	-0.08280295903801878	0.00269155089786698	2113
182	0.033023929595947264	0.0006921634162957075	0.6787915229797363	0.02807911475031374	ball_tree	15	minkowski	29	2	uniform	{'algorithm': 'ball_tree', 'leaf_size': np.int64(15), 'metric': 'minkowski', 'n_neighbors': np.int64(29), 'p': 2, 'weights': 'uniform'}	-26.80653067697016	-54943440771463.92	-25.99764127183005	-24.848929807656013	-23.11930809714812	-10988688154312.94	21977376308575.492	925	0.7185638776401011	0.7389375781518357	0.69863582273701	0.6999824634771188	0.75153143051763	0.7215302345047391	0.020977831987836544	397	-0.06078781479513664	-0.05677752556405137	-0.06373812216553029	-0.05753496080001368	-0.054778345882531124	-0.05872335384145262	0.003167696761859868	397	-0.08352339955635948	-0.07982225715832131	-0.08617955054928723	-0.0794260188479579	-0.07797072108054895	-0.08138438943849498	0.0030165390317867338	397
183	0.028948020935058594	0.004697103830706682	0.6264554023742676	0.04794397423039056	ball_tree	15	minkowski	29	2	distance	{'algorithm': 'ball_tree', 'leaf_size': np.int64(15), 'metric': 'minkowski', 'n_neighbors': np.int64(29), 'p': 2, 'weights': 'distance'}	-26.692260508632188	-54930291909838.87	-25.938931637380314	-24.76910395880326	-22.96232813241433	-10986058381987.846	21972116763925.51	793	0.7217594275562946	0.7404287843212256	0.6996959596930303	0.7015405937089306	0.7543960418697554	0.7235641614298473	0.02141497611668401	23	-0.06048637954424692	-0.05660720072994415	-0.06368472862657118	-0.057426018343466	-0.0545423388076794	-0.05854933321038153	0.003200442268976353	1	-0.08304786507914426	-0.07959395561342936	-0.08602783607357993	-0.07921950228582096	-0.07751995315773537	-0.08108182244194198	0.0030560520727468984	1
184	0.025655364990234374	0.005202747032796256	0.8708766460418701	0.11849180207545594	ball_tree	15	minkowski	37	1	uniform	{'algorithm': 'ball_tree', 'leaf_size': np.int64(15), 'metric': 'minkowski', 'n_neighbors': np.int64(37), 'p': 1, 'weights': 'uniform'}	-27.331329459866264	-57626351238403.38	-26.335108594565128	-25.179461453060426	-23.128546564280324	-11525270247701.07	23050540495351.156	2377	0.6920907927341946	0.7148871621505359	0.6872217810783765	0.6855012836954308	0.735334980600929	0.7030072000518934	0.01929260689003237	2509	-0.06342358633290637	-0.059838497740916	-0.06453751222433111	-0.058955298532172955	-0.05719078622910867	-0.060789136211887015	0.0027642520473862477	2509	-0.08736341079731745	-0.08341808379819186	-0.08779639068374674	-0.08132028887479008	-0.08047186992910282	-0.0840740088166298	0.0030220823240979223	2509
185	0.0329798698425293	0.0017256423534155344	1.0430397510528564	0.06173462169779921	ball_tree	15	minkowski	37	1	distance	{'algorithm': 'ball_tree', 'leaf_size': np.int64(15), 'metric': 'minkowski', 'n_neighbors': np.int64(37), 'p': 1, 'weights': 'distance'}	-27.193754702877655	-57505993176471.47	-26.21020948038662	-25.110856304824292	-22.993687655207996	-11501198635314.596	23002397270578.438	2245	0.6974774987017984	0.7185841370460027	0.6910880022619721	0.6880946281361633	0.7397891122690077	0.7070066756829888	0.019547893390161757	2377	-0.06287318262362859	-0.059438900384447886	-0.06413078724257758	-0.058701972302890815	-0.056659516636282346	-0.06036087183796544	0.00275049002904173	2377	-0.08659585103278078	-0.08287549018151327	-0.08725208208833876	-0.08098431282665913	-0.079791853407537	-0.0834999179073658	0.0029709075784951446	2377
186	0.03243446350097656	0.0022502779919899574	0.6153936862945557	0.07584168996728755	ball_tree	15	minkowski	37	2	uniform	{'algorithm': 'ball_tree', 'leaf_size': np.int64(15), 'metric': 'minkowski', 'n_neighbors': np.int64(37), 'p': 2, 'weights': 'uniform'}	-26.97555670242074	-56573890400668.984	-26.14741849120844	-24.949331144625805	-23.18622665940215	-11314778080154.05	22629556160257.47	1717	0.7170866053490692	0.7378198647629775	0.6941760490498107	0.699066982549102	0.7499304531989794	0.7196159909819878	0.021569412717582205	793	-0.060667885754135474	-0.05686082904167933	-0.06424975060965915	-0.05748275759730043	-0.05496604888680318	-0.05884545437791552	0.0032672049549139484	529	-0.08374232190092264	-0.07999295027037742	-0.08681487786369434	-0.07954710780360633	-0.0782215152166418	-0.08166375461104851	0.0031614966595949223	793
187	0.035477828979492185	0.003019977245234976	0.6608207702636719	0.08355229423843309	ball_tree	15	minkowski	37	2	distance	{'algorithm': 'ball_tree', 'leaf_size': np.int64(15), 'metric': 'minkowski', 'n_neighbors': np.int64(37), 'p': 2, 'weights': 'distance'}	-26.84778060893056	-56395158493703.54	-26.059513295877483	-24.857630590007307	-23.03137891557899	-11279031698760.87	22558063397471.336	1585	0.720403857728624	0.7398755250380783	0.6961245225379021	0.7013015140492764	0.7530309049708501	0.7221472648649462	0.02183052151776941	265	-0.060384679931957556	-0.05662208094550831	-0.06410080487015711	-0.05729418548559322	-0.05467607826712131	-0.0586155659000675	0.003300218244018601	133	-0.08324992115422565	-0.07967873515006096	-0.08653787734974219	-0.0792512251597822	-0.0777350936315549	-0.08129057048907318	0.003186585713129185	265
188	0.03181877136230469	0.00574492188720878	1.0237112045288086	0.05956027936586562	ball_tree	15	minkowski	45	1	uniform	{'algorithm': 'ball_tree', 'leaf_size': np.int64(15), 'metric': 'minkowski', 'n_neighbors': np.int64(45), 'p': 1, 'weights': 'uniform'}	-27.495308649487075	-56942535105734.89	-26.54670432882916	-25.227134285509845	-23.327738204895073	-11388507021167.496	22777014042283.695	1981	0.6854536210439834	0.7107663884540183	0.6784843730291013	0.6826922943068541	0.7253117148796071	0.6965416783427127	0.018280449163554476	2773	-0.06413260886059959	-0.060168050306651205	-0.0655599722989514	-0.05917103109052412	-0.058500244789786944	-0.06150638146930265	0.0028146231844964767	2773	-0.08829997657765097	-0.08401874753578281	-0.08901423306795568	-0.08168264335051206	-0.08198150558839372	-0.08499942122405905	0.0031010621055805516	2773
189	0.03368310928344727	0.002679822450853969	1.1085530281066895	0.12517888933856228	ball_tree	15	minkowski	45	1	distance	{'algorithm': 'ball_tree', 'leaf_size': np.int64(15), 'metric': 'minkowski', 'n_neighbors': np.int64(45), 'p': 1, 'weights': 'distance'}	-27.34733583681514	-56914456297838.76	-26.39993412707714	-25.149474951218814	-23.17727216237755	-11382891259588.166	22765782519125.293	1849	0.6914434149468267	0.715163345468316	0.6833222530829898	0.685950525242601	0.7310909203481397	0.7013940918177747	0.018631183778078937	2641	-0.0635072514204379	-0.05967350067306793	-0.06505835044844568	-0.05884424748750818	-0.05777869642953477	-0.06097240929179889	0.0028119878329875454	2641	-0.08745520317259174	-0.08337767126309492	-0.08834199131292036	-0.08126218767135593	-0.0811145109275185	-0.08431031286949629	0.003050206672720797	2641
190	0.029285764694213866	0.004179125904308551	0.6540799617767334	0.07349807487694027	ball_tree	15	minkowski	45	2	uniform	{'algorithm': 'ball_tree', 'leaf_size': np.int64(15), 'metric': 'minkowski', 'n_neighbors': np.int64(45), 'p': 2, 'weights': 'uniform'}	-27.146445000103647	-56314651393425.63	-26.404320750962917	-25.207849300069558	-23.36232579146018	-11262930278705.55	22525860557360.04	1453	0.7131270923314177	0.7352413908204856	0.6899213255185452	0.6948347481451066	0.7455844710147626	0.7157418055660635	0.021824103515903512	1321	-0.061001451648701695	-0.05709615198894958	-0.06468127490203376	-0.057851383153944134	-0.055302907238828976	-0.05918663378649164	0.003308201479843561	1189	-0.08432629338417269	-0.08038534286786278	-0.08741669052667424	-0.0801045185209641	-0.07889829695569714	-0.08222622845107419	0.003172280254876553	1321
191	0.029764080047607423	0.003716071987184013	0.6044378280639648	0.10369962431234557	ball_tree	15	minkowski	45	2	distance	{'algorithm': 'ball_tree', 'leaf_size': np.int64(15), 'metric': 'minkowski', 'n_neighbors': np.int64(45), 'p': 2, 'weights': 'distance'}	-27.004575265252644	-56182385259143.73	-26.28367179335361	-25.081212362853446	-23.19778616387575	-11236477051849.059	22472954103647.336	1321	0.7171509341861226	0.7378953896920011	0.6924818855315963	0.6980102780848971	0.749309933090375	0.7189696841169985	0.022013273567139165	1057	-0.06062116833766198	-0.056797064268518715	-0.06448859689421609	-0.05756091677278913	-0.05493800715199132	-0.058881150685035445	0.0033498038484976625	793	-0.08373280069665427	-0.07998142785463021	-0.08705500861377023	-0.0796866473649527	-0.07831850413551451	-0.08175487773310439	0.0032010914211044756	1057
192	0.03221712112426758	0.003971294484535755	1.088975763320923	0.09523096181772533	ball_tree	15	minkowski	53	1	uniform	{'algorithm': 'ball_tree', 'leaf_size': np.int64(15), 'metric': 'minkowski', 'n_neighbors': np.int64(53), 'p': 1, 'weights': 'uniform'}	-27.622096661913865	-58072151099391.78	-26.696335721140617	-25.410217609809287	-23.55651794621881	-11614430219899.014	23228860439746.383	3037	0.678383694812657	0.7032839004797409	0.6728418573801448	0.6791504371166337	0.7173196135649847	0.6901959006708321	0.01714458999836682	3301	-0.06485614119237179	-0.06098860961146404	-0.06607609783021318	-0.05950805546765368	-0.05927990481594322	-0.06214176178352918	0.002803685071349035	3301	-0.08928680292817509	-0.08509859281374783	-0.08979192416102644	-0.08213725790410317	-0.08316558734293275	-0.08589603302999707	0.0031271368119339432	3301
193	0.03291664123535156	0.003062974127404092	0.9825826644897461	0.0743845715555213	ball_tree	15	minkowski	53	1	distance	{'algorithm': 'ball_tree', 'leaf_size': np.int64(15), 'metric': 'minkowski', 'n_neighbors': np.int64(53), 'p': 1, 'weights': 'distance'}	-27.475863724507583	-57930547732000.266	-26.53341959195954	-25.306911121982566	-23.38501929169361	-11586109546420.592	23172219092789.836	2773	0.6849675066526186	0.7087237163035807	0.6782898762190825	0.6830195751545722	0.7241494871360907	0.695830032293189	0.01765218377683271	2905	-0.06413987577949085	-0.060353259752732646	-0.06554186165241385	-0.059145588717682704	-0.05845952065070087	-0.06152802131060418	0.002807292080766673	2905	-0.08836818165154187	-0.08431491091152733	-0.08904115301429706	-0.08164050749754101	-0.0821547576208196	-0.08510390213914536	0.003081315569027529	2905
194	0.031454038619995114	0.0015778862291951606	0.700325345993042	0.05299238409272858	ball_tree	15	minkowski	53	2	uniform	{'algorithm': 'ball_tree', 'leaf_size': np.int64(15), 'metric': 'minkowski', 'n_neighbors': np.int64(53), 'p': 2, 'weights': 'uniform'}	-27.215353990724005	-58061193055972.445	-26.51470386018727	-25.278594663772076	-23.584789673782332	-11612238611215.01	23224477222378.72	2905	0.7084865842436588	0.7312107882562449	0.6890923045234549	0.6909806171696466	0.741576146197432	0.7122692880780874	0.02108251069424667	1849	-0.06160201387753346	-0.05749740252400054	-0.064549953687214	-0.058200483697856124	-0.05562902173443911	-0.05949577510420865	0.0031813210255643553	1453	-0.08500559596813223	-0.08099491236231667	-0.08753347040151814	-0.08060877746458438	-0.07951739062438559	-0.0827320293641874	0.0030358727731025783	1849
195	0.03316645622253418	0.004573604718865365	0.6815413951873779	0.042458241667114004	ball_tree	15	minkowski	53	2	distance	{'algorithm': 'ball_tree', 'leaf_size': np.int64(15), 'metric': 'minkowski', 'n_neighbors': np.int64(53), 'p': 2, 'weights': 'distance'}	-27.07059154356263	-57785817757957.91	-26.379044616327874	-25.139092157624088	-23.397048723213558	-11557163551611.98	23114327103172.965	2641	0.7133509495516281	0.7345023446309509	0.6919818727447165	0.6950910155036767	0.7459161767904496	0.7161684718442844	0.021252039970717323	1189	-0.061091762863546346	-0.0571668283039359	-0.06433162225642332	-0.05781516876285469	-0.055203029866205074	-0.05912168241059307	0.0032220788457751268	925	-0.08429338554733938	-0.08049745835512526	-0.08712575393871501	-0.08007087693698396	-0.07884684656492187	-0.08216686426861709	0.0030762079273118155	1189
196	0.03219828605651855	0.0016730263887780835	0.7960137367248535	0.05810459324277851	ball_tree	15	l1	5	1	uniform	{'algorithm': 'ball_tree', 'leaf_size': np.int64(15), 'metric': 'l1', 'n_neighbors': np.int64(5), 'p': 1, 'weights': 'uniform'}	-27.68678006510087	-47885006034852.836	-27.605223712774823	-25.926047671821074	-23.816771054827825	-9577001206991.574	19154002413930.63	397	0.6939353634870874	0.7002692610598948	0.6533563429123525	0.6500866592111387	0.7223342594387141	0.6839963772218376	0.028007370770261053	3565	-0.06317585936400856	-0.06073604262640043	-0.06792438552534034	-0.06226565619228328	-0.058330812925393445	-0.062486551326685215	0.0031757966991773287	3565	-0.08710133668776977	-0.0855298017130992	-0.09242725182444128	-0.08577677711824314	-0.08242462309603818	-0.0866519580879183	0.003269602320219658	3565
197	0.03103914260864258	0.0020153437317203737	0.8739078044891357	0.06107121038376702	ball_tree	15	l1	5	1	distance	{'algorithm': 'ball_tree', 'leaf_size': np.int64(15), 'metric': 'l1', 'n_neighbors': np.int64(5), 'p': 1, 'weights': 'distance'}	-27.672696678193653	-47560714245191.13	-27.54261345111832	-25.98855083181858	-23.756470896737145	-9512142849059.219	19024285698065.957	265	0.6946733728464483	0.7016546808722326	0.654020192698058	0.647764357816019	0.7239719558276766	0.684416912012087	0.029100884624105042	3433	-0.06310444599998535	-0.06053899687393507	-0.06784945792765389	-0.06255737659992293	-0.05809036958555298	-0.06242812939741005	0.003232642692773993	3433	-0.08699626019225942	-0.08533190421584586	-0.09233870669390232	-0.08606094763542818	-0.08218118986407245	-0.08658180172030164	0.003301897883296963	3433
198	0.03308472633361816	0.0016173723132346053	0.8412147998809815	0.043229104325889604	ball_tree	15	l1	5	2	uniform	{'algorithm': 'ball_tree', 'leaf_size': np.int64(15), 'metric': 'l1', 'n_neighbors': np.int64(5), 'p': 2, 'weights': 'uniform'}	-27.68678006510087	-47885006034852.836	-27.605223712774823	-25.926047671821074	-23.816771054827825	-9577001206991.574	19154002413930.63	397	0.6939353634870874	0.7002692610598948	0.6533563429123525	0.6500866592111387	0.7223342594387141	0.6839963772218376	0.028007370770261053	3565	-0.06317585936400856	-0.06073604262640043	-0.06792438552534034	-0.06226565619228328	-0.058330812925393445	-0.062486551326685215	0.0031757966991773287	3565	-0.08710133668776977	-0.0855298017130992	-0.09242725182444128	-0.08577677711824314	-0.08242462309603818	-0.0866519580879183	0.003269602320219658	3565
199	0.03011612892150879	0.004250345188258482	0.8323285579681396	0.03683689347276934	ball_tree	15	l1	5	2	distance	{'algorithm': 'ball_tree', 'leaf_size': np.int64(15), 'metric': 'l1', 'n_neighbors': np.int64(5), 'p': 2, 'weights': 'distance'}	-27.672696678193653	-47560714245191.13	-27.54261345111832	-25.98855083181858	-23.756470896737145	-9512142849059.219	19024285698065.957	265	0.6946733728464483	0.7016546808722326	0.654020192698058	0.647764357816019	0.7239719558276766	0.684416912012087	0.029100884624105042	3433	-0.06310444599998535	-0.06053899687393507	-0.06784945792765389	-0.06255737659992293	-0.05809036958555298	-0.06242812939741005	0.003232642692773993	3433	-0.08699626019225942	-0.08533190421584586	-0.09233870669390232	-0.08606094763542818	-0.08218118986407245	-0.08658180172030164	0.003301897883296963	3433
200	0.02992358207702637	0.004135652858780021	0.8613501071929932	0.12730629402277044	ball_tree	15	l1	13	1	uniform	{'algorithm': 'ball_tree', 'leaf_size': np.int64(15), 'metric': 'l1', 'n_neighbors': np.int64(13), 'p': 1, 'weights': 'uniform'}	-26.599077754653894	-56118626982016.43	-26.061187564037663	-25.334264304270405	-22.785209365329255	-11223725396423.443	22447450792796.492	1189	0.7154359683340148	0.7202993439184522	0.7045651665990629	0.6730649146845236	0.7446056307753551	0.7115942048622818	0.023298954542562752	2113	-0.061056802488731375	-0.05920763908494704	-0.06177805900135237	-0.06058904161307842	-0.05637022903932147	-0.059800354245486145	0.0019094018039495352	1981	-0.08398626076068315	-0.08262254447426048	-0.08532754708193374	-0.082912543668091	-0.07904992820251823	-0.08277976483749731	0.0020928858813529135	1981
201	0.030736637115478516	0.00395182404969125	0.9213821887969971	0.03750430192105779	ball_tree	15	l1	13	1	distance	{'algorithm': 'ball_tree', 'leaf_size': np.int64(15), 'metric': 'l1', 'n_neighbors': np.int64(13), 'p': 1, 'weights': 'distance'}	-26.56325927500533	-55727081285942.93	-26.01641674221366	-25.28483527946033	-22.68847093836136	-11145416257208.695	22290832514367.117	1057	0.717679720604453	0.7219574667692615	0.7046541881470652	0.6747945745687944	0.7469495220055196	0.7132070944190188	0.023595756854288344	1585	-0.06079503290636882	-0.05899983718895125	-0.0618743761163828	-0.0604025620233734	-0.05610651083800412	-0.05963566381461608	0.001990140625876562	1717	-0.08365449483258193	-0.08237727874353132	-0.08531469050280187	-0.08269292716019258	-0.07868635027848073	-0.0825451483035177	0.0021836370894836	1585
202	0.03268585205078125	0.002844470135946577	0.9283286571502686	0.10523512045504026	ball_tree	15	l1	13	2	uniform	{'algorithm': 'ball_tree', 'leaf_size': np.int64(15), 'metric': 'l1', 'n_neighbors': np.int64(13), 'p': 2, 'weights': 'uniform'}	-26.599077754653894	-56118626982016.43	-26.061187564037663	-25.334264304270405	-22.785209365329255	-11223725396423.443	22447450792796.492	1189	0.7154359683340148	0.7202993439184522	0.7045651665990629	0.6730649146845236	0.7446056307753551	0.7115942048622818	0.023298954542562752	2113	-0.061056802488731375	-0.05920763908494704	-0.06177805900135237	-0.06058904161307842	-0.05637022903932147	-0.059800354245486145	0.0019094018039495352	1981	-0.08398626076068315	-0.08262254447426048	-0.08532754708193374	-0.082912543668091	-0.07904992820251823	-0.08277976483749731	0.0020928858813529135	1981
203	0.03349142074584961	0.0023835019914414043	0.919190502166748	0.06937617477625381	ball_tree	15	l1	13	2	distance	{'algorithm': 'ball_tree', 'leaf_size': np.int64(15), 'metric': 'l1', 'n_neighbors': np.int64(13), 'p': 2, 'weights': 'distance'}	-26.56325927500533	-55727081285942.93	-26.01641674221366	-25.28483527946033	-22.68847093836136	-11145416257208.695	22290832514367.117	1057	0.717679720604453	0.7219574667692615	0.7046541881470652	0.6747945745687944	0.7469495220055196	0.7132070944190188	0.023595756854288344	1585	-0.06079503290636882	-0.05899983718895125	-0.0618743761163828	-0.0604025620233734	-0.05610651083800412	-0.05963566381461608	0.001990140625876562	1717	-0.08365449483258193	-0.08237727874353132	-0.08531469050280187	-0.08269292716019258	-0.07868635027848073	-0.0825451483035177	0.0021836370894836	1585
204	0.034955072402954104	0.0014699907375217414	0.9891212940216064	0.015027463136499409	ball_tree	15	l1	21	1	uniform	{'algorithm': 'ball_tree', 'leaf_size': np.int64(15), 'metric': 'l1', 'n_neighbors': np.int64(21), 'p': 1, 'weights': 'uniform'}	-26.86356969948281	-59533719276279.36	-25.959124784320963	-25.322959617096743	-22.78046628633838	-11906743855276.059	23813487710501.652	3565	0.7105814476886994	0.7199644855722871	0.7012517835333422	0.6831069257614331	0.7472407312605154	0.7124290747632555	0.021245083343089496	1717	-0.06151726289136972	-0.05928049838615206	-0.0628224718050921	-0.059432312749518115	-0.05586404559755867	-0.05978331828593812	0.0023655760039274477	1849	-0.08469961315577777	-0.08267198764188406	-0.08580469894129318	-0.08162925784506854	-0.07864106131122395	-0.0826893237790495	0.0025003717769225904	1717
205	0.03436779975891113	0.0029843959752037905	0.9466345310211182	0.09265849567345075	ball_tree	15	l1	21	1	distance	{'algorithm': 'ball_tree', 'leaf_size': np.int64(15), 'metric': 'l1', 'n_neighbors': np.int64(21), 'p': 1, 'weights': 'distance'}	-26.771460753386396	-59044921044621.61	-25.89651466638478	-25.247384922332493	-22.670601982804612	-11808984208944.441	23617968417838.59	3433	0.7140909258017322	0.7222617895998145	0.7028762576263873	0.6848841613012362	0.7500941734815182	0.7148414615621377	0.021628611670336667	1453	-0.0611405975104438	-0.05904126398849109	-0.06266031833621602	-0.05927180433849906	-0.0555420677432725	-0.05953121038338449	0.0023917375054286188	1585	-0.08418451476933946	-0.08233218465341456	-0.08557109501799294	-0.08140003479159379	-0.07819590525030556	-0.08233674689652927	0.0025258374374967445	1453
206	0.03747525215148926	0.0050393718321323725	0.9218623638153076	0.05385062551265171	ball_tree	15	l1	21	2	uniform	{'algorithm': 'ball_tree', 'leaf_size': np.int64(15), 'metric': 'l1', 'n_neighbors': np.int64(21), 'p': 2, 'weights': 'uniform'}	-26.86356969948281	-59533719276279.36	-25.959124784320963	-25.322959617096743	-22.78046628633838	-11906743855276.059	23813487710501.652	3565	0.7105814476886994	0.7199644855722871	0.7012517835333422	0.6831069257614331	0.7472407312605154	0.7124290747632555	0.021245083343089496	1717	-0.06151726289136972	-0.05928049838615206	-0.0628224718050921	-0.059432312749518115	-0.05586404559755867	-0.05978331828593812	0.0023655760039274477	1849	-0.08469961315577777	-0.08267198764188406	-0.08580469894129318	-0.08162925784506854	-0.07864106131122395	-0.0826893237790495	0.0025003717769225904	1717
207	0.03983602523803711	0.008364879815609922	0.9022406578063965	0.15693851462681357	ball_tree	15	l1	21	2	distance	{'algorithm': 'ball_tree', 'leaf_size': np.int64(15), 'metric': 'l1', 'n_neighbors': np.int64(21), 'p': 2, 'weights': 'distance'}	-26.771460753386396	-59044921044621.61	-25.89651466638478	-25.247384922332493	-22.670601982804612	-11808984208944.441	23617968417838.59	3433	0.7140909258017322	0.7222617895998145	0.7028762576263873	0.6848841613012362	0.7500941734815182	0.7148414615621377	0.021628611670336667	1453	-0.0611405975104438	-0.05904126398849109	-0.06266031833621602	-0.05927180433849906	-0.0555420677432725	-0.05953121038338449	0.0023917375054286188	1585	-0.08418451476933946	-0.08233218465341456	-0.08557109501799294	-0.08140003479159379	-0.07819590525030556	-0.08233674689652927	0.0025258374374967445	1453
208	0.036537694931030276	0.001691297536474237	1.0256932735443116	0.04085971247431945	ball_tree	15	l1	29	1	uniform	{'algorithm': 'ball_tree', 'leaf_size': np.int64(15), 'metric': 'l1', 'n_neighbors': np.int64(29), 'p': 1, 'weights': 'uniform'}	-27.13122180909464	-58660409099212.33	-26.07166137316502	-25.2538617264212	-23.00066147482856	-11732081819862.756	23464163639674.785	3301	0.7005733946540555	0.7180737493921523	0.6966901101987928	0.6858944617615377	0.7417122127916109	0.7085887857596298	0.019534499071442866	2245	-0.06259293059506053	-0.0595749559788876	-0.06346520685276559	-0.058907689539217094	-0.056359776945867704	-0.06018011198235971	0.0025765781346104096	2245	-0.08615161769147936	-0.08295060937572106	-0.086457305610554	-0.08126944072888205	-0.07949645392496472	-0.08326508546632023	0.0027131684267754836	2245
209	0.0349210262298584	0.0023790001054123473	0.9787642002105713	0.06366686442184698	ball_tree	15	l1	29	1	distance	{'algorithm': 'ball_tree', 'leaf_size': np.int64(15), 'metric': 'l1', 'n_neighbors': np.int64(29), 'p': 1, 'weights': 'distance'}	-27.0074577315309	-58401435755753.75	-25.987717304976353	-25.180845606847463	-22.874074319640055	-11680287151170.959	23360574302291.39	3169	0.7052370435601296	0.7209650196263526	0.6993150293612227	0.6880024750420589	0.7453547808826237	0.7117748696944776	0.01987554693777074	1981	-0.06210811016269612	-0.05925981168553001	-0.06316430301985604	-0.058726027803185976	-0.05594647589832168	-0.05984094571391797	0.0025664135392390475	2113	-0.0854780675546395	-0.08252416682856181	-0.08608238117137158	-0.08099627543538453	-0.07893390420013649	-0.08280295903801878	0.00269155089786698	2113
210	0.04873366355895996	0.014181470616445393	0.9693295001983643	0.09059321035255002	ball_tree	15	l1	29	2	uniform	{'algorithm': 'ball_tree', 'leaf_size': np.int64(15), 'metric': 'l1', 'n_neighbors': np.int64(29), 'p': 2, 'weights': 'uniform'}	-27.13122180909464	-58660409099212.33	-26.07166137316502	-25.2538617264212	-23.00066147482856	-11732081819862.756	23464163639674.785	3301	0.7005733946540555	0.7180737493921523	0.6966901101987928	0.6858944617615377	0.7417122127916109	0.7085887857596298	0.019534499071442866	2245	-0.06259293059506053	-0.0595749559788876	-0.06346520685276559	-0.058907689539217094	-0.056359776945867704	-0.06018011198235971	0.0025765781346104096	2245	-0.08615161769147936	-0.08295060937572106	-0.086457305610554	-0.08126944072888205	-0.07949645392496472	-0.08326508546632023	0.0027131684267754836	2245
211	0.033466672897338866	0.0038850407399824193	0.9644639015197753	0.0499186320513765	ball_tree	15	l1	29	2	distance	{'algorithm': 'ball_tree', 'leaf_size': np.int64(15), 'metric': 'l1', 'n_neighbors': np.int64(29), 'p': 2, 'weights': 'distance'}	-27.0074577315309	-58401435755753.75	-25.987717304976353	-25.180845606847463	-22.874074319640055	-11680287151170.959	23360574302291.39	3169	0.7052370435601296	0.7209650196263526	0.6993150293612227	0.6880024750420589	0.7453547808826237	0.7117748696944776	0.01987554693777074	1981	-0.06210811016269612	-0.05925981168553001	-0.06316430301985604	-0.058726027803185976	-0.05594647589832168	-0.05984094571391797	0.0025664135392390475	2113	-0.0854780675546395	-0.08252416682856181	-0.08608238117137158	-0.08099627543538453	-0.07893390420013649	-0.08280295903801878	0.00269155089786698	2113
212	0.04018735885620117	0.003597333975953855	0.9370625972747803	0.11145750143934964	ball_tree	15	l1	37	1	uniform	{'algorithm': 'ball_tree', 'leaf_size': np.int64(15), 'metric': 'l1', 'n_neighbors': np.int64(37), 'p': 1, 'weights': 'uniform'}	-27.331329459866264	-57626351238403.38	-26.335108594565128	-25.179461453060426	-23.128546564280324	-11525270247701.07	23050540495351.156	2377	0.6920907927341946	0.7148871621505359	0.6872217810783765	0.6855012836954308	0.735334980600929	0.7030072000518934	0.01929260689003237	2509	-0.06342358633290637	-0.059838497740916	-0.06453751222433111	-0.058955298532172955	-0.05719078622910867	-0.060789136211887015	0.0027642520473862477	2509	-0.08736341079731745	-0.08341808379819186	-0.08779639068374674	-0.08132028887479008	-0.08047186992910282	-0.0840740088166298	0.0030220823240979223	2509
213	0.035203409194946286	0.0038746529475884497	1.0134456157684326	0.11894330719366056	ball_tree	15	l1	37	1	distance	{'algorithm': 'ball_tree', 'leaf_size': np.int64(15), 'metric': 'l1', 'n_neighbors': np.int64(37), 'p': 1, 'weights': 'distance'}	-27.193754702877655	-57505993176471.47	-26.21020948038662	-25.110856304824292	-22.993687655207996	-11501198635314.596	23002397270578.438	2245	0.6974774987017984	0.7185841370460027	0.6910880022619721	0.6880946281361633	0.7397891122690077	0.7070066756829888	0.019547893390161757	2377	-0.06287318262362859	-0.059438900384447886	-0.06413078724257758	-0.058701972302890815	-0.056659516636282346	-0.06036087183796544	0.00275049002904173	2377	-0.08659585103278078	-0.08287549018151327	-0.08725208208833876	-0.08098431282665913	-0.079791853407537	-0.0834999179073658	0.0029709075784951446	2377
214	0.03482165336608887	0.003835010993982535	0.9894525527954101	0.07683028043104745	ball_tree	15	l1	37	2	uniform	{'algorithm': 'ball_tree', 'leaf_size': np.int64(15), 'metric': 'l1', 'n_neighbors': np.int64(37), 'p': 2, 'weights': 'uniform'}	-27.331329459866264	-57626351238403.38	-26.335108594565128	-25.179461453060426	-23.128546564280324	-11525270247701.07	23050540495351.156	2377	0.6920907927341946	0.7148871621505359	0.6872217810783765	0.6855012836954308	0.735334980600929	0.7030072000518934	0.01929260689003237	2509	-0.06342358633290637	-0.059838497740916	-0.06453751222433111	-0.058955298532172955	-0.05719078622910867	-0.060789136211887015	0.0027642520473862477	2509	-0.08736341079731745	-0.08341808379819186	-0.08779639068374674	-0.08132028887479008	-0.08047186992910282	-0.0840740088166298	0.0030220823240979223	2509
215	0.032778358459472655	0.003910943309414301	0.9855196952819825	0.0855242600553688	ball_tree	15	l1	37	2	distance	{'algorithm': 'ball_tree', 'leaf_size': np.int64(15), 'metric': 'l1', 'n_neighbors': np.int64(37), 'p': 2, 'weights': 'distance'}	-27.193754702877655	-57505993176471.47	-26.21020948038662	-25.110856304824292	-22.993687655207996	-11501198635314.596	23002397270578.438	2245	0.6974774987017984	0.7185841370460027	0.6910880022619721	0.6880946281361633	0.7397891122690077	0.7070066756829888	0.019547893390161757	2377	-0.06287318262362859	-0.059438900384447886	-0.06413078724257758	-0.058701972302890815	-0.056659516636282346	-0.06036087183796544	0.00275049002904173	2377	-0.08659585103278078	-0.08287549018151327	-0.08725208208833876	-0.08098431282665913	-0.079791853407537	-0.0834999179073658	0.0029709075784951446	2377
216	0.03395843505859375	0.004194238089332171	1.0193376064300537	0.10247177834011416	ball_tree	15	l1	45	1	uniform	{'algorithm': 'ball_tree', 'leaf_size': np.int64(15), 'metric': 'l1', 'n_neighbors': np.int64(45), 'p': 1, 'weights': 'uniform'}	-27.495308649487075	-56942535105734.89	-26.54670432882916	-25.227134285509845	-23.327738204895073	-11388507021167.496	22777014042283.695	1981	0.6854536210439834	0.7107663884540183	0.6784843730291013	0.6826922943068541	0.7253117148796071	0.6965416783427127	0.018280449163554476	2773	-0.06413260886059959	-0.060168050306651205	-0.0655599722989514	-0.05917103109052412	-0.058500244789786944	-0.06150638146930265	0.0028146231844964767	2773	-0.08829997657765097	-0.08401874753578281	-0.08901423306795568	-0.08168264335051206	-0.08198150558839372	-0.08499942122405905	0.0031010621055805516	2773
217	0.028986167907714844	0.003815453640337756	0.9207446575164795	0.06860243005869808	ball_tree	15	l1	45	1	distance	{'algorithm': 'ball_tree', 'leaf_size': np.int64(15), 'metric': 'l1', 'n_neighbors': np.int64(45), 'p': 1, 'weights': 'distance'}	-27.34733583681514	-56914456297838.76	-26.39993412707714	-25.149474951218814	-23.17727216237755	-11382891259588.166	22765782519125.293	1849	0.6914434149468267	0.715163345468316	0.6833222530829898	0.685950525242601	0.7310909203481397	0.7013940918177747	0.018631183778078937	2641	-0.0635072514204379	-0.05967350067306793	-0.06505835044844568	-0.05884424748750818	-0.05777869642953477	-0.06097240929179889	0.0028119878329875454	2641	-0.08745520317259174	-0.08337767126309492	-0.08834199131292036	-0.08126218767135593	-0.0811145109275185	-0.08431031286949629	0.003050206672720797	2641
218	0.033855104446411134	0.0018702293303059661	1.0215668678283691	0.08908710566214638	ball_tree	15	l1	45	2	uniform	{'algorithm': 'ball_tree', 'leaf_size': np.int64(15), 'metric': 'l1', 'n_neighbors': np.int64(45), 'p': 2, 'weights': 'uniform'}	-27.495308649487075	-56942535105734.89	-26.54670432882916	-25.227134285509845	-23.327738204895073	-11388507021167.496	22777014042283.695	1981	0.6854536210439834	0.7107663884540183	0.6784843730291013	0.6826922943068541	0.7253117148796071	0.6965416783427127	0.018280449163554476	2773	-0.06413260886059959	-0.060168050306651205	-0.0655599722989514	-0.05917103109052412	-0.058500244789786944	-0.06150638146930265	0.0028146231844964767	2773	-0.08829997657765097	-0.08401874753578281	-0.08901423306795568	-0.08168264335051206	-0.08198150558839372	-0.08499942122405905	0.0031010621055805516	2773
219	0.03493657112121582	0.003442546418210077	1.086383581161499	0.06441333990366807	ball_tree	15	l1	45	2	distance	{'algorithm': 'ball_tree', 'leaf_size': np.int64(15), 'metric': 'l1', 'n_neighbors': np.int64(45), 'p': 2, 'weights': 'distance'}	-27.34733583681514	-56914456297838.76	-26.39993412707714	-25.149474951218814	-23.17727216237755	-11382891259588.166	22765782519125.293	1849	0.6914434149468267	0.715163345468316	0.6833222530829898	0.685950525242601	0.7310909203481397	0.7013940918177747	0.018631183778078937	2641	-0.0635072514204379	-0.05967350067306793	-0.06505835044844568	-0.05884424748750818	-0.05777869642953477	-0.06097240929179889	0.0028119878329875454	2641	-0.08745520317259174	-0.08337767126309492	-0.08834199131292036	-0.08126218767135593	-0.0811145109275185	-0.08431031286949629	0.003050206672720797	2641
220	0.03558239936828613	0.006356841055996722	0.9778278827667236	0.0633443914557523	ball_tree	15	l1	53	1	uniform	{'algorithm': 'ball_tree', 'leaf_size': np.int64(15), 'metric': 'l1', 'n_neighbors': np.int64(53), 'p': 1, 'weights': 'uniform'}	-27.622096661913865	-58072151099391.78	-26.696335721140617	-25.410217609809287	-23.55651794621881	-11614430219899.014	23228860439746.383	3037	0.678383694812657	0.7032839004797409	0.6728418573801448	0.6791504371166337	0.7173196135649847	0.6901959006708321	0.01714458999836682	3301	-0.06485614119237179	-0.06098860961146404	-0.06607609783021318	-0.05950805546765368	-0.05927990481594322	-0.06214176178352918	0.002803685071349035	3301	-0.08928680292817509	-0.08509859281374783	-0.08979192416102644	-0.08213725790410317	-0.08316558734293275	-0.08589603302999707	0.0031271368119339432	3301
221	0.03360896110534668	0.004870738561563809	1.0288487434387208	0.11463969141280948	ball_tree	15	l1	53	1	distance	{'algorithm': 'ball_tree', 'leaf_size': np.int64(15), 'metric': 'l1', 'n_neighbors': np.int64(53), 'p': 1, 'weights': 'distance'}	-27.475863724507583	-57930547732000.266	-26.53341959195954	-25.306911121982566	-23.38501929169361	-11586109546420.592	23172219092789.836	2773	0.6849675066526186	0.7087237163035807	0.6782898762190825	0.6830195751545722	0.7241494871360907	0.695830032293189	0.01765218377683271	2905	-0.06413987577949085	-0.060353259752732646	-0.06554186165241385	-0.059145588717682704	-0.05845952065070087	-0.06152802131060418	0.002807292080766673	2905	-0.08836818165154187	-0.08431491091152733	-0.08904115301429706	-0.08164050749754101	-0.0821547576208196	-0.08510390213914536	0.003081315569027529	2905
222	0.035824012756347653	0.00564445302735269	1.0485092639923095	0.08824548946433942	ball_tree	15	l1	53	2	uniform	{'algorithm': 'ball_tree', 'leaf_size': np.int64(15), 'metric': 'l1', 'n_neighbors': np.int64(53), 'p': 2, 'weights': 'uniform'}	-27.622096661913865	-58072151099391.78	-26.696335721140617	-25.410217609809287	-23.55651794621881	-11614430219899.014	23228860439746.383	3037	0.678383694812657	0.7032839004797409	0.6728418573801448	0.6791504371166337	0.7173196135649847	0.6901959006708321	0.01714458999836682	3301	-0.06485614119237179	-0.06098860961146404	-0.06607609783021318	-0.05950805546765368	-0.05927990481594322	-0.06214176178352918	0.002803685071349035	3301	-0.08928680292817509	-0.08509859281374783	-0.08979192416102644	-0.08213725790410317	-0.08316558734293275	-0.08589603302999707	0.0031271368119339432	3301
223	0.03557887077331543	0.0024357456684572193	1.0127086162567138	0.05696381533617759	ball_tree	15	l1	53	2	distance	{'algorithm': 'ball_tree', 'leaf_size': np.int64(15), 'metric': 'l1', 'n_neighbors': np.int64(53), 'p': 2, 'weights': 'distance'}	-27.475863724507583	-57930547732000.266	-26.53341959195954	-25.306911121982566	-23.38501929169361	-11586109546420.592	23172219092789.836	2773	0.6849675066526186	0.7087237163035807	0.6782898762190825	0.6830195751545722	0.7241494871360907	0.695830032293189	0.01765218377683271	2905	-0.06413987577949085	-0.060353259752732646	-0.06554186165241385	-0.059145588717682704	-0.05845952065070087	-0.06152802131060418	0.002807292080766673	2905	-0.08836818165154187	-0.08431491091152733	-0.08904115301429706	-0.08164050749754101	-0.0821547576208196	-0.08510390213914536	0.003081315569027529	2905
224	0.031078052520751954	0.0011687984293508842	0.5286049365997314	0.033501460289698574	ball_tree	15	l2	5	1	uniform	{'algorithm': 'ball_tree', 'leaf_size': np.int64(15), 'metric': 'l2', 'n_neighbors': np.int64(5), 'p': 1, 'weights': 'uniform'}	-27.303554327849334	-44400348227588.21	-27.584556142717283	-25.901343706501763	-23.605305769805362	-8880069645538.52	17760139291024.848	1	0.7046430063841449	0.7092403598053691	0.6447142822668996	0.6636416450798447	0.7359856474741031	0.6916449882020723	0.0329585134033463	3169	-0.061439232985794165	-0.059355118639175794	-0.07004295085081098	-0.06079303873004891	-0.05626785890959134	-0.06157964002308425	0.0045919407636024236	3169	-0.08556415637896224	-0.08424010206749505	-0.09357229600454463	-0.08409895203160511	-0.0803728908476878	-0.08556967946605896	0.00435842469605234	3169
225	0.03236079216003418	0.004604772137656652	0.5577778816223145	0.037987432862402304	ball_tree	15	l2	5	1	distance	{'algorithm': 'ball_tree', 'leaf_size': np.int64(15), 'metric': 'l2', 'n_neighbors': np.int64(5), 'p': 1, 'weights': 'distance'}	-27.335455064063503	-45140266941217.95	-27.53389239598864	-25.933123817109756	-23.551496409166013	-9028053388264.46	18056106776476.746	133	0.7041774668302954	0.7094105291634776	0.6460147525532742	0.6620175536310307	0.7367447400403105	0.6916730084436777	0.03306528221880288	3037	-0.06150263440504804	-0.059269024008901605	-0.06986345065214915	-0.060965645476185194	-0.0561906558626443	-0.06155828208098566	0.0045471365395170615	3037	-0.08563156262984958	-0.08421544736966578	-0.09340088530050218	-0.08430174157254537	-0.08025726383579235	-0.08556138014167106	0.0043126474665769274	3037
226	0.02888484001159668	0.004490393662575544	0.5341153144836426	0.04077199658358363	ball_tree	15	l2	5	2	uniform	{'algorithm': 'ball_tree', 'leaf_size': np.int64(15), 'metric': 'l2', 'n_neighbors': np.int64(5), 'p': 2, 'weights': 'uniform'}	-27.303554327849334	-44400348227588.21	-27.584556142717283	-25.901343706501763	-23.605305769805362	-8880069645538.52	17760139291024.848	1	0.7046430063841449	0.7092403598053691	0.6447142822668996	0.6636416450798447	0.7359856474741031	0.6916449882020723	0.0329585134033463	3169	-0.061439232985794165	-0.059355118639175794	-0.07004295085081098	-0.06079303873004891	-0.05626785890959134	-0.06157964002308425	0.0045919407636024236	3169	-0.08556415637896224	-0.08424010206749505	-0.09357229600454463	-0.08409895203160511	-0.0803728908476878	-0.08556967946605896	0.00435842469605234	3169
227	0.031199169158935548	0.005779663756055713	0.5196954250335694	0.04843999699293799	ball_tree	15	l2	5	2	distance	{'algorithm': 'ball_tree', 'leaf_size': np.int64(15), 'metric': 'l2', 'n_neighbors': np.int64(5), 'p': 2, 'weights': 'distance'}	-27.335455064063503	-45140266941217.95	-27.53389239598864	-25.933123817109756	-23.551496409166013	-9028053388264.46	18056106776476.746	133	0.7041774668302954	0.7094105291634776	0.6460147525532742	0.6620175536310307	0.7367447400403105	0.6916730084436777	0.03306528221880288	3037	-0.06150263440504804	-0.059269024008901605	-0.06986345065214915	-0.060965645476185194	-0.0561906558626443	-0.06155828208098566	0.0045471365395170615	3037	-0.08563156262984958	-0.08421544736966578	-0.09340088530050218	-0.08430174157254537	-0.08025726383579235	-0.08556138014167106	0.0043126474665769274	3037
228	0.03351259231567383	0.003237573148909787	0.5843156337738037	0.05139770264087113	ball_tree	15	l2	13	1	uniform	{'algorithm': 'ball_tree', 'leaf_size': np.int64(15), 'metric': 'l2', 'n_neighbors': np.int64(13), 'p': 1, 'weights': 'uniform'}	-26.566744764130878	-54389700608412.26	-26.47709991980136	-24.77951552556535	-22.704277295964147	-10877940121702.559	21755880243354.85	661	0.7244687772882283	0.7383635253066276	0.6838632623990331	0.694271512323587	0.7539615477616608	0.7189857250158274	0.02635621699844418	925	-0.06054933391746415	-0.056264188469991296	-0.06574699192646388	-0.05842104714024012	-0.05509114241577296	-0.05921454077398649	0.0037627440965439566	1321	-0.0826425393266217	-0.07990996995789247	-0.08826649773805344	-0.08017840788917621	-0.07758849252446054	-0.08171718148724087	0.0036449894576899918	925
229	0.03922214508056641	0.008776821196271399	0.5698787689208984	0.049374470032533695	ball_tree	15	l2	13	1	distance	{'algorithm': 'ball_tree', 'leaf_size': np.int64(15), 'metric': 'l2', 'n_neighbors': np.int64(13), 'p': 1, 'weights': 'distance'}	-26.522787060680386	-54335331979545.16	-26.42343906144115	-24.73106391055009	-22.59758247461411	-10867066395929.086	21734132791808.035	529	0.7258107676493568	0.7387885290303046	0.6846918830829317	0.694682350475393	0.7558323913857887	0.7199611843247549	0.026677230293337167	661	-0.060393445311724935	-0.056242946488265416	-0.06567450950218326	-0.058460132583745404	-0.05494853342103351	-0.05914391346139051	0.0037601700451931615	1057	-0.08244103609436239	-0.07984504048261	-0.08815074492278216	-0.08012451787892567	-0.07729294334113265	-0.08157085654396257	0.003672138927388474	661
230	0.03768248558044433	0.006776965721891066	0.5818956375122071	0.008347568541728918	ball_tree	15	l2	13	2	uniform	{'algorithm': 'ball_tree', 'leaf_size': np.int64(15), 'metric': 'l2', 'n_neighbors': np.int64(13), 'p': 2, 'weights': 'uniform'}	-26.566744764130878	-54389700608412.26	-26.47709991980136	-24.77951552556535	-22.704277295964147	-10877940121702.559	21755880243354.85	661	0.7244687772882283	0.7383635253066276	0.6838632623990331	0.694271512323587	0.7539615477616608	0.7189857250158274	0.02635621699844418	925	-0.06054933391746415	-0.056264188469991296	-0.06574699192646388	-0.05842104714024012	-0.05509114241577296	-0.05921454077398649	0.0037627440965439566	1321	-0.0826425393266217	-0.07990996995789247	-0.08826649773805344	-0.08017840788917621	-0.07758849252446054	-0.08171718148724087	0.0036449894576899918	925
231	0.033861398696899414	0.001486350910169396	0.5741264343261718	0.018517833373386975	ball_tree	15	l2	13	2	distance	{'algorithm': 'ball_tree', 'leaf_size': np.int64(15), 'metric': 'l2', 'n_neighbors': np.int64(13), 'p': 2, 'weights': 'distance'}	-26.522787060680386	-54335331979545.16	-26.42343906144115	-24.73106391055009	-22.59758247461411	-10867066395929.086	21734132791808.035	529	0.7258107676493568	0.7387885290303046	0.6846918830829317	0.694682350475393	0.7558323913857887	0.7199611843247549	0.026677230293337167	661	-0.060393445311724935	-0.056242946488265416	-0.06567450950218326	-0.058460132583745404	-0.05494853342103351	-0.05914391346139051	0.0037601700451931615	1057	-0.08244103609436239	-0.07984504048261	-0.08815074492278216	-0.08012451787892567	-0.07729294334113265	-0.08157085654396257	0.003672138927388474	661
232	0.033937501907348636	0.003445627724994831	0.6028494358062744	0.04437042659307168	ball_tree	15	l2	21	1	uniform	{'algorithm': 'ball_tree', 'leaf_size': np.int64(15), 'metric': 'l2', 'n_neighbors': np.int64(21), 'p': 1, 'weights': 'uniform'}	-26.60876512762278	-57749906351131.43	-26.16928527972225	-24.906842361574718	-22.951570147339297	-11549981270246.414	23099962540442.508	2509	0.7230473683962652	0.7386382927298542	0.6931086607218128	0.6971952921544697	0.7531565696078326	0.7210292367220469	0.023211775912798466	529	-0.06036954961694877	-0.0566619790992607	-0.06461024957774718	-0.05782612550392407	-0.05481004150806294	-0.05885558906118874	0.003395478437883002	661	-0.08285543304012795	-0.07986799869940657	-0.08696624676842793	-0.07979410092159615	-0.07771531424323948	-0.0814398187345596	0.003212360805523967	529
233	0.035890626907348636	0.001567980063688743	0.6185804843902588	0.02770896362348188	ball_tree	15	l2	21	1	distance	{'algorithm': 'ball_tree', 'leaf_size': np.int64(15), 'metric': 'l2', 'n_neighbors': np.int64(21), 'p': 1, 'weights': 'distance'}	-26.527475310373017	-57401653252225.5	-26.112436250453413	-24.824376212236473	-22.81084390832409	-11480330650465.156	22960661300880.17	2135	0.725339894627145	0.7397323026525249	0.6941003344484786	0.6986571440902543	0.7557867003477567	0.7227232752332319	0.02361268810815552	133	-0.06016208622835886	-0.0565396994120601	-0.06454289569536786	-0.057728440115880214	-0.05458822628504307	-0.05871226954734202	0.0034291072849603325	265	-0.08251179490466677	-0.0797006673580016	-0.08682562382891168	-0.07960125668360077	-0.07730017490971097	-0.08118790353697836	0.0032674250415941106	133
234	0.03531270027160645	0.0027683427120752746	0.6063050746917724	0.04331706435117753	ball_tree	15	l2	21	2	uniform	{'algorithm': 'ball_tree', 'leaf_size': np.int64(15), 'metric': 'l2', 'n_neighbors': np.int64(21), 'p': 2, 'weights': 'uniform'}	-26.60876512762278	-57749906351131.43	-26.16928527972225	-24.906842361574718	-22.951570147339297	-11549981270246.414	23099962540442.508	2509	0.7230473683962652	0.7386382927298542	0.6931086607218128	0.6971952921544697	0.7531565696078326	0.7210292367220469	0.023211775912798466	529	-0.06036954961694877	-0.0566619790992607	-0.06461024957774718	-0.05782612550392407	-0.05481004150806294	-0.05885558906118874	0.003395478437883002	661	-0.08285543304012795	-0.07986799869940657	-0.08696624676842793	-0.07979410092159615	-0.07771531424323948	-0.0814398187345596	0.003212360805523967	529
235	0.034877681732177736	0.004987489749403391	0.5893877506256103	0.04094465462397929	ball_tree	15	l2	21	2	distance	{'algorithm': 'ball_tree', 'leaf_size': np.int64(15), 'metric': 'l2', 'n_neighbors': np.int64(21), 'p': 2, 'weights': 'distance'}	-26.527475310373017	-57401653252225.5	-26.112436250453413	-24.824376212236473	-22.81084390832409	-11480330650465.156	22960661300880.17	2135	0.725339894627145	0.7397323026525249	0.6941003344484786	0.6986571440902543	0.7557867003477567	0.7227232752332319	0.02361268810815552	133	-0.06016208622835886	-0.0565396994120601	-0.06454289569536786	-0.057728440115880214	-0.05458822628504307	-0.05871226954734202	0.0034291072849603325	265	-0.08251179490466677	-0.0797006673580016	-0.08682562382891168	-0.07960125668360077	-0.07730017490971097	-0.08118790353697836	0.0032674250415941106	133
236	0.03243546485900879	0.006574198219187006	0.6298815727233886	0.03603081938357521	ball_tree	15	l2	29	1	uniform	{'algorithm': 'ball_tree', 'leaf_size': np.int64(15), 'metric': 'l2', 'n_neighbors': np.int64(29), 'p': 1, 'weights': 'uniform'}	-26.80653067697016	-54943440771463.92	-25.99764127183005	-24.848929807656013	-23.11930809714812	-10988688154312.94	21977376308575.492	925	0.7185638776401011	0.7389375781518357	0.69863582273701	0.6999824634771188	0.75153143051763	0.7215302345047391	0.020977831987836544	397	-0.06078781479513664	-0.05677752556405137	-0.06373812216553029	-0.05753496080001368	-0.054778345882531124	-0.05872335384145262	0.003167696761859868	397	-0.08352339955635948	-0.07982225715832131	-0.08617955054928723	-0.0794260188479579	-0.07797072108054895	-0.08138438943849498	0.0030165390317867338	397
237	0.03616242408752442	0.0057610309765575895	0.5706169605255127	0.08387808286282977	ball_tree	15	l2	29	1	distance	{'algorithm': 'ball_tree', 'leaf_size': np.int64(15), 'metric': 'l2', 'n_neighbors': np.int64(29), 'p': 1, 'weights': 'distance'}	-26.692260508632188	-54930291909838.87	-25.938931637380314	-24.76910395880326	-22.96232813241433	-10986058381987.846	21972116763925.51	793	0.7217594275562946	0.7404287843212256	0.6996959596930303	0.7015405937089306	0.7543960418697554	0.7235641614298473	0.02141497611668401	23	-0.06048637954424692	-0.05660720072994415	-0.06368472862657118	-0.057426018343466	-0.0545423388076794	-0.05854933321038153	0.003200442268976353	1	-0.08304786507914426	-0.07959395561342936	-0.08602783607357993	-0.07921950228582096	-0.07751995315773537	-0.08108182244194198	0.0030560520727468984	1
238	0.03260416984558105	0.0028123326335401434	0.6208456039428711	0.05422703050898725	ball_tree	15	l2	29	2	uniform	{'algorithm': 'ball_tree', 'leaf_size': np.int64(15), 'metric': 'l2', 'n_neighbors': np.int64(29), 'p': 2, 'weights': 'uniform'}	-26.80653067697016	-54943440771463.92	-25.99764127183005	-24.848929807656013	-23.11930809714812	-10988688154312.94	21977376308575.492	925	0.7185638776401011	0.7389375781518357	0.69863582273701	0.6999824634771188	0.75153143051763	0.7215302345047391	0.020977831987836544	397	-0.06078781479513664	-0.05677752556405137	-0.06373812216553029	-0.05753496080001368	-0.054778345882531124	-0.05872335384145262	0.003167696761859868	397	-0.08352339955635948	-0.07982225715832131	-0.08617955054928723	-0.0794260188479579	-0.07797072108054895	-0.08138438943849498	0.0030165390317867338	397
239	0.0341792106628418	0.0027090123729876514	0.5938610553741455	0.052837099428972606	ball_tree	15	l2	29	2	distance	{'algorithm': 'ball_tree', 'leaf_size': np.int64(15), 'metric': 'l2', 'n_neighbors': np.int64(29), 'p': 2, 'weights': 'distance'}	-26.692260508632188	-54930291909838.87	-25.938931637380314	-24.76910395880326	-22.96232813241433	-10986058381987.846	21972116763925.51	793	0.7217594275562946	0.7404287843212256	0.6996959596930303	0.7015405937089306	0.7543960418697554	0.7235641614298473	0.02141497611668401	23	-0.06048637954424692	-0.05660720072994415	-0.06368472862657118	-0.057426018343466	-0.0545423388076794	-0.05854933321038153	0.003200442268976353	1	-0.08304786507914426	-0.07959395561342936	-0.08602783607357993	-0.07921950228582096	-0.07751995315773537	-0.08108182244194198	0.0030560520727468984	1
240	0.032298612594604495	0.0023399219125427367	0.5707035541534424	0.08292986838167786	ball_tree	15	l2	37	1	uniform	{'algorithm': 'ball_tree', 'leaf_size': np.int64(15), 'metric': 'l2', 'n_neighbors': np.int64(37), 'p': 1, 'weights': 'uniform'}	-26.97555670242074	-56573890400668.984	-26.14741849120844	-24.949331144625805	-23.18622665940215	-11314778080154.05	22629556160257.47	1717	0.7170866053490692	0.7378198647629775	0.6941760490498107	0.699066982549102	0.7499304531989794	0.7196159909819878	0.021569412717582205	793	-0.060667885754135474	-0.05686082904167933	-0.06424975060965915	-0.05748275759730043	-0.05496604888680318	-0.05884545437791552	0.0032672049549139484	529	-0.08374232190092264	-0.07999295027037742	-0.08681487786369434	-0.07954710780360633	-0.0782215152166418	-0.08166375461104851	0.0031614966595949223	793
241	0.03250699043273926	0.0019872868479932195	0.5981690406799316	0.0351935091964033	ball_tree	15	l2	37	1	distance	{'algorithm': 'ball_tree', 'leaf_size': np.int64(15), 'metric': 'l2', 'n_neighbors': np.int64(37), 'p': 1, 'weights': 'distance'}	-26.84778060893056	-56395158493703.54	-26.059513295877483	-24.857630590007307	-23.03137891557899	-11279031698760.87	22558063397471.336	1585	0.720403857728624	0.7398755250380783	0.6961245225379021	0.7013015140492764	0.7530309049708501	0.7221472648649462	0.02183052151776941	265	-0.060384679931957556	-0.05662208094550831	-0.06410080487015711	-0.05729418548559322	-0.05467607826712131	-0.0586155659000675	0.003300218244018601	133	-0.08324992115422565	-0.07967873515006096	-0.08653787734974219	-0.0792512251597822	-0.0777350936315549	-0.08129057048907318	0.003186585713129185	265
242	0.03477568626403808	0.002849041907821545	0.5836155414581299	0.07437073092921387	ball_tree	15	l2	37	2	uniform	{'algorithm': 'ball_tree', 'leaf_size': np.int64(15), 'metric': 'l2', 'n_neighbors': np.int64(37), 'p': 2, 'weights': 'uniform'}	-26.97555670242074	-56573890400668.984	-26.14741849120844	-24.949331144625805	-23.18622665940215	-11314778080154.05	22629556160257.47	1717	0.7170866053490692	0.7378198647629775	0.6941760490498107	0.699066982549102	0.7499304531989794	0.7196159909819878	0.021569412717582205	793	-0.060667885754135474	-0.05686082904167933	-0.06424975060965915	-0.05748275759730043	-0.05496604888680318	-0.05884545437791552	0.0032672049549139484	529	-0.08374232190092264	-0.07999295027037742	-0.08681487786369434	-0.07954710780360633	-0.0782215152166418	-0.08166375461104851	0.0031614966595949223	793
243	0.03300490379333496	0.0026060875262322557	0.6024911880493165	0.10563548328301194	ball_tree	15	l2	37	2	distance	{'algorithm': 'ball_tree', 'leaf_size': np.int64(15), 'metric': 'l2', 'n_neighbors': np.int64(37), 'p': 2, 'weights': 'distance'}	-26.84778060893056	-56395158493703.54	-26.059513295877483	-24.857630590007307	-23.03137891557899	-11279031698760.87	22558063397471.336	1585	0.720403857728624	0.7398755250380783	0.6961245225379021	0.7013015140492764	0.7530309049708501	0.7221472648649462	0.02183052151776941	265	-0.060384679931957556	-0.05662208094550831	-0.06410080487015711	-0.05729418548559322	-0.05467607826712131	-0.0586155659000675	0.003300218244018601	133	-0.08324992115422565	-0.07967873515006096	-0.08653787734974219	-0.0792512251597822	-0.0777350936315549	-0.08129057048907318	0.003186585713129185	265
244	0.032710933685302736	0.002185475271445425	0.6190773963928222	0.041318602938923615	ball_tree	15	l2	45	1	uniform	{'algorithm': 'ball_tree', 'leaf_size': np.int64(15), 'metric': 'l2', 'n_neighbors': np.int64(45), 'p': 1, 'weights': 'uniform'}	-27.146445000103647	-56314651393425.63	-26.404320750962917	-25.207849300069558	-23.36232579146018	-11262930278705.55	22525860557360.04	1453	0.7131270923314177	0.7352413908204856	0.6899213255185452	0.6948347481451066	0.7455844710147626	0.7157418055660635	0.021824103515903512	1321	-0.061001451648701695	-0.05709615198894958	-0.06468127490203376	-0.057851383153944134	-0.055302907238828976	-0.05918663378649164	0.003308201479843561	1189	-0.08432629338417269	-0.08038534286786278	-0.08741669052667424	-0.0801045185209641	-0.07889829695569714	-0.08222622845107419	0.003172280254876553	1321
245	0.031243610382080077	0.0037019472566223507	0.6103904724121094	0.09438257900374493	ball_tree	15	l2	45	1	distance	{'algorithm': 'ball_tree', 'leaf_size': np.int64(15), 'metric': 'l2', 'n_neighbors': np.int64(45), 'p': 1, 'weights': 'distance'}	-27.004575265252644	-56182385259143.73	-26.28367179335361	-25.081212362853446	-23.19778616387575	-11236477051849.059	22472954103647.336	1321	0.7171509341861226	0.7378953896920011	0.6924818855315963	0.6980102780848971	0.749309933090375	0.7189696841169985	0.022013273567139165	1057	-0.06062116833766198	-0.056797064268518715	-0.06448859689421609	-0.05756091677278913	-0.05493800715199132	-0.058881150685035445	0.0033498038484976625	793	-0.08373280069665427	-0.07998142785463021	-0.08705500861377023	-0.0796866473649527	-0.07831850413551451	-0.08175487773310439	0.0032010914211044756	1057
246	0.030736541748046874	0.0020319165549751205	0.6188060283660889	0.05468102728648509	ball_tree	15	l2	45	2	uniform	{'algorithm': 'ball_tree', 'leaf_size': np.int64(15), 'metric': 'l2', 'n_neighbors': np.int64(45), 'p': 2, 'weights': 'uniform'}	-27.146445000103647	-56314651393425.63	-26.404320750962917	-25.207849300069558	-23.36232579146018	-11262930278705.55	22525860557360.04	1453	0.7131270923314177	0.7352413908204856	0.6899213255185452	0.6948347481451066	0.7455844710147626	0.7157418055660635	0.021824103515903512	1321	-0.061001451648701695	-0.05709615198894958	-0.06468127490203376	-0.057851383153944134	-0.055302907238828976	-0.05918663378649164	0.003308201479843561	1189	-0.08432629338417269	-0.08038534286786278	-0.08741669052667424	-0.0801045185209641	-0.07889829695569714	-0.08222622845107419	0.003172280254876553	1321
247	0.029293394088745116	0.005037531464081501	0.4803463459014893	0.04995554076944999	ball_tree	15	l2	45	2	distance	{'algorithm': 'ball_tree', 'leaf_size': np.int64(15), 'metric': 'l2', 'n_neighbors': np.int64(45), 'p': 2, 'weights': 'distance'}	-27.004575265252644	-56182385259143.73	-26.28367179335361	-25.081212362853446	-23.19778616387575	-11236477051849.059	22472954103647.336	1321	0.7171509341861226	0.7378953896920011	0.6924818855315963	0.6980102780848971	0.749309933090375	0.7189696841169985	0.022013273567139165	1057	-0.06062116833766198	-0.056797064268518715	-0.06448859689421609	-0.05756091677278913	-0.05493800715199132	-0.058881150685035445	0.0033498038484976625	793	-0.08373280069665427	-0.07998142785463021	-0.08705500861377023	-0.0796866473649527	-0.07831850413551451	-0.08175487773310439	0.0032010914211044756	1057
248	0.032454633712768556	0.0013611615868088474	0.681254243850708	0.058388582695136415	ball_tree	15	l2	53	1	uniform	{'algorithm': 'ball_tree', 'leaf_size': np.int64(15), 'metric': 'l2', 'n_neighbors': np.int64(53), 'p': 1, 'weights': 'uniform'}	-27.215353990724005	-58061193055972.445	-26.51470386018727	-25.278594663772076	-23.584789673782332	-11612238611215.01	23224477222378.72	2905	0.7084865842436588	0.7312107882562449	0.6890923045234549	0.6909806171696466	0.741576146197432	0.7122692880780874	0.02108251069424667	1849	-0.06160201387753346	-0.05749740252400054	-0.064549953687214	-0.058200483697856124	-0.05562902173443911	-0.05949577510420865	0.0031813210255643553	1453	-0.08500559596813223	-0.08099491236231667	-0.08753347040151814	-0.08060877746458438	-0.07951739062438559	-0.0827320293641874	0.0030358727731025783	1849
249	0.02968120574951172	0.0029600276568177465	0.6865731716156006	0.0471045847850311	ball_tree	15	l2	53	1	distance	{'algorithm': 'ball_tree', 'leaf_size': np.int64(15), 'metric': 'l2', 'n_neighbors': np.int64(53), 'p': 1, 'weights': 'distance'}	-27.07059154356263	-57785817757957.91	-26.379044616327874	-25.139092157624088	-23.397048723213558	-11557163551611.98	23114327103172.965	2641	0.7133509495516281	0.7345023446309509	0.6919818727447165	0.6950910155036767	0.7459161767904496	0.7161684718442844	0.021252039970717323	1189	-0.061091762863546346	-0.0571668283039359	-0.06433162225642332	-0.05781516876285469	-0.055203029866205074	-0.05912168241059307	0.0032220788457751268	925	-0.08429338554733938	-0.08049745835512526	-0.08712575393871501	-0.08007087693698396	-0.07884684656492187	-0.08216686426861709	0.0030762079273118155	1189
250	0.031506824493408206	0.0022224994327479336	0.650505542755127	0.057868705857918805	ball_tree	15	l2	53	2	uniform	{'algorithm': 'ball_tree', 'leaf_size': np.int64(15), 'metric': 'l2', 'n_neighbors': np.int64(53), 'p': 2, 'weights': 'uniform'}	-27.215353990724005	-58061193055972.445	-26.51470386018727	-25.278594663772076	-23.584789673782332	-11612238611215.01	23224477222378.72	2905	0.7084865842436588	0.7312107882562449	0.6890923045234549	0.6909806171696466	0.741576146197432	0.7122692880780874	0.02108251069424667	1849	-0.06160201387753346	-0.05749740252400054	-0.064549953687214	-0.058200483697856124	-0.05562902173443911	-0.05949577510420865	0.0031813210255643553	1453	-0.08500559596813223	-0.08099491236231667	-0.08753347040151814	-0.08060877746458438	-0.07951739062438559	-0.0827320293641874	0.0030358727731025783	1849
251	0.031392478942871095	0.003524808990631947	0.6673545360565185	0.06008661500907744	ball_tree	15	l2	53	2	distance	{'algorithm': 'ball_tree', 'leaf_size': np.int64(15), 'metric': 'l2', 'n_neighbors': np.int64(53), 'p': 2, 'weights': 'distance'}	-27.07059154356263	-57785817757957.91	-26.379044616327874	-25.139092157624088	-23.397048723213558	-11557163551611.98	23114327103172.965	2641	0.7133509495516281	0.7345023446309509	0.6919818727447165	0.6950910155036767	0.7459161767904496	0.7161684718442844	0.021252039970717323	1189	-0.061091762863546346	-0.0571668283039359	-0.06433162225642332	-0.05781516876285469	-0.055203029866205074	-0.05912168241059307	0.0032220788457751268	925	-0.08429338554733938	-0.08049745835512526	-0.08712575393871501	-0.08007087693698396	-0.07884684656492187	-0.08216686426861709	0.0030762079273118155	1189
252	0.03156404495239258	0.0025171131087127208	0.739002275466919	0.1186707095055954	ball_tree	20	minkowski	5	1	uniform	{'algorithm': 'ball_tree', 'leaf_size': np.int64(20), 'metric': 'minkowski', 'n_neighbors': np.int64(5), 'p': 1, 'weights': 'uniform'}	-27.68678006510087	-47885006034852.836	-27.605223712774823	-25.926047671821074	-23.816771054827825	-9577001206991.574	19154002413930.63	397	0.6939353634870874	0.7002692610598948	0.6533563429123525	0.6500866592111387	0.7223342594387141	0.6839963772218376	0.028007370770261053	3565	-0.06317585936400856	-0.06073604262640043	-0.06792438552534034	-0.06226565619228328	-0.058330812925393445	-0.062486551326685215	0.0031757966991773287	3565	-0.08710133668776977	-0.0855298017130992	-0.09242725182444128	-0.08577677711824314	-0.08242462309603818	-0.0866519580879183	0.003269602320219658	3565
253	0.02820749282836914	0.006073661747639693	0.7308679580688476	0.05290423389057317	ball_tree	20	minkowski	5	1	distance	{'algorithm': 'ball_tree', 'leaf_size': np.int64(20), 'metric': 'minkowski', 'n_neighbors': np.int64(5), 'p': 1, 'weights': 'distance'}	-27.672696678193653	-47560714245191.13	-27.54261345111832	-25.98855083181858	-23.756470896737145	-9512142849059.219	19024285698065.957	265	0.6946733728464483	0.7016546808722326	0.654020192698058	0.647764357816019	0.7239719558276766	0.684416912012087	0.029100884624105042	3433	-0.06310444599998535	-0.06053899687393507	-0.06784945792765389	-0.06255737659992293	-0.05809036958555298	-0.06242812939741005	0.003232642692773993	3433	-0.08699626019225942	-0.08533190421584586	-0.09233870669390232	-0.08606094763542818	-0.08218118986407245	-0.08658180172030164	0.003301897883296963	3433
254	0.02952728271484375	0.0016532087009100934	0.435925817489624	0.09715546870917806	ball_tree	20	minkowski	5	2	uniform	{'algorithm': 'ball_tree', 'leaf_size': np.int64(20), 'metric': 'minkowski', 'n_neighbors': np.int64(5), 'p': 2, 'weights': 'uniform'}	-27.303554327849334	-44400348227588.21	-27.584556142717283	-25.901343706501763	-23.605305769805362	-8880069645538.52	17760139291024.848	1	0.7046430063841449	0.7092403598053691	0.6447142822668996	0.6636416450798447	0.7359856474741031	0.6916449882020723	0.0329585134033463	3169	-0.061439232985794165	-0.059355118639175794	-0.07004295085081098	-0.06079303873004891	-0.05626785890959134	-0.06157964002308425	0.0045919407636024236	3169	-0.08556415637896224	-0.08424010206749505	-0.09357229600454463	-0.08409895203160511	-0.0803728908476878	-0.08556967946605896	0.00435842469605234	3169
255	0.03065495491027832	0.0016451815108771335	0.5334969997406006	0.0534111925551808	ball_tree	20	minkowski	5	2	distance	{'algorithm': 'ball_tree', 'leaf_size': np.int64(20), 'metric': 'minkowski', 'n_neighbors': np.int64(5), 'p': 2, 'weights': 'distance'}	-27.335455064063503	-45140266941217.95	-27.53389239598864	-25.933123817109756	-23.551496409166013	-9028053388264.46	18056106776476.746	133	0.7041774668302954	0.7094105291634776	0.6460147525532742	0.6620175536310307	0.7367447400403105	0.6916730084436777	0.03306528221880288	3037	-0.06150263440504804	-0.059269024008901605	-0.06986345065214915	-0.060965645476185194	-0.0561906558626443	-0.06155828208098566	0.0045471365395170615	3037	-0.08563156262984958	-0.08421544736966578	-0.09340088530050218	-0.08430174157254537	-0.08025726383579235	-0.08556138014167106	0.0043126474665769274	3037
256	0.029757976531982422	0.00472751238767479	0.8755627632141113	0.14771565072680767	ball_tree	20	minkowski	13	1	uniform	{'algorithm': 'ball_tree', 'leaf_size': np.int64(20), 'metric': 'minkowski', 'n_neighbors': np.int64(13), 'p': 1, 'weights': 'uniform'}	-26.599077754653894	-56118626982016.43	-26.061187564037663	-25.334264304270405	-22.785209365329255	-11223725396423.443	22447450792796.492	1189	0.7154359683340148	0.7202993439184522	0.7045651665990629	0.6730649146845236	0.7446056307753551	0.7115942048622818	0.023298954542562752	2113	-0.061056802488731375	-0.05920763908494704	-0.06177805900135237	-0.06058904161307842	-0.05637022903932147	-0.059800354245486145	0.0019094018039495352	1981	-0.08398626076068315	-0.08262254447426048	-0.08532754708193374	-0.082912543668091	-0.07904992820251823	-0.08277976483749731	0.0020928858813529135	1981
257	0.03228888511657715	0.0011443715248270888	0.9089381694793701	0.020663208516756962	ball_tree	20	minkowski	13	1	distance	{'algorithm': 'ball_tree', 'leaf_size': np.int64(20), 'metric': 'minkowski', 'n_neighbors': np.int64(13), 'p': 1, 'weights': 'distance'}	-26.56325927500533	-55727081285942.93	-26.01641674221366	-25.28483527946033	-22.68847093836136	-11145416257208.695	22290832514367.117	1057	0.717679720604453	0.7219574667692615	0.7046541881470652	0.6747945745687944	0.7469495220055196	0.7132070944190188	0.023595756854288344	1585	-0.06079503290636882	-0.05899983718895125	-0.0618743761163828	-0.0604025620233734	-0.05610651083800412	-0.05963566381461608	0.001990140625876562	1717	-0.08365449483258193	-0.08237727874353132	-0.08531469050280187	-0.08269292716019258	-0.07868635027848073	-0.0825451483035177	0.0021836370894836	1585
258	0.030643749237060546	0.00328403149379438	0.5235194683074951	0.06625613111172036	ball_tree	20	minkowski	13	2	uniform	{'algorithm': 'ball_tree', 'leaf_size': np.int64(20), 'metric': 'minkowski', 'n_neighbors': np.int64(13), 'p': 2, 'weights': 'uniform'}	-26.566744764130878	-54389700608412.26	-26.47709991980136	-24.77951552556535	-22.704277295964147	-10877940121702.559	21755880243354.85	661	0.7244687772882283	0.7383635253066276	0.6838632623990331	0.694271512323587	0.7539615477616608	0.7189857250158274	0.02635621699844418	925	-0.06054933391746415	-0.056264188469991296	-0.06574699192646388	-0.05842104714024012	-0.05509114241577296	-0.05921454077398649	0.0037627440965439566	1321	-0.0826425393266217	-0.07990996995789247	-0.08826649773805344	-0.08017840788917621	-0.07758849252446054	-0.08171718148724087	0.0036449894576899918	925
259	0.030420303344726562	0.001614774978613097	0.5777287483215332	0.06378304930313054	ball_tree	20	minkowski	13	2	distance	{'algorithm': 'ball_tree', 'leaf_size': np.int64(20), 'metric': 'minkowski', 'n_neighbors': np.int64(13), 'p': 2, 'weights': 'distance'}	-26.522787060680386	-54335331979545.16	-26.42343906144115	-24.73106391055009	-22.59758247461411	-10867066395929.086	21734132791808.035	529	0.7258107676493568	0.7387885290303046	0.6846918830829317	0.694682350475393	0.7558323913857887	0.7199611843247549	0.026677230293337167	661	-0.060393445311724935	-0.056242946488265416	-0.06567450950218326	-0.058460132583745404	-0.05494853342103351	-0.05914391346139051	0.0037601700451931615	1057	-0.08244103609436239	-0.07984504048261	-0.08815074492278216	-0.08012451787892567	-0.07729294334113265	-0.08157085654396257	0.003672138927388474	661
260	0.03179025650024414	0.004003073451975918	0.9300526142120361	0.013735969806610397	ball_tree	20	minkowski	21	1	uniform	{'algorithm': 'ball_tree', 'leaf_size': np.int64(20), 'metric': 'minkowski', 'n_neighbors': np.int64(21), 'p': 1, 'weights': 'uniform'}	-26.86356969948281	-59533719276279.36	-25.959124784320963	-25.322959617096743	-22.78046628633838	-11906743855276.059	23813487710501.652	3565	0.7105814476886994	0.7199644855722871	0.7012517835333422	0.6831069257614331	0.7472407312605154	0.7124290747632555	0.021245083343089496	1717	-0.06151726289136972	-0.05928049838615206	-0.0628224718050921	-0.059432312749518115	-0.05586404559755867	-0.05978331828593812	0.0023655760039274477	1849	-0.08469961315577777	-0.08267198764188406	-0.08580469894129318	-0.08162925784506854	-0.07864106131122395	-0.0826893237790495	0.0025003717769225904	1717
261	0.030783987045288085	0.005544766871103033	0.8733727931976318	0.1491332035545262	ball_tree	20	minkowski	21	1	distance	{'algorithm': 'ball_tree', 'leaf_size': np.int64(20), 'metric': 'minkowski', 'n_neighbors': np.int64(21), 'p': 1, 'weights': 'distance'}	-26.771460753386396	-59044921044621.61	-25.89651466638478	-25.247384922332493	-22.670601982804612	-11808984208944.441	23617968417838.59	3433	0.7140909258017322	0.7222617895998145	0.7028762576263873	0.6848841613012362	0.7500941734815182	0.7148414615621377	0.021628611670336667	1453	-0.0611405975104438	-0.05904126398849109	-0.06266031833621602	-0.05927180433849906	-0.0555420677432725	-0.05953121038338449	0.0023917375054286188	1585	-0.08418451476933946	-0.08233218465341456	-0.08557109501799294	-0.08140003479159379	-0.07819590525030556	-0.08233674689652927	0.0025258374374967445	1453
262	0.03274378776550293	0.00156346296147344	0.5905899047851563	0.07923654639246697	ball_tree	20	minkowski	21	2	uniform	{'algorithm': 'ball_tree', 'leaf_size': np.int64(20), 'metric': 'minkowski', 'n_neighbors': np.int64(21), 'p': 2, 'weights': 'uniform'}	-26.60876512762278	-57749906351131.43	-26.16928527972225	-24.906842361574718	-22.951570147339297	-11549981270246.414	23099962540442.508	2509	0.7230473683962652	0.7386382927298542	0.6931086607218128	0.6971952921544697	0.7531565696078326	0.7210292367220469	0.023211775912798466	529	-0.06036954961694877	-0.0566619790992607	-0.06461024957774718	-0.05782612550392407	-0.05481004150806294	-0.05885558906118874	0.003395478437883002	661	-0.08285543304012795	-0.07986799869940657	-0.08696624676842793	-0.07979410092159615	-0.07771531424323948	-0.0814398187345596	0.003212360805523967	529
263	0.028359127044677735	0.0044437341392629245	0.5512690544128418	0.04116813148590962	ball_tree	20	minkowski	21	2	distance	{'algorithm': 'ball_tree', 'leaf_size': np.int64(20), 'metric': 'minkowski', 'n_neighbors': np.int64(21), 'p': 2, 'weights': 'distance'}	-26.527475310373017	-57401653252225.5	-26.112436250453413	-24.824376212236473	-22.81084390832409	-11480330650465.156	22960661300880.17	2135	0.725339894627145	0.7397323026525249	0.6941003344484786	0.6986571440902543	0.7557867003477567	0.7227232752332319	0.02361268810815552	133	-0.06016208622835886	-0.0565396994120601	-0.06454289569536786	-0.057728440115880214	-0.05458822628504307	-0.05871226954734202	0.0034291072849603325	265	-0.08251179490466677	-0.0797006673580016	-0.08682562382891168	-0.07960125668360077	-0.07730017490971097	-0.08118790353697836	0.0032674250415941106	133
264	0.03294296264648437	0.0033292860958726864	0.9451477527618408	0.08450645626806623	ball_tree	20	minkowski	29	1	uniform	{'algorithm': 'ball_tree', 'leaf_size': np.int64(20), 'metric': 'minkowski', 'n_neighbors': np.int64(29), 'p': 1, 'weights': 'uniform'}	-27.13122180909464	-58660409099212.33	-26.07166137316502	-25.2538617264212	-23.00066147482856	-11732081819862.756	23464163639674.785	3301	0.7005733946540555	0.7180737493921523	0.6966901101987928	0.6858944617615377	0.7417122127916109	0.7085887857596298	0.019534499071442866	2245	-0.06259293059506053	-0.0595749559788876	-0.06346520685276559	-0.058907689539217094	-0.056359776945867704	-0.06018011198235971	0.0025765781346104096	2245	-0.08615161769147936	-0.08295060937572106	-0.086457305610554	-0.08126944072888205	-0.07949645392496472	-0.08326508546632023	0.0027131684267754836	2245
265	0.03192605972290039	0.0013091555850530533	0.953776216506958	0.05058508410871176	ball_tree	20	minkowski	29	1	distance	{'algorithm': 'ball_tree', 'leaf_size': np.int64(20), 'metric': 'minkowski', 'n_neighbors': np.int64(29), 'p': 1, 'weights': 'distance'}	-27.0074577315309	-58401435755753.75	-25.987717304976353	-25.180845606847463	-22.874074319640055	-11680287151170.959	23360574302291.39	3169	0.7052370435601296	0.7209650196263526	0.6993150293612227	0.6880024750420589	0.7453547808826237	0.7117748696944776	0.01987554693777074	1981	-0.06210811016269612	-0.05925981168553001	-0.06316430301985604	-0.058726027803185976	-0.05594647589832168	-0.05984094571391797	0.0025664135392390475	2113	-0.0854780675546395	-0.08252416682856181	-0.08608238117137158	-0.08099627543538453	-0.07893390420013649	-0.08280295903801878	0.00269155089786698	2113
266	0.028565073013305665	0.005101841873579134	0.5950433731079101	0.05004598868938393	ball_tree	20	minkowski	29	2	uniform	{'algorithm': 'ball_tree', 'leaf_size': np.int64(20), 'metric': 'minkowski', 'n_neighbors': np.int64(29), 'p': 2, 'weights': 'uniform'}	-26.80653067697016	-54943440771463.92	-25.99764127183005	-24.848929807656013	-23.11930809714812	-10988688154312.94	21977376308575.492	925	0.7185638776401011	0.7389375781518357	0.69863582273701	0.6999824634771188	0.75153143051763	0.7215302345047391	0.020977831987836544	397	-0.06078781479513664	-0.05677752556405137	-0.06373812216553029	-0.05753496080001368	-0.054778345882531124	-0.05872335384145262	0.003167696761859868	397	-0.08352339955635948	-0.07982225715832131	-0.08617955054928723	-0.0794260188479579	-0.07797072108054895	-0.08138438943849498	0.0030165390317867338	397
267	0.033522748947143556	0.003082881168787331	0.6880668640136719	0.035810270314158225	ball_tree	20	minkowski	29	2	distance	{'algorithm': 'ball_tree', 'leaf_size': np.int64(20), 'metric': 'minkowski', 'n_neighbors': np.int64(29), 'p': 2, 'weights': 'distance'}	-26.692260508632188	-54930291909838.87	-25.938931637380314	-24.76910395880326	-22.96232813241433	-10986058381987.846	21972116763925.51	793	0.7217594275562946	0.7404287843212256	0.6996959596930303	0.7015405937089306	0.7543960418697554	0.7235641614298473	0.02141497611668401	23	-0.06048637954424692	-0.05660720072994415	-0.06368472862657118	-0.057426018343466	-0.0545423388076794	-0.05854933321038153	0.003200442268976353	1	-0.08304786507914426	-0.07959395561342936	-0.08602783607357993	-0.07921950228582096	-0.07751995315773537	-0.08108182244194198	0.0030560520727468984	1
268	0.029409456253051757	0.007063823912334812	0.9523609161376954	0.14702760770762469	ball_tree	20	minkowski	37	1	uniform	{'algorithm': 'ball_tree', 'leaf_size': np.int64(20), 'metric': 'minkowski', 'n_neighbors': np.int64(37), 'p': 1, 'weights': 'uniform'}	-27.331329459866264	-57626351238403.38	-26.335108594565128	-25.179461453060426	-23.128546564280324	-11525270247701.07	23050540495351.156	2377	0.6920907927341946	0.7148871621505359	0.6872217810783765	0.6855012836954308	0.735334980600929	0.7030072000518934	0.01929260689003237	2509	-0.06342358633290637	-0.059838497740916	-0.06453751222433111	-0.058955298532172955	-0.05719078622910867	-0.060789136211887015	0.0027642520473862477	2509	-0.08736341079731745	-0.08341808379819186	-0.08779639068374674	-0.08132028887479008	-0.08047186992910282	-0.0840740088166298	0.0030220823240979223	2509
269	0.02954554557800293	0.0036691121702261613	0.9160940647125244	0.10637647860112216	ball_tree	20	minkowski	37	1	distance	{'algorithm': 'ball_tree', 'leaf_size': np.int64(20), 'metric': 'minkowski', 'n_neighbors': np.int64(37), 'p': 1, 'weights': 'distance'}	-27.193754702877655	-57505993176471.47	-26.21020948038662	-25.110856304824292	-22.993687655207996	-11501198635314.596	23002397270578.438	2245	0.6974774987017984	0.7185841370460027	0.6910880022619721	0.6880946281361633	0.7397891122690077	0.7070066756829888	0.019547893390161757	2377	-0.06287318262362859	-0.059438900384447886	-0.06413078724257758	-0.058701972302890815	-0.056659516636282346	-0.06036087183796544	0.00275049002904173	2377	-0.08659585103278078	-0.08287549018151327	-0.08725208208833876	-0.08098431282665913	-0.079791853407537	-0.0834999179073658	0.0029709075784951446	2377
270	0.03468465805053711	0.003673776862916912	0.649528694152832	0.08310277803399135	ball_tree	20	minkowski	37	2	uniform	{'algorithm': 'ball_tree', 'leaf_size': np.int64(20), 'metric': 'minkowski', 'n_neighbors': np.int64(37), 'p': 2, 'weights': 'uniform'}	-26.97555670242074	-56573890400668.984	-26.14741849120844	-24.949331144625805	-23.18622665940215	-11314778080154.05	22629556160257.47	1717	0.7170866053490692	0.7378198647629775	0.6941760490498107	0.699066982549102	0.7499304531989794	0.7196159909819878	0.021569412717582205	793	-0.060667885754135474	-0.05686082904167933	-0.06424975060965915	-0.05748275759730043	-0.05496604888680318	-0.05884545437791552	0.0032672049549139484	529	-0.08374232190092264	-0.07999295027037742	-0.08681487786369434	-0.07954710780360633	-0.0782215152166418	-0.08166375461104851	0.0031614966595949223	793
271	0.030268526077270506	0.003306306066238536	0.672869062423706	0.07127679935873593	ball_tree	20	minkowski	37	2	distance	{'algorithm': 'ball_tree', 'leaf_size': np.int64(20), 'metric': 'minkowski', 'n_neighbors': np.int64(37), 'p': 2, 'weights': 'distance'}	-26.84778060893056	-56395158493703.54	-26.059513295877483	-24.857630590007307	-23.03137891557899	-11279031698760.87	22558063397471.336	1585	0.720403857728624	0.7398755250380783	0.6961245225379021	0.7013015140492764	0.7530309049708501	0.7221472648649462	0.02183052151776941	265	-0.060384679931957556	-0.05662208094550831	-0.06410080487015711	-0.05729418548559322	-0.05467607826712131	-0.0586155659000675	0.003300218244018601	133	-0.08324992115422565	-0.07967873515006096	-0.08653787734974219	-0.0792512251597822	-0.0777350936315549	-0.08129057048907318	0.003186585713129185	265
272	0.03125553131103516	0.0062556473879002835	1.0590354442596435	0.05206954111560086	ball_tree	20	minkowski	45	1	uniform	{'algorithm': 'ball_tree', 'leaf_size': np.int64(20), 'metric': 'minkowski', 'n_neighbors': np.int64(45), 'p': 1, 'weights': 'uniform'}	-27.495308649487075	-56942535105734.89	-26.54670432882916	-25.227134285509845	-23.327738204895073	-11388507021167.496	22777014042283.695	1981	0.6854536210439834	0.7107663884540183	0.6784843730291013	0.6826922943068541	0.7253117148796071	0.6965416783427127	0.018280449163554476	2773	-0.06413260886059959	-0.060168050306651205	-0.0655599722989514	-0.05917103109052412	-0.058500244789786944	-0.06150638146930265	0.0028146231844964767	2773	-0.08829997657765097	-0.08401874753578281	-0.08901423306795568	-0.08168264335051206	-0.08198150558839372	-0.08499942122405905	0.0031010621055805516	2773
273	0.030563783645629884	0.002230464397804666	0.9903746128082276	0.14092490896206758	ball_tree	20	minkowski	45	1	distance	{'algorithm': 'ball_tree', 'leaf_size': np.int64(20), 'metric': 'minkowski', 'n_neighbors': np.int64(45), 'p': 1, 'weights': 'distance'}	-27.34733583681514	-56914456297838.76	-26.39993412707714	-25.149474951218814	-23.17727216237755	-11382891259588.166	22765782519125.293	1849	0.6914434149468267	0.715163345468316	0.6833222530829898	0.685950525242601	0.7310909203481397	0.7013940918177747	0.018631183778078937	2641	-0.0635072514204379	-0.05967350067306793	-0.06505835044844568	-0.05884424748750818	-0.05777869642953477	-0.06097240929179889	0.0028119878329875454	2641	-0.08745520317259174	-0.08337767126309492	-0.08834199131292036	-0.08126218767135593	-0.0811145109275185	-0.08431031286949629	0.003050206672720797	2641
274	0.034359169006347653	0.002844666321669816	0.7323401927947998	0.043661120014501814	ball_tree	20	minkowski	45	2	uniform	{'algorithm': 'ball_tree', 'leaf_size': np.int64(20), 'metric': 'minkowski', 'n_neighbors': np.int64(45), 'p': 2, 'weights': 'uniform'}	-27.146445000103647	-56314651393425.63	-26.404320750962917	-25.207849300069558	-23.36232579146018	-11262930278705.55	22525860557360.04	1453	0.7131270923314177	0.7352413908204856	0.6899213255185452	0.6948347481451066	0.7455844710147626	0.7157418055660635	0.021824103515903512	1321	-0.061001451648701695	-0.05709615198894958	-0.06468127490203376	-0.057851383153944134	-0.055302907238828976	-0.05918663378649164	0.003308201479843561	1189	-0.08432629338417269	-0.08038534286786278	-0.08741669052667424	-0.0801045185209641	-0.07889829695569714	-0.08222622845107419	0.003172280254876553	1321
275	0.03275752067565918	0.0031853324811625338	0.6681952476501465	0.07328888238725009	ball_tree	20	minkowski	45	2	distance	{'algorithm': 'ball_tree', 'leaf_size': np.int64(20), 'metric': 'minkowski', 'n_neighbors': np.int64(45), 'p': 2, 'weights': 'distance'}	-27.004575265252644	-56182385259143.73	-26.28367179335361	-25.081212362853446	-23.19778616387575	-11236477051849.059	22472954103647.336	1321	0.7171509341861226	0.7378953896920011	0.6924818855315963	0.6980102780848971	0.749309933090375	0.7189696841169985	0.022013273567139165	1057	-0.06062116833766198	-0.056797064268518715	-0.06448859689421609	-0.05756091677278913	-0.05493800715199132	-0.058881150685035445	0.0033498038484976625	793	-0.08373280069665427	-0.07998142785463021	-0.08705500861377023	-0.0796866473649527	-0.07831850413551451	-0.08175487773310439	0.0032010914211044756	1057
276	0.03311176300048828	0.0027550571428092037	1.090693998336792	0.12244926616140782	ball_tree	20	minkowski	53	1	uniform	{'algorithm': 'ball_tree', 'leaf_size': np.int64(20), 'metric': 'minkowski', 'n_neighbors': np.int64(53), 'p': 1, 'weights': 'uniform'}	-27.622096661913865	-58072151099391.78	-26.696335721140617	-25.410217609809287	-23.55651794621881	-11614430219899.014	23228860439746.383	3037	0.678383694812657	0.7032839004797409	0.6728418573801448	0.6791504371166337	0.7173196135649847	0.6901959006708321	0.01714458999836682	3301	-0.06485614119237179	-0.06098860961146404	-0.06607609783021318	-0.05950805546765368	-0.05927990481594322	-0.06214176178352918	0.002803685071349035	3301	-0.08928680292817509	-0.08509859281374783	-0.08979192416102644	-0.08213725790410317	-0.08316558734293275	-0.08589603302999707	0.0031271368119339432	3301
277	0.02998032569885254	0.0056447730927437975	1.1094075679779052	0.10735015011889092	ball_tree	20	minkowski	53	1	distance	{'algorithm': 'ball_tree', 'leaf_size': np.int64(20), 'metric': 'minkowski', 'n_neighbors': np.int64(53), 'p': 1, 'weights': 'distance'}	-27.475863724507583	-57930547732000.266	-26.53341959195954	-25.306911121982566	-23.38501929169361	-11586109546420.592	23172219092789.836	2773	0.6849675066526186	0.7087237163035807	0.6782898762190825	0.6830195751545722	0.7241494871360907	0.695830032293189	0.01765218377683271	2905	-0.06413987577949085	-0.060353259752732646	-0.06554186165241385	-0.059145588717682704	-0.05845952065070087	-0.06152802131060418	0.002807292080766673	2905	-0.08836818165154187	-0.08431491091152733	-0.08904115301429706	-0.08164050749754101	-0.0821547576208196	-0.08510390213914536	0.003081315569027529	2905
278	0.03146343231201172	0.006355195412976978	0.6355912208557128	0.07719582802005565	ball_tree	20	minkowski	53	2	uniform	{'algorithm': 'ball_tree', 'leaf_size': np.int64(20), 'metric': 'minkowski', 'n_neighbors': np.int64(53), 'p': 2, 'weights': 'uniform'}	-27.215353990724005	-58061193055972.445	-26.51470386018727	-25.278594663772076	-23.584789673782332	-11612238611215.01	23224477222378.72	2905	0.7084865842436588	0.7312107882562449	0.6890923045234549	0.6909806171696466	0.741576146197432	0.7122692880780874	0.02108251069424667	1849	-0.06160201387753346	-0.05749740252400054	-0.064549953687214	-0.058200483697856124	-0.05562902173443911	-0.05949577510420865	0.0031813210255643553	1453	-0.08500559596813223	-0.08099491236231667	-0.08753347040151814	-0.08060877746458438	-0.07951739062438559	-0.0827320293641874	0.0030358727731025783	1849
279	0.032278585433959964	0.003168048642813161	0.6877867698669433	0.10528917623331098	ball_tree	20	minkowski	53	2	distance	{'algorithm': 'ball_tree', 'leaf_size': np.int64(20), 'metric': 'minkowski', 'n_neighbors': np.int64(53), 'p': 2, 'weights': 'distance'}	-27.07059154356263	-57785817757957.91	-26.379044616327874	-25.139092157624088	-23.397048723213558	-11557163551611.98	23114327103172.965	2641	0.7133509495516281	0.7345023446309509	0.6919818727447165	0.6950910155036767	0.7459161767904496	0.7161684718442844	0.021252039970717323	1189	-0.061091762863546346	-0.0571668283039359	-0.06433162225642332	-0.05781516876285469	-0.055203029866205074	-0.05912168241059307	0.0032220788457751268	925	-0.08429338554733938	-0.08049745835512526	-0.08712575393871501	-0.08007087693698396	-0.07884684656492187	-0.08216686426861709	0.0030762079273118155	1189
280	0.033439922332763675	0.003689408942552901	0.8101718425750732	0.06497595541955269	ball_tree	20	l1	5	1	uniform	{'algorithm': 'ball_tree', 'leaf_size': np.int64(20), 'metric': 'l1', 'n_neighbors': np.int64(5), 'p': 1, 'weights': 'uniform'}	-27.68678006510087	-47885006034852.836	-27.605223712774823	-25.926047671821074	-23.816771054827825	-9577001206991.574	19154002413930.63	397	0.6939353634870874	0.7002692610598948	0.6533563429123525	0.6500866592111387	0.7223342594387141	0.6839963772218376	0.028007370770261053	3565	-0.06317585936400856	-0.06073604262640043	-0.06792438552534034	-0.06226565619228328	-0.058330812925393445	-0.062486551326685215	0.0031757966991773287	3565	-0.08710133668776977	-0.0855298017130992	-0.09242725182444128	-0.08577677711824314	-0.08242462309603818	-0.0866519580879183	0.003269602320219658	3565
281	0.03271393775939942	0.0012222374032210587	0.8135710716247558	0.06640412358713263	ball_tree	20	l1	5	1	distance	{'algorithm': 'ball_tree', 'leaf_size': np.int64(20), 'metric': 'l1', 'n_neighbors': np.int64(5), 'p': 1, 'weights': 'distance'}	-27.672696678193653	-47560714245191.13	-27.54261345111832	-25.98855083181858	-23.756470896737145	-9512142849059.219	19024285698065.957	265	0.6946733728464483	0.7016546808722326	0.654020192698058	0.647764357816019	0.7239719558276766	0.684416912012087	0.029100884624105042	3433	-0.06310444599998535	-0.06053899687393507	-0.06784945792765389	-0.06255737659992293	-0.05809036958555298	-0.06242812939741005	0.003232642692773993	3433	-0.08699626019225942	-0.08533190421584586	-0.09233870669390232	-0.08606094763542818	-0.08218118986407245	-0.08658180172030164	0.003301897883296963	3433
282	0.032368135452270505	0.0017374598273402649	0.8576558589935303	0.04478274558914944	ball_tree	20	l1	5	2	uniform	{'algorithm': 'ball_tree', 'leaf_size': np.int64(20), 'metric': 'l1', 'n_neighbors': np.int64(5), 'p': 2, 'weights': 'uniform'}	-27.68678006510087	-47885006034852.836	-27.605223712774823	-25.926047671821074	-23.816771054827825	-9577001206991.574	19154002413930.63	397	0.6939353634870874	0.7002692610598948	0.6533563429123525	0.6500866592111387	0.7223342594387141	0.6839963772218376	0.028007370770261053	3565	-0.06317585936400856	-0.06073604262640043	-0.06792438552534034	-0.06226565619228328	-0.058330812925393445	-0.062486551326685215	0.0031757966991773287	3565	-0.08710133668776977	-0.0855298017130992	-0.09242725182444128	-0.08577677711824314	-0.08242462309603818	-0.0866519580879183	0.003269602320219658	3565
283	0.033440017700195314	0.002096535835784587	0.8984833240509034	0.03918981969376096	ball_tree	20	l1	5	2	distance	{'algorithm': 'ball_tree', 'leaf_size': np.int64(20), 'metric': 'l1', 'n_neighbors': np.int64(5), 'p': 2, 'weights': 'distance'}	-27.672696678193653	-47560714245191.13	-27.54261345111832	-25.98855083181858	-23.756470896737145	-9512142849059.219	19024285698065.957	265	0.6946733728464483	0.7016546808722326	0.654020192698058	0.647764357816019	0.7239719558276766	0.684416912012087	0.029100884624105042	3433	-0.06310444599998535	-0.06053899687393507	-0.06784945792765389	-0.06255737659992293	-0.05809036958555298	-0.06242812939741005	0.003232642692773993	3433	-0.08699626019225942	-0.08533190421584586	-0.09233870669390232	-0.08606094763542818	-0.08218118986407245	-0.08658180172030164	0.003301897883296963	3433
284	0.034766530990600585	0.0016865254897777864	0.9345820903778076	0.059759243141876243	ball_tree	20	l1	13	1	uniform	{'algorithm': 'ball_tree', 'leaf_size': np.int64(20), 'metric': 'l1', 'n_neighbors': np.int64(13), 'p': 1, 'weights': 'uniform'}	-26.599077754653894	-56118626982016.43	-26.061187564037663	-25.334264304270405	-22.785209365329255	-11223725396423.443	22447450792796.492	1189	0.7154359683340148	0.7202993439184522	0.7045651665990629	0.6730649146845236	0.7446056307753551	0.7115942048622818	0.023298954542562752	2113	-0.061056802488731375	-0.05920763908494704	-0.06177805900135237	-0.06058904161307842	-0.05637022903932147	-0.059800354245486145	0.0019094018039495352	1981	-0.08398626076068315	-0.08262254447426048	-0.08532754708193374	-0.082912543668091	-0.07904992820251823	-0.08277976483749731	0.0020928858813529135	1981
285	0.028609466552734376	0.0018641877463917318	0.8479254722595215	0.1036579019375608	ball_tree	20	l1	13	1	distance	{'algorithm': 'ball_tree', 'leaf_size': np.int64(20), 'metric': 'l1', 'n_neighbors': np.int64(13), 'p': 1, 'weights': 'distance'}	-26.56325927500533	-55727081285942.93	-26.01641674221366	-25.28483527946033	-22.68847093836136	-11145416257208.695	22290832514367.117	1057	0.717679720604453	0.7219574667692615	0.7046541881470652	0.6747945745687944	0.7469495220055196	0.7132070944190188	0.023595756854288344	1585	-0.06079503290636882	-0.05899983718895125	-0.0618743761163828	-0.0604025620233734	-0.05610651083800412	-0.05963566381461608	0.001990140625876562	1717	-0.08365449483258193	-0.08237727874353132	-0.08531469050280187	-0.08269292716019258	-0.07868635027848073	-0.0825451483035177	0.0021836370894836	1585
286	0.03207907676696777	0.0017338030184620727	0.8869330406188964	0.05223815344833326	ball_tree	20	l1	13	2	uniform	{'algorithm': 'ball_tree', 'leaf_size': np.int64(20), 'metric': 'l1', 'n_neighbors': np.int64(13), 'p': 2, 'weights': 'uniform'}	-26.599077754653894	-56118626982016.43	-26.061187564037663	-25.334264304270405	-22.785209365329255	-11223725396423.443	22447450792796.492	1189	0.7154359683340148	0.7202993439184522	0.7045651665990629	0.6730649146845236	0.7446056307753551	0.7115942048622818	0.023298954542562752	2113	-0.061056802488731375	-0.05920763908494704	-0.06177805900135237	-0.06058904161307842	-0.05637022903932147	-0.059800354245486145	0.0019094018039495352	1981	-0.08398626076068315	-0.08262254447426048	-0.08532754708193374	-0.082912543668091	-0.07904992820251823	-0.08277976483749731	0.0020928858813529135	1981
287	0.03522281646728516	0.002363983947444869	0.9569138050079345	0.03045548247197214	ball_tree	20	l1	13	2	distance	{'algorithm': 'ball_tree', 'leaf_size': np.int64(20), 'metric': 'l1', 'n_neighbors': np.int64(13), 'p': 2, 'weights': 'distance'}	-26.56325927500533	-55727081285942.93	-26.01641674221366	-25.28483527946033	-22.68847093836136	-11145416257208.695	22290832514367.117	1057	0.717679720604453	0.7219574667692615	0.7046541881470652	0.6747945745687944	0.7469495220055196	0.7132070944190188	0.023595756854288344	1585	-0.06079503290636882	-0.05899983718895125	-0.0618743761163828	-0.0604025620233734	-0.05610651083800412	-0.05963566381461608	0.001990140625876562	1717	-0.08365449483258193	-0.08237727874353132	-0.08531469050280187	-0.08269292716019258	-0.07868635027848073	-0.0825451483035177	0.0021836370894836	1585
288	0.0410707950592041	0.0076999222100032	0.9523565292358398	0.10201480931599702	ball_tree	20	l1	21	1	uniform	{'algorithm': 'ball_tree', 'leaf_size': np.int64(20), 'metric': 'l1', 'n_neighbors': np.int64(21), 'p': 1, 'weights': 'uniform'}	-26.86356969948281	-59533719276279.36	-25.959124784320963	-25.322959617096743	-22.78046628633838	-11906743855276.059	23813487710501.652	3565	0.7105814476886994	0.7199644855722871	0.7012517835333422	0.6831069257614331	0.7472407312605154	0.7124290747632555	0.021245083343089496	1717	-0.06151726289136972	-0.05928049838615206	-0.0628224718050921	-0.059432312749518115	-0.05586404559755867	-0.05978331828593812	0.0023655760039274477	1849	-0.08469961315577777	-0.08267198764188406	-0.08580469894129318	-0.08162925784506854	-0.07864106131122395	-0.0826893237790495	0.0025003717769225904	1717
289	0.033163595199584964	0.002128811439378877	0.9602505683898925	0.05444619445328597	ball_tree	20	l1	21	1	distance	{'algorithm': 'ball_tree', 'leaf_size': np.int64(20), 'metric': 'l1', 'n_neighbors': np.int64(21), 'p': 1, 'weights': 'distance'}	-26.771460753386396	-59044921044621.61	-25.89651466638478	-25.247384922332493	-22.670601982804612	-11808984208944.441	23617968417838.59	3433	0.7140909258017322	0.7222617895998145	0.7028762576263873	0.6848841613012362	0.7500941734815182	0.7148414615621377	0.021628611670336667	1453	-0.0611405975104438	-0.05904126398849109	-0.06266031833621602	-0.05927180433849906	-0.0555420677432725	-0.05953121038338449	0.0023917375054286188	1585	-0.08418451476933946	-0.08233218465341456	-0.08557109501799294	-0.08140003479159379	-0.07819590525030556	-0.08233674689652927	0.0025258374374967445	1453
290	0.05400991439819336	0.01663801843288183	0.9042351245880127	0.06009356499774736	ball_tree	20	l1	21	2	uniform	{'algorithm': 'ball_tree', 'leaf_size': np.int64(20), 'metric': 'l1', 'n_neighbors': np.int64(21), 'p': 2, 'weights': 'uniform'}	-26.86356969948281	-59533719276279.36	-25.959124784320963	-25.322959617096743	-22.78046628633838	-11906743855276.059	23813487710501.652	3565	0.7105814476886994	0.7199644855722871	0.7012517835333422	0.6831069257614331	0.7472407312605154	0.7124290747632555	0.021245083343089496	1717	-0.06151726289136972	-0.05928049838615206	-0.0628224718050921	-0.059432312749518115	-0.05586404559755867	-0.05978331828593812	0.0023655760039274477	1849	-0.08469961315577777	-0.08267198764188406	-0.08580469894129318	-0.08162925784506854	-0.07864106131122395	-0.0826893237790495	0.0025003717769225904	1717
291	0.053053665161132815	0.011000199726286809	1.037608528137207	0.0932847762746622	ball_tree	20	l1	21	2	distance	{'algorithm': 'ball_tree', 'leaf_size': np.int64(20), 'metric': 'l1', 'n_neighbors': np.int64(21), 'p': 2, 'weights': 'distance'}	-26.771460753386396	-59044921044621.61	-25.89651466638478	-25.247384922332493	-22.670601982804612	-11808984208944.441	23617968417838.59	3433	0.7140909258017322	0.7222617895998145	0.7028762576263873	0.6848841613012362	0.7500941734815182	0.7148414615621377	0.021628611670336667	1453	-0.0611405975104438	-0.05904126398849109	-0.06266031833621602	-0.05927180433849906	-0.0555420677432725	-0.05953121038338449	0.0023917375054286188	1585	-0.08418451476933946	-0.08233218465341456	-0.08557109501799294	-0.08140003479159379	-0.07819590525030556	-0.08233674689652927	0.0025258374374967445	1453
292	0.044635581970214847	0.007131017940502748	0.9857120037078857	0.08685902785677796	ball_tree	20	l1	29	1	uniform	{'algorithm': 'ball_tree', 'leaf_size': np.int64(20), 'metric': 'l1', 'n_neighbors': np.int64(29), 'p': 1, 'weights': 'uniform'}	-27.13122180909464	-58660409099212.33	-26.07166137316502	-25.2538617264212	-23.00066147482856	-11732081819862.756	23464163639674.785	3301	0.7005733946540555	0.7180737493921523	0.6966901101987928	0.6858944617615377	0.7417122127916109	0.7085887857596298	0.019534499071442866	2245	-0.06259293059506053	-0.0595749559788876	-0.06346520685276559	-0.058907689539217094	-0.056359776945867704	-0.06018011198235971	0.0025765781346104096	2245	-0.08615161769147936	-0.08295060937572106	-0.086457305610554	-0.08126944072888205	-0.07949645392496472	-0.08326508546632023	0.0027131684267754836	2245
293	0.037188148498535155	0.005868308887056957	0.989894962310791	0.020685589116638935	ball_tree	20	l1	29	1	distance	{'algorithm': 'ball_tree', 'leaf_size': np.int64(20), 'metric': 'l1', 'n_neighbors': np.int64(29), 'p': 1, 'weights': 'distance'}	-27.0074577315309	-58401435755753.75	-25.987717304976353	-25.180845606847463	-22.874074319640055	-11680287151170.959	23360574302291.39	3169	0.7052370435601296	0.7209650196263526	0.6993150293612227	0.6880024750420589	0.7453547808826237	0.7117748696944776	0.01987554693777074	1981	-0.06210811016269612	-0.05925981168553001	-0.06316430301985604	-0.058726027803185976	-0.05594647589832168	-0.05984094571391797	0.0025664135392390475	2113	-0.0854780675546395	-0.08252416682856181	-0.08608238117137158	-0.08099627543538453	-0.07893390420013649	-0.08280295903801878	0.00269155089786698	2113
294	0.035110998153686526	0.001410989298576801	0.981575870513916	0.0952740437604115	ball_tree	20	l1	29	2	uniform	{'algorithm': 'ball_tree', 'leaf_size': np.int64(20), 'metric': 'l1', 'n_neighbors': np.int64(29), 'p': 2, 'weights': 'uniform'}	-27.13122180909464	-58660409099212.33	-26.07166137316502	-25.2538617264212	-23.00066147482856	-11732081819862.756	23464163639674.785	3301	0.7005733946540555	0.7180737493921523	0.6966901101987928	0.6858944617615377	0.7417122127916109	0.7085887857596298	0.019534499071442866	2245	-0.06259293059506053	-0.0595749559788876	-0.06346520685276559	-0.058907689539217094	-0.056359776945867704	-0.06018011198235971	0.0025765781346104096	2245	-0.08615161769147936	-0.08295060937572106	-0.086457305610554	-0.08126944072888205	-0.07949645392496472	-0.08326508546632023	0.0027131684267754836	2245
295	0.037044334411621097	0.0033111439370347904	0.981572437286377	0.09081479706908066	ball_tree	20	l1	29	2	distance	{'algorithm': 'ball_tree', 'leaf_size': np.int64(20), 'metric': 'l1', 'n_neighbors': np.int64(29), 'p': 2, 'weights': 'distance'}	-27.0074577315309	-58401435755753.75	-25.987717304976353	-25.180845606847463	-22.874074319640055	-11680287151170.959	23360574302291.39	3169	0.7052370435601296	0.7209650196263526	0.6993150293612227	0.6880024750420589	0.7453547808826237	0.7117748696944776	0.01987554693777074	1981	-0.06210811016269612	-0.05925981168553001	-0.06316430301985604	-0.058726027803185976	-0.05594647589832168	-0.05984094571391797	0.0025664135392390475	2113	-0.0854780675546395	-0.08252416682856181	-0.08608238117137158	-0.08099627543538453	-0.07893390420013649	-0.08280295903801878	0.00269155089786698	2113
296	0.03833813667297363	0.006503423808369693	0.9366538047790527	0.08165292245592487	ball_tree	20	l1	37	1	uniform	{'algorithm': 'ball_tree', 'leaf_size': np.int64(20), 'metric': 'l1', 'n_neighbors': np.int64(37), 'p': 1, 'weights': 'uniform'}	-27.331329459866264	-57626351238403.38	-26.335108594565128	-25.179461453060426	-23.128546564280324	-11525270247701.07	23050540495351.156	2377	0.6920907927341946	0.7148871621505359	0.6872217810783765	0.6855012836954308	0.735334980600929	0.7030072000518934	0.01929260689003237	2509	-0.06342358633290637	-0.059838497740916	-0.06453751222433111	-0.058955298532172955	-0.05719078622910867	-0.060789136211887015	0.0027642520473862477	2509	-0.08736341079731745	-0.08341808379819186	-0.08779639068374674	-0.08132028887479008	-0.08047186992910282	-0.0840740088166298	0.0030220823240979223	2509
297	0.03574604988098144	0.006660284018352313	0.9576554775238038	0.11301297107790458	ball_tree	20	l1	37	1	distance	{'algorithm': 'ball_tree', 'leaf_size': np.int64(20), 'metric': 'l1', 'n_neighbors': np.int64(37), 'p': 1, 'weights': 'distance'}	-27.193754702877655	-57505993176471.47	-26.21020948038662	-25.110856304824292	-22.993687655207996	-11501198635314.596	23002397270578.438	2245	0.6974774987017984	0.7185841370460027	0.6910880022619721	0.6880946281361633	0.7397891122690077	0.7070066756829888	0.019547893390161757	2377	-0.06287318262362859	-0.059438900384447886	-0.06413078724257758	-0.058701972302890815	-0.056659516636282346	-0.06036087183796544	0.00275049002904173	2377	-0.08659585103278078	-0.08287549018151327	-0.08725208208833876	-0.08098431282665913	-0.079791853407537	-0.0834999179073658	0.0029709075784951446	2377
298	0.03501381874084473	0.002294815217262113	0.9669857978820801	0.10500210680313486	ball_tree	20	l1	37	2	uniform	{'algorithm': 'ball_tree', 'leaf_size': np.int64(20), 'metric': 'l1', 'n_neighbors': np.int64(37), 'p': 2, 'weights': 'uniform'}	-27.331329459866264	-57626351238403.38	-26.335108594565128	-25.179461453060426	-23.128546564280324	-11525270247701.07	23050540495351.156	2377	0.6920907927341946	0.7148871621505359	0.6872217810783765	0.6855012836954308	0.735334980600929	0.7030072000518934	0.01929260689003237	2509	-0.06342358633290637	-0.059838497740916	-0.06453751222433111	-0.058955298532172955	-0.05719078622910867	-0.060789136211887015	0.0027642520473862477	2509	-0.08736341079731745	-0.08341808379819186	-0.08779639068374674	-0.08132028887479008	-0.08047186992910282	-0.0840740088166298	0.0030220823240979223	2509
299	0.032777023315429685	0.0014814426482323575	1.028594160079956	0.03591580022876664	ball_tree	20	l1	37	2	distance	{'algorithm': 'ball_tree', 'leaf_size': np.int64(20), 'metric': 'l1', 'n_neighbors': np.int64(37), 'p': 2, 'weights': 'distance'}	-27.193754702877655	-57505993176471.47	-26.21020948038662	-25.110856304824292	-22.993687655207996	-11501198635314.596	23002397270578.438	2245	0.6974774987017984	0.7185841370460027	0.6910880022619721	0.6880946281361633	0.7397891122690077	0.7070066756829888	0.019547893390161757	2377	-0.06287318262362859	-0.059438900384447886	-0.06413078724257758	-0.058701972302890815	-0.056659516636282346	-0.06036087183796544	0.00275049002904173	2377	-0.08659585103278078	-0.08287549018151327	-0.08725208208833876	-0.08098431282665913	-0.079791853407537	-0.0834999179073658	0.0029709075784951446	2377
300	0.03352985382080078	0.002645339427654247	1.1152292728424071	0.14949602780961907	ball_tree	20	l1	45	1	uniform	{'algorithm': 'ball_tree', 'leaf_size': np.int64(20), 'metric': 'l1', 'n_neighbors': np.int64(45), 'p': 1, 'weights': 'uniform'}	-27.495308649487075	-56942535105734.89	-26.54670432882916	-25.227134285509845	-23.327738204895073	-11388507021167.496	22777014042283.695	1981	0.6854536210439834	0.7107663884540183	0.6784843730291013	0.6826922943068541	0.7253117148796071	0.6965416783427127	0.018280449163554476	2773	-0.06413260886059959	-0.060168050306651205	-0.0655599722989514	-0.05917103109052412	-0.058500244789786944	-0.06150638146930265	0.0028146231844964767	2773	-0.08829997657765097	-0.08401874753578281	-0.08901423306795568	-0.08168264335051206	-0.08198150558839372	-0.08499942122405905	0.0031010621055805516	2773
301	0.03654723167419434	0.004367992102894041	1.0658854961395263	0.10106732224948982	ball_tree	20	l1	45	1	distance	{'algorithm': 'ball_tree', 'leaf_size': np.int64(20), 'metric': 'l1', 'n_neighbors': np.int64(45), 'p': 1, 'weights': 'distance'}	-27.34733583681514	-56914456297838.76	-26.39993412707714	-25.149474951218814	-23.17727216237755	-11382891259588.166	22765782519125.293	1849	0.6914434149468267	0.715163345468316	0.6833222530829898	0.685950525242601	0.7310909203481397	0.7013940918177747	0.018631183778078937	2641	-0.0635072514204379	-0.05967350067306793	-0.06505835044844568	-0.05884424748750818	-0.05777869642953477	-0.06097240929179889	0.0028119878329875454	2641	-0.08745520317259174	-0.08337767126309492	-0.08834199131292036	-0.08126218767135593	-0.0811145109275185	-0.08431031286949629	0.003050206672720797	2641
302	0.03675718307495117	0.003830979474557878	1.0884615898132324	0.061128944818345896	ball_tree	20	l1	45	2	uniform	{'algorithm': 'ball_tree', 'leaf_size': np.int64(20), 'metric': 'l1', 'n_neighbors': np.int64(45), 'p': 2, 'weights': 'uniform'}	-27.495308649487075	-56942535105734.89	-26.54670432882916	-25.227134285509845	-23.327738204895073	-11388507021167.496	22777014042283.695	1981	0.6854536210439834	0.7107663884540183	0.6784843730291013	0.6826922943068541	0.7253117148796071	0.6965416783427127	0.018280449163554476	2773	-0.06413260886059959	-0.060168050306651205	-0.0655599722989514	-0.05917103109052412	-0.058500244789786944	-0.06150638146930265	0.0028146231844964767	2773	-0.08829997657765097	-0.08401874753578281	-0.08901423306795568	-0.08168264335051206	-0.08198150558839372	-0.08499942122405905	0.0031010621055805516	2773
303	0.032651853561401364	0.0016674241928996984	1.1168968200683593	0.04720766431761579	ball_tree	20	l1	45	2	distance	{'algorithm': 'ball_tree', 'leaf_size': np.int64(20), 'metric': 'l1', 'n_neighbors': np.int64(45), 'p': 2, 'weights': 'distance'}	-27.34733583681514	-56914456297838.76	-26.39993412707714	-25.149474951218814	-23.17727216237755	-11382891259588.166	22765782519125.293	1849	0.6914434149468267	0.715163345468316	0.6833222530829898	0.685950525242601	0.7310909203481397	0.7013940918177747	0.018631183778078937	2641	-0.0635072514204379	-0.05967350067306793	-0.06505835044844568	-0.05884424748750818	-0.05777869642953477	-0.06097240929179889	0.0028119878329875454	2641	-0.08745520317259174	-0.08337767126309492	-0.08834199131292036	-0.08126218767135593	-0.0811145109275185	-0.08431031286949629	0.003050206672720797	2641
304	0.03434820175170898	0.0024570156189342375	1.1296456813812257	0.06076381362935705	ball_tree	20	l1	53	1	uniform	{'algorithm': 'ball_tree', 'leaf_size': np.int64(20), 'metric': 'l1', 'n_neighbors': np.int64(53), 'p': 1, 'weights': 'uniform'}	-27.622096661913865	-58072151099391.78	-26.696335721140617	-25.410217609809287	-23.55651794621881	-11614430219899.014	23228860439746.383	3037	0.678383694812657	0.7032839004797409	0.6728418573801448	0.6791504371166337	0.7173196135649847	0.6901959006708321	0.01714458999836682	3301	-0.06485614119237179	-0.06098860961146404	-0.06607609783021318	-0.05950805546765368	-0.05927990481594322	-0.06214176178352918	0.002803685071349035	3301	-0.08928680292817509	-0.08509859281374783	-0.08979192416102644	-0.08213725790410317	-0.08316558734293275	-0.08589603302999707	0.0031271368119339432	3301
305	0.03453350067138672	0.004514212387721278	1.063542890548706	0.07803134100314081	ball_tree	20	l1	53	1	distance	{'algorithm': 'ball_tree', 'leaf_size': np.int64(20), 'metric': 'l1', 'n_neighbors': np.int64(53), 'p': 1, 'weights': 'distance'}	-27.475863724507583	-57930547732000.266	-26.53341959195954	-25.306911121982566	-23.38501929169361	-11586109546420.592	23172219092789.836	2773	0.6849675066526186	0.7087237163035807	0.6782898762190825	0.6830195751545722	0.7241494871360907	0.695830032293189	0.01765218377683271	2905	-0.06413987577949085	-0.060353259752732646	-0.06554186165241385	-0.059145588717682704	-0.05845952065070087	-0.06152802131060418	0.002807292080766673	2905	-0.08836818165154187	-0.08431491091152733	-0.08904115301429706	-0.08164050749754101	-0.0821547576208196	-0.08510390213914536	0.003081315569027529	2905
306	0.05046048164367676	0.015096106641378799	1.1097264766693116	0.0798474888466312	ball_tree	20	l1	53	2	uniform	{'algorithm': 'ball_tree', 'leaf_size': np.int64(20), 'metric': 'l1', 'n_neighbors': np.int64(53), 'p': 2, 'weights': 'uniform'}	-27.622096661913865	-58072151099391.78	-26.696335721140617	-25.410217609809287	-23.55651794621881	-11614430219899.014	23228860439746.383	3037	0.678383694812657	0.7032839004797409	0.6728418573801448	0.6791504371166337	0.7173196135649847	0.6901959006708321	0.01714458999836682	3301	-0.06485614119237179	-0.06098860961146404	-0.06607609783021318	-0.05950805546765368	-0.05927990481594322	-0.06214176178352918	0.002803685071349035	3301	-0.08928680292817509	-0.08509859281374783	-0.08979192416102644	-0.08213725790410317	-0.08316558734293275	-0.08589603302999707	0.0031271368119339432	3301
307	0.06528224945068359	0.013640249944454676	0.9936679363250732	0.08898588424365304	ball_tree	20	l1	53	2	distance	{'algorithm': 'ball_tree', 'leaf_size': np.int64(20), 'metric': 'l1', 'n_neighbors': np.int64(53), 'p': 2, 'weights': 'distance'}	-27.475863724507583	-57930547732000.266	-26.53341959195954	-25.306911121982566	-23.38501929169361	-11586109546420.592	23172219092789.836	2773	0.6849675066526186	0.7087237163035807	0.6782898762190825	0.6830195751545722	0.7241494871360907	0.695830032293189	0.01765218377683271	2905	-0.06413987577949085	-0.060353259752732646	-0.06554186165241385	-0.059145588717682704	-0.05845952065070087	-0.06152802131060418	0.002807292080766673	2905	-0.08836818165154187	-0.08431491091152733	-0.08904115301429706	-0.08164050749754101	-0.0821547576208196	-0.08510390213914536	0.003081315569027529	2905
308	0.03529658317565918	0.0005437134018437537	0.5461380481719971	0.01727030933554944	ball_tree	20	l2	5	1	uniform	{'algorithm': 'ball_tree', 'leaf_size': np.int64(20), 'metric': 'l2', 'n_neighbors': np.int64(5), 'p': 1, 'weights': 'uniform'}	-27.303554327849334	-44400348227588.21	-27.584556142717283	-25.901343706501763	-23.605305769805362	-8880069645538.52	17760139291024.848	1	0.7046430063841449	0.7092403598053691	0.6447142822668996	0.6636416450798447	0.7359856474741031	0.6916449882020723	0.0329585134033463	3169	-0.061439232985794165	-0.059355118639175794	-0.07004295085081098	-0.06079303873004891	-0.05626785890959134	-0.06157964002308425	0.0045919407636024236	3169	-0.08556415637896224	-0.08424010206749505	-0.09357229600454463	-0.08409895203160511	-0.0803728908476878	-0.08556967946605896	0.00435842469605234	3169
309	0.03872637748718262	0.00952318877607094	0.5617617130279541	0.057762287985543476	ball_tree	20	l2	5	1	distance	{'algorithm': 'ball_tree', 'leaf_size': np.int64(20), 'metric': 'l2', 'n_neighbors': np.int64(5), 'p': 1, 'weights': 'distance'}	-27.335455064063503	-45140266941217.95	-27.53389239598864	-25.933123817109756	-23.551496409166013	-9028053388264.46	18056106776476.746	133	0.7041774668302954	0.7094105291634776	0.6460147525532742	0.6620175536310307	0.7367447400403105	0.6916730084436777	0.03306528221880288	3037	-0.06150263440504804	-0.059269024008901605	-0.06986345065214915	-0.060965645476185194	-0.0561906558626443	-0.06155828208098566	0.0045471365395170615	3037	-0.08563156262984958	-0.08421544736966578	-0.09340088530050218	-0.08430174157254537	-0.08025726383579235	-0.08556138014167106	0.0043126474665769274	3037
310	0.041760492324829104	0.008432277461867721	0.5388288974761963	0.032600036152739986	ball_tree	20	l2	5	2	uniform	{'algorithm': 'ball_tree', 'leaf_size': np.int64(20), 'metric': 'l2', 'n_neighbors': np.int64(5), 'p': 2, 'weights': 'uniform'}	-27.303554327849334	-44400348227588.21	-27.584556142717283	-25.901343706501763	-23.605305769805362	-8880069645538.52	17760139291024.848	1	0.7046430063841449	0.7092403598053691	0.6447142822668996	0.6636416450798447	0.7359856474741031	0.6916449882020723	0.0329585134033463	3169	-0.061439232985794165	-0.059355118639175794	-0.07004295085081098	-0.06079303873004891	-0.05626785890959134	-0.06157964002308425	0.0045919407636024236	3169	-0.08556415637896224	-0.08424010206749505	-0.09357229600454463	-0.08409895203160511	-0.0803728908476878	-0.08556967946605896	0.00435842469605234	3169
311	0.04201655387878418	0.009912989441498522	0.5889541625976562	0.022889953808774614	ball_tree	20	l2	5	2	distance	{'algorithm': 'ball_tree', 'leaf_size': np.int64(20), 'metric': 'l2', 'n_neighbors': np.int64(5), 'p': 2, 'weights': 'distance'}	-27.335455064063503	-45140266941217.95	-27.53389239598864	-25.933123817109756	-23.551496409166013	-9028053388264.46	18056106776476.746	133	0.7041774668302954	0.7094105291634776	0.6460147525532742	0.6620175536310307	0.7367447400403105	0.6916730084436777	0.03306528221880288	3037	-0.06150263440504804	-0.059269024008901605	-0.06986345065214915	-0.060965645476185194	-0.0561906558626443	-0.06155828208098566	0.0045471365395170615	3037	-0.08563156262984958	-0.08421544736966578	-0.09340088530050218	-0.08430174157254537	-0.08025726383579235	-0.08556138014167106	0.0043126474665769274	3037
312	0.03243389129638672	0.0006998308573293178	0.5832392692565918	0.06993485196869709	ball_tree	20	l2	13	1	uniform	{'algorithm': 'ball_tree', 'leaf_size': np.int64(20), 'metric': 'l2', 'n_neighbors': np.int64(13), 'p': 1, 'weights': 'uniform'}	-26.566744764130878	-54389700608412.26	-26.47709991980136	-24.77951552556535	-22.704277295964147	-10877940121702.559	21755880243354.85	661	0.7244687772882283	0.7383635253066276	0.6838632623990331	0.694271512323587	0.7539615477616608	0.7189857250158274	0.02635621699844418	925	-0.06054933391746415	-0.056264188469991296	-0.06574699192646388	-0.05842104714024012	-0.05509114241577296	-0.05921454077398649	0.0037627440965439566	1321	-0.0826425393266217	-0.07990996995789247	-0.08826649773805344	-0.08017840788917621	-0.07758849252446054	-0.08171718148724087	0.0036449894576899918	925
313	0.039195823669433597	0.008071099655881604	0.6014150142669678	0.020185571725991672	ball_tree	20	l2	13	1	distance	{'algorithm': 'ball_tree', 'leaf_size': np.int64(20), 'metric': 'l2', 'n_neighbors': np.int64(13), 'p': 1, 'weights': 'distance'}	-26.522787060680386	-54335331979545.16	-26.42343906144115	-24.73106391055009	-22.59758247461411	-10867066395929.086	21734132791808.035	529	0.7258107676493568	0.7387885290303046	0.6846918830829317	0.694682350475393	0.7558323913857887	0.7199611843247549	0.026677230293337167	661	-0.060393445311724935	-0.056242946488265416	-0.06567450950218326	-0.058460132583745404	-0.05494853342103351	-0.05914391346139051	0.0037601700451931615	1057	-0.08244103609436239	-0.07984504048261	-0.08815074492278216	-0.08012451787892567	-0.07729294334113265	-0.08157085654396257	0.003672138927388474	661
314	0.05016345977783203	0.01574517931769808	0.5842854976654053	0.038498341937194654	ball_tree	20	l2	13	2	uniform	{'algorithm': 'ball_tree', 'leaf_size': np.int64(20), 'metric': 'l2', 'n_neighbors': np.int64(13), 'p': 2, 'weights': 'uniform'}	-26.566744764130878	-54389700608412.26	-26.47709991980136	-24.77951552556535	-22.704277295964147	-10877940121702.559	21755880243354.85	661	0.7244687772882283	0.7383635253066276	0.6838632623990331	0.694271512323587	0.7539615477616608	0.7189857250158274	0.02635621699844418	925	-0.06054933391746415	-0.056264188469991296	-0.06574699192646388	-0.05842104714024012	-0.05509114241577296	-0.05921454077398649	0.0037627440965439566	1321	-0.0826425393266217	-0.07990996995789247	-0.08826649773805344	-0.08017840788917621	-0.07758849252446054	-0.08171718148724087	0.0036449894576899918	925
315	0.04537258148193359	0.0149117787952652	0.5726686954498291	0.038766368619025875	ball_tree	20	l2	13	2	distance	{'algorithm': 'ball_tree', 'leaf_size': np.int64(20), 'metric': 'l2', 'n_neighbors': np.int64(13), 'p': 2, 'weights': 'distance'}	-26.522787060680386	-54335331979545.16	-26.42343906144115	-24.73106391055009	-22.59758247461411	-10867066395929.086	21734132791808.035	529	0.7258107676493568	0.7387885290303046	0.6846918830829317	0.694682350475393	0.7558323913857887	0.7199611843247549	0.026677230293337167	661	-0.060393445311724935	-0.056242946488265416	-0.06567450950218326	-0.058460132583745404	-0.05494853342103351	-0.05914391346139051	0.0037601700451931615	1057	-0.08244103609436239	-0.07984504048261	-0.08815074492278216	-0.08012451787892567	-0.07729294334113265	-0.08157085654396257	0.003672138927388474	661
316	0.026569128036499023	0.005493658686346599	0.5585556030273438	0.061166291967513275	ball_tree	20	l2	21	1	uniform	{'algorithm': 'ball_tree', 'leaf_size': np.int64(20), 'metric': 'l2', 'n_neighbors': np.int64(21), 'p': 1, 'weights': 'uniform'}	-26.60876512762278	-57749906351131.43	-26.16928527972225	-24.906842361574718	-22.951570147339297	-11549981270246.414	23099962540442.508	2509	0.7230473683962652	0.7386382927298542	0.6931086607218128	0.6971952921544697	0.7531565696078326	0.7210292367220469	0.023211775912798466	529	-0.06036954961694877	-0.0566619790992607	-0.06461024957774718	-0.05782612550392407	-0.05481004150806294	-0.05885558906118874	0.003395478437883002	661	-0.08285543304012795	-0.07986799869940657	-0.08696624676842793	-0.07979410092159615	-0.07771531424323948	-0.0814398187345596	0.003212360805523967	529
317	0.035278606414794925	0.01188175569862386	0.558948564529419	0.04958447861713283	ball_tree	20	l2	21	1	distance	{'algorithm': 'ball_tree', 'leaf_size': np.int64(20), 'metric': 'l2', 'n_neighbors': np.int64(21), 'p': 1, 'weights': 'distance'}	-26.527475310373017	-57401653252225.5	-26.112436250453413	-24.824376212236473	-22.81084390832409	-11480330650465.156	22960661300880.17	2135	0.725339894627145	0.7397323026525249	0.6941003344484786	0.6986571440902543	0.7557867003477567	0.7227232752332319	0.02361268810815552	133	-0.06016208622835886	-0.0565396994120601	-0.06454289569536786	-0.057728440115880214	-0.05458822628504307	-0.05871226954734202	0.0034291072849603325	265	-0.08251179490466677	-0.0797006673580016	-0.08682562382891168	-0.07960125668360077	-0.07730017490971097	-0.08118790353697836	0.0032674250415941106	133
318	0.040986251831054685	0.012121797392758328	0.5974634647369385	0.04473561715033375	ball_tree	20	l2	21	2	uniform	{'algorithm': 'ball_tree', 'leaf_size': np.int64(20), 'metric': 'l2', 'n_neighbors': np.int64(21), 'p': 2, 'weights': 'uniform'}	-26.60876512762278	-57749906351131.43	-26.16928527972225	-24.906842361574718	-22.951570147339297	-11549981270246.414	23099962540442.508	2509	0.7230473683962652	0.7386382927298542	0.6931086607218128	0.6971952921544697	0.7531565696078326	0.7210292367220469	0.023211775912798466	529	-0.06036954961694877	-0.0566619790992607	-0.06461024957774718	-0.05782612550392407	-0.05481004150806294	-0.05885558906118874	0.003395478437883002	661	-0.08285543304012795	-0.07986799869940657	-0.08696624676842793	-0.07979410092159615	-0.07771531424323948	-0.0814398187345596	0.003212360805523967	529
319	0.03538570404052734	0.0015059159738083521	0.6476517200469971	0.04453631932555839	ball_tree	20	l2	21	2	distance	{'algorithm': 'ball_tree', 'leaf_size': np.int64(20), 'metric': 'l2', 'n_neighbors': np.int64(21), 'p': 2, 'weights': 'distance'}	-26.527475310373017	-57401653252225.5	-26.112436250453413	-24.824376212236473	-22.81084390832409	-11480330650465.156	22960661300880.17	2135	0.725339894627145	0.7397323026525249	0.6941003344484786	0.6986571440902543	0.7557867003477567	0.7227232752332319	0.02361268810815552	133	-0.06016208622835886	-0.0565396994120601	-0.06454289569536786	-0.057728440115880214	-0.05458822628504307	-0.05871226954734202	0.0034291072849603325	265	-0.08251179490466677	-0.0797006673580016	-0.08682562382891168	-0.07960125668360077	-0.07730017490971097	-0.08118790353697836	0.0032674250415941106	133
320	0.03889675140380859	0.005927416807558803	0.6041581153869628	0.031223755203290723	ball_tree	20	l2	29	1	uniform	{'algorithm': 'ball_tree', 'leaf_size': np.int64(20), 'metric': 'l2', 'n_neighbors': np.int64(29), 'p': 1, 'weights': 'uniform'}	-26.80653067697016	-54943440771463.92	-25.99764127183005	-24.848929807656013	-23.11930809714812	-10988688154312.94	21977376308575.492	925	0.7185638776401011	0.7389375781518357	0.69863582273701	0.6999824634771188	0.75153143051763	0.7215302345047391	0.020977831987836544	397	-0.06078781479513664	-0.05677752556405137	-0.06373812216553029	-0.05753496080001368	-0.054778345882531124	-0.05872335384145262	0.003167696761859868	397	-0.08352339955635948	-0.07982225715832131	-0.08617955054928723	-0.0794260188479579	-0.07797072108054895	-0.08138438943849498	0.0030165390317867338	397
321	0.04000940322875977	0.009893968560869017	0.5745155334472656	0.019744713890777043	ball_tree	20	l2	29	1	distance	{'algorithm': 'ball_tree', 'leaf_size': np.int64(20), 'metric': 'l2', 'n_neighbors': np.int64(29), 'p': 1, 'weights': 'distance'}	-26.692260508632188	-54930291909838.87	-25.938931637380314	-24.76910395880326	-22.96232813241433	-10986058381987.846	21972116763925.51	793	0.7217594275562946	0.7404287843212256	0.6996959596930303	0.7015405937089306	0.7543960418697554	0.7235641614298473	0.02141497611668401	23	-0.06048637954424692	-0.05660720072994415	-0.06368472862657118	-0.057426018343466	-0.0545423388076794	-0.05854933321038153	0.003200442268976353	1	-0.08304786507914426	-0.07959395561342936	-0.08602783607357993	-0.07921950228582096	-0.07751995315773537	-0.08108182244194198	0.0030560520727468984	1
322	0.03238210678100586	0.0024560625445542283	0.5888352394104004	0.04072056119474238	ball_tree	20	l2	29	2	uniform	{'algorithm': 'ball_tree', 'leaf_size': np.int64(20), 'metric': 'l2', 'n_neighbors': np.int64(29), 'p': 2, 'weights': 'uniform'}	-26.80653067697016	-54943440771463.92	-25.99764127183005	-24.848929807656013	-23.11930809714812	-10988688154312.94	21977376308575.492	925	0.7185638776401011	0.7389375781518357	0.69863582273701	0.6999824634771188	0.75153143051763	0.7215302345047391	0.020977831987836544	397	-0.06078781479513664	-0.05677752556405137	-0.06373812216553029	-0.05753496080001368	-0.054778345882531124	-0.05872335384145262	0.003167696761859868	397	-0.08352339955635948	-0.07982225715832131	-0.08617955054928723	-0.0794260188479579	-0.07797072108054895	-0.08138438943849498	0.0030165390317867338	397
323	0.044154024124145506	0.0059498553131227	0.6382919311523437	0.026036133498364065	ball_tree	20	l2	29	2	distance	{'algorithm': 'ball_tree', 'leaf_size': np.int64(20), 'metric': 'l2', 'n_neighbors': np.int64(29), 'p': 2, 'weights': 'distance'}	-26.692260508632188	-54930291909838.87	-25.938931637380314	-24.76910395880326	-22.96232813241433	-10986058381987.846	21972116763925.51	793	0.7217594275562946	0.7404287843212256	0.6996959596930303	0.7015405937089306	0.7543960418697554	0.7235641614298473	0.02141497611668401	23	-0.06048637954424692	-0.05660720072994415	-0.06368472862657118	-0.057426018343466	-0.0545423388076794	-0.05854933321038153	0.003200442268976353	1	-0.08304786507914426	-0.07959395561342936	-0.08602783607357993	-0.07921950228582096	-0.07751995315773537	-0.08108182244194198	0.0030560520727468984	1
324	0.03525042533874512	0.005970931850892146	0.6167992115020752	0.06685784676170274	ball_tree	20	l2	37	1	uniform	{'algorithm': 'ball_tree', 'leaf_size': np.int64(20), 'metric': 'l2', 'n_neighbors': np.int64(37), 'p': 1, 'weights': 'uniform'}	-26.97555670242074	-56573890400668.984	-26.14741849120844	-24.949331144625805	-23.18622665940215	-11314778080154.05	22629556160257.47	1717	0.7170866053490692	0.7378198647629775	0.6941760490498107	0.699066982549102	0.7499304531989794	0.7196159909819878	0.021569412717582205	793	-0.060667885754135474	-0.05686082904167933	-0.06424975060965915	-0.05748275759730043	-0.05496604888680318	-0.05884545437791552	0.0032672049549139484	529	-0.08374232190092264	-0.07999295027037742	-0.08681487786369434	-0.07954710780360633	-0.0782215152166418	-0.08166375461104851	0.0031614966595949223	793
325	0.03059253692626953	0.0044838277958141395	0.6353452682495118	0.10466773310734326	ball_tree	20	l2	37	1	distance	{'algorithm': 'ball_tree', 'leaf_size': np.int64(20), 'metric': 'l2', 'n_neighbors': np.int64(37), 'p': 1, 'weights': 'distance'}	-26.84778060893056	-56395158493703.54	-26.059513295877483	-24.857630590007307	-23.03137891557899	-11279031698760.87	22558063397471.336	1585	0.720403857728624	0.7398755250380783	0.6961245225379021	0.7013015140492764	0.7530309049708501	0.7221472648649462	0.02183052151776941	265	-0.060384679931957556	-0.05662208094550831	-0.06410080487015711	-0.05729418548559322	-0.05467607826712131	-0.0586155659000675	0.003300218244018601	133	-0.08324992115422565	-0.07967873515006096	-0.08653787734974219	-0.0792512251597822	-0.0777350936315549	-0.08129057048907318	0.003186585713129185	265
326	0.03537321090698242	0.0013231482183894423	0.6601980686187744	0.044499514912343746	ball_tree	20	l2	37	2	uniform	{'algorithm': 'ball_tree', 'leaf_size': np.int64(20), 'metric': 'l2', 'n_neighbors': np.int64(37), 'p': 2, 'weights': 'uniform'}	-26.97555670242074	-56573890400668.984	-26.14741849120844	-24.949331144625805	-23.18622665940215	-11314778080154.05	22629556160257.47	1717	0.7170866053490692	0.7378198647629775	0.6941760490498107	0.699066982549102	0.7499304531989794	0.7196159909819878	0.021569412717582205	793	-0.060667885754135474	-0.05686082904167933	-0.06424975060965915	-0.05748275759730043	-0.05496604888680318	-0.05884545437791552	0.0032672049549139484	529	-0.08374232190092264	-0.07999295027037742	-0.08681487786369434	-0.07954710780360633	-0.0782215152166418	-0.08166375461104851	0.0031614966595949223	793
327	0.030800533294677735	0.005323840651031772	0.6370055198669433	0.1054428583425887	ball_tree	20	l2	37	2	distance	{'algorithm': 'ball_tree', 'leaf_size': np.int64(20), 'metric': 'l2', 'n_neighbors': np.int64(37), 'p': 2, 'weights': 'distance'}	-26.84778060893056	-56395158493703.54	-26.059513295877483	-24.857630590007307	-23.03137891557899	-11279031698760.87	22558063397471.336	1585	0.720403857728624	0.7398755250380783	0.6961245225379021	0.7013015140492764	0.7530309049708501	0.7221472648649462	0.02183052151776941	265	-0.060384679931957556	-0.05662208094550831	-0.06410080487015711	-0.05729418548559322	-0.05467607826712131	-0.0586155659000675	0.003300218244018601	133	-0.08324992115422565	-0.07967873515006096	-0.08653787734974219	-0.0792512251597822	-0.0777350936315549	-0.08129057048907318	0.003186585713129185	265
328	0.03935956954956055	0.005468341663419002	0.6280551433563233	0.07780200102958879	ball_tree	20	l2	45	1	uniform	{'algorithm': 'ball_tree', 'leaf_size': np.int64(20), 'metric': 'l2', 'n_neighbors': np.int64(45), 'p': 1, 'weights': 'uniform'}	-27.146445000103647	-56314651393425.63	-26.404320750962917	-25.207849300069558	-23.36232579146018	-11262930278705.55	22525860557360.04	1453	0.7131270923314177	0.7352413908204856	0.6899213255185452	0.6948347481451066	0.7455844710147626	0.7157418055660635	0.021824103515903512	1321	-0.061001451648701695	-0.05709615198894958	-0.06468127490203376	-0.057851383153944134	-0.055302907238828976	-0.05918663378649164	0.003308201479843561	1189	-0.08432629338417269	-0.08038534286786278	-0.08741669052667424	-0.0801045185209641	-0.07889829695569714	-0.08222622845107419	0.003172280254876553	1321
329	0.03356084823608398	0.0016568708197417326	0.5881237030029297	0.01971721384320593	ball_tree	20	l2	45	1	distance	{'algorithm': 'ball_tree', 'leaf_size': np.int64(20), 'metric': 'l2', 'n_neighbors': np.int64(45), 'p': 1, 'weights': 'distance'}	-27.004575265252644	-56182385259143.73	-26.28367179335361	-25.081212362853446	-23.19778616387575	-11236477051849.059	22472954103647.336	1321	0.7171509341861226	0.7378953896920011	0.6924818855315963	0.6980102780848971	0.749309933090375	0.7189696841169985	0.022013273567139165	1057	-0.06062116833766198	-0.056797064268518715	-0.06448859689421609	-0.05756091677278913	-0.05493800715199132	-0.058881150685035445	0.0033498038484976625	793	-0.08373280069665427	-0.07998142785463021	-0.08705500861377023	-0.0796866473649527	-0.07831850413551451	-0.08175487773310439	0.0032010914211044756	1057
330	0.03625545501708984	0.006694531893433726	0.5896407127380371	0.1001749181070355	ball_tree	20	l2	45	2	uniform	{'algorithm': 'ball_tree', 'leaf_size': np.int64(20), 'metric': 'l2', 'n_neighbors': np.int64(45), 'p': 2, 'weights': 'uniform'}	-27.146445000103647	-56314651393425.63	-26.404320750962917	-25.207849300069558	-23.36232579146018	-11262930278705.55	22525860557360.04	1453	0.7131270923314177	0.7352413908204856	0.6899213255185452	0.6948347481451066	0.7455844710147626	0.7157418055660635	0.021824103515903512	1321	-0.061001451648701695	-0.05709615198894958	-0.06468127490203376	-0.057851383153944134	-0.055302907238828976	-0.05918663378649164	0.003308201479843561	1189	-0.08432629338417269	-0.08038534286786278	-0.08741669052667424	-0.0801045185209641	-0.07889829695569714	-0.08222622845107419	0.003172280254876553	1321
331	0.034676980972290036	0.002562285707064726	0.6424343585968018	0.08418321256092787	ball_tree	20	l2	45	2	distance	{'algorithm': 'ball_tree', 'leaf_size': np.int64(20), 'metric': 'l2', 'n_neighbors': np.int64(45), 'p': 2, 'weights': 'distance'}	-27.004575265252644	-56182385259143.73	-26.28367179335361	-25.081212362853446	-23.19778616387575	-11236477051849.059	22472954103647.336	1321	0.7171509341861226	0.7378953896920011	0.6924818855315963	0.6980102780848971	0.749309933090375	0.7189696841169985	0.022013273567139165	1057	-0.06062116833766198	-0.056797064268518715	-0.06448859689421609	-0.05756091677278913	-0.05493800715199132	-0.058881150685035445	0.0033498038484976625	793	-0.08373280069665427	-0.07998142785463021	-0.08705500861377023	-0.0796866473649527	-0.07831850413551451	-0.08175487773310439	0.0032010914211044756	1057
332	0.03367018699645996	0.003141612198396554	0.7190419673919678	0.08619046015132281	ball_tree	20	l2	53	1	uniform	{'algorithm': 'ball_tree', 'leaf_size': np.int64(20), 'metric': 'l2', 'n_neighbors': np.int64(53), 'p': 1, 'weights': 'uniform'}	-27.215353990724005	-58061193055972.445	-26.51470386018727	-25.278594663772076	-23.584789673782332	-11612238611215.01	23224477222378.72	2905	0.7084865842436588	0.7312107882562449	0.6890923045234549	0.6909806171696466	0.741576146197432	0.7122692880780874	0.02108251069424667	1849	-0.06160201387753346	-0.05749740252400054	-0.064549953687214	-0.058200483697856124	-0.05562902173443911	-0.05949577510420865	0.0031813210255643553	1453	-0.08500559596813223	-0.08099491236231667	-0.08753347040151814	-0.08060877746458438	-0.07951739062438559	-0.0827320293641874	0.0030358727731025783	1849
333	0.03222136497497559	0.0020432121547596257	0.7097254753112793	0.029583426673484008	ball_tree	20	l2	53	1	distance	{'algorithm': 'ball_tree', 'leaf_size': np.int64(20), 'metric': 'l2', 'n_neighbors': np.int64(53), 'p': 1, 'weights': 'distance'}	-27.07059154356263	-57785817757957.91	-26.379044616327874	-25.139092157624088	-23.397048723213558	-11557163551611.98	23114327103172.965	2641	0.7133509495516281	0.7345023446309509	0.6919818727447165	0.6950910155036767	0.7459161767904496	0.7161684718442844	0.021252039970717323	1189	-0.061091762863546346	-0.0571668283039359	-0.06433162225642332	-0.05781516876285469	-0.055203029866205074	-0.05912168241059307	0.0032220788457751268	925	-0.08429338554733938	-0.08049745835512526	-0.08712575393871501	-0.08007087693698396	-0.07884684656492187	-0.08216686426861709	0.0030762079273118155	1189
334	0.03522014617919922	0.006514037706846564	0.6471956253051758	0.07174115913635352	ball_tree	20	l2	53	2	uniform	{'algorithm': 'ball_tree', 'leaf_size': np.int64(20), 'metric': 'l2', 'n_neighbors': np.int64(53), 'p': 2, 'weights': 'uniform'}	-27.215353990724005	-58061193055972.445	-26.51470386018727	-25.278594663772076	-23.584789673782332	-11612238611215.01	23224477222378.72	2905	0.7084865842436588	0.7312107882562449	0.6890923045234549	0.6909806171696466	0.741576146197432	0.7122692880780874	0.02108251069424667	1849	-0.06160201387753346	-0.05749740252400054	-0.064549953687214	-0.058200483697856124	-0.05562902173443911	-0.05949577510420865	0.0031813210255643553	1453	-0.08500559596813223	-0.08099491236231667	-0.08753347040151814	-0.08060877746458438	-0.07951739062438559	-0.0827320293641874	0.0030358727731025783	1849
335	0.033130645751953125	0.0064757887953866815	0.707009220123291	0.05058419392329503	ball_tree	20	l2	53	2	distance	{'algorithm': 'ball_tree', 'leaf_size': np.int64(20), 'metric': 'l2', 'n_neighbors': np.int64(53), 'p': 2, 'weights': 'distance'}	-27.07059154356263	-57785817757957.91	-26.379044616327874	-25.139092157624088	-23.397048723213558	-11557163551611.98	23114327103172.965	2641	0.7133509495516281	0.7345023446309509	0.6919818727447165	0.6950910155036767	0.7459161767904496	0.7161684718442844	0.021252039970717323	1189	-0.061091762863546346	-0.0571668283039359	-0.06433162225642332	-0.05781516876285469	-0.055203029866205074	-0.05912168241059307	0.0032220788457751268	925	-0.08429338554733938	-0.08049745835512526	-0.08712575393871501	-0.08007087693698396	-0.07884684656492187	-0.08216686426861709	0.0030762079273118155	1189
336	0.03136553764343262	0.00566760862098989	0.9433416366577149	0.07175515813340334	ball_tree	25	minkowski	5	1	uniform	{'algorithm': 'ball_tree', 'leaf_size': np.int64(25), 'metric': 'minkowski', 'n_neighbors': np.int64(5), 'p': 1, 'weights': 'uniform'}	-27.68678006510087	-47885006034852.836	-27.605223712774823	-25.926047671821074	-23.816771054827825	-9577001206991.574	19154002413930.63	397	0.6939353634870874	0.7002692610598948	0.6533563429123525	0.6500866592111387	0.7223342594387141	0.6839963772218376	0.028007370770261053	3565	-0.06317585936400856	-0.06073604262640043	-0.06792438552534034	-0.06226565619228328	-0.058330812925393445	-0.062486551326685215	0.0031757966991773287	3565	-0.08710133668776977	-0.0855298017130992	-0.09242725182444128	-0.08577677711824314	-0.08242462309603818	-0.0866519580879183	0.003269602320219658	3565
337	0.027240896224975587	0.003918848489223931	0.879772424697876	0.09152731681755714	ball_tree	25	minkowski	5	1	distance	{'algorithm': 'ball_tree', 'leaf_size': np.int64(25), 'metric': 'minkowski', 'n_neighbors': np.int64(5), 'p': 1, 'weights': 'distance'}	-27.672696678193653	-47560714245191.13	-27.54261345111832	-25.98855083181858	-23.756470896737145	-9512142849059.219	19024285698065.957	265	0.6946733728464483	0.7016546808722326	0.654020192698058	0.647764357816019	0.7239719558276766	0.684416912012087	0.029100884624105042	3433	-0.06310444599998535	-0.06053899687393507	-0.06784945792765389	-0.06255737659992293	-0.05809036958555298	-0.06242812939741005	0.003232642692773993	3433	-0.08699626019225942	-0.08533190421584586	-0.09233870669390232	-0.08606094763542818	-0.08218118986407245	-0.08658180172030164	0.003301897883296963	3433
338	0.031506681442260744	0.00482640005356202	0.5869772911071778	0.11911757168964619	ball_tree	25	minkowski	5	2	uniform	{'algorithm': 'ball_tree', 'leaf_size': np.int64(25), 'metric': 'minkowski', 'n_neighbors': np.int64(5), 'p': 2, 'weights': 'uniform'}	-27.303554327849334	-44400348227588.21	-27.584556142717283	-25.901343706501763	-23.605305769805362	-8880069645538.52	17760139291024.848	1	0.7046430063841449	0.7092403598053691	0.6447142822668996	0.6636416450798447	0.7359856474741031	0.6916449882020723	0.0329585134033463	3169	-0.061439232985794165	-0.059355118639175794	-0.07004295085081098	-0.06079303873004891	-0.05626785890959134	-0.06157964002308425	0.0045919407636024236	3169	-0.08556415637896224	-0.08424010206749505	-0.09357229600454463	-0.08409895203160511	-0.0803728908476878	-0.08556967946605896	0.00435842469605234	3169
339	0.02980008125305176	0.0025900575915693723	0.5310476303100586	0.025775364432696006	ball_tree	25	minkowski	5	2	distance	{'algorithm': 'ball_tree', 'leaf_size': np.int64(25), 'metric': 'minkowski', 'n_neighbors': np.int64(5), 'p': 2, 'weights': 'distance'}	-27.335455064063503	-45140266941217.95	-27.53389239598864	-25.933123817109756	-23.551496409166013	-9028053388264.46	18056106776476.746	133	0.7041774668302954	0.7094105291634776	0.6460147525532742	0.6620175536310307	0.7367447400403105	0.6916730084436777	0.03306528221880288	3037	-0.06150263440504804	-0.059269024008901605	-0.06986345065214915	-0.060965645476185194	-0.0561906558626443	-0.06155828208098566	0.0045471365395170615	3037	-0.08563156262984958	-0.08421544736966578	-0.09340088530050218	-0.08430174157254537	-0.08025726383579235	-0.08556138014167106	0.0043126474665769274	3037
340	0.03047785758972168	0.0014668941397050481	0.9963577270507813	0.03254635166039047	ball_tree	25	minkowski	13	1	uniform	{'algorithm': 'ball_tree', 'leaf_size': np.int64(25), 'metric': 'minkowski', 'n_neighbors': np.int64(13), 'p': 1, 'weights': 'uniform'}	-26.599077754653894	-56118626982016.43	-26.061187564037663	-25.334264304270405	-22.785209365329255	-11223725396423.443	22447450792796.492	1189	0.7154359683340148	0.7202993439184522	0.7045651665990629	0.6730649146845236	0.7446056307753551	0.7115942048622818	0.023298954542562752	2113	-0.061056802488731375	-0.05920763908494704	-0.06177805900135237	-0.06058904161307842	-0.05637022903932147	-0.059800354245486145	0.0019094018039495352	1981	-0.08398626076068315	-0.08262254447426048	-0.08532754708193374	-0.082912543668091	-0.07904992820251823	-0.08277976483749731	0.0020928858813529135	1981
341	0.03150763511657715	0.00047192739045268345	1.074762487411499	0.050293904237781704	ball_tree	25	minkowski	13	1	distance	{'algorithm': 'ball_tree', 'leaf_size': np.int64(25), 'metric': 'minkowski', 'n_neighbors': np.int64(13), 'p': 1, 'weights': 'distance'}	-26.56325927500533	-55727081285942.93	-26.01641674221366	-25.28483527946033	-22.68847093836136	-11145416257208.695	22290832514367.117	1057	0.717679720604453	0.7219574667692615	0.7046541881470652	0.6747945745687944	0.7469495220055196	0.7132070944190188	0.023595756854288344	1585	-0.06079503290636882	-0.05899983718895125	-0.0618743761163828	-0.0604025620233734	-0.05610651083800412	-0.05963566381461608	0.001990140625876562	1717	-0.08365449483258193	-0.08237727874353132	-0.08531469050280187	-0.08269292716019258	-0.07868635027848073	-0.0825451483035177	0.0021836370894836	1585
342	0.02945389747619629	0.0012202567033006853	0.616803789138794	0.09897047710215846	ball_tree	25	minkowski	13	2	uniform	{'algorithm': 'ball_tree', 'leaf_size': np.int64(25), 'metric': 'minkowski', 'n_neighbors': np.int64(13), 'p': 2, 'weights': 'uniform'}	-26.566744764130878	-54389700608412.26	-26.47709991980136	-24.77951552556535	-22.704277295964147	-10877940121702.559	21755880243354.85	661	0.7244687772882283	0.7383635253066276	0.6838632623990331	0.694271512323587	0.7539615477616608	0.7189857250158274	0.02635621699844418	925	-0.06054933391746415	-0.056264188469991296	-0.06574699192646388	-0.05842104714024012	-0.05509114241577296	-0.05921454077398649	0.0037627440965439566	1321	-0.0826425393266217	-0.07990996995789247	-0.08826649773805344	-0.08017840788917621	-0.07758849252446054	-0.08171718148724087	0.0036449894576899918	925
343	0.03162398338317871	0.004416110229453074	0.7101245403289795	0.04987155345329958	ball_tree	25	minkowski	13	2	distance	{'algorithm': 'ball_tree', 'leaf_size': np.int64(25), 'metric': 'minkowski', 'n_neighbors': np.int64(13), 'p': 2, 'weights': 'distance'}	-26.522787060680386	-54335331979545.16	-26.42343906144115	-24.73106391055009	-22.59758247461411	-10867066395929.086	21734132791808.035	529	0.7258107676493568	0.7387885290303046	0.6846918830829317	0.694682350475393	0.7558323913857887	0.7199611843247549	0.026677230293337167	661	-0.060393445311724935	-0.056242946488265416	-0.06567450950218326	-0.058460132583745404	-0.05494853342103351	-0.05914391346139051	0.0037601700451931615	1057	-0.08244103609436239	-0.07984504048261	-0.08815074492278216	-0.08012451787892567	-0.07729294334113265	-0.08157085654396257	0.003672138927388474	661
344	0.02423834800720215	0.006055519308071912	1.0250912666320802	0.10447528232080923	ball_tree	25	minkowski	21	1	uniform	{'algorithm': 'ball_tree', 'leaf_size': np.int64(25), 'metric': 'minkowski', 'n_neighbors': np.int64(21), 'p': 1, 'weights': 'uniform'}	-26.86356969948281	-59533719276279.36	-25.959124784320963	-25.322959617096743	-22.78046628633838	-11906743855276.059	23813487710501.652	3565	0.7105814476886994	0.7199644855722871	0.7012517835333422	0.6831069257614331	0.7472407312605154	0.7124290747632555	0.021245083343089496	1717	-0.06151726289136972	-0.05928049838615206	-0.0628224718050921	-0.059432312749518115	-0.05586404559755867	-0.05978331828593812	0.0023655760039274477	1849	-0.08469961315577777	-0.08267198764188406	-0.08580469894129318	-0.08162925784506854	-0.07864106131122395	-0.0826893237790495	0.0025003717769225904	1717
345	0.025509071350097657	0.0061186061352762125	1.0464715480804443	0.06418222306958808	ball_tree	25	minkowski	21	1	distance	{'algorithm': 'ball_tree', 'leaf_size': np.int64(25), 'metric': 'minkowski', 'n_neighbors': np.int64(21), 'p': 1, 'weights': 'distance'}	-26.771460753386396	-59044921044621.61	-25.89651466638478	-25.247384922332493	-22.670601982804612	-11808984208944.441	23617968417838.59	3433	0.7140909258017322	0.7222617895998145	0.7028762576263873	0.6848841613012362	0.7500941734815182	0.7148414615621377	0.021628611670336667	1453	-0.0611405975104438	-0.05904126398849109	-0.06266031833621602	-0.05927180433849906	-0.0555420677432725	-0.05953121038338449	0.0023917375054286188	1585	-0.08418451476933946	-0.08233218465341456	-0.08557109501799294	-0.08140003479159379	-0.07819590525030556	-0.08233674689652927	0.0025258374374967445	1453
346	0.027669429779052734	0.005256159705903607	0.6190755367279053	0.10455924035997022	ball_tree	25	minkowski	21	2	uniform	{'algorithm': 'ball_tree', 'leaf_size': np.int64(25), 'metric': 'minkowski', 'n_neighbors': np.int64(21), 'p': 2, 'weights': 'uniform'}	-26.60876512762278	-57749906351131.43	-26.16928527972225	-24.906842361574718	-22.951570147339297	-11549981270246.414	23099962540442.508	2509	0.7230473683962652	0.7386382927298542	0.6931086607218128	0.6971952921544697	0.7531565696078326	0.7210292367220469	0.023211775912798466	529	-0.06036954961694877	-0.0566619790992607	-0.06461024957774718	-0.05782612550392407	-0.05481004150806294	-0.05885558906118874	0.003395478437883002	661	-0.08285543304012795	-0.07986799869940657	-0.08696624676842793	-0.07979410092159615	-0.07771531424323948	-0.0814398187345596	0.003212360805523967	529
347	0.02671966552734375	0.0024322663039570494	0.7408277511596679	0.07852697965017777	ball_tree	25	minkowski	21	2	distance	{'algorithm': 'ball_tree', 'leaf_size': np.int64(25), 'metric': 'minkowski', 'n_neighbors': np.int64(21), 'p': 2, 'weights': 'distance'}	-26.527475310373017	-57401653252225.5	-26.112436250453413	-24.824376212236473	-22.81084390832409	-11480330650465.156	22960661300880.17	2135	0.725339894627145	0.7397323026525249	0.6941003344484786	0.6986571440902543	0.7557867003477567	0.7227232752332319	0.02361268810815552	133	-0.06016208622835886	-0.0565396994120601	-0.06454289569536786	-0.057728440115880214	-0.05458822628504307	-0.05871226954734202	0.0034291072849603325	265	-0.08251179490466677	-0.0797006673580016	-0.08682562382891168	-0.07960125668360077	-0.07730017490971097	-0.08118790353697836	0.0032674250415941106	133
348	0.02511873245239258	0.004096384401268798	1.0257957458496094	0.1288062677353346	ball_tree	25	minkowski	29	1	uniform	{'algorithm': 'ball_tree', 'leaf_size': np.int64(25), 'metric': 'minkowski', 'n_neighbors': np.int64(29), 'p': 1, 'weights': 'uniform'}	-27.13122180909464	-58660409099212.33	-26.07166137316502	-25.2538617264212	-23.00066147482856	-11732081819862.756	23464163639674.785	3301	0.7005733946540555	0.7180737493921523	0.6966901101987928	0.6858944617615377	0.7417122127916109	0.7085887857596298	0.019534499071442866	2245	-0.06259293059506053	-0.0595749559788876	-0.06346520685276559	-0.058907689539217094	-0.056359776945867704	-0.06018011198235971	0.0025765781346104096	2245	-0.08615161769147936	-0.08295060937572106	-0.086457305610554	-0.08126944072888205	-0.07949645392496472	-0.08326508546632023	0.0027131684267754836	2245
349	0.028258800506591797	0.005078792836159984	1.216040802001953	0.09201326243546128	ball_tree	25	minkowski	29	1	distance	{'algorithm': 'ball_tree', 'leaf_size': np.int64(25), 'metric': 'minkowski', 'n_neighbors': np.int64(29), 'p': 1, 'weights': 'distance'}	-27.0074577315309	-58401435755753.75	-25.987717304976353	-25.180845606847463	-22.874074319640055	-11680287151170.959	23360574302291.39	3169	0.7052370435601296	0.7209650196263526	0.6993150293612227	0.6880024750420589	0.7453547808826237	0.7117748696944776	0.01987554693777074	1981	-0.06210811016269612	-0.05925981168553001	-0.06316430301985604	-0.058726027803185976	-0.05594647589832168	-0.05984094571391797	0.0025664135392390475	2113	-0.0854780675546395	-0.08252416682856181	-0.08608238117137158	-0.08099627543538453	-0.07893390420013649	-0.08280295903801878	0.00269155089786698	2113
350	0.023470067977905275	0.0046900863332591525	0.7097689628601074	0.06702523842288753	ball_tree	25	minkowski	29	2	uniform	{'algorithm': 'ball_tree', 'leaf_size': np.int64(25), 'metric': 'minkowski', 'n_neighbors': np.int64(29), 'p': 2, 'weights': 'uniform'}	-26.80653067697016	-54943440771463.92	-25.99764127183005	-24.848929807656013	-23.11930809714812	-10988688154312.94	21977376308575.492	925	0.7185638776401011	0.7389375781518357	0.69863582273701	0.6999824634771188	0.75153143051763	0.7215302345047391	0.020977831987836544	397	-0.06078781479513664	-0.05677752556405137	-0.06373812216553029	-0.05753496080001368	-0.054778345882531124	-0.05872335384145262	0.003167696761859868	397	-0.08352339955635948	-0.07982225715832131	-0.08617955054928723	-0.0794260188479579	-0.07797072108054895	-0.08138438943849498	0.0030165390317867338	397
351	0.029444074630737303	0.0029189891641443065	0.7309304714202881	0.07290702781053664	ball_tree	25	minkowski	29	2	distance	{'algorithm': 'ball_tree', 'leaf_size': np.int64(25), 'metric': 'minkowski', 'n_neighbors': np.int64(29), 'p': 2, 'weights': 'distance'}	-26.692260508632188	-54930291909838.87	-25.938931637380314	-24.76910395880326	-22.96232813241433	-10986058381987.846	21972116763925.51	793	0.7217594275562946	0.7404287843212256	0.6996959596930303	0.7015405937089306	0.7543960418697554	0.7235641614298473	0.02141497611668401	23	-0.06048637954424692	-0.05660720072994415	-0.06368472862657118	-0.057426018343466	-0.0545423388076794	-0.05854933321038153	0.003200442268976353	1	-0.08304786507914426	-0.07959395561342936	-0.08602783607357993	-0.07921950228582096	-0.07751995315773537	-0.08108182244194198	0.0030560520727468984	1
352	0.03451647758483887	0.003631804594248673	1.2010612487792969	0.11605187741840131	ball_tree	25	minkowski	37	1	uniform	{'algorithm': 'ball_tree', 'leaf_size': np.int64(25), 'metric': 'minkowski', 'n_neighbors': np.int64(37), 'p': 1, 'weights': 'uniform'}	-27.331329459866264	-57626351238403.38	-26.335108594565128	-25.179461453060426	-23.128546564280324	-11525270247701.07	23050540495351.156	2377	0.6920907927341946	0.7148871621505359	0.6872217810783765	0.6855012836954308	0.735334980600929	0.7030072000518934	0.01929260689003237	2509	-0.06342358633290637	-0.059838497740916	-0.06453751222433111	-0.058955298532172955	-0.05719078622910867	-0.060789136211887015	0.0027642520473862477	2509	-0.08736341079731745	-0.08341808379819186	-0.08779639068374674	-0.08132028887479008	-0.08047186992910282	-0.0840740088166298	0.0030220823240979223	2509
353	0.031026411056518554	0.0064245294198084285	1.1572816848754883	0.11432492009241679	ball_tree	25	minkowski	37	1	distance	{'algorithm': 'ball_tree', 'leaf_size': np.int64(25), 'metric': 'minkowski', 'n_neighbors': np.int64(37), 'p': 1, 'weights': 'distance'}	-27.193754702877655	-57505993176471.47	-26.21020948038662	-25.110856304824292	-22.993687655207996	-11501198635314.596	23002397270578.438	2245	0.6974774987017984	0.7185841370460027	0.6910880022619721	0.6880946281361633	0.7397891122690077	0.7070066756829888	0.019547893390161757	2377	-0.06287318262362859	-0.059438900384447886	-0.06413078724257758	-0.058701972302890815	-0.056659516636282346	-0.06036087183796544	0.00275049002904173	2377	-0.08659585103278078	-0.08287549018151327	-0.08725208208833876	-0.08098431282665913	-0.079791853407537	-0.0834999179073658	0.0029709075784951446	2377
354	0.032869720458984376	0.003666044255215806	0.8367161273956298	0.039478862713994714	ball_tree	25	minkowski	37	2	uniform	{'algorithm': 'ball_tree', 'leaf_size': np.int64(25), 'metric': 'minkowski', 'n_neighbors': np.int64(37), 'p': 2, 'weights': 'uniform'}	-26.97555670242074	-56573890400668.984	-26.14741849120844	-24.949331144625805	-23.18622665940215	-11314778080154.05	22629556160257.47	1717	0.7170866053490692	0.7378198647629775	0.6941760490498107	0.699066982549102	0.7499304531989794	0.7196159909819878	0.021569412717582205	793	-0.060667885754135474	-0.05686082904167933	-0.06424975060965915	-0.05748275759730043	-0.05496604888680318	-0.05884545437791552	0.0032672049549139484	529	-0.08374232190092264	-0.07999295027037742	-0.08681487786369434	-0.07954710780360633	-0.0782215152166418	-0.08166375461104851	0.0031614966595949223	793
355	0.03195919990539551	0.0027994338234340467	0.8211082935333252	0.04164274492906151	ball_tree	25	minkowski	37	2	distance	{'algorithm': 'ball_tree', 'leaf_size': np.int64(25), 'metric': 'minkowski', 'n_neighbors': np.int64(37), 'p': 2, 'weights': 'distance'}	-26.84778060893056	-56395158493703.54	-26.059513295877483	-24.857630590007307	-23.03137891557899	-11279031698760.87	22558063397471.336	1585	0.720403857728624	0.7398755250380783	0.6961245225379021	0.7013015140492764	0.7530309049708501	0.7221472648649462	0.02183052151776941	265	-0.060384679931957556	-0.05662208094550831	-0.06410080487015711	-0.05729418548559322	-0.05467607826712131	-0.0586155659000675	0.003300218244018601	133	-0.08324992115422565	-0.07967873515006096	-0.08653787734974219	-0.0792512251597822	-0.0777350936315549	-0.08129057048907318	0.003186585713129185	265
356	0.03265194892883301	0.005381725149472908	1.1420550346374512	0.14374089977278787	ball_tree	25	minkowski	45	1	uniform	{'algorithm': 'ball_tree', 'leaf_size': np.int64(25), 'metric': 'minkowski', 'n_neighbors': np.int64(45), 'p': 1, 'weights': 'uniform'}	-27.495308649487075	-56942535105734.89	-26.54670432882916	-25.227134285509845	-23.327738204895073	-11388507021167.496	22777014042283.695	1981	0.6854536210439834	0.7107663884540183	0.6784843730291013	0.6826922943068541	0.7253117148796071	0.6965416783427127	0.018280449163554476	2773	-0.06413260886059959	-0.060168050306651205	-0.0655599722989514	-0.05917103109052412	-0.058500244789786944	-0.06150638146930265	0.0028146231844964767	2773	-0.08829997657765097	-0.08401874753578281	-0.08901423306795568	-0.08168264335051206	-0.08198150558839372	-0.08499942122405905	0.0031010621055805516	2773
357	0.03213372230529785	0.0006958403237561339	1.269460964202881	0.08520086189809052	ball_tree	25	minkowski	45	1	distance	{'algorithm': 'ball_tree', 'leaf_size': np.int64(25), 'metric': 'minkowski', 'n_neighbors': np.int64(45), 'p': 1, 'weights': 'distance'}	-27.34733583681514	-56914456297838.76	-26.39993412707714	-25.149474951218814	-23.17727216237755	-11382891259588.166	22765782519125.293	1849	0.6914434149468267	0.715163345468316	0.6833222530829898	0.685950525242601	0.7310909203481397	0.7013940918177747	0.018631183778078937	2641	-0.0635072514204379	-0.05967350067306793	-0.06505835044844568	-0.05884424748750818	-0.05777869642953477	-0.06097240929179889	0.0028119878329875454	2641	-0.08745520317259174	-0.08337767126309492	-0.08834199131292036	-0.08126218767135593	-0.0811145109275185	-0.08431031286949629	0.003050206672720797	2641
358	0.02920088768005371	0.0036638684803761974	0.8559852123260498	0.07296327928487001	ball_tree	25	minkowski	45	2	uniform	{'algorithm': 'ball_tree', 'leaf_size': np.int64(25), 'metric': 'minkowski', 'n_neighbors': np.int64(45), 'p': 2, 'weights': 'uniform'}	-27.146445000103647	-56314651393425.63	-26.404320750962917	-25.207849300069558	-23.36232579146018	-11262930278705.55	22525860557360.04	1453	0.7131270923314177	0.7352413908204856	0.6899213255185452	0.6948347481451066	0.7455844710147626	0.7157418055660635	0.021824103515903512	1321	-0.061001451648701695	-0.05709615198894958	-0.06468127490203376	-0.057851383153944134	-0.055302907238828976	-0.05918663378649164	0.003308201479843561	1189	-0.08432629338417269	-0.08038534286786278	-0.08741669052667424	-0.0801045185209641	-0.07889829695569714	-0.08222622845107419	0.003172280254876553	1321
359	0.03004732131958008	0.001310401534377823	0.8642821311950684	0.036646120168294806	ball_tree	25	minkowski	45	2	distance	{'algorithm': 'ball_tree', 'leaf_size': np.int64(25), 'metric': 'minkowski', 'n_neighbors': np.int64(45), 'p': 2, 'weights': 'distance'}	-27.004575265252644	-56182385259143.73	-26.28367179335361	-25.081212362853446	-23.19778616387575	-11236477051849.059	22472954103647.336	1321	0.7171509341861226	0.7378953896920011	0.6924818855315963	0.6980102780848971	0.749309933090375	0.7189696841169985	0.022013273567139165	1057	-0.06062116833766198	-0.056797064268518715	-0.06448859689421609	-0.05756091677278913	-0.05493800715199132	-0.058881150685035445	0.0033498038484976625	793	-0.08373280069665427	-0.07998142785463021	-0.08705500861377023	-0.0796866473649527	-0.07831850413551451	-0.08175487773310439	0.0032010914211044756	1057
360	0.03382425308227539	0.008296920264323233	1.226253128051758	0.13115778584526103	ball_tree	25	minkowski	53	1	uniform	{'algorithm': 'ball_tree', 'leaf_size': np.int64(25), 'metric': 'minkowski', 'n_neighbors': np.int64(53), 'p': 1, 'weights': 'uniform'}	-27.622096661913865	-58072151099391.78	-26.696335721140617	-25.410217609809287	-23.55651794621881	-11614430219899.014	23228860439746.383	3037	0.678383694812657	0.7032839004797409	0.6728418573801448	0.6791504371166337	0.7173196135649847	0.6901959006708321	0.01714458999836682	3301	-0.06485614119237179	-0.06098860961146404	-0.06607609783021318	-0.05950805546765368	-0.05927990481594322	-0.06214176178352918	0.002803685071349035	3301	-0.08928680292817509	-0.08509859281374783	-0.08979192416102644	-0.08213725790410317	-0.08316558734293275	-0.08589603302999707	0.0031271368119339432	3301
361	0.03218674659729004	0.013688565332878638	1.2317391872406005	0.0649521996190141	ball_tree	25	minkowski	53	1	distance	{'algorithm': 'ball_tree', 'leaf_size': np.int64(25), 'metric': 'minkowski', 'n_neighbors': np.int64(53), 'p': 1, 'weights': 'distance'}	-27.475863724507583	-57930547732000.266	-26.53341959195954	-25.306911121982566	-23.38501929169361	-11586109546420.592	23172219092789.836	2773	0.6849675066526186	0.7087237163035807	0.6782898762190825	0.6830195751545722	0.7241494871360907	0.695830032293189	0.01765218377683271	2905	-0.06413987577949085	-0.060353259752732646	-0.06554186165241385	-0.059145588717682704	-0.05845952065070087	-0.06152802131060418	0.002807292080766673	2905	-0.08836818165154187	-0.08431491091152733	-0.08904115301429706	-0.08164050749754101	-0.0821547576208196	-0.08510390213914536	0.003081315569027529	2905
362	0.031644248962402345	0.0004074461937097003	0.8966269969940186	0.01259932584461592	ball_tree	25	minkowski	53	2	uniform	{'algorithm': 'ball_tree', 'leaf_size': np.int64(25), 'metric': 'minkowski', 'n_neighbors': np.int64(53), 'p': 2, 'weights': 'uniform'}	-27.215353990724005	-58061193055972.445	-26.51470386018727	-25.278594663772076	-23.584789673782332	-11612238611215.01	23224477222378.72	2905	0.7084865842436588	0.7312107882562449	0.6890923045234549	0.6909806171696466	0.741576146197432	0.7122692880780874	0.02108251069424667	1849	-0.06160201387753346	-0.05749740252400054	-0.064549953687214	-0.058200483697856124	-0.05562902173443911	-0.05949577510420865	0.0031813210255643553	1453	-0.08500559596813223	-0.08099491236231667	-0.08753347040151814	-0.08060877746458438	-0.07951739062438559	-0.0827320293641874	0.0030358727731025783	1849
363	0.03841385841369629	0.006471750378228244	0.869027042388916	0.060484347373599555	ball_tree	25	minkowski	53	2	distance	{'algorithm': 'ball_tree', 'leaf_size': np.int64(25), 'metric': 'minkowski', 'n_neighbors': np.int64(53), 'p': 2, 'weights': 'distance'}	-27.07059154356263	-57785817757957.91	-26.379044616327874	-25.139092157624088	-23.397048723213558	-11557163551611.98	23114327103172.965	2641	0.7133509495516281	0.7345023446309509	0.6919818727447165	0.6950910155036767	0.7459161767904496	0.7161684718442844	0.021252039970717323	1189	-0.061091762863546346	-0.0571668283039359	-0.06433162225642332	-0.05781516876285469	-0.055203029866205074	-0.05912168241059307	0.0032220788457751268	925	-0.08429338554733938	-0.08049745835512526	-0.08712575393871501	-0.08007087693698396	-0.07884684656492187	-0.08216686426861709	0.0030762079273118155	1189
364	0.035415267944335936	0.011140615497727394	1.0415166854858398	0.05112747787268865	ball_tree	25	l1	5	1	uniform	{'algorithm': 'ball_tree', 'leaf_size': np.int64(25), 'metric': 'l1', 'n_neighbors': np.int64(5), 'p': 1, 'weights': 'uniform'}	-27.68678006510087	-47885006034852.836	-27.605223712774823	-25.926047671821074	-23.816771054827825	-9577001206991.574	19154002413930.63	397	0.6939353634870874	0.7002692610598948	0.6533563429123525	0.6500866592111387	0.7223342594387141	0.6839963772218376	0.028007370770261053	3565	-0.06317585936400856	-0.06073604262640043	-0.06792438552534034	-0.06226565619228328	-0.058330812925393445	-0.062486551326685215	0.0031757966991773287	3565	-0.08710133668776977	-0.0855298017130992	-0.09242725182444128	-0.08577677711824314	-0.08242462309603818	-0.0866519580879183	0.003269602320219658	3565
365	0.03642115592956543	0.00459940071232814	1.1134918212890625	0.05179798392943573	ball_tree	25	l1	5	1	distance	{'algorithm': 'ball_tree', 'leaf_size': np.int64(25), 'metric': 'l1', 'n_neighbors': np.int64(5), 'p': 1, 'weights': 'distance'}	-27.672696678193653	-47560714245191.13	-27.54261345111832	-25.98855083181858	-23.756470896737145	-9512142849059.219	19024285698065.957	265	0.6946733728464483	0.7016546808722326	0.654020192698058	0.647764357816019	0.7239719558276766	0.684416912012087	0.029100884624105042	3433	-0.06310444599998535	-0.06053899687393507	-0.06784945792765389	-0.06255737659992293	-0.05809036958555298	-0.06242812939741005	0.003232642692773993	3433	-0.08699626019225942	-0.08533190421584586	-0.09233870669390232	-0.08606094763542818	-0.08218118986407245	-0.08658180172030164	0.003301897883296963	3433
366	0.036754798889160153	0.006928479593280908	1.054376220703125	0.03986311614652375	ball_tree	25	l1	5	2	uniform	{'algorithm': 'ball_tree', 'leaf_size': np.int64(25), 'metric': 'l1', 'n_neighbors': np.int64(5), 'p': 2, 'weights': 'uniform'}	-27.68678006510087	-47885006034852.836	-27.605223712774823	-25.926047671821074	-23.816771054827825	-9577001206991.574	19154002413930.63	397	0.6939353634870874	0.7002692610598948	0.6533563429123525	0.6500866592111387	0.7223342594387141	0.6839963772218376	0.028007370770261053	3565	-0.06317585936400856	-0.06073604262640043	-0.06792438552534034	-0.06226565619228328	-0.058330812925393445	-0.062486551326685215	0.0031757966991773287	3565	-0.08710133668776977	-0.0855298017130992	-0.09242725182444128	-0.08577677711824314	-0.08242462309603818	-0.0866519580879183	0.003269602320219658	3565
367	0.038317298889160155	0.009678451559583516	1.0474287509918212	0.031797698641555544	ball_tree	25	l1	5	2	distance	{'algorithm': 'ball_tree', 'leaf_size': np.int64(25), 'metric': 'l1', 'n_neighbors': np.int64(5), 'p': 2, 'weights': 'distance'}	-27.672696678193653	-47560714245191.13	-27.54261345111832	-25.98855083181858	-23.756470896737145	-9512142849059.219	19024285698065.957	265	0.6946733728464483	0.7016546808722326	0.654020192698058	0.647764357816019	0.7239719558276766	0.684416912012087	0.029100884624105042	3433	-0.06310444599998535	-0.06053899687393507	-0.06784945792765389	-0.06255737659992293	-0.05809036958555298	-0.06242812939741005	0.003232642692773993	3433	-0.08699626019225942	-0.08533190421584586	-0.09233870669390232	-0.08606094763542818	-0.08218118986407245	-0.08658180172030164	0.003301897883296963	3433
368	0.030981016159057618	0.0022773740449342984	1.1440388202667235	0.024790593287018204	ball_tree	25	l1	13	1	uniform	{'algorithm': 'ball_tree', 'leaf_size': np.int64(25), 'metric': 'l1', 'n_neighbors': np.int64(13), 'p': 1, 'weights': 'uniform'}	-26.599077754653894	-56118626982016.43	-26.061187564037663	-25.334264304270405	-22.785209365329255	-11223725396423.443	22447450792796.492	1189	0.7154359683340148	0.7202993439184522	0.7045651665990629	0.6730649146845236	0.7446056307753551	0.7115942048622818	0.023298954542562752	2113	-0.061056802488731375	-0.05920763908494704	-0.06177805900135237	-0.06058904161307842	-0.05637022903932147	-0.059800354245486145	0.0019094018039495352	1981	-0.08398626076068315	-0.08262254447426048	-0.08532754708193374	-0.082912543668091	-0.07904992820251823	-0.08277976483749731	0.0020928858813529135	1981
369	0.03150553703308105	0.001238443808139931	1.1431277751922608	0.04356101289036446	ball_tree	25	l1	13	1	distance	{'algorithm': 'ball_tree', 'leaf_size': np.int64(25), 'metric': 'l1', 'n_neighbors': np.int64(13), 'p': 1, 'weights': 'distance'}	-26.56325927500533	-55727081285942.93	-26.01641674221366	-25.28483527946033	-22.68847093836136	-11145416257208.695	22290832514367.117	1057	0.717679720604453	0.7219574667692615	0.7046541881470652	0.6747945745687944	0.7469495220055196	0.7132070944190188	0.023595756854288344	1585	-0.06079503290636882	-0.05899983718895125	-0.0618743761163828	-0.0604025620233734	-0.05610651083800412	-0.05963566381461608	0.001990140625876562	1717	-0.08365449483258193	-0.08237727874353132	-0.08531469050280187	-0.08269292716019258	-0.07868635027848073	-0.0825451483035177	0.0021836370894836	1585
370	0.029319095611572265	0.0017483829963879018	1.048105525970459	0.055632658563298354	ball_tree	25	l1	13	2	uniform	{'algorithm': 'ball_tree', 'leaf_size': np.int64(25), 'metric': 'l1', 'n_neighbors': np.int64(13), 'p': 2, 'weights': 'uniform'}	-26.599077754653894	-56118626982016.43	-26.061187564037663	-25.334264304270405	-22.785209365329255	-11223725396423.443	22447450792796.492	1189	0.7154359683340148	0.7202993439184522	0.7045651665990629	0.6730649146845236	0.7446056307753551	0.7115942048622818	0.023298954542562752	2113	-0.061056802488731375	-0.05920763908494704	-0.06177805900135237	-0.06058904161307842	-0.05637022903932147	-0.059800354245486145	0.0019094018039495352	1981	-0.08398626076068315	-0.08262254447426048	-0.08532754708193374	-0.082912543668091	-0.07904992820251823	-0.08277976483749731	0.0020928858813529135	1981
371	0.0311981201171875	0.0045900340058464975	1.016075563430786	0.11961626045417394	ball_tree	25	l1	13	2	distance	{'algorithm': 'ball_tree', 'leaf_size': np.int64(25), 'metric': 'l1', 'n_neighbors': np.int64(13), 'p': 2, 'weights': 'distance'}	-26.56325927500533	-55727081285942.93	-26.01641674221366	-25.28483527946033	-22.68847093836136	-11145416257208.695	22290832514367.117	1057	0.717679720604453	0.7219574667692615	0.7046541881470652	0.6747945745687944	0.7469495220055196	0.7132070944190188	0.023595756854288344	1585	-0.06079503290636882	-0.05899983718895125	-0.0618743761163828	-0.0604025620233734	-0.05610651083800412	-0.05963566381461608	0.001990140625876562	1717	-0.08365449483258193	-0.08237727874353132	-0.08531469050280187	-0.08269292716019258	-0.07868635027848073	-0.0825451483035177	0.0021836370894836	1585
372	0.030585050582885742	0.0014566782597477753	1.0964799880981446	0.12940320526430477	ball_tree	25	l1	21	1	uniform	{'algorithm': 'ball_tree', 'leaf_size': np.int64(25), 'metric': 'l1', 'n_neighbors': np.int64(21), 'p': 1, 'weights': 'uniform'}	-26.86356969948281	-59533719276279.36	-25.959124784320963	-25.322959617096743	-22.78046628633838	-11906743855276.059	23813487710501.652	3565	0.7105814476886994	0.7199644855722871	0.7012517835333422	0.6831069257614331	0.7472407312605154	0.7124290747632555	0.021245083343089496	1717	-0.06151726289136972	-0.05928049838615206	-0.0628224718050921	-0.059432312749518115	-0.05586404559755867	-0.05978331828593812	0.0023655760039274477	1849	-0.08469961315577777	-0.08267198764188406	-0.08580469894129318	-0.08162925784506854	-0.07864106131122395	-0.0826893237790495	0.0025003717769225904	1717
373	0.028857851028442384	0.0031180237337901763	0.9939139366149903	0.10770256522391163	ball_tree	25	l1	21	1	distance	{'algorithm': 'ball_tree', 'leaf_size': np.int64(25), 'metric': 'l1', 'n_neighbors': np.int64(21), 'p': 1, 'weights': 'distance'}	-26.771460753386396	-59044921044621.61	-25.89651466638478	-25.247384922332493	-22.670601982804612	-11808984208944.441	23617968417838.59	3433	0.7140909258017322	0.7222617895998145	0.7028762576263873	0.6848841613012362	0.7500941734815182	0.7148414615621377	0.021628611670336667	1453	-0.0611405975104438	-0.05904126398849109	-0.06266031833621602	-0.05927180433849906	-0.0555420677432725	-0.05953121038338449	0.0023917375054286188	1585	-0.08418451476933946	-0.08233218465341456	-0.08557109501799294	-0.08140003479159379	-0.07819590525030556	-0.08233674689652927	0.0025258374374967445	1453
374	0.03181295394897461	0.003430991260396881	1.0742595195770264	0.12318518131687115	ball_tree	25	l1	21	2	uniform	{'algorithm': 'ball_tree', 'leaf_size': np.int64(25), 'metric': 'l1', 'n_neighbors': np.int64(21), 'p': 2, 'weights': 'uniform'}	-26.86356969948281	-59533719276279.36	-25.959124784320963	-25.322959617096743	-22.78046628633838	-11906743855276.059	23813487710501.652	3565	0.7105814476886994	0.7199644855722871	0.7012517835333422	0.6831069257614331	0.7472407312605154	0.7124290747632555	0.021245083343089496	1717	-0.06151726289136972	-0.05928049838615206	-0.0628224718050921	-0.059432312749518115	-0.05586404559755867	-0.05978331828593812	0.0023655760039274477	1849	-0.08469961315577777	-0.08267198764188406	-0.08580469894129318	-0.08162925784506854	-0.07864106131122395	-0.0826893237790495	0.0025003717769225904	1717
375	0.04152660369873047	0.011858612146700675	1.1512052536010742	0.052605602888968844	ball_tree	25	l1	21	2	distance	{'algorithm': 'ball_tree', 'leaf_size': np.int64(25), 'metric': 'l1', 'n_neighbors': np.int64(21), 'p': 2, 'weights': 'distance'}	-26.771460753386396	-59044921044621.61	-25.89651466638478	-25.247384922332493	-22.670601982804612	-11808984208944.441	23617968417838.59	3433	0.7140909258017322	0.7222617895998145	0.7028762576263873	0.6848841613012362	0.7500941734815182	0.7148414615621377	0.021628611670336667	1453	-0.0611405975104438	-0.05904126398849109	-0.06266031833621602	-0.05927180433849906	-0.0555420677432725	-0.05953121038338449	0.0023917375054286188	1585	-0.08418451476933946	-0.08233218465341456	-0.08557109501799294	-0.08140003479159379	-0.07819590525030556	-0.08233674689652927	0.0025258374374967445	1453
376	0.03228158950805664	0.0022739608731706406	1.1292764663696289	0.1308966882379512	ball_tree	25	l1	29	1	uniform	{'algorithm': 'ball_tree', 'leaf_size': np.int64(25), 'metric': 'l1', 'n_neighbors': np.int64(29), 'p': 1, 'weights': 'uniform'}	-27.13122180909464	-58660409099212.33	-26.07166137316502	-25.2538617264212	-23.00066147482856	-11732081819862.756	23464163639674.785	3301	0.7005733946540555	0.7180737493921523	0.6966901101987928	0.6858944617615377	0.7417122127916109	0.7085887857596298	0.019534499071442866	2245	-0.06259293059506053	-0.0595749559788876	-0.06346520685276559	-0.058907689539217094	-0.056359776945867704	-0.06018011198235971	0.0025765781346104096	2245	-0.08615161769147936	-0.08295060937572106	-0.086457305610554	-0.08126944072888205	-0.07949645392496472	-0.08326508546632023	0.0027131684267754836	2245
377	0.039249849319458005	0.009649867374376618	1.1251667499542237	0.09803033463963355	ball_tree	25	l1	29	1	distance	{'algorithm': 'ball_tree', 'leaf_size': np.int64(25), 'metric': 'l1', 'n_neighbors': np.int64(29), 'p': 1, 'weights': 'distance'}	-27.0074577315309	-58401435755753.75	-25.987717304976353	-25.180845606847463	-22.874074319640055	-11680287151170.959	23360574302291.39	3169	0.7052370435601296	0.7209650196263526	0.6993150293612227	0.6880024750420589	0.7453547808826237	0.7117748696944776	0.01987554693777074	1981	-0.06210811016269612	-0.05925981168553001	-0.06316430301985604	-0.058726027803185976	-0.05594647589832168	-0.05984094571391797	0.0025664135392390475	2113	-0.0854780675546395	-0.08252416682856181	-0.08608238117137158	-0.08099627543538453	-0.07893390420013649	-0.08280295903801878	0.00269155089786698	2113
378	0.03210711479187012	0.0016279874717540466	1.1927606105804442	0.08328638831281181	ball_tree	25	l1	29	2	uniform	{'algorithm': 'ball_tree', 'leaf_size': np.int64(25), 'metric': 'l1', 'n_neighbors': np.int64(29), 'p': 2, 'weights': 'uniform'}	-27.13122180909464	-58660409099212.33	-26.07166137316502	-25.2538617264212	-23.00066147482856	-11732081819862.756	23464163639674.785	3301	0.7005733946540555	0.7180737493921523	0.6966901101987928	0.6858944617615377	0.7417122127916109	0.7085887857596298	0.019534499071442866	2245	-0.06259293059506053	-0.0595749559788876	-0.06346520685276559	-0.058907689539217094	-0.056359776945867704	-0.06018011198235971	0.0025765781346104096	2245	-0.08615161769147936	-0.08295060937572106	-0.086457305610554	-0.08126944072888205	-0.07949645392496472	-0.08326508546632023	0.0027131684267754836	2245
379	0.03450298309326172	0.002821819085015446	1.1476282596588134	0.08193469447167494	ball_tree	25	l1	29	2	distance	{'algorithm': 'ball_tree', 'leaf_size': np.int64(25), 'metric': 'l1', 'n_neighbors': np.int64(29), 'p': 2, 'weights': 'distance'}	-27.0074577315309	-58401435755753.75	-25.987717304976353	-25.180845606847463	-22.874074319640055	-11680287151170.959	23360574302291.39	3169	0.7052370435601296	0.7209650196263526	0.6993150293612227	0.6880024750420589	0.7453547808826237	0.7117748696944776	0.01987554693777074	1981	-0.06210811016269612	-0.05925981168553001	-0.06316430301985604	-0.058726027803185976	-0.05594647589832168	-0.05984094571391797	0.0025664135392390475	2113	-0.0854780675546395	-0.08252416682856181	-0.08608238117137158	-0.08099627543538453	-0.07893390420013649	-0.08280295903801878	0.00269155089786698	2113
380	0.02992358207702637	0.003685028624453021	1.108975601196289	0.15447984504691123	ball_tree	25	l1	37	1	uniform	{'algorithm': 'ball_tree', 'leaf_size': np.int64(25), 'metric': 'l1', 'n_neighbors': np.int64(37), 'p': 1, 'weights': 'uniform'}	-27.331329459866264	-57626351238403.38	-26.335108594565128	-25.179461453060426	-23.128546564280324	-11525270247701.07	23050540495351.156	2377	0.6920907927341946	0.7148871621505359	0.6872217810783765	0.6855012836954308	0.735334980600929	0.7030072000518934	0.01929260689003237	2509	-0.06342358633290637	-0.059838497740916	-0.06453751222433111	-0.058955298532172955	-0.05719078622910867	-0.060789136211887015	0.0027642520473862477	2509	-0.08736341079731745	-0.08341808379819186	-0.08779639068374674	-0.08132028887479008	-0.08047186992910282	-0.0840740088166298	0.0030220823240979223	2509
381	0.03443121910095215	0.0038902583641738835	1.1624456882476806	0.12390841767745699	ball_tree	25	l1	37	1	distance	{'algorithm': 'ball_tree', 'leaf_size': np.int64(25), 'metric': 'l1', 'n_neighbors': np.int64(37), 'p': 1, 'weights': 'distance'}	-27.193754702877655	-57505993176471.47	-26.21020948038662	-25.110856304824292	-22.993687655207996	-11501198635314.596	23002397270578.438	2245	0.6974774987017984	0.7185841370460027	0.6910880022619721	0.6880946281361633	0.7397891122690077	0.7070066756829888	0.019547893390161757	2377	-0.06287318262362859	-0.059438900384447886	-0.06413078724257758	-0.058701972302890815	-0.056659516636282346	-0.06036087183796544	0.00275049002904173	2377	-0.08659585103278078	-0.08287549018151327	-0.08725208208833876	-0.08098431282665913	-0.079791853407537	-0.0834999179073658	0.0029709075784951446	2377
382	0.03415236473083496	0.004594491423622106	1.2129594802856445	0.04509784864557297	ball_tree	25	l1	37	2	uniform	{'algorithm': 'ball_tree', 'leaf_size': np.int64(25), 'metric': 'l1', 'n_neighbors': np.int64(37), 'p': 2, 'weights': 'uniform'}	-27.331329459866264	-57626351238403.38	-26.335108594565128	-25.179461453060426	-23.128546564280324	-11525270247701.07	23050540495351.156	2377	0.6920907927341946	0.7148871621505359	0.6872217810783765	0.6855012836954308	0.735334980600929	0.7030072000518934	0.01929260689003237	2509	-0.06342358633290637	-0.059838497740916	-0.06453751222433111	-0.058955298532172955	-0.05719078622910867	-0.060789136211887015	0.0027642520473862477	2509	-0.08736341079731745	-0.08341808379819186	-0.08779639068374674	-0.08132028887479008	-0.08047186992910282	-0.0840740088166298	0.0030220823240979223	2509
383	0.03234109878540039	0.002918016132685975	1.1762325286865234	0.11775062897161985	ball_tree	25	l1	37	2	distance	{'algorithm': 'ball_tree', 'leaf_size': np.int64(25), 'metric': 'l1', 'n_neighbors': np.int64(37), 'p': 2, 'weights': 'distance'}	-27.193754702877655	-57505993176471.47	-26.21020948038662	-25.110856304824292	-22.993687655207996	-11501198635314.596	23002397270578.438	2245	0.6974774987017984	0.7185841370460027	0.6910880022619721	0.6880946281361633	0.7397891122690077	0.7070066756829888	0.019547893390161757	2377	-0.06287318262362859	-0.059438900384447886	-0.06413078724257758	-0.058701972302890815	-0.056659516636282346	-0.06036087183796544	0.00275049002904173	2377	-0.08659585103278078	-0.08287549018151327	-0.08725208208833876	-0.08098431282665913	-0.079791853407537	-0.0834999179073658	0.0029709075784951446	2377
384	0.0329803466796875	0.006703183601378627	1.1516758918762207	0.10703310596608616	ball_tree	25	l1	45	1	uniform	{'algorithm': 'ball_tree', 'leaf_size': np.int64(25), 'metric': 'l1', 'n_neighbors': np.int64(45), 'p': 1, 'weights': 'uniform'}	-27.495308649487075	-56942535105734.89	-26.54670432882916	-25.227134285509845	-23.327738204895073	-11388507021167.496	22777014042283.695	1981	0.6854536210439834	0.7107663884540183	0.6784843730291013	0.6826922943068541	0.7253117148796071	0.6965416783427127	0.018280449163554476	2773	-0.06413260886059959	-0.060168050306651205	-0.0655599722989514	-0.05917103109052412	-0.058500244789786944	-0.06150638146930265	0.0028146231844964767	2773	-0.08829997657765097	-0.08401874753578281	-0.08901423306795568	-0.08168264335051206	-0.08198150558839372	-0.08499942122405905	0.0031010621055805516	2773
385	0.030593299865722658	0.0022285007856550115	1.2020746707916259	0.12095404134743687	ball_tree	25	l1	45	1	distance	{'algorithm': 'ball_tree', 'leaf_size': np.int64(25), 'metric': 'l1', 'n_neighbors': np.int64(45), 'p': 1, 'weights': 'distance'}	-27.34733583681514	-56914456297838.76	-26.39993412707714	-25.149474951218814	-23.17727216237755	-11382891259588.166	22765782519125.293	1849	0.6914434149468267	0.715163345468316	0.6833222530829898	0.685950525242601	0.7310909203481397	0.7013940918177747	0.018631183778078937	2641	-0.0635072514204379	-0.05967350067306793	-0.06505835044844568	-0.05884424748750818	-0.05777869642953477	-0.06097240929179889	0.0028119878329875454	2641	-0.08745520317259174	-0.08337767126309492	-0.08834199131292036	-0.08126218767135593	-0.0811145109275185	-0.08431031286949629	0.003050206672720797	2641
386	0.04128751754760742	0.010590682641458378	1.168718194961548	0.06854937520135002	ball_tree	25	l1	45	2	uniform	{'algorithm': 'ball_tree', 'leaf_size': np.int64(25), 'metric': 'l1', 'n_neighbors': np.int64(45), 'p': 2, 'weights': 'uniform'}	-27.495308649487075	-56942535105734.89	-26.54670432882916	-25.227134285509845	-23.327738204895073	-11388507021167.496	22777014042283.695	1981	0.6854536210439834	0.7107663884540183	0.6784843730291013	0.6826922943068541	0.7253117148796071	0.6965416783427127	0.018280449163554476	2773	-0.06413260886059959	-0.060168050306651205	-0.0655599722989514	-0.05917103109052412	-0.058500244789786944	-0.06150638146930265	0.0028146231844964767	2773	-0.08829997657765097	-0.08401874753578281	-0.08901423306795568	-0.08168264335051206	-0.08198150558839372	-0.08499942122405905	0.0031010621055805516	2773
387	0.03369894027709961	0.008123893554447453	1.127139139175415	0.09886989129800586	ball_tree	25	l1	45	2	distance	{'algorithm': 'ball_tree', 'leaf_size': np.int64(25), 'metric': 'l1', 'n_neighbors': np.int64(45), 'p': 2, 'weights': 'distance'}	-27.34733583681514	-56914456297838.76	-26.39993412707714	-25.149474951218814	-23.17727216237755	-11382891259588.166	22765782519125.293	1849	0.6914434149468267	0.715163345468316	0.6833222530829898	0.685950525242601	0.7310909203481397	0.7013940918177747	0.018631183778078937	2641	-0.0635072514204379	-0.05967350067306793	-0.06505835044844568	-0.05884424748750818	-0.05777869642953477	-0.06097240929179889	0.0028119878329875454	2641	-0.08745520317259174	-0.08337767126309492	-0.08834199131292036	-0.08126218767135593	-0.0811145109275185	-0.08431031286949629	0.003050206672720797	2641
388	0.035541105270385745	0.004599310140161846	1.1854681968688965	0.111513150622721	ball_tree	25	l1	53	1	uniform	{'algorithm': 'ball_tree', 'leaf_size': np.int64(25), 'metric': 'l1', 'n_neighbors': np.int64(53), 'p': 1, 'weights': 'uniform'}	-27.622096661913865	-58072151099391.78	-26.696335721140617	-25.410217609809287	-23.55651794621881	-11614430219899.014	23228860439746.383	3037	0.678383694812657	0.7032839004797409	0.6728418573801448	0.6791504371166337	0.7173196135649847	0.6901959006708321	0.01714458999836682	3301	-0.06485614119237179	-0.06098860961146404	-0.06607609783021318	-0.05950805546765368	-0.05927990481594322	-0.06214176178352918	0.002803685071349035	3301	-0.08928680292817509	-0.08509859281374783	-0.08979192416102644	-0.08213725790410317	-0.08316558734293275	-0.08589603302999707	0.0031271368119339432	3301
389	0.03250784873962402	0.002937946896057891	1.2312116146087646	0.05686069940561908	ball_tree	25	l1	53	1	distance	{'algorithm': 'ball_tree', 'leaf_size': np.int64(25), 'metric': 'l1', 'n_neighbors': np.int64(53), 'p': 1, 'weights': 'distance'}	-27.475863724507583	-57930547732000.266	-26.53341959195954	-25.306911121982566	-23.38501929169361	-11586109546420.592	23172219092789.836	2773	0.6849675066526186	0.7087237163035807	0.6782898762190825	0.6830195751545722	0.7241494871360907	0.695830032293189	0.01765218377683271	2905	-0.06413987577949085	-0.060353259752732646	-0.06554186165241385	-0.059145588717682704	-0.05845952065070087	-0.06152802131060418	0.002807292080766673	2905	-0.08836818165154187	-0.08431491091152733	-0.08904115301429706	-0.08164050749754101	-0.0821547576208196	-0.08510390213914536	0.003081315569027529	2905
390	0.04463491439819336	0.015437595784690086	1.19220871925354	0.07420056378459221	ball_tree	25	l1	53	2	uniform	{'algorithm': 'ball_tree', 'leaf_size': np.int64(25), 'metric': 'l1', 'n_neighbors': np.int64(53), 'p': 2, 'weights': 'uniform'}	-27.622096661913865	-58072151099391.78	-26.696335721140617	-25.410217609809287	-23.55651794621881	-11614430219899.014	23228860439746.383	3037	0.678383694812657	0.7032839004797409	0.6728418573801448	0.6791504371166337	0.7173196135649847	0.6901959006708321	0.01714458999836682	3301	-0.06485614119237179	-0.06098860961146404	-0.06607609783021318	-0.05950805546765368	-0.05927990481594322	-0.06214176178352918	0.002803685071349035	3301	-0.08928680292817509	-0.08509859281374783	-0.08979192416102644	-0.08213725790410317	-0.08316558734293275	-0.08589603302999707	0.0031271368119339432	3301
391	0.03215422630310059	0.006387873861011809	1.2506787776947021	0.04793670974697206	ball_tree	25	l1	53	2	distance	{'algorithm': 'ball_tree', 'leaf_size': np.int64(25), 'metric': 'l1', 'n_neighbors': np.int64(53), 'p': 2, 'weights': 'distance'}	-27.475863724507583	-57930547732000.266	-26.53341959195954	-25.306911121982566	-23.38501929169361	-11586109546420.592	23172219092789.836	2773	0.6849675066526186	0.7087237163035807	0.6782898762190825	0.6830195751545722	0.7241494871360907	0.695830032293189	0.01765218377683271	2905	-0.06413987577949085	-0.060353259752732646	-0.06554186165241385	-0.059145588717682704	-0.05845952065070087	-0.06152802131060418	0.002807292080766673	2905	-0.08836818165154187	-0.08431491091152733	-0.08904115301429706	-0.08164050749754101	-0.0821547576208196	-0.08510390213914536	0.003081315569027529	2905
392	0.0364077091217041	0.009135346174913492	0.6025167942047119	0.03385196053501034	ball_tree	25	l2	5	1	uniform	{'algorithm': 'ball_tree', 'leaf_size': np.int64(25), 'metric': 'l2', 'n_neighbors': np.int64(5), 'p': 1, 'weights': 'uniform'}	-27.303554327849334	-44400348227588.21	-27.584556142717283	-25.901343706501763	-23.605305769805362	-8880069645538.52	17760139291024.848	1	0.7046430063841449	0.7092403598053691	0.6447142822668996	0.6636416450798447	0.7359856474741031	0.6916449882020723	0.0329585134033463	3169	-0.061439232985794165	-0.059355118639175794	-0.07004295085081098	-0.06079303873004891	-0.05626785890959134	-0.06157964002308425	0.0045919407636024236	3169	-0.08556415637896224	-0.08424010206749505	-0.09357229600454463	-0.08409895203160511	-0.0803728908476878	-0.08556967946605896	0.00435842469605234	3169
393	0.029818630218505858	0.0030341012009573957	0.6414636135101318	0.048107391314614736	ball_tree	25	l2	5	1	distance	{'algorithm': 'ball_tree', 'leaf_size': np.int64(25), 'metric': 'l2', 'n_neighbors': np.int64(5), 'p': 1, 'weights': 'distance'}	-27.335455064063503	-45140266941217.95	-27.53389239598864	-25.933123817109756	-23.551496409166013	-9028053388264.46	18056106776476.746	133	0.7041774668302954	0.7094105291634776	0.6460147525532742	0.6620175536310307	0.7367447400403105	0.6916730084436777	0.03306528221880288	3037	-0.06150263440504804	-0.059269024008901605	-0.06986345065214915	-0.060965645476185194	-0.0561906558626443	-0.06155828208098566	0.0045471365395170615	3037	-0.08563156262984958	-0.08421544736966578	-0.09340088530050218	-0.08430174157254537	-0.08025726383579235	-0.08556138014167106	0.0043126474665769274	3037
394	0.03013744354248047	0.003432476248263519	0.6456423282623291	0.05168550879927768	ball_tree	25	l2	5	2	uniform	{'algorithm': 'ball_tree', 'leaf_size': np.int64(25), 'metric': 'l2', 'n_neighbors': np.int64(5), 'p': 2, 'weights': 'uniform'}	-27.303554327849334	-44400348227588.21	-27.584556142717283	-25.901343706501763	-23.605305769805362	-8880069645538.52	17760139291024.848	1	0.7046430063841449	0.7092403598053691	0.6447142822668996	0.6636416450798447	0.7359856474741031	0.6916449882020723	0.0329585134033463	3169	-0.061439232985794165	-0.059355118639175794	-0.07004295085081098	-0.06079303873004891	-0.05626785890959134	-0.06157964002308425	0.0045919407636024236	3169	-0.08556415637896224	-0.08424010206749505	-0.09357229600454463	-0.08409895203160511	-0.0803728908476878	-0.08556967946605896	0.00435842469605234	3169
395	0.034040069580078124	0.002997954817901693	0.6655057430267334	0.044645182102267186	ball_tree	25	l2	5	2	distance	{'algorithm': 'ball_tree', 'leaf_size': np.int64(25), 'metric': 'l2', 'n_neighbors': np.int64(5), 'p': 2, 'weights': 'distance'}	-27.335455064063503	-45140266941217.95	-27.53389239598864	-25.933123817109756	-23.551496409166013	-9028053388264.46	18056106776476.746	133	0.7041774668302954	0.7094105291634776	0.6460147525532742	0.6620175536310307	0.7367447400403105	0.6916730084436777	0.03306528221880288	3037	-0.06150263440504804	-0.059269024008901605	-0.06986345065214915	-0.060965645476185194	-0.0561906558626443	-0.06155828208098566	0.0045471365395170615	3037	-0.08563156262984958	-0.08421544736966578	-0.09340088530050218	-0.08430174157254537	-0.08025726383579235	-0.08556138014167106	0.0043126474665769274	3037
396	0.029700231552124024	0.0013289705961165876	0.7169326782226563	0.012070440654143394	ball_tree	25	l2	13	1	uniform	{'algorithm': 'ball_tree', 'leaf_size': np.int64(25), 'metric': 'l2', 'n_neighbors': np.int64(13), 'p': 1, 'weights': 'uniform'}	-26.566744764130878	-54389700608412.26	-26.47709991980136	-24.77951552556535	-22.704277295964147	-10877940121702.559	21755880243354.85	661	0.7244687772882283	0.7383635253066276	0.6838632623990331	0.694271512323587	0.7539615477616608	0.7189857250158274	0.02635621699844418	925	-0.06054933391746415	-0.056264188469991296	-0.06574699192646388	-0.05842104714024012	-0.05509114241577296	-0.05921454077398649	0.0037627440965439566	1321	-0.0826425393266217	-0.07990996995789247	-0.08826649773805344	-0.08017840788917621	-0.07758849252446054	-0.08171718148724087	0.0036449894576899918	925
397	0.02635040283203125	0.003996439883591633	0.7010654926300048	0.0705754787003597	ball_tree	25	l2	13	1	distance	{'algorithm': 'ball_tree', 'leaf_size': np.int64(25), 'metric': 'l2', 'n_neighbors': np.int64(13), 'p': 1, 'weights': 'distance'}	-26.522787060680386	-54335331979545.16	-26.42343906144115	-24.73106391055009	-22.59758247461411	-10867066395929.086	21734132791808.035	529	0.7258107676493568	0.7387885290303046	0.6846918830829317	0.694682350475393	0.7558323913857887	0.7199611843247549	0.026677230293337167	661	-0.060393445311724935	-0.056242946488265416	-0.06567450950218326	-0.058460132583745404	-0.05494853342103351	-0.05914391346139051	0.0037601700451931615	1057	-0.08244103609436239	-0.07984504048261	-0.08815074492278216	-0.08012451787892567	-0.07729294334113265	-0.08157085654396257	0.003672138927388474	661
398	0.02942957878112793	0.003371555792317901	0.7011536121368408	0.06420623689967958	ball_tree	25	l2	13	2	uniform	{'algorithm': 'ball_tree', 'leaf_size': np.int64(25), 'metric': 'l2', 'n_neighbors': np.int64(13), 'p': 2, 'weights': 'uniform'}	-26.566744764130878	-54389700608412.26	-26.47709991980136	-24.77951552556535	-22.704277295964147	-10877940121702.559	21755880243354.85	661	0.7244687772882283	0.7383635253066276	0.6838632623990331	0.694271512323587	0.7539615477616608	0.7189857250158274	0.02635621699844418	925	-0.06054933391746415	-0.056264188469991296	-0.06574699192646388	-0.05842104714024012	-0.05509114241577296	-0.05921454077398649	0.0037627440965439566	1321	-0.0826425393266217	-0.07990996995789247	-0.08826649773805344	-0.08017840788917621	-0.07758849252446054	-0.08171718148724087	0.0036449894576899918	925
399	0.029385805130004883	0.0019470063764541307	0.721982765197754	0.024115277538252686	ball_tree	25	l2	13	2	distance	{'algorithm': 'ball_tree', 'leaf_size': np.int64(25), 'metric': 'l2', 'n_neighbors': np.int64(13), 'p': 2, 'weights': 'distance'}	-26.522787060680386	-54335331979545.16	-26.42343906144115	-24.73106391055009	-22.59758247461411	-10867066395929.086	21734132791808.035	529	0.7258107676493568	0.7387885290303046	0.6846918830829317	0.694682350475393	0.7558323913857887	0.7199611843247549	0.026677230293337167	661	-0.060393445311724935	-0.056242946488265416	-0.06567450950218326	-0.058460132583745404	-0.05494853342103351	-0.05914391346139051	0.0037601700451931615	1057	-0.08244103609436239	-0.07984504048261	-0.08815074492278216	-0.08012451787892567	-0.07729294334113265	-0.08157085654396257	0.003672138927388474	661
400	0.036365175247192384	0.008532773767353218	0.6854893684387207	0.04138793056154117	ball_tree	25	l2	21	1	uniform	{'algorithm': 'ball_tree', 'leaf_size': np.int64(25), 'metric': 'l2', 'n_neighbors': np.int64(21), 'p': 1, 'weights': 'uniform'}	-26.60876512762278	-57749906351131.43	-26.16928527972225	-24.906842361574718	-22.951570147339297	-11549981270246.414	23099962540442.508	2509	0.7230473683962652	0.7386382927298542	0.6931086607218128	0.6971952921544697	0.7531565696078326	0.7210292367220469	0.023211775912798466	529	-0.06036954961694877	-0.0566619790992607	-0.06461024957774718	-0.05782612550392407	-0.05481004150806294	-0.05885558906118874	0.003395478437883002	661	-0.08285543304012795	-0.07986799869940657	-0.08696624676842793	-0.07979410092159615	-0.07771531424323948	-0.0814398187345596	0.003212360805523967	529
401	0.02973031997680664	0.0022210742688756483	0.7523073673248291	0.05193567412405901	ball_tree	25	l2	21	1	distance	{'algorithm': 'ball_tree', 'leaf_size': np.int64(25), 'metric': 'l2', 'n_neighbors': np.int64(21), 'p': 1, 'weights': 'distance'}	-26.527475310373017	-57401653252225.5	-26.112436250453413	-24.824376212236473	-22.81084390832409	-11480330650465.156	22960661300880.17	2135	0.725339894627145	0.7397323026525249	0.6941003344484786	0.6986571440902543	0.7557867003477567	0.7227232752332319	0.02361268810815552	133	-0.06016208622835886	-0.0565396994120601	-0.06454289569536786	-0.057728440115880214	-0.05458822628504307	-0.05871226954734202	0.0034291072849603325	265	-0.08251179490466677	-0.0797006673580016	-0.08682562382891168	-0.07960125668360077	-0.07730017490971097	-0.08118790353697836	0.0032674250415941106	133
402	0.041873931884765625	0.014517919791705976	0.7120317935943603	0.06451165269064268	ball_tree	25	l2	21	2	uniform	{'algorithm': 'ball_tree', 'leaf_size': np.int64(25), 'metric': 'l2', 'n_neighbors': np.int64(21), 'p': 2, 'weights': 'uniform'}	-26.60876512762278	-57749906351131.43	-26.16928527972225	-24.906842361574718	-22.951570147339297	-11549981270246.414	23099962540442.508	2509	0.7230473683962652	0.7386382927298542	0.6931086607218128	0.6971952921544697	0.7531565696078326	0.7210292367220469	0.023211775912798466	529	-0.06036954961694877	-0.0566619790992607	-0.06461024957774718	-0.05782612550392407	-0.05481004150806294	-0.05885558906118874	0.003395478437883002	661	-0.08285543304012795	-0.07986799869940657	-0.08696624676842793	-0.07979410092159615	-0.07771531424323948	-0.0814398187345596	0.003212360805523967	529
403	0.02854580879211426	0.0022292172712409875	0.7454056739807129	0.06724698980595158	ball_tree	25	l2	21	2	distance	{'algorithm': 'ball_tree', 'leaf_size': np.int64(25), 'metric': 'l2', 'n_neighbors': np.int64(21), 'p': 2, 'weights': 'distance'}	-26.527475310373017	-57401653252225.5	-26.112436250453413	-24.824376212236473	-22.81084390832409	-11480330650465.156	22960661300880.17	2135	0.725339894627145	0.7397323026525249	0.6941003344484786	0.6986571440902543	0.7557867003477567	0.7227232752332319	0.02361268810815552	133	-0.06016208622835886	-0.0565396994120601	-0.06454289569536786	-0.057728440115880214	-0.05458822628504307	-0.05871226954734202	0.0034291072849603325	265	-0.08251179490466677	-0.0797006673580016	-0.08682562382891168	-0.07960125668360077	-0.07730017490971097	-0.08118790353697836	0.0032674250415941106	133
404	0.036435413360595706	0.0038595175855029337	0.7359918594360352	0.032771606889347285	ball_tree	25	l2	29	1	uniform	{'algorithm': 'ball_tree', 'leaf_size': np.int64(25), 'metric': 'l2', 'n_neighbors': np.int64(29), 'p': 1, 'weights': 'uniform'}	-26.80653067697016	-54943440771463.92	-25.99764127183005	-24.848929807656013	-23.11930809714812	-10988688154312.94	21977376308575.492	925	0.7185638776401011	0.7389375781518357	0.69863582273701	0.6999824634771188	0.75153143051763	0.7215302345047391	0.020977831987836544	397	-0.06078781479513664	-0.05677752556405137	-0.06373812216553029	-0.05753496080001368	-0.054778345882531124	-0.05872335384145262	0.003167696761859868	397	-0.08352339955635948	-0.07982225715832131	-0.08617955054928723	-0.0794260188479579	-0.07797072108054895	-0.08138438943849498	0.0030165390317867338	397
405	0.03578672409057617	0.007437716211191382	0.7463096141815185	0.058940353925193895	ball_tree	25	l2	29	1	distance	{'algorithm': 'ball_tree', 'leaf_size': np.int64(25), 'metric': 'l2', 'n_neighbors': np.int64(29), 'p': 1, 'weights': 'distance'}	-26.692260508632188	-54930291909838.87	-25.938931637380314	-24.76910395880326	-22.96232813241433	-10986058381987.846	21972116763925.51	793	0.7217594275562946	0.7404287843212256	0.6996959596930303	0.7015405937089306	0.7543960418697554	0.7235641614298473	0.02141497611668401	23	-0.06048637954424692	-0.05660720072994415	-0.06368472862657118	-0.057426018343466	-0.0545423388076794	-0.05854933321038153	0.003200442268976353	1	-0.08304786507914426	-0.07959395561342936	-0.08602783607357993	-0.07921950228582096	-0.07751995315773537	-0.08108182244194198	0.0030560520727468984	1
406	0.0273892879486084	0.002321061570562788	0.669745922088623	0.054814526490708865	ball_tree	25	l2	29	2	uniform	{'algorithm': 'ball_tree', 'leaf_size': np.int64(25), 'metric': 'l2', 'n_neighbors': np.int64(29), 'p': 2, 'weights': 'uniform'}	-26.80653067697016	-54943440771463.92	-25.99764127183005	-24.848929807656013	-23.11930809714812	-10988688154312.94	21977376308575.492	925	0.7185638776401011	0.7389375781518357	0.69863582273701	0.6999824634771188	0.75153143051763	0.7215302345047391	0.020977831987836544	397	-0.06078781479513664	-0.05677752556405137	-0.06373812216553029	-0.05753496080001368	-0.054778345882531124	-0.05872335384145262	0.003167696761859868	397	-0.08352339955635948	-0.07982225715832131	-0.08617955054928723	-0.0794260188479579	-0.07797072108054895	-0.08138438943849498	0.0030165390317867338	397
407	0.035485696792602536	0.009223304951180405	0.7254454135894776	0.04485068981709295	ball_tree	25	l2	29	2	distance	{'algorithm': 'ball_tree', 'leaf_size': np.int64(25), 'metric': 'l2', 'n_neighbors': np.int64(29), 'p': 2, 'weights': 'distance'}	-26.692260508632188	-54930291909838.87	-25.938931637380314	-24.76910395880326	-22.96232813241433	-10986058381987.846	21972116763925.51	793	0.7217594275562946	0.7404287843212256	0.6996959596930303	0.7015405937089306	0.7543960418697554	0.7235641614298473	0.02141497611668401	23	-0.06048637954424692	-0.05660720072994415	-0.06368472862657118	-0.057426018343466	-0.0545423388076794	-0.05854933321038153	0.003200442268976353	1	-0.08304786507914426	-0.07959395561342936	-0.08602783607357993	-0.07921950228582096	-0.07751995315773537	-0.08108182244194198	0.0030560520727468984	1
408	0.030417442321777344	0.006651176053234315	0.6913737297058106	0.029736909885859815	ball_tree	25	l2	37	1	uniform	{'algorithm': 'ball_tree', 'leaf_size': np.int64(25), 'metric': 'l2', 'n_neighbors': np.int64(37), 'p': 1, 'weights': 'uniform'}	-26.97555670242074	-56573890400668.984	-26.14741849120844	-24.949331144625805	-23.18622665940215	-11314778080154.05	22629556160257.47	1717	0.7170866053490692	0.7378198647629775	0.6941760490498107	0.699066982549102	0.7499304531989794	0.7196159909819878	0.021569412717582205	793	-0.060667885754135474	-0.05686082904167933	-0.06424975060965915	-0.05748275759730043	-0.05496604888680318	-0.05884545437791552	0.0032672049549139484	529	-0.08374232190092264	-0.07999295027037742	-0.08681487786369434	-0.07954710780360633	-0.0782215152166418	-0.08166375461104851	0.0031614966595949223	793
409	0.030091333389282226	0.0010323298872493482	0.7125348091125489	0.05959129998500975	ball_tree	25	l2	37	1	distance	{'algorithm': 'ball_tree', 'leaf_size': np.int64(25), 'metric': 'l2', 'n_neighbors': np.int64(37), 'p': 1, 'weights': 'distance'}	-26.84778060893056	-56395158493703.54	-26.059513295877483	-24.857630590007307	-23.03137891557899	-11279031698760.87	22558063397471.336	1585	0.720403857728624	0.7398755250380783	0.6961245225379021	0.7013015140492764	0.7530309049708501	0.7221472648649462	0.02183052151776941	265	-0.060384679931957556	-0.05662208094550831	-0.06410080487015711	-0.05729418548559322	-0.05467607826712131	-0.0586155659000675	0.003300218244018601	133	-0.08324992115422565	-0.07967873515006096	-0.08653787734974219	-0.0792512251597822	-0.0777350936315549	-0.08129057048907318	0.003186585713129185	265
410	0.04407105445861816	0.011377816726232821	0.7788102149963378	0.05655873688765305	ball_tree	25	l2	37	2	uniform	{'algorithm': 'ball_tree', 'leaf_size': np.int64(25), 'metric': 'l2', 'n_neighbors': np.int64(37), 'p': 2, 'weights': 'uniform'}	-26.97555670242074	-56573890400668.984	-26.14741849120844	-24.949331144625805	-23.18622665940215	-11314778080154.05	22629556160257.47	1717	0.7170866053490692	0.7378198647629775	0.6941760490498107	0.699066982549102	0.7499304531989794	0.7196159909819878	0.021569412717582205	793	-0.060667885754135474	-0.05686082904167933	-0.06424975060965915	-0.05748275759730043	-0.05496604888680318	-0.05884545437791552	0.0032672049549139484	529	-0.08374232190092264	-0.07999295027037742	-0.08681487786369434	-0.07954710780360633	-0.0782215152166418	-0.08166375461104851	0.0031614966595949223	793
411	0.034355449676513675	0.0029496778277118005	0.7591463565826416	0.05729731432225253	ball_tree	25	l2	37	2	distance	{'algorithm': 'ball_tree', 'leaf_size': np.int64(25), 'metric': 'l2', 'n_neighbors': np.int64(37), 'p': 2, 'weights': 'distance'}	-26.84778060893056	-56395158493703.54	-26.059513295877483	-24.857630590007307	-23.03137891557899	-11279031698760.87	22558063397471.336	1585	0.720403857728624	0.7398755250380783	0.6961245225379021	0.7013015140492764	0.7530309049708501	0.7221472648649462	0.02183052151776941	265	-0.060384679931957556	-0.05662208094550831	-0.06410080487015711	-0.05729418548559322	-0.05467607826712131	-0.0586155659000675	0.003300218244018601	133	-0.08324992115422565	-0.07967873515006096	-0.08653787734974219	-0.0792512251597822	-0.0777350936315549	-0.08129057048907318	0.003186585713129185	265
412	0.034261035919189456	0.0020362766506154296	0.7824122905731201	0.03183394853087573	ball_tree	25	l2	45	1	uniform	{'algorithm': 'ball_tree', 'leaf_size': np.int64(25), 'metric': 'l2', 'n_neighbors': np.int64(45), 'p': 1, 'weights': 'uniform'}	-27.146445000103647	-56314651393425.63	-26.404320750962917	-25.207849300069558	-23.36232579146018	-11262930278705.55	22525860557360.04	1453	0.7131270923314177	0.7352413908204856	0.6899213255185452	0.6948347481451066	0.7455844710147626	0.7157418055660635	0.021824103515903512	1321	-0.061001451648701695	-0.05709615198894958	-0.06468127490203376	-0.057851383153944134	-0.055302907238828976	-0.05918663378649164	0.003308201479843561	1189	-0.08432629338417269	-0.08038534286786278	-0.08741669052667424	-0.0801045185209641	-0.07889829695569714	-0.08222622845107419	0.003172280254876553	1321
413	0.030525588989257814	0.0029711290398279533	0.7233639717102051	0.0760131146488074	ball_tree	25	l2	45	1	distance	{'algorithm': 'ball_tree', 'leaf_size': np.int64(25), 'metric': 'l2', 'n_neighbors': np.int64(45), 'p': 1, 'weights': 'distance'}	-27.004575265252644	-56182385259143.73	-26.28367179335361	-25.081212362853446	-23.19778616387575	-11236477051849.059	22472954103647.336	1321	0.7171509341861226	0.7378953896920011	0.6924818855315963	0.6980102780848971	0.749309933090375	0.7189696841169985	0.022013273567139165	1057	-0.06062116833766198	-0.056797064268518715	-0.06448859689421609	-0.05756091677278913	-0.05493800715199132	-0.058881150685035445	0.0033498038484976625	793	-0.08373280069665427	-0.07998142785463021	-0.08705500861377023	-0.0796866473649527	-0.07831850413551451	-0.08175487773310439	0.0032010914211044756	1057
414	0.027358865737915038	0.004337875115404585	0.792214822769165	0.07183311501563237	ball_tree	25	l2	45	2	uniform	{'algorithm': 'ball_tree', 'leaf_size': np.int64(25), 'metric': 'l2', 'n_neighbors': np.int64(45), 'p': 2, 'weights': 'uniform'}	-27.146445000103647	-56314651393425.63	-26.404320750962917	-25.207849300069558	-23.36232579146018	-11262930278705.55	22525860557360.04	1453	0.7131270923314177	0.7352413908204856	0.6899213255185452	0.6948347481451066	0.7455844710147626	0.7157418055660635	0.021824103515903512	1321	-0.061001451648701695	-0.05709615198894958	-0.06468127490203376	-0.057851383153944134	-0.055302907238828976	-0.05918663378649164	0.003308201479843561	1189	-0.08432629338417269	-0.08038534286786278	-0.08741669052667424	-0.0801045185209641	-0.07889829695569714	-0.08222622845107419	0.003172280254876553	1321
415	0.026833057403564453	0.00107721204766231	0.721363115310669	0.08630946522759399	ball_tree	25	l2	45	2	distance	{'algorithm': 'ball_tree', 'leaf_size': np.int64(25), 'metric': 'l2', 'n_neighbors': np.int64(45), 'p': 2, 'weights': 'distance'}	-27.004575265252644	-56182385259143.73	-26.28367179335361	-25.081212362853446	-23.19778616387575	-11236477051849.059	22472954103647.336	1321	0.7171509341861226	0.7378953896920011	0.6924818855315963	0.6980102780848971	0.749309933090375	0.7189696841169985	0.022013273567139165	1057	-0.06062116833766198	-0.056797064268518715	-0.06448859689421609	-0.05756091677278913	-0.05493800715199132	-0.058881150685035445	0.0033498038484976625	793	-0.08373280069665427	-0.07998142785463021	-0.08705500861377023	-0.0796866473649527	-0.07831850413551451	-0.08175487773310439	0.0032010914211044756	1057
416	0.03456878662109375	0.0046163296795317214	0.7841408252716064	0.08141364157784907	ball_tree	25	l2	53	1	uniform	{'algorithm': 'ball_tree', 'leaf_size': np.int64(25), 'metric': 'l2', 'n_neighbors': np.int64(53), 'p': 1, 'weights': 'uniform'}	-27.215353990724005	-58061193055972.445	-26.51470386018727	-25.278594663772076	-23.584789673782332	-11612238611215.01	23224477222378.72	2905	0.7084865842436588	0.7312107882562449	0.6890923045234549	0.6909806171696466	0.741576146197432	0.7122692880780874	0.02108251069424667	1849	-0.06160201387753346	-0.05749740252400054	-0.064549953687214	-0.058200483697856124	-0.05562902173443911	-0.05949577510420865	0.0031813210255643553	1453	-0.08500559596813223	-0.08099491236231667	-0.08753347040151814	-0.08060877746458438	-0.07951739062438559	-0.0827320293641874	0.0030358727731025783	1849
417	0.02957634925842285	0.0032694751871405084	0.817715072631836	0.07578978810523845	ball_tree	25	l2	53	1	distance	{'algorithm': 'ball_tree', 'leaf_size': np.int64(25), 'metric': 'l2', 'n_neighbors': np.int64(53), 'p': 1, 'weights': 'distance'}	-27.07059154356263	-57785817757957.91	-26.379044616327874	-25.139092157624088	-23.397048723213558	-11557163551611.98	23114327103172.965	2641	0.7133509495516281	0.7345023446309509	0.6919818727447165	0.6950910155036767	0.7459161767904496	0.7161684718442844	0.021252039970717323	1189	-0.061091762863546346	-0.0571668283039359	-0.06433162225642332	-0.05781516876285469	-0.055203029866205074	-0.05912168241059307	0.0032220788457751268	925	-0.08429338554733938	-0.08049745835512526	-0.08712575393871501	-0.08007087693698396	-0.07884684656492187	-0.08216686426861709	0.0030762079273118155	1189
418	0.02889251708984375	0.0019890517178904276	0.7715099334716797	0.1078095494255252	ball_tree	25	l2	53	2	uniform	{'algorithm': 'ball_tree', 'leaf_size': np.int64(25), 'metric': 'l2', 'n_neighbors': np.int64(53), 'p': 2, 'weights': 'uniform'}	-27.215353990724005	-58061193055972.445	-26.51470386018727	-25.278594663772076	-23.584789673782332	-11612238611215.01	23224477222378.72	2905	0.7084865842436588	0.7312107882562449	0.6890923045234549	0.6909806171696466	0.741576146197432	0.7122692880780874	0.02108251069424667	1849	-0.06160201387753346	-0.05749740252400054	-0.064549953687214	-0.058200483697856124	-0.05562902173443911	-0.05949577510420865	0.0031813210255643553	1453	-0.08500559596813223	-0.08099491236231667	-0.08753347040151814	-0.08060877746458438	-0.07951739062438559	-0.0827320293641874	0.0030358727731025783	1849
419	0.027200794219970702	0.004425790673175893	0.7816062450408936	0.05976307308472287	ball_tree	25	l2	53	2	distance	{'algorithm': 'ball_tree', 'leaf_size': np.int64(25), 'metric': 'l2', 'n_neighbors': np.int64(53), 'p': 2, 'weights': 'distance'}	-27.07059154356263	-57785817757957.91	-26.379044616327874	-25.139092157624088	-23.397048723213558	-11557163551611.98	23114327103172.965	2641	0.7133509495516281	0.7345023446309509	0.6919818727447165	0.6950910155036767	0.7459161767904496	0.7161684718442844	0.021252039970717323	1189	-0.061091762863546346	-0.0571668283039359	-0.06433162225642332	-0.05781516876285469	-0.055203029866205074	-0.05912168241059307	0.0032220788457751268	925	-0.08429338554733938	-0.08049745835512526	-0.08712575393871501	-0.08007087693698396	-0.07884684656492187	-0.08216686426861709	0.0030762079273118155	1189
420	0.02873969078063965	0.006391936424213869	0.9077439308166504	0.07653102526890392	ball_tree	30	minkowski	5	1	uniform	{'algorithm': 'ball_tree', 'leaf_size': np.int64(30), 'metric': 'minkowski', 'n_neighbors': np.int64(5), 'p': 1, 'weights': 'uniform'}	-27.68678006510087	-47885006034852.836	-27.605223712774823	-25.926047671821074	-23.816771054827825	-9577001206991.574	19154002413930.63	397	0.6939353634870874	0.7002692610598948	0.6533563429123525	0.6500866592111387	0.7223342594387141	0.6839963772218376	0.028007370770261053	3565	-0.06317585936400856	-0.06073604262640043	-0.06792438552534034	-0.06226565619228328	-0.058330812925393445	-0.062486551326685215	0.0031757966991773287	3565	-0.08710133668776977	-0.0855298017130992	-0.09242725182444128	-0.08577677711824314	-0.08242462309603818	-0.0866519580879183	0.003269602320219658	3565
421	0.02966418266296387	0.002360401468828032	0.9473061084747314	0.059372740491814006	ball_tree	30	minkowski	5	1	distance	{'algorithm': 'ball_tree', 'leaf_size': np.int64(30), 'metric': 'minkowski', 'n_neighbors': np.int64(5), 'p': 1, 'weights': 'distance'}	-27.672696678193653	-47560714245191.13	-27.54261345111832	-25.98855083181858	-23.756470896737145	-9512142849059.219	19024285698065.957	265	0.6946733728464483	0.7016546808722326	0.654020192698058	0.647764357816019	0.7239719558276766	0.684416912012087	0.029100884624105042	3433	-0.06310444599998535	-0.06053899687393507	-0.06784945792765389	-0.06255737659992293	-0.05809036958555298	-0.06242812939741005	0.003232642692773993	3433	-0.08699626019225942	-0.08533190421584586	-0.09233870669390232	-0.08606094763542818	-0.08218118986407245	-0.08658180172030164	0.003301897883296963	3433
422	0.027336835861206055	0.00523089416697785	0.519451904296875	0.11072744947240014	ball_tree	30	minkowski	5	2	uniform	{'algorithm': 'ball_tree', 'leaf_size': np.int64(30), 'metric': 'minkowski', 'n_neighbors': np.int64(5), 'p': 2, 'weights': 'uniform'}	-27.303554327849334	-44400348227588.21	-27.584556142717283	-25.901343706501763	-23.605305769805362	-8880069645538.52	17760139291024.848	1	0.7046430063841449	0.7092403598053691	0.6447142822668996	0.6636416450798447	0.7359856474741031	0.6916449882020723	0.0329585134033463	3169	-0.061439232985794165	-0.059355118639175794	-0.07004295085081098	-0.06079303873004891	-0.05626785890959134	-0.06157964002308425	0.0045919407636024236	3169	-0.08556415637896224	-0.08424010206749505	-0.09357229600454463	-0.08409895203160511	-0.0803728908476878	-0.08556967946605896	0.00435842469605234	3169
423	0.025145721435546876	0.003925052740414255	0.5594372749328613	0.05427884528755267	ball_tree	30	minkowski	5	2	distance	{'algorithm': 'ball_tree', 'leaf_size': np.int64(30), 'metric': 'minkowski', 'n_neighbors': np.int64(5), 'p': 2, 'weights': 'distance'}	-27.335455064063503	-45140266941217.95	-27.53389239598864	-25.933123817109756	-23.551496409166013	-9028053388264.46	18056106776476.746	133	0.7041774668302954	0.7094105291634776	0.6460147525532742	0.6620175536310307	0.7367447400403105	0.6916730084436777	0.03306528221880288	3037	-0.06150263440504804	-0.059269024008901605	-0.06986345065214915	-0.060965645476185194	-0.0561906558626443	-0.06155828208098566	0.0045471365395170615	3037	-0.08563156262984958	-0.08421544736966578	-0.09340088530050218	-0.08430174157254537	-0.08025726383579235	-0.08556138014167106	0.0043126474665769274	3037
424	0.028413867950439452	0.004983100064261833	1.0302302360534668	0.026308917204593704	ball_tree	30	minkowski	13	1	uniform	{'algorithm': 'ball_tree', 'leaf_size': np.int64(30), 'metric': 'minkowski', 'n_neighbors': np.int64(13), 'p': 1, 'weights': 'uniform'}	-26.599077754653894	-56118626982016.43	-26.061187564037663	-25.334264304270405	-22.785209365329255	-11223725396423.443	22447450792796.492	1189	0.7154359683340148	0.7202993439184522	0.7045651665990629	0.6730649146845236	0.7446056307753551	0.7115942048622818	0.023298954542562752	2113	-0.061056802488731375	-0.05920763908494704	-0.06177805900135237	-0.06058904161307842	-0.05637022903932147	-0.059800354245486145	0.0019094018039495352	1981	-0.08398626076068315	-0.08262254447426048	-0.08532754708193374	-0.082912543668091	-0.07904992820251823	-0.08277976483749731	0.0020928858813529135	1981
425	0.026177692413330077	0.0055256967896976225	0.9736854076385498	0.0856925053405936	ball_tree	30	minkowski	13	1	distance	{'algorithm': 'ball_tree', 'leaf_size': np.int64(30), 'metric': 'minkowski', 'n_neighbors': np.int64(13), 'p': 1, 'weights': 'distance'}	-26.56325927500533	-55727081285942.93	-26.01641674221366	-25.28483527946033	-22.68847093836136	-11145416257208.695	22290832514367.117	1057	0.717679720604453	0.7219574667692615	0.7046541881470652	0.6747945745687944	0.7469495220055196	0.7132070944190188	0.023595756854288344	1585	-0.06079503290636882	-0.05899983718895125	-0.0618743761163828	-0.0604025620233734	-0.05610651083800412	-0.05963566381461608	0.001990140625876562	1717	-0.08365449483258193	-0.08237727874353132	-0.08531469050280187	-0.08269292716019258	-0.07868635027848073	-0.0825451483035177	0.0021836370894836	1585
426	0.028082275390625	0.004280844207553348	0.6469594478607178	0.08401621450175072	ball_tree	30	minkowski	13	2	uniform	{'algorithm': 'ball_tree', 'leaf_size': np.int64(30), 'metric': 'minkowski', 'n_neighbors': np.int64(13), 'p': 2, 'weights': 'uniform'}	-26.566744764130878	-54389700608412.26	-26.47709991980136	-24.77951552556535	-22.704277295964147	-10877940121702.559	21755880243354.85	661	0.7244687772882283	0.7383635253066276	0.6838632623990331	0.694271512323587	0.7539615477616608	0.7189857250158274	0.02635621699844418	925	-0.06054933391746415	-0.056264188469991296	-0.06574699192646388	-0.05842104714024012	-0.05509114241577296	-0.05921454077398649	0.0037627440965439566	1321	-0.0826425393266217	-0.07990996995789247	-0.08826649773805344	-0.08017840788917621	-0.07758849252446054	-0.08171718148724087	0.0036449894576899918	925
427	0.028841209411621094	0.001538764565247549	0.6684784412384033	0.06102124739943253	ball_tree	30	minkowski	13	2	distance	{'algorithm': 'ball_tree', 'leaf_size': np.int64(30), 'metric': 'minkowski', 'n_neighbors': np.int64(13), 'p': 2, 'weights': 'distance'}	-26.522787060680386	-54335331979545.16	-26.42343906144115	-24.73106391055009	-22.59758247461411	-10867066395929.086	21734132791808.035	529	0.7258107676493568	0.7387885290303046	0.6846918830829317	0.694682350475393	0.7558323913857887	0.7199611843247549	0.026677230293337167	661	-0.060393445311724935	-0.056242946488265416	-0.06567450950218326	-0.058460132583745404	-0.05494853342103351	-0.05914391346139051	0.0037601700451931615	1057	-0.08244103609436239	-0.07984504048261	-0.08815074492278216	-0.08012451787892567	-0.07729294334113265	-0.08157085654396257	0.003672138927388474	661
428	0.02751469612121582	0.00449994197007794	1.0605000972747802	0.07932367644089146	ball_tree	30	minkowski	21	1	uniform	{'algorithm': 'ball_tree', 'leaf_size': np.int64(30), 'metric': 'minkowski', 'n_neighbors': np.int64(21), 'p': 1, 'weights': 'uniform'}	-26.86356969948281	-59533719276279.36	-25.959124784320963	-25.322959617096743	-22.78046628633838	-11906743855276.059	23813487710501.652	3565	0.7105814476886994	0.7199644855722871	0.7012517835333422	0.6831069257614331	0.7472407312605154	0.7124290747632555	0.021245083343089496	1717	-0.06151726289136972	-0.05928049838615206	-0.0628224718050921	-0.059432312749518115	-0.05586404559755867	-0.05978331828593812	0.0023655760039274477	1849	-0.08469961315577777	-0.08267198764188406	-0.08580469894129318	-0.08162925784506854	-0.07864106131122395	-0.0826893237790495	0.0025003717769225904	1717
429	0.028172969818115234	0.004517090296661679	1.066699457168579	0.13152479106664536	ball_tree	30	minkowski	21	1	distance	{'algorithm': 'ball_tree', 'leaf_size': np.int64(30), 'metric': 'minkowski', 'n_neighbors': np.int64(21), 'p': 1, 'weights': 'distance'}	-26.771460753386396	-59044921044621.61	-25.89651466638478	-25.247384922332493	-22.670601982804612	-11808984208944.441	23617968417838.59	3433	0.7140909258017322	0.7222617895998145	0.7028762576263873	0.6848841613012362	0.7500941734815182	0.7148414615621377	0.021628611670336667	1453	-0.0611405975104438	-0.05904126398849109	-0.06266031833621602	-0.05927180433849906	-0.0555420677432725	-0.05953121038338449	0.0023917375054286188	1585	-0.08418451476933946	-0.08233218465341456	-0.08557109501799294	-0.08140003479159379	-0.07819590525030556	-0.08233674689652927	0.0025258374374967445	1453
430	0.031010007858276366	0.00280967293118873	0.7445472717285156	0.035768269968145035	ball_tree	30	minkowski	21	2	uniform	{'algorithm': 'ball_tree', 'leaf_size': np.int64(30), 'metric': 'minkowski', 'n_neighbors': np.int64(21), 'p': 2, 'weights': 'uniform'}	-26.60876512762278	-57749906351131.43	-26.16928527972225	-24.906842361574718	-22.951570147339297	-11549981270246.414	23099962540442.508	2509	0.7230473683962652	0.7386382927298542	0.6931086607218128	0.6971952921544697	0.7531565696078326	0.7210292367220469	0.023211775912798466	529	-0.06036954961694877	-0.0566619790992607	-0.06461024957774718	-0.05782612550392407	-0.05481004150806294	-0.05885558906118874	0.003395478437883002	661	-0.08285543304012795	-0.07986799869940657	-0.08696624676842793	-0.07979410092159615	-0.07771531424323948	-0.0814398187345596	0.003212360805523967	529
431	0.028983306884765626	0.004676544992272284	0.7106220245361328	0.08121618248247237	ball_tree	30	minkowski	21	2	distance	{'algorithm': 'ball_tree', 'leaf_size': np.int64(30), 'metric': 'minkowski', 'n_neighbors': np.int64(21), 'p': 2, 'weights': 'distance'}	-26.527475310373017	-57401653252225.5	-26.112436250453413	-24.824376212236473	-22.81084390832409	-11480330650465.156	22960661300880.17	2135	0.725339894627145	0.7397323026525249	0.6941003344484786	0.6986571440902543	0.7557867003477567	0.7227232752332319	0.02361268810815552	133	-0.06016208622835886	-0.0565396994120601	-0.06454289569536786	-0.057728440115880214	-0.05458822628504307	-0.05871226954734202	0.0034291072849603325	265	-0.08251179490466677	-0.0797006673580016	-0.08682562382891168	-0.07960125668360077	-0.07730017490971097	-0.08118790353697836	0.0032674250415941106	133
432	0.02936391830444336	0.003489951877564175	1.1518970489501954	0.128605170602559	ball_tree	30	minkowski	29	1	uniform	{'algorithm': 'ball_tree', 'leaf_size': np.int64(30), 'metric': 'minkowski', 'n_neighbors': np.int64(29), 'p': 1, 'weights': 'uniform'}	-27.13122180909464	-58660409099212.33	-26.07166137316502	-25.2538617264212	-23.00066147482856	-11732081819862.756	23464163639674.785	3301	0.7005733946540555	0.7180737493921523	0.6966901101987928	0.6858944617615377	0.7417122127916109	0.7085887857596298	0.019534499071442866	2245	-0.06259293059506053	-0.0595749559788876	-0.06346520685276559	-0.058907689539217094	-0.056359776945867704	-0.06018011198235971	0.0025765781346104096	2245	-0.08615161769147936	-0.08295060937572106	-0.086457305610554	-0.08126944072888205	-0.07949645392496472	-0.08326508546632023	0.0027131684267754836	2245
433	0.028255748748779296	0.00557445918323927	1.1363592147827148	0.044057578061534396	ball_tree	30	minkowski	29	1	distance	{'algorithm': 'ball_tree', 'leaf_size': np.int64(30), 'metric': 'minkowski', 'n_neighbors': np.int64(29), 'p': 1, 'weights': 'distance'}	-27.0074577315309	-58401435755753.75	-25.987717304976353	-25.180845606847463	-22.874074319640055	-11680287151170.959	23360574302291.39	3169	0.7052370435601296	0.7209650196263526	0.6993150293612227	0.6880024750420589	0.7453547808826237	0.7117748696944776	0.01987554693777074	1981	-0.06210811016269612	-0.05925981168553001	-0.06316430301985604	-0.058726027803185976	-0.05594647589832168	-0.05984094571391797	0.0025664135392390475	2113	-0.0854780675546395	-0.08252416682856181	-0.08608238117137158	-0.08099627543538453	-0.07893390420013649	-0.08280295903801878	0.00269155089786698	2113
434	0.029748249053955077	0.0013344463279420505	0.8060175895690918	0.04113871323199816	ball_tree	30	minkowski	29	2	uniform	{'algorithm': 'ball_tree', 'leaf_size': np.int64(30), 'metric': 'minkowski', 'n_neighbors': np.int64(29), 'p': 2, 'weights': 'uniform'}	-26.80653067697016	-54943440771463.92	-25.99764127183005	-24.848929807656013	-23.11930809714812	-10988688154312.94	21977376308575.492	925	0.7185638776401011	0.7389375781518357	0.69863582273701	0.6999824634771188	0.75153143051763	0.7215302345047391	0.020977831987836544	397	-0.06078781479513664	-0.05677752556405137	-0.06373812216553029	-0.05753496080001368	-0.054778345882531124	-0.05872335384145262	0.003167696761859868	397	-0.08352339955635948	-0.07982225715832131	-0.08617955054928723	-0.0794260188479579	-0.07797072108054895	-0.08138438943849498	0.0030165390317867338	397
435	0.027777719497680663	0.004312249216151629	0.7286552906036377	0.07822322148809184	ball_tree	30	minkowski	29	2	distance	{'algorithm': 'ball_tree', 'leaf_size': np.int64(30), 'metric': 'minkowski', 'n_neighbors': np.int64(29), 'p': 2, 'weights': 'distance'}	-26.692260508632188	-54930291909838.87	-25.938931637380314	-24.76910395880326	-22.96232813241433	-10986058381987.846	21972116763925.51	793	0.7217594275562946	0.7404287843212256	0.6996959596930303	0.7015405937089306	0.7543960418697554	0.7235641614298473	0.02141497611668401	23	-0.06048637954424692	-0.05660720072994415	-0.06368472862657118	-0.057426018343466	-0.0545423388076794	-0.05854933321038153	0.003200442268976353	1	-0.08304786507914426	-0.07959395561342936	-0.08602783607357993	-0.07921950228582096	-0.07751995315773537	-0.08108182244194198	0.0030560520727468984	1
436	0.028990793228149413	0.0019498837317173982	1.11002516746521	0.12076652885060961	ball_tree	30	minkowski	37	1	uniform	{'algorithm': 'ball_tree', 'leaf_size': np.int64(30), 'metric': 'minkowski', 'n_neighbors': np.int64(37), 'p': 1, 'weights': 'uniform'}	-27.331329459866264	-57626351238403.38	-26.335108594565128	-25.179461453060426	-23.128546564280324	-11525270247701.07	23050540495351.156	2377	0.6920907927341946	0.7148871621505359	0.6872217810783765	0.6855012836954308	0.735334980600929	0.7030072000518934	0.01929260689003237	2509	-0.06342358633290637	-0.059838497740916	-0.06453751222433111	-0.058955298532172955	-0.05719078622910867	-0.060789136211887015	0.0027642520473862477	2509	-0.08736341079731745	-0.08341808379819186	-0.08779639068374674	-0.08132028887479008	-0.08047186992910282	-0.0840740088166298	0.0030220823240979223	2509
437	0.031042814254760742	0.003967582297201466	1.0714232444763183	0.07789789203842779	ball_tree	30	minkowski	37	1	distance	{'algorithm': 'ball_tree', 'leaf_size': np.int64(30), 'metric': 'minkowski', 'n_neighbors': np.int64(37), 'p': 1, 'weights': 'distance'}	-27.193754702877655	-57505993176471.47	-26.21020948038662	-25.110856304824292	-22.993687655207996	-11501198635314.596	23002397270578.438	2245	0.6974774987017984	0.7185841370460027	0.6910880022619721	0.6880946281361633	0.7397891122690077	0.7070066756829888	0.019547893390161757	2377	-0.06287318262362859	-0.059438900384447886	-0.06413078724257758	-0.058701972302890815	-0.056659516636282346	-0.06036087183796544	0.00275049002904173	2377	-0.08659585103278078	-0.08287549018151327	-0.08725208208833876	-0.08098431282665913	-0.079791853407537	-0.0834999179073658	0.0029709075784951446	2377
438	0.027238178253173827	0.0035231911656716463	0.802508020401001	0.0713618315496893	ball_tree	30	minkowski	37	2	uniform	{'algorithm': 'ball_tree', 'leaf_size': np.int64(30), 'metric': 'minkowski', 'n_neighbors': np.int64(37), 'p': 2, 'weights': 'uniform'}	-26.97555670242074	-56573890400668.984	-26.14741849120844	-24.949331144625805	-23.18622665940215	-11314778080154.05	22629556160257.47	1717	0.7170866053490692	0.7378198647629775	0.6941760490498107	0.699066982549102	0.7499304531989794	0.7196159909819878	0.021569412717582205	793	-0.060667885754135474	-0.05686082904167933	-0.06424975060965915	-0.05748275759730043	-0.05496604888680318	-0.05884545437791552	0.0032672049549139484	529	-0.08374232190092264	-0.07999295027037742	-0.08681487786369434	-0.07954710780360633	-0.0782215152166418	-0.08166375461104851	0.0031614966595949223	793
439	0.028160953521728517	0.0036398966374103347	0.760081148147583	0.048229446654607884	ball_tree	30	minkowski	37	2	distance	{'algorithm': 'ball_tree', 'leaf_size': np.int64(30), 'metric': 'minkowski', 'n_neighbors': np.int64(37), 'p': 2, 'weights': 'distance'}	-26.84778060893056	-56395158493703.54	-26.059513295877483	-24.857630590007307	-23.03137891557899	-11279031698760.87	22558063397471.336	1585	0.720403857728624	0.7398755250380783	0.6961245225379021	0.7013015140492764	0.7530309049708501	0.7221472648649462	0.02183052151776941	265	-0.060384679931957556	-0.05662208094550831	-0.06410080487015711	-0.05729418548559322	-0.05467607826712131	-0.0586155659000675	0.003300218244018601	133	-0.08324992115422565	-0.07967873515006096	-0.08653787734974219	-0.0792512251597822	-0.0777350936315549	-0.08129057048907318	0.003186585713129185	265
440	0.033921337127685545	0.0018897866307058047	1.1743896484375	0.16490674866684252	ball_tree	30	minkowski	45	1	uniform	{'algorithm': 'ball_tree', 'leaf_size': np.int64(30), 'metric': 'minkowski', 'n_neighbors': np.int64(45), 'p': 1, 'weights': 'uniform'}	-27.495308649487075	-56942535105734.89	-26.54670432882916	-25.227134285509845	-23.327738204895073	-11388507021167.496	22777014042283.695	1981	0.6854536210439834	0.7107663884540183	0.6784843730291013	0.6826922943068541	0.7253117148796071	0.6965416783427127	0.018280449163554476	2773	-0.06413260886059959	-0.060168050306651205	-0.0655599722989514	-0.05917103109052412	-0.058500244789786944	-0.06150638146930265	0.0028146231844964767	2773	-0.08829997657765097	-0.08401874753578281	-0.08901423306795568	-0.08168264335051206	-0.08198150558839372	-0.08499942122405905	0.0031010621055805516	2773
441	0.030985260009765626	0.0014556614714717694	1.1318698406219483	0.09828412151156851	ball_tree	30	minkowski	45	1	distance	{'algorithm': 'ball_tree', 'leaf_size': np.int64(30), 'metric': 'minkowski', 'n_neighbors': np.int64(45), 'p': 1, 'weights': 'distance'}	-27.34733583681514	-56914456297838.76	-26.39993412707714	-25.149474951218814	-23.17727216237755	-11382891259588.166	22765782519125.293	1849	0.6914434149468267	0.715163345468316	0.6833222530829898	0.685950525242601	0.7310909203481397	0.7013940918177747	0.018631183778078937	2641	-0.0635072514204379	-0.05967350067306793	-0.06505835044844568	-0.05884424748750818	-0.05777869642953477	-0.06097240929179889	0.0028119878329875454	2641	-0.08745520317259174	-0.08337767126309492	-0.08834199131292036	-0.08126218767135593	-0.0811145109275185	-0.08431031286949629	0.003050206672720797	2641
442	0.030596208572387696	0.0014355666675589902	0.7718199253082275	0.0810023521445651	ball_tree	30	minkowski	45	2	uniform	{'algorithm': 'ball_tree', 'leaf_size': np.int64(30), 'metric': 'minkowski', 'n_neighbors': np.int64(45), 'p': 2, 'weights': 'uniform'}	-27.146445000103647	-56314651393425.63	-26.404320750962917	-25.207849300069558	-23.36232579146018	-11262930278705.55	22525860557360.04	1453	0.7131270923314177	0.7352413908204856	0.6899213255185452	0.6948347481451066	0.7455844710147626	0.7157418055660635	0.021824103515903512	1321	-0.061001451648701695	-0.05709615198894958	-0.06468127490203376	-0.057851383153944134	-0.055302907238828976	-0.05918663378649164	0.003308201479843561	1189	-0.08432629338417269	-0.08038534286786278	-0.08741669052667424	-0.0801045185209641	-0.07889829695569714	-0.08222622845107419	0.003172280254876553	1321
443	0.026060724258422853	0.0045528836277292815	0.7432294368743897	0.05903712989250219	ball_tree	30	minkowski	45	2	distance	{'algorithm': 'ball_tree', 'leaf_size': np.int64(30), 'metric': 'minkowski', 'n_neighbors': np.int64(45), 'p': 2, 'weights': 'distance'}	-27.004575265252644	-56182385259143.73	-26.28367179335361	-25.081212362853446	-23.19778616387575	-11236477051849.059	22472954103647.336	1321	0.7171509341861226	0.7378953896920011	0.6924818855315963	0.6980102780848971	0.749309933090375	0.7189696841169985	0.022013273567139165	1057	-0.06062116833766198	-0.056797064268518715	-0.06448859689421609	-0.05756091677278913	-0.05493800715199132	-0.058881150685035445	0.0033498038484976625	793	-0.08373280069665427	-0.07998142785463021	-0.08705500861377023	-0.0796866473649527	-0.07831850413551451	-0.08175487773310439	0.0032010914211044756	1057
444	0.03071589469909668	0.0015673245078951638	1.2023830890655518	0.1272363226033571	ball_tree	30	minkowski	53	1	uniform	{'algorithm': 'ball_tree', 'leaf_size': np.int64(30), 'metric': 'minkowski', 'n_neighbors': np.int64(53), 'p': 1, 'weights': 'uniform'}	-27.622096661913865	-58072151099391.78	-26.696335721140617	-25.410217609809287	-23.55651794621881	-11614430219899.014	23228860439746.383	3037	0.678383694812657	0.7032839004797409	0.6728418573801448	0.6791504371166337	0.7173196135649847	0.6901959006708321	0.01714458999836682	3301	-0.06485614119237179	-0.06098860961146404	-0.06607609783021318	-0.05950805546765368	-0.05927990481594322	-0.06214176178352918	0.002803685071349035	3301	-0.08928680292817509	-0.08509859281374783	-0.08979192416102644	-0.08213725790410317	-0.08316558734293275	-0.08589603302999707	0.0031271368119339432	3301
445	0.036875438690185544	0.0038909897599731804	1.2829899787902832	0.06527051804737893	ball_tree	30	minkowski	53	1	distance	{'algorithm': 'ball_tree', 'leaf_size': np.int64(30), 'metric': 'minkowski', 'n_neighbors': np.int64(53), 'p': 1, 'weights': 'distance'}	-27.475863724507583	-57930547732000.266	-26.53341959195954	-25.306911121982566	-23.38501929169361	-11586109546420.592	23172219092789.836	2773	0.6849675066526186	0.7087237163035807	0.6782898762190825	0.6830195751545722	0.7241494871360907	0.695830032293189	0.01765218377683271	2905	-0.06413987577949085	-0.060353259752732646	-0.06554186165241385	-0.059145588717682704	-0.05845952065070087	-0.06152802131060418	0.002807292080766673	2905	-0.08836818165154187	-0.08431491091152733	-0.08904115301429706	-0.08164050749754101	-0.0821547576208196	-0.08510390213914536	0.003081315569027529	2905
446	0.030444002151489256	0.001962072203494604	0.8603175163269043	0.04221523106564227	ball_tree	30	minkowski	53	2	uniform	{'algorithm': 'ball_tree', 'leaf_size': np.int64(30), 'metric': 'minkowski', 'n_neighbors': np.int64(53), 'p': 2, 'weights': 'uniform'}	-27.215353990724005	-58061193055972.445	-26.51470386018727	-25.278594663772076	-23.584789673782332	-11612238611215.01	23224477222378.72	2905	0.7084865842436588	0.7312107882562449	0.6890923045234549	0.6909806171696466	0.741576146197432	0.7122692880780874	0.02108251069424667	1849	-0.06160201387753346	-0.05749740252400054	-0.064549953687214	-0.058200483697856124	-0.05562902173443911	-0.05949577510420865	0.0031813210255643553	1453	-0.08500559596813223	-0.08099491236231667	-0.08753347040151814	-0.08060877746458438	-0.07951739062438559	-0.0827320293641874	0.0030358727731025783	1849
447	0.028917884826660155	0.0034729976599315415	0.7980609893798828	0.0689628456447662	ball_tree	30	minkowski	53	2	distance	{'algorithm': 'ball_tree', 'leaf_size': np.int64(30), 'metric': 'minkowski', 'n_neighbors': np.int64(53), 'p': 2, 'weights': 'distance'}	-27.07059154356263	-57785817757957.91	-26.379044616327874	-25.139092157624088	-23.397048723213558	-11557163551611.98	23114327103172.965	2641	0.7133509495516281	0.7345023446309509	0.6919818727447165	0.6950910155036767	0.7459161767904496	0.7161684718442844	0.021252039970717323	1189	-0.061091762863546346	-0.0571668283039359	-0.06433162225642332	-0.05781516876285469	-0.055203029866205074	-0.05912168241059307	0.0032220788457751268	925	-0.08429338554733938	-0.08049745835512526	-0.08712575393871501	-0.08007087693698396	-0.07884684656492187	-0.08216686426861709	0.0030762079273118155	1189
448	0.028309345245361328	0.0017151988675422915	1.0265491008758545	0.06592175109981249	ball_tree	30	l1	5	1	uniform	{'algorithm': 'ball_tree', 'leaf_size': np.int64(30), 'metric': 'l1', 'n_neighbors': np.int64(5), 'p': 1, 'weights': 'uniform'}	-27.68678006510087	-47885006034852.836	-27.605223712774823	-25.926047671821074	-23.816771054827825	-9577001206991.574	19154002413930.63	397	0.6939353634870874	0.7002692610598948	0.6533563429123525	0.6500866592111387	0.7223342594387141	0.6839963772218376	0.028007370770261053	3565	-0.06317585936400856	-0.06073604262640043	-0.06792438552534034	-0.06226565619228328	-0.058330812925393445	-0.062486551326685215	0.0031757966991773287	3565	-0.08710133668776977	-0.0855298017130992	-0.09242725182444128	-0.08577677711824314	-0.08242462309603818	-0.0866519580879183	0.003269602320219658	3565
449	0.04056253433227539	0.012640921784056099	1.0200794219970704	0.11472595740511297	ball_tree	30	l1	5	1	distance	{'algorithm': 'ball_tree', 'leaf_size': np.int64(30), 'metric': 'l1', 'n_neighbors': np.int64(5), 'p': 1, 'weights': 'distance'}	-27.672696678193653	-47560714245191.13	-27.54261345111832	-25.98855083181858	-23.756470896737145	-9512142849059.219	19024285698065.957	265	0.6946733728464483	0.7016546808722326	0.654020192698058	0.647764357816019	0.7239719558276766	0.684416912012087	0.029100884624105042	3433	-0.06310444599998535	-0.06053899687393507	-0.06784945792765389	-0.06255737659992293	-0.05809036958555298	-0.06242812939741005	0.003232642692773993	3433	-0.08699626019225942	-0.08533190421584586	-0.09233870669390232	-0.08606094763542818	-0.08218118986407245	-0.08658180172030164	0.003301897883296963	3433
450	0.035456514358520506	0.011606672732325365	0.9414976596832275	0.09506640223597501	ball_tree	30	l1	5	2	uniform	{'algorithm': 'ball_tree', 'leaf_size': np.int64(30), 'metric': 'l1', 'n_neighbors': np.int64(5), 'p': 2, 'weights': 'uniform'}	-27.68678006510087	-47885006034852.836	-27.605223712774823	-25.926047671821074	-23.816771054827825	-9577001206991.574	19154002413930.63	397	0.6939353634870874	0.7002692610598948	0.6533563429123525	0.6500866592111387	0.7223342594387141	0.6839963772218376	0.028007370770261053	3565	-0.06317585936400856	-0.06073604262640043	-0.06792438552534034	-0.06226565619228328	-0.058330812925393445	-0.062486551326685215	0.0031757966991773287	3565	-0.08710133668776977	-0.0855298017130992	-0.09242725182444128	-0.08577677711824314	-0.08242462309603818	-0.0866519580879183	0.003269602320219658	3565
451	0.041135120391845706	0.02056023469487299	1.04541015625	0.1276986621946931	ball_tree	30	l1	5	2	distance	{'algorithm': 'ball_tree', 'leaf_size': np.int64(30), 'metric': 'l1', 'n_neighbors': np.int64(5), 'p': 2, 'weights': 'distance'}	-27.672696678193653	-47560714245191.13	-27.54261345111832	-25.98855083181858	-23.756470896737145	-9512142849059.219	19024285698065.957	265	0.6946733728464483	0.7016546808722326	0.654020192698058	0.647764357816019	0.7239719558276766	0.684416912012087	0.029100884624105042	3433	-0.06310444599998535	-0.06053899687393507	-0.06784945792765389	-0.06255737659992293	-0.05809036958555298	-0.06242812939741005	0.003232642692773993	3433	-0.08699626019225942	-0.08533190421584586	-0.09233870669390232	-0.08606094763542818	-0.08218118986407245	-0.08658180172030164	0.003301897883296963	3433
452	0.04603543281555176	0.019847990979394835	1.085580539703369	0.11192472764432564	ball_tree	30	l1	13	1	uniform	{'algorithm': 'ball_tree', 'leaf_size': np.int64(30), 'metric': 'l1', 'n_neighbors': np.int64(13), 'p': 1, 'weights': 'uniform'}	-26.599077754653894	-56118626982016.43	-26.061187564037663	-25.334264304270405	-22.785209365329255	-11223725396423.443	22447450792796.492	1189	0.7154359683340148	0.7202993439184522	0.7045651665990629	0.6730649146845236	0.7446056307753551	0.7115942048622818	0.023298954542562752	2113	-0.061056802488731375	-0.05920763908494704	-0.06177805900135237	-0.06058904161307842	-0.05637022903932147	-0.059800354245486145	0.0019094018039495352	1981	-0.08398626076068315	-0.08262254447426048	-0.08532754708193374	-0.082912543668091	-0.07904992820251823	-0.08277976483749731	0.0020928858813529135	1981
453	0.031403636932373045	0.002090404919538277	1.0326027393341064	0.1355509437137976	ball_tree	30	l1	13	1	distance	{'algorithm': 'ball_tree', 'leaf_size': np.int64(30), 'metric': 'l1', 'n_neighbors': np.int64(13), 'p': 1, 'weights': 'distance'}	-26.56325927500533	-55727081285942.93	-26.01641674221366	-25.28483527946033	-22.68847093836136	-11145416257208.695	22290832514367.117	1057	0.717679720604453	0.7219574667692615	0.7046541881470652	0.6747945745687944	0.7469495220055196	0.7132070944190188	0.023595756854288344	1585	-0.06079503290636882	-0.05899983718895125	-0.0618743761163828	-0.0604025620233734	-0.05610651083800412	-0.05963566381461608	0.001990140625876562	1717	-0.08365449483258193	-0.08237727874353132	-0.08531469050280187	-0.08269292716019258	-0.07868635027848073	-0.0825451483035177	0.0021836370894836	1585
454	0.028237104415893555	0.004252357764547481	1.0979081630706786	0.06032218601333623	ball_tree	30	l1	13	2	uniform	{'algorithm': 'ball_tree', 'leaf_size': np.int64(30), 'metric': 'l1', 'n_neighbors': np.int64(13), 'p': 2, 'weights': 'uniform'}	-26.599077754653894	-56118626982016.43	-26.061187564037663	-25.334264304270405	-22.785209365329255	-11223725396423.443	22447450792796.492	1189	0.7154359683340148	0.7202993439184522	0.7045651665990629	0.6730649146845236	0.7446056307753551	0.7115942048622818	0.023298954542562752	2113	-0.061056802488731375	-0.05920763908494704	-0.06177805900135237	-0.06058904161307842	-0.05637022903932147	-0.059800354245486145	0.0019094018039495352	1981	-0.08398626076068315	-0.08262254447426048	-0.08532754708193374	-0.082912543668091	-0.07904992820251823	-0.08277976483749731	0.0020928858813529135	1981
455	0.03584790229797363	0.010867958668272905	1.0379956245422364	0.0742877869943095	ball_tree	30	l1	13	2	distance	{'algorithm': 'ball_tree', 'leaf_size': np.int64(30), 'metric': 'l1', 'n_neighbors': np.int64(13), 'p': 2, 'weights': 'distance'}	-26.56325927500533	-55727081285942.93	-26.01641674221366	-25.28483527946033	-22.68847093836136	-11145416257208.695	22290832514367.117	1057	0.717679720604453	0.7219574667692615	0.7046541881470652	0.6747945745687944	0.7469495220055196	0.7132070944190188	0.023595756854288344	1585	-0.06079503290636882	-0.05899983718895125	-0.0618743761163828	-0.0604025620233734	-0.05610651083800412	-0.05963566381461608	0.001990140625876562	1717	-0.08365449483258193	-0.08237727874353132	-0.08531469050280187	-0.08269292716019258	-0.07868635027848073	-0.0825451483035177	0.0021836370894836	1585
456	0.030239391326904296	0.003187450565634145	1.129023838043213	0.037894760601678956	ball_tree	30	l1	21	1	uniform	{'algorithm': 'ball_tree', 'leaf_size': np.int64(30), 'metric': 'l1', 'n_neighbors': np.int64(21), 'p': 1, 'weights': 'uniform'}	-26.86356969948281	-59533719276279.36	-25.959124784320963	-25.322959617096743	-22.78046628633838	-11906743855276.059	23813487710501.652	3565	0.7105814476886994	0.7199644855722871	0.7012517835333422	0.6831069257614331	0.7472407312605154	0.7124290747632555	0.021245083343089496	1717	-0.06151726289136972	-0.05928049838615206	-0.0628224718050921	-0.059432312749518115	-0.05586404559755867	-0.05978331828593812	0.0023655760039274477	1849	-0.08469961315577777	-0.08267198764188406	-0.08580469894129318	-0.08162925784506854	-0.07864106131122395	-0.0826893237790495	0.0025003717769225904	1717
457	0.03189916610717773	0.0024832606768561277	1.0714866638183593	0.10035215515271323	ball_tree	30	l1	21	1	distance	{'algorithm': 'ball_tree', 'leaf_size': np.int64(30), 'metric': 'l1', 'n_neighbors': np.int64(21), 'p': 1, 'weights': 'distance'}	-26.771460753386396	-59044921044621.61	-25.89651466638478	-25.247384922332493	-22.670601982804612	-11808984208944.441	23617968417838.59	3433	0.7140909258017322	0.7222617895998145	0.7028762576263873	0.6848841613012362	0.7500941734815182	0.7148414615621377	0.021628611670336667	1453	-0.0611405975104438	-0.05904126398849109	-0.06266031833621602	-0.05927180433849906	-0.0555420677432725	-0.05953121038338449	0.0023917375054286188	1585	-0.08418451476933946	-0.08233218465341456	-0.08557109501799294	-0.08140003479159379	-0.07819590525030556	-0.08233674689652927	0.0025258374374967445	1453
458	0.03697261810302734	0.00541405960539558	1.106519842147827	0.05642911440111885	ball_tree	30	l1	21	2	uniform	{'algorithm': 'ball_tree', 'leaf_size': np.int64(30), 'metric': 'l1', 'n_neighbors': np.int64(21), 'p': 2, 'weights': 'uniform'}	-26.86356969948281	-59533719276279.36	-25.959124784320963	-25.322959617096743	-22.78046628633838	-11906743855276.059	23813487710501.652	3565	0.7105814476886994	0.7199644855722871	0.7012517835333422	0.6831069257614331	0.7472407312605154	0.7124290747632555	0.021245083343089496	1717	-0.06151726289136972	-0.05928049838615206	-0.0628224718050921	-0.059432312749518115	-0.05586404559755867	-0.05978331828593812	0.0023655760039274477	1849	-0.08469961315577777	-0.08267198764188406	-0.08580469894129318	-0.08162925784506854	-0.07864106131122395	-0.0826893237790495	0.0025003717769225904	1717
459	0.033774518966674806	0.00579415461976627	1.0805389881134033	0.0692947006491197	ball_tree	30	l1	21	2	distance	{'algorithm': 'ball_tree', 'leaf_size': np.int64(30), 'metric': 'l1', 'n_neighbors': np.int64(21), 'p': 2, 'weights': 'distance'}	-26.771460753386396	-59044921044621.61	-25.89651466638478	-25.247384922332493	-22.670601982804612	-11808984208944.441	23617968417838.59	3433	0.7140909258017322	0.7222617895998145	0.7028762576263873	0.6848841613012362	0.7500941734815182	0.7148414615621377	0.021628611670336667	1453	-0.0611405975104438	-0.05904126398849109	-0.06266031833621602	-0.05927180433849906	-0.0555420677432725	-0.05953121038338449	0.0023917375054286188	1585	-0.08418451476933946	-0.08233218465341456	-0.08557109501799294	-0.08140003479159379	-0.07819590525030556	-0.08233674689652927	0.0025258374374967445	1453
460	0.03169269561767578	0.004621030315748892	1.1325121879577638	0.10508351376550025	ball_tree	30	l1	29	1	uniform	{'algorithm': 'ball_tree', 'leaf_size': np.int64(30), 'metric': 'l1', 'n_neighbors': np.int64(29), 'p': 1, 'weights': 'uniform'}	-27.13122180909464	-58660409099212.33	-26.07166137316502	-25.2538617264212	-23.00066147482856	-11732081819862.756	23464163639674.785	3301	0.7005733946540555	0.7180737493921523	0.6966901101987928	0.6858944617615377	0.7417122127916109	0.7085887857596298	0.019534499071442866	2245	-0.06259293059506053	-0.0595749559788876	-0.06346520685276559	-0.058907689539217094	-0.056359776945867704	-0.06018011198235971	0.0025765781346104096	2245	-0.08615161769147936	-0.08295060937572106	-0.086457305610554	-0.08126944072888205	-0.07949645392496472	-0.08326508546632023	0.0027131684267754836	2245
461	0.03196868896484375	0.003693782577785211	1.085236406326294	0.10276436117881459	ball_tree	30	l1	29	1	distance	{'algorithm': 'ball_tree', 'leaf_size': np.int64(30), 'metric': 'l1', 'n_neighbors': np.int64(29), 'p': 1, 'weights': 'distance'}	-27.0074577315309	-58401435755753.75	-25.987717304976353	-25.180845606847463	-22.874074319640055	-11680287151170.959	23360574302291.39	3169	0.7052370435601296	0.7209650196263526	0.6993150293612227	0.6880024750420589	0.7453547808826237	0.7117748696944776	0.01987554693777074	1981	-0.06210811016269612	-0.05925981168553001	-0.06316430301985604	-0.058726027803185976	-0.05594647589832168	-0.05984094571391797	0.0025664135392390475	2113	-0.0854780675546395	-0.08252416682856181	-0.08608238117137158	-0.08099627543538453	-0.07893390420013649	-0.08280295903801878	0.00269155089786698	2113
462	0.033495092391967775	0.00630359372095891	1.1263872146606446	0.08206355568684853	ball_tree	30	l1	29	2	uniform	{'algorithm': 'ball_tree', 'leaf_size': np.int64(30), 'metric': 'l1', 'n_neighbors': np.int64(29), 'p': 2, 'weights': 'uniform'}	-27.13122180909464	-58660409099212.33	-26.07166137316502	-25.2538617264212	-23.00066147482856	-11732081819862.756	23464163639674.785	3301	0.7005733946540555	0.7180737493921523	0.6966901101987928	0.6858944617615377	0.7417122127916109	0.7085887857596298	0.019534499071442866	2245	-0.06259293059506053	-0.0595749559788876	-0.06346520685276559	-0.058907689539217094	-0.056359776945867704	-0.06018011198235971	0.0025765781346104096	2245	-0.08615161769147936	-0.08295060937572106	-0.086457305610554	-0.08126944072888205	-0.07949645392496472	-0.08326508546632023	0.0027131684267754836	2245
463	0.03328437805175781	0.003624820285822085	1.1446681499481202	0.09026845628914539	ball_tree	30	l1	29	2	distance	{'algorithm': 'ball_tree', 'leaf_size': np.int64(30), 'metric': 'l1', 'n_neighbors': np.int64(29), 'p': 2, 'weights': 'distance'}	-27.0074577315309	-58401435755753.75	-25.987717304976353	-25.180845606847463	-22.874074319640055	-11680287151170.959	23360574302291.39	3169	0.7052370435601296	0.7209650196263526	0.6993150293612227	0.6880024750420589	0.7453547808826237	0.7117748696944776	0.01987554693777074	1981	-0.06210811016269612	-0.05925981168553001	-0.06316430301985604	-0.058726027803185976	-0.05594647589832168	-0.05984094571391797	0.0025664135392390475	2113	-0.0854780675546395	-0.08252416682856181	-0.08608238117137158	-0.08099627543538453	-0.07893390420013649	-0.08280295903801878	0.00269155089786698	2113
464	0.03051619529724121	0.0030651025818014513	1.0843865871429443	0.10464034083798411	ball_tree	30	l1	37	1	uniform	{'algorithm': 'ball_tree', 'leaf_size': np.int64(30), 'metric': 'l1', 'n_neighbors': np.int64(37), 'p': 1, 'weights': 'uniform'}	-27.331329459866264	-57626351238403.38	-26.335108594565128	-25.179461453060426	-23.128546564280324	-11525270247701.07	23050540495351.156	2377	0.6920907927341946	0.7148871621505359	0.6872217810783765	0.6855012836954308	0.735334980600929	0.7030072000518934	0.01929260689003237	2509	-0.06342358633290637	-0.059838497740916	-0.06453751222433111	-0.058955298532172955	-0.05719078622910867	-0.060789136211887015	0.0027642520473862477	2509	-0.08736341079731745	-0.08341808379819186	-0.08779639068374674	-0.08132028887479008	-0.08047186992910282	-0.0840740088166298	0.0030220823240979223	2509
465	0.04044241905212402	0.009830936728240036	1.048467493057251	0.07357608397102224	ball_tree	30	l1	37	1	distance	{'algorithm': 'ball_tree', 'leaf_size': np.int64(30), 'metric': 'l1', 'n_neighbors': np.int64(37), 'p': 1, 'weights': 'distance'}	-27.193754702877655	-57505993176471.47	-26.21020948038662	-25.110856304824292	-22.993687655207996	-11501198635314.596	23002397270578.438	2245	0.6974774987017984	0.7185841370460027	0.6910880022619721	0.6880946281361633	0.7397891122690077	0.7070066756829888	0.019547893390161757	2377	-0.06287318262362859	-0.059438900384447886	-0.06413078724257758	-0.058701972302890815	-0.056659516636282346	-0.06036087183796544	0.00275049002904173	2377	-0.08659585103278078	-0.08287549018151327	-0.08725208208833876	-0.08098431282665913	-0.079791853407537	-0.0834999179073658	0.0029709075784951446	2377
466	0.029185962677001954	0.003032571590325502	1.2027366638183594	0.130336384686374	ball_tree	30	l1	37	2	uniform	{'algorithm': 'ball_tree', 'leaf_size': np.int64(30), 'metric': 'l1', 'n_neighbors': np.int64(37), 'p': 2, 'weights': 'uniform'}	-27.331329459866264	-57626351238403.38	-26.335108594565128	-25.179461453060426	-23.128546564280324	-11525270247701.07	23050540495351.156	2377	0.6920907927341946	0.7148871621505359	0.6872217810783765	0.6855012836954308	0.735334980600929	0.7030072000518934	0.01929260689003237	2509	-0.06342358633290637	-0.059838497740916	-0.06453751222433111	-0.058955298532172955	-0.05719078622910867	-0.060789136211887015	0.0027642520473862477	2509	-0.08736341079731745	-0.08341808379819186	-0.08779639068374674	-0.08132028887479008	-0.08047186992910282	-0.0840740088166298	0.0030220823240979223	2509
467	0.037471961975097653	0.0039256401555231935	1.1791979789733886	0.03893501396190214	ball_tree	30	l1	37	2	distance	{'algorithm': 'ball_tree', 'leaf_size': np.int64(30), 'metric': 'l1', 'n_neighbors': np.int64(37), 'p': 2, 'weights': 'distance'}	-27.193754702877655	-57505993176471.47	-26.21020948038662	-25.110856304824292	-22.993687655207996	-11501198635314.596	23002397270578.438	2245	0.6974774987017984	0.7185841370460027	0.6910880022619721	0.6880946281361633	0.7397891122690077	0.7070066756829888	0.019547893390161757	2377	-0.06287318262362859	-0.059438900384447886	-0.06413078724257758	-0.058701972302890815	-0.056659516636282346	-0.06036087183796544	0.00275049002904173	2377	-0.08659585103278078	-0.08287549018151327	-0.08725208208833876	-0.08098431282665913	-0.079791853407537	-0.0834999179073658	0.0029709075784951446	2377
468	0.03486037254333496	0.0061652832625880265	1.1962594985961914	0.12218649435656512	ball_tree	30	l1	45	1	uniform	{'algorithm': 'ball_tree', 'leaf_size': np.int64(30), 'metric': 'l1', 'n_neighbors': np.int64(45), 'p': 1, 'weights': 'uniform'}	-27.495308649487075	-56942535105734.89	-26.54670432882916	-25.227134285509845	-23.327738204895073	-11388507021167.496	22777014042283.695	1981	0.6854536210439834	0.7107663884540183	0.6784843730291013	0.6826922943068541	0.7253117148796071	0.6965416783427127	0.018280449163554476	2773	-0.06413260886059959	-0.060168050306651205	-0.0655599722989514	-0.05917103109052412	-0.058500244789786944	-0.06150638146930265	0.0028146231844964767	2773	-0.08829997657765097	-0.08401874753578281	-0.08901423306795568	-0.08168264335051206	-0.08198150558839372	-0.08499942122405905	0.0031010621055805516	2773
469	0.036780929565429686	0.008225596387196688	1.2011147499084474	0.08070959090212004	ball_tree	30	l1	45	1	distance	{'algorithm': 'ball_tree', 'leaf_size': np.int64(30), 'metric': 'l1', 'n_neighbors': np.int64(45), 'p': 1, 'weights': 'distance'}	-27.34733583681514	-56914456297838.76	-26.39993412707714	-25.149474951218814	-23.17727216237755	-11382891259588.166	22765782519125.293	1849	0.6914434149468267	0.715163345468316	0.6833222530829898	0.685950525242601	0.7310909203481397	0.7013940918177747	0.018631183778078937	2641	-0.0635072514204379	-0.05967350067306793	-0.06505835044844568	-0.05884424748750818	-0.05777869642953477	-0.06097240929179889	0.0028119878329875454	2641	-0.08745520317259174	-0.08337767126309492	-0.08834199131292036	-0.08126218767135593	-0.0811145109275185	-0.08431031286949629	0.003050206672720797	2641
470	0.03548836708068848	0.003996121854214029	1.145350694656372	0.1091303129361542	ball_tree	30	l1	45	2	uniform	{'algorithm': 'ball_tree', 'leaf_size': np.int64(30), 'metric': 'l1', 'n_neighbors': np.int64(45), 'p': 2, 'weights': 'uniform'}	-27.495308649487075	-56942535105734.89	-26.54670432882916	-25.227134285509845	-23.327738204895073	-11388507021167.496	22777014042283.695	1981	0.6854536210439834	0.7107663884540183	0.6784843730291013	0.6826922943068541	0.7253117148796071	0.6965416783427127	0.018280449163554476	2773	-0.06413260886059959	-0.060168050306651205	-0.0655599722989514	-0.05917103109052412	-0.058500244789786944	-0.06150638146930265	0.0028146231844964767	2773	-0.08829997657765097	-0.08401874753578281	-0.08901423306795568	-0.08168264335051206	-0.08198150558839372	-0.08499942122405905	0.0031010621055805516	2773
471	0.031359291076660155	0.007310514833757192	1.1039243698120118	0.09912829267225068	ball_tree	30	l1	45	2	distance	{'algorithm': 'ball_tree', 'leaf_size': np.int64(30), 'metric': 'l1', 'n_neighbors': np.int64(45), 'p': 2, 'weights': 'distance'}	-27.34733583681514	-56914456297838.76	-26.39993412707714	-25.149474951218814	-23.17727216237755	-11382891259588.166	22765782519125.293	1849	0.6914434149468267	0.715163345468316	0.6833222530829898	0.685950525242601	0.7310909203481397	0.7013940918177747	0.018631183778078937	2641	-0.0635072514204379	-0.05967350067306793	-0.06505835044844568	-0.05884424748750818	-0.05777869642953477	-0.06097240929179889	0.0028119878329875454	2641	-0.08745520317259174	-0.08337767126309492	-0.08834199131292036	-0.08126218767135593	-0.0811145109275185	-0.08431031286949629	0.003050206672720797	2641
472	0.03381848335266113	0.0030984086149538517	1.218242359161377	0.023548322576490224	ball_tree	30	l1	53	1	uniform	{'algorithm': 'ball_tree', 'leaf_size': np.int64(30), 'metric': 'l1', 'n_neighbors': np.int64(53), 'p': 1, 'weights': 'uniform'}	-27.622096661913865	-58072151099391.78	-26.696335721140617	-25.410217609809287	-23.55651794621881	-11614430219899.014	23228860439746.383	3037	0.678383694812657	0.7032839004797409	0.6728418573801448	0.6791504371166337	0.7173196135649847	0.6901959006708321	0.01714458999836682	3301	-0.06485614119237179	-0.06098860961146404	-0.06607609783021318	-0.05950805546765368	-0.05927990481594322	-0.06214176178352918	0.002803685071349035	3301	-0.08928680292817509	-0.08509859281374783	-0.08979192416102644	-0.08213725790410317	-0.08316558734293275	-0.08589603302999707	0.0031271368119339432	3301
473	0.029881668090820313	0.0023449329807375867	1.186223840713501	0.047547110006957244	ball_tree	30	l1	53	1	distance	{'algorithm': 'ball_tree', 'leaf_size': np.int64(30), 'metric': 'l1', 'n_neighbors': np.int64(53), 'p': 1, 'weights': 'distance'}	-27.475863724507583	-57930547732000.266	-26.53341959195954	-25.306911121982566	-23.38501929169361	-11586109546420.592	23172219092789.836	2773	0.6849675066526186	0.7087237163035807	0.6782898762190825	0.6830195751545722	0.7241494871360907	0.695830032293189	0.01765218377683271	2905	-0.06413987577949085	-0.060353259752732646	-0.06554186165241385	-0.059145588717682704	-0.05845952065070087	-0.06152802131060418	0.002807292080766673	2905	-0.08836818165154187	-0.08431491091152733	-0.08904115301429706	-0.08164050749754101	-0.0821547576208196	-0.08510390213914536	0.003081315569027529	2905
474	0.03287520408630371	0.002674437698669946	1.2222800254821777	0.11923878765429699	ball_tree	30	l1	53	2	uniform	{'algorithm': 'ball_tree', 'leaf_size': np.int64(30), 'metric': 'l1', 'n_neighbors': np.int64(53), 'p': 2, 'weights': 'uniform'}	-27.622096661913865	-58072151099391.78	-26.696335721140617	-25.410217609809287	-23.55651794621881	-11614430219899.014	23228860439746.383	3037	0.678383694812657	0.7032839004797409	0.6728418573801448	0.6791504371166337	0.7173196135649847	0.6901959006708321	0.01714458999836682	3301	-0.06485614119237179	-0.06098860961146404	-0.06607609783021318	-0.05950805546765368	-0.05927990481594322	-0.06214176178352918	0.002803685071349035	3301	-0.08928680292817509	-0.08509859281374783	-0.08979192416102644	-0.08213725790410317	-0.08316558734293275	-0.08589603302999707	0.0031271368119339432	3301
[truncated: 3,221 more rows]
