# Supplementary material for: Comparing supervised machine learning algorithms for the prediction of partial arterial pressure of oxygen during craniotomy
Source: BMC Med Inform Decis Mak. 2025 Sep 3;25:326. doi: 10.1186/s12911-025-03148-8 (PMC12406590; doi:10.1186/s12911-025-03148-8)
Supplement: Supplementary file 5 — Supplementary Material 5 [file 12911_2025_3148_MOESM5_ESM.zip › cv_results_mlp0.csv]

	mean_fit_time	std_fit_time	mean_score_time	std_score_time	param_tol	param_solver	param_power_t	param_momentum	param_max_iter	param_learning_rate_init	param_learning_rate	param_hidden_layer_sizes	param_early_stopping	param_batch_size	param_alpha	param_activation	params	split0_test_mape	split1_test_mape	split2_test_mape	split3_test_mape	split4_test_mape	mean_test_mape	std_test_mape	rank_test_mape	split0_test_adjR2	split1_test_adjR2	split2_test_adjR2	split3_test_adjR2	split4_test_adjR2	mean_test_adjR2	std_test_adjR2	rank_test_adjR2	split0_test_std_error	split1_test_std_error	split2_test_std_error	split3_test_std_error	split4_test_std_error	mean_test_std_error	std_test_std_error	rank_test_std_error	split0_test_RMSE	split1_test_RMSE	split2_test_RMSE	split3_test_RMSE	split4_test_RMSE	mean_test_RMSE	std_test_RMSE	rank_test_RMSE
0	46.041184759140016	1.702617766551013	0.004679584503173828	0.001174558143957314	0.0001	sgd	0.7	0.9	2000	0.0001	constant	(64,)	True	64	0.0001	logistic	{'tol': 0.0001, 'solver': 'sgd', 'power_t': 0.7, 'momentum': 0.9, 'max_iter': 2000, 'learning_rate_init': 0.0001, 'learning_rate': 'constant', 'hidden_layer_sizes': (64,), 'early_stopping': True, 'batch_size': 64, 'alpha': 0.0001, 'activation': 'logistic'}	-29.628546514177078	-61524049591920.64	-26.70396920573316	-25.134698639966434	-24.14333461472925	-12304809918405.248	24609619836757.69	13	0.7070426245065002	0.7344287859412133	0.6948059112044285	0.7052842827654164	0.7313390660871538	0.7145801341009423	0.015550418485007232	7	-0.06036762686693573	-0.0569322543944163	-0.06426674300844874	-0.057172500650213315	-0.057395592768218005	-0.05922694353764642	0.002812149236654649	8	-0.08534537340872499	-0.08063096246153516	-0.0868572833879746	-0.07884077681810137	-0.08120034093681676	-0.08257494740263058	0.0030208049287579882	7
1	7.930396032333374	0.6452861615549264	0.003927469253540039	0.0009105004697703797	0.0001	sgd	0.5	0.9	2000	0.0001	adaptive	(64,)	True	64	0.0001	relu	{'tol': 0.0001, 'solver': 'sgd', 'power_t': 0.5, 'momentum': 0.9, 'max_iter': 2000, 'learning_rate_init': 0.0001, 'learning_rate': 'adaptive', 'hidden_layer_sizes': (64,), 'early_stopping': True, 'batch_size': 64, 'alpha': 0.0001, 'activation': 'relu'}	-29.94626429258397	-57443468573425.766	-26.319182891090826	-24.943954178672346	-24.033878332226173	-11488693714706.201	22977387429359.78	8	0.7114689283619179	0.7492591202024246	0.7083321059433405	0.7085317408504032	0.743048355041915	0.7241280500800003	0.018124892831556168	3	-0.0594678521429017	-0.054902121355984886	-0.062142938606744434	-0.05656375690404033	-0.055806056583955106	-0.0577765451187253	0.0026661546777856167	3	-0.08469817626625827	-0.07834727882411115	-0.08491071463331741	-0.07840520226735681	-0.07941111498072026	-0.08115449739435279	0.003004839760455816	3
2	21.630309724807738	1.372587841934323	0.006765937805175782	0.0005726736173009906	0.0001	sgd	0.5	0.7	2000	0.0001	adaptive	(64, 32)	True	auto	0.001	tanh	{'tol': 0.0001, 'solver': 'sgd', 'power_t': 0.5, 'momentum': 0.7, 'max_iter': 2000, 'learning_rate_init': 0.0001, 'learning_rate': 'adaptive', 'hidden_layer_sizes': (64, 32), 'early_stopping': True, 'batch_size': 'auto', 'alpha': 0.001, 'activation': 'tanh'}	-31.821333845029574	-68122992096157.766	-28.670899408620805	-27.906625310935766	-26.589337193133105	-13624598419254.55	27249196838451.61	18	0.671808515534208	0.6821464505376298	0.6683034808129549	0.6553424522811793	0.7062317893775543	0.6767665377087052	0.01704312923300696	12	-0.062357558471804866	-0.06074817396220904	-0.06567924008410714	-0.060392100439681864	-0.057694367090491236	-0.06137428800965883	0.002622897724250191	12	-0.09033195695304785	-0.08821143297150483	-0.09055003867308008	-0.08525957094825501	-0.08490983396210953	-0.08785256670159945	0.0024056524690197825	12
3	10.22210693359375	1.2869700564216469	0.027692270278930665	0.0015846447080799793	0.001	sgd	0.3	0.7	2000	0.001	constant	(256, 128, 64)	True	auto	0.001	tanh	{'tol': 0.001, 'solver': 'sgd', 'power_t': 0.3, 'momentum': 0.7, 'max_iter': 2000, 'learning_rate_init': 0.001, 'learning_rate': 'constant', 'hidden_layer_sizes': (256, 128, 64), 'early_stopping': True, 'batch_size': 'auto', 'alpha': 0.001, 'activation': 'tanh'}	-30.01766503233379	-66662763143565.75	-26.851029287629437	-25.563588399687763	-24.37776865076032	-13332552628734.512	26665105257415.613	15	0.7076794629061063	0.7330022825685372	0.6947792952082454	0.7040695503517218	0.7375194531405486	0.7154100088350318	0.01680660171679393	5	-0.06002694144542011	-0.05709313759270836	-0.06405114309697668	-0.05708072388808904	-0.05636289362154624	-0.05892296792894809	0.0028570285509241806	5	-0.08525255993954206	-0.08084722516369863	-0.08686107072004835	-0.07900308910737096	-0.08026092373228955	-0.08244497373258991	0.003051356995785064	5
4	18.651886558532716	3.7331346996088812	0.026131248474121092	0.001494281170975307	0.0001	sgd	0.7	0.7	2000	0.001	constant	(256, 128, 64)	True	64	0.001	tanh	{'tol': 0.0001, 'solver': 'sgd', 'power_t': 0.7, 'momentum': 0.7, 'max_iter': 2000, 'learning_rate_init': 0.001, 'learning_rate': 'constant', 'hidden_layer_sizes': (256, 128, 64), 'early_stopping': True, 'batch_size': 64, 'alpha': 0.001, 'activation': 'tanh'}	-29.215445234124836	-61149933204517.125	-26.269024401456974	-24.91824246839874	-23.948270455380328	-12229986640924.295	24459973281796.414	12	0.7189779266017271	0.7494228448302493	0.7045673776690766	0.7154151594749731	0.7517764586384463	0.7280319534428945	0.019042672972258895	1	-0.058744219699848804	-0.055316018020891214	-0.06308922782455009	-0.055970867065480975	-0.054386585128134615	-0.057501383547781136	0.0031492512680333954	1	-0.0835887790317856	-0.07832169569280595	-0.08545695378133261	-0.07747384796827575	-0.07805074923141411	-0.0805784051411228	0.0032858072057855487	1
5	10.909408569335938	1.554618292478261	0.026764535903930665	0.0009838179267798433	0.001	sgd	0.3	0.5	2000	0.001	constant	(256, 128, 64)	True	128	0.001	tanh	{'tol': 0.001, 'solver': 'sgd', 'power_t': 0.3, 'momentum': 0.5, 'max_iter': 2000, 'learning_rate_init': 0.001, 'learning_rate': 'constant', 'hidden_layer_sizes': (256, 128, 64), 'early_stopping': True, 'batch_size': 128, 'alpha': 0.001, 'activation': 'tanh'}	-30.058884983748396	-66770577493221.52	-26.892368457207738	-25.643722182912892	-24.384637217259815	-13354115498665.7	26708230997277.91	16	0.7068212415915451	0.7322562429864465	0.6937545422067349	0.7029649048597293	0.7361646700037402	0.7143923203296392	0.016774861468580312	8	-0.060113228802918806	-0.05718409712372271	-0.0641175417960526	-0.057202778733307064	-0.05652914744301476	-0.059029358779803184	0.002830435394356199	6	-0.08537761434375728	-0.08096009720717195	-0.08700676292707676	-0.07915040263579436	-0.08046778896269574	-0.08259253321529922	0.003042030546408019	8
6	12.518329620361328	0.8588324987122349	0.0038129806518554686	0.0008316441458454231	0.0001	sgd	0.7	0.9	2000	0.0001	constant	(64, 32)	True	auto	0.0001	relu	{'tol': 0.0001, 'solver': 'sgd', 'power_t': 0.7, 'momentum': 0.9, 'max_iter': 2000, 'learning_rate_init': 0.0001, 'learning_rate': 'constant', 'hidden_layer_sizes': (64, 32), 'early_stopping': True, 'batch_size': 'auto', 'alpha': 0.0001, 'activation': 'relu'}	-31.429166108703466	-74245658954402.5	-28.493426778775504	-27.357689146759512	-25.65249842764758	-14849131790903.088	29698263581749.707	19	0.6939463449362928	0.7299326179470329	0.6722019331612	0.6846974930232477	0.7234925171447069	0.700854181242496	0.022305863939155166	11	-0.06038736511828991	-0.05580521941628975	-0.0659085219000102	-0.05712958611672695	-0.057152712845943004	-0.059276681079451964	0.0036438231465885174	9	-0.08723214465083634	-0.08131064602848971	-0.09001634544150088	-0.08154793309307594	-0.08237758141253158	-0.08449693012528689	0.003501027641747018	11
7	16.98985285758972	1.2040605636584951	0.007245159149169922	0.00043576038619266486	0.0001	sgd	0.7	0.9	2000	0.0001	adaptive	(100,)	True	128	0.0001	tanh	{'tol': 0.0001, 'solver': 'sgd', 'power_t': 0.7, 'momentum': 0.9, 'max_iter': 2000, 'learning_rate_init': 0.0001, 'learning_rate': 'adaptive', 'hidden_layer_sizes': (100,), 'early_stopping': True, 'batch_size': 128, 'alpha': 0.0001, 'activation': 'tanh'}	-30.60935892763732	-57060996800821.984	-27.47913565848966	-26.028784412027438	-24.563469876028638	-11412199360186.133	22824398720317.926	7	0.6950145032758831	0.7380733196622937	0.6815216515877234	0.6933071700204652	0.7394217183803287	0.7094676725853388	0.024358012808995286	9	-0.06122484880959638	-0.05633733376833103	-0.0661067731036334	-0.057465297950682254	-0.05543709775931967	-0.059314270278312556	0.003926874618600182	10	-0.08707978707664091	-0.08007578663771969	-0.0887274784153429	-0.08042684963464916	-0.07996955890987605	-0.08325589213484576	0.003833457120071148	9
8	3.33574857711792	0.23939340114467061	0.025522375106811525	0.0005079990567471431	0.0001	sgd	0.7	0.9	2000	0.0001	invscaling	(256, 128)	True	64	0.001	tanh	{'tol': 0.0001, 'solver': 'sgd', 'power_t': 0.7, 'momentum': 0.9, 'max_iter': 2000, 'learning_rate_init': 0.0001, 'learning_rate': 'invscaling', 'hidden_layer_sizes': (256, 128), 'early_stopping': True, 'batch_size': 64, 'alpha': 0.001, 'activation': 'tanh'}	-51.57790490528703	-35234503196226.016	-48.65566736844531	-47.164076243238874	-46.91293050681979	-7046900639284.065	14093801278470.975	2	0.018953464161639233	-0.013717049226102507	0.017484179677789702	-0.003563828914962208	0.02437879314630298	0.00870711176893344	0.014704048675279541	17	-0.10113963084864742	-0.1016438308095685	-0.10317790907982818	-0.09491988495563537	-0.10242236725277806	-0.1006607245892915	0.002952717100508245	17	-0.15617897529048122	-0.15753233841468037	-0.15584323657605617	-0.14548618169389724	-0.15473772542103914	-0.15395569147923083	0.004327641246424656	17
9	25.296608448028564	0.6363312115058247	0.0041043758392333984	0.0003201213509282775	0.0001	sgd	0.3	0.7	2000	0.001	constant	(64,)	True	auto	0.001	logistic	{'tol': 0.0001, 'solver': 'sgd', 'power_t': 0.3, 'momentum': 0.7, 'max_iter': 2000, 'learning_rate_init': 0.001, 'learning_rate': 'constant', 'hidden_layer_sizes': (64,), 'early_stopping': True, 'batch_size': 'auto', 'alpha': 0.001, 'activation': 'logistic'}	-29.58768603303866	-61551460628983.875	-26.711830394503355	-25.082909509237165	-24.167670540112105	-12310292125817.885	24620584251582.996	14	0.7063068556997465	0.7348039897487878	0.6940972517821706	0.7060214331494399	0.7347005334308928	0.7151860127622075	0.016572545533298576	6	-0.06043514209715237	-0.0568850507985746	-0.06433938235076155	-0.05709708194964777	-0.05693721344030173	-0.05913877412728761	0.0029264839332023905	7	-0.08545247957983344	-0.08057398388933182	-0.08695806604553394	-0.07874211581654608	-0.08069075537123009	-0.08248348014049509	0.0031526091330333047	6
10	0.2916722774505615	0.07576944748861324	0.004559564590454102	0.0009792562836903294	0.001	sgd	0.7	0.7	2000	0.0001	invscaling	(100,)	True	auto	0.001	relu	{'tol': 0.001, 'solver': 'sgd', 'power_t': 0.7, 'momentum': 0.7, 'max_iter': 2000, 'learning_rate_init': 0.0001, 'learning_rate': 'invscaling', 'hidden_layer_sizes': (100,), 'early_stopping': True, 'batch_size': 'auto', 'alpha': 0.001, 'activation': 'relu'}	-54.9382346678113	-17401148520423.197	-53.95907111046092	-52.97285121653206	-53.053472437857565	-3480229704127.624	6960459408147.787	1	-1.370689211700578	-1.2771255848447667	-1.3039946044590263	-1.3453690819043582	-1.3149147805087558	-1.322418652683497	0.03256987784465753	19	-0.16086927247207292	-0.1580476228942387	-0.1612832096164257	-0.1473704269156013	-0.1607420057013055	-0.15766250751992883	0.005271648152076991	19	-0.24278121271578768	-0.23610481057027857	-0.23864861152591008	-0.2224102733482339	-0.23835435786731426	-0.2356598532055049	0.006966435909353736	19
11	1.2121134281158448	0.32154197643947235	0.004070186614990234	0.0009128250608843076	0.001	sgd	0.3	0.9	2000	0.001	constant	(64,)	True	64	0.0001	relu	{'tol': 0.001, 'solver': 'sgd', 'power_t': 0.3, 'momentum': 0.9, 'max_iter': 2000, 'learning_rate_init': 0.001, 'learning_rate': 'constant', 'hidden_layer_sizes': (64,), 'early_stopping': True, 'batch_size': 64, 'alpha': 0.0001, 'activation': 'relu'}	-30.05826246598284	-57733717086977.086	-26.26645340160973	-24.960266155448245	-24.020367882773304	-11546743417416.479	23093486834780.305	9	0.7125910216105189	0.7495501858023986	0.7097955191601328	0.7101198413296101	0.7451553546692938	0.7254423845143909	0.017969694092114817	2	-0.059500142964304725	-0.05487086787090182	-0.0621614018590587	-0.05647609157632402	-0.055456189465386024	-0.057692938747195055	0.0027452139472972812	2	-0.08453332082641773	-0.07830179198629518	-0.0846974314411229	-0.07819131034552136	-0.07908485980735229	-0.08096174288134189	0.002999495401111739	2
12	1.3744351387023925	0.31241215421328267	0.007386589050292968	0.001329134671632946	0.001	sgd	0.3	0.5	2000	0.001	invscaling	(64, 32)	True	auto	0.0001	logistic	{'tol': 0.001, 'solver': 'sgd', 'power_t': 0.3, 'momentum': 0.5, 'max_iter': 2000, 'learning_rate_init': 0.001, 'learning_rate': 'invscaling', 'hidden_layer_sizes': (64, 32), 'early_stopping': True, 'batch_size': 'auto', 'alpha': 0.0001, 'activation': 'logistic'}	-51.924816864154536	-52301822387146.016	-50.74831247283853	-50.98085855926768	-51.016989814775	-10460364477470.137	20920728954837.938	5	-0.001939727990780904	-0.013300573991878561	-0.014757332953121649	-0.03571421545373221	-0.017104683210140914	-0.016563306719930847	0.010906937377497816	18	-0.10706870044666957	-0.101714771266348	-0.10589413144637928	-0.09598572237598006	-0.10291218508227806	-0.102715102123531	0.0038828881286478967	18	-0.15783327326946378	-0.1574999748189415	-0.15837961476439102	-0.14779822369647216	-0.1579932088319018	-0.15590085907623408	0.004061188326875596	18
13	45.78591890335083	2.637266333158055	0.002716541290283203	0.002353233218183389	0.001	sgd	0.5	0.5	2000	0.0001	invscaling	(64,)	True	64	0.001	relu	{'tol': 0.001, 'solver': 'sgd', 'power_t': 0.5, 'momentum': 0.5, 'max_iter': 2000, 'learning_rate_init': 0.0001, 'learning_rate': 'invscaling', 'hidden_layer_sizes': (64,), 'early_stopping': True, 'batch_size': 64, 'alpha': 0.001, 'activation': 'relu'}		-44758541095791.375	-191.0438085595453	-195.15526926555967				20		-10.33970988462792	-10.049017104675931	-11.913380163631706				20		-0.16760956364521135	-0.1662794456414353	-0.15575112153768048				20		-0.5268807313605304	-0.5226127562506876	-0.5218782703211355				20
14	8.157987689971923	1.4233404247651789	0.007530355453491211	0.0003244136856255511	0.001	sgd	0.3	0.5	2000	0.0001	constant	(64, 32)	True	auto	0.001	tanh	{'tol': 0.001, 'solver': 'sgd', 'power_t': 0.3, 'momentum': 0.5, 'max_iter': 2000, 'learning_rate_init': 0.0001, 'learning_rate': 'constant', 'hidden_layer_sizes': (64, 32), 'early_stopping': True, 'batch_size': 'auto', 'alpha': 0.001, 'activation': 'tanh'}	-39.95422996272913	-59470541625524.33	-38.14662579096427	-37.26499695943298	-37.538809456056974	-11894108325135.447	23788216650194.44	11	0.43446272525221663	0.41445618323505407	0.454337872896308	0.43177058843991745	0.4330127946287585	0.43360803289045097	0.01265686076103863	15	-0.07982669931169624	-0.0793878166519065	-0.07891054236743321	-0.07229366896685072	-0.07720789959732084	-0.0775253253790415	0.002762426823155609	15	-0.11857916343171711	-0.11972670873518651	-0.11613953661887684	-0.10947402867310685	-0.11796202574771004	-0.11637629264131948	0.0036411475802824193	15
15	16.55146188735962	1.0881564535810586	0.023223686218261718	0.0007915764740925461	0.001	sgd	0.7	0.7	2000	0.001	adaptive	(256, 128)	True	auto	0.001	tanh	{'tol': 0.001, 'solver': 'sgd', 'power_t': 0.7, 'momentum': 0.7, 'max_iter': 2000, 'learning_rate_init': 0.001, 'learning_rate': 'adaptive', 'hidden_layer_sizes': (256, 128), 'early_stopping': True, 'batch_size': 'auto', 'alpha': 0.001, 'activation': 'tanh'}	-29.751644822719264	-57897136229983.664	-26.610309019454874	-25.28650119738493	-24.28393924620288	-11579427246017.918	23158854491982.875	10	0.7077279116602633	0.7439959696468295	0.6986757424542489	0.7118901002741195	0.744643695802909	0.721386683967674	0.019207302911374707	4	-0.05991186308048348	-0.05535630109581729	-0.06378627336361099	-0.0557971601626679	-0.05492356792091686	-0.057955033124699296	0.0034185421266880503	4	-0.08524549483300914	-0.07916527881470047	-0.08630485568220937	-0.07795219284049996	-0.07916421046353438	-0.08156640652679067	0.0034810082433026305	4
16	25.728132057189942	2.1206514921323323	0.007115077972412109	0.0006994692466045116	0.0001	sgd	0.3	0.9	2000	0.001	invscaling	(64, 32)	True	128	0.001	tanh	{'tol': 0.0001, 'solver': 'sgd', 'power_t': 0.3, 'momentum': 0.9, 'max_iter': 2000, 'learning_rate_init': 0.001, 'learning_rate': 'invscaling', 'hidden_layer_sizes': (64, 32), 'early_stopping': True, 'batch_size': 128, 'alpha': 0.001, 'activation': 'tanh'}	-32.67577607867832	-66796392216675.234	-29.90834739608524	-28.946381285655164	-27.83285639087029	-13359278443358.918	26718556886658.152	17	0.6506210747182815	0.649632390189416	0.6464515308398916	0.6353547297102413	0.6803177838406895	0.6524755018597039	0.014940708923894078	13	-0.0641365728656928	-0.0633359799224231	-0.0670973735076056	-0.061520503619798404	-0.05995004274096771	-0.06320809453129753	0.0024276648120901065	13	-0.09320218995999895	-0.09261329153503675	-0.09348515741471294	-0.08769695990529663	-0.08857574856475098	-0.09111466947595925	0.002463724051828258	13
17	10.444074487686157	0.7686183981157653	0.004279613494873047	0.0006456636954595038	0.0001	sgd	0.5	0.9	2000	0.0001	adaptive	(100,)	True	128	0.0001	relu	{'tol': 0.0001, 'solver': 'sgd', 'power_t': 0.5, 'momentum': 0.9, 'max_iter': 2000, 'learning_rate_init': 0.0001, 'learning_rate': 'adaptive', 'hidden_layer_sizes': (100,), 'early_stopping': True, 'batch_size': 128, 'alpha': 0.0001, 'activation': 'relu'}	-30.834372468467443	-54494478816069.625	-27.681086188569324	-26.046178760233758	-24.82903448737297	-10898895763235.803	21797791526416.91	6	0.6792672615508901	0.7302481275454333	0.6779403328092237	0.6950476336800595	0.7278971395212503	0.7020800990213714	0.02285855133692094	10	-0.0627704909270115	-0.05659995336113773	-0.06589944690996642	-0.05696841141103614	-0.05680825593243231	-0.059809311708316826	0.00382714934146208	11	-0.08929957889563583	-0.0812631360585794	-0.08922495816515871	-0.08019831613888118	-0.08171883118333244	-0.08434096408831751	0.004048491011105065	10
18	4.754547119140625	0.2640891262021444	0.006388568878173828	0.0005465235051872558	0.001	sgd	0.3	0.5	2000	0.0001	constant	(64,)	True	128	0.0001	tanh	{'tol': 0.001, 'solver': 'sgd', 'power_t': 0.3, 'momentum': 0.5, 'max_iter': 2000, 'learning_rate_init': 0.0001, 'learning_rate': 'constant', 'hidden_layer_sizes': (64,), 'early_stopping': True, 'batch_size': 128, 'alpha': 0.0001, 'activation': 'tanh'}	-35.423072658589305	-49462084498365.22	-32.72559955886931	-30.794605023210714	-30.397782471765066	-9892416899698.912	19784833799333.152	4	0.5209117905030001	0.534578340362001	0.5097712373568486	0.5134674483819035	0.5464976870793097	0.5250453007366126	0.01367854749908361	14	-0.07662417832839634	-0.07489907485687629	-0.07886511921526441	-0.07280770222188056	-0.07404281201645332	-0.07544777732777419	0.0021122094300804416	14	-0.1091403912163097	-0.10674182888099305	-0.11008232090310953	-0.10129900908945072	-0.10549827191489597	-0.1065523644009518	0.003095261717250108	14
19	20.01981439590454	0.9554439255360203	0.022127676010131835	0.0010019753619514322	0.001	sgd	0.3	0.5	2000	0.001	invscaling	(256, 128)	True	auto	0.0001	tanh	{'tol': 0.001, 'solver': 'sgd', 'power_t': 0.3, 'momentum': 0.5, 'max_iter': 2000, 'learning_rate_init': 0.001, 'learning_rate': 'invscaling', 'hidden_layer_sizes': (256, 128), 'early_stopping': True, 'batch_size': 'auto', 'alpha': 0.0001, 'activation': 'tanh'}	-45.55184505225506	-39316880626872.22	-43.05642697517194	-41.225872134825586	-41.73744710349106	-7863376125408.758	15726752250731.73	3	0.2021915351651946	0.16976904059367404	0.20562409329241427	0.20121512139897324	0.19998042960299744	0.19575604401065072	0.013128330047542264	16	-0.09524836446153252	-0.0945045142624793	-0.0959664053358072	-0.08797192157424408	-0.09567529253315102	-0.09387329963344282	0.0029914467429262522	16	-0.14084034644879975	-0.14256430672011292	-0.14013002997311688	-0.12979685316844566	-0.14012186148310038	-0.1386906795587151	0.004535332717678471	16
