# Supplementary material for: Comparing supervised machine learning algorithms for the prediction of partial arterial pressure of oxygen during craniotomy
Source: BMC Med Inform Decis Mak. 2025 Sep 3;25:326. doi: 10.1186/s12911-025-03148-8 (PMC12406590; doi:10.1186/s12911-025-03148-8)
Supplement: Supplementary file 5 — Supplementary Material 5 [file 12911_2025_3148_MOESM5_ESM.zip › cv_results_mlp1.csv]

	mean_fit_time	std_fit_time	mean_score_time	std_score_time	param_tol	param_solver	param_max_iter	param_learning_rate_init	param_hidden_layer_sizes	param_early_stopping	param_batch_size	param_alpha	param_activation	params	split0_test_mape	split1_test_mape	split2_test_mape	split3_test_mape	split4_test_mape	mean_test_mape	std_test_mape	rank_test_mape	split0_test_adjR2	split1_test_adjR2	split2_test_adjR2	split3_test_adjR2	split4_test_adjR2	mean_test_adjR2	std_test_adjR2	rank_test_adjR2	split0_test_std_error	split1_test_std_error	split2_test_std_error	split3_test_std_error	split4_test_std_error	mean_test_std_error	std_test_std_error	rank_test_std_error	split0_test_RMSE	split1_test_RMSE	split2_test_RMSE	split3_test_RMSE	split4_test_RMSE	mean_test_RMSE	std_test_RMSE	rank_test_RMSE
0	1.2598172187805177	0.26432771946127004	0.011210441589355469	0.003156873664932845	0.001	adam	350	0.001	(100,)	True	64	0.0001	tanh	{'tol': 0.001, 'solver': 'adam', 'max_iter': 350, 'learning_rate_init': 0.001, 'hidden_layer_sizes': (100,), 'early_stopping': True, 'batch_size': 64, 'alpha': 0.0001, 'activation': 'tanh'}	-29.8331978806188	-58600022686955.445	-26.592037559918392	-24.72247206892641	-24.120125713984446	-11720004537412.143	23440009074771.652	5	0.7157639761489063	0.7474050707350723	0.7015359921282516	0.7147251962908379	0.7519505760693899	0.7262761622744917	0.01980713602521396	18	-0.05938853281250162	-0.05529202916448644	-0.06412005935608688	-0.05614346244219848	-0.05454015978591105	-0.057896848712236895	0.0035236424622577976	18	-0.08406540785626447	-0.07863640638069351	-0.08589426472318336	-0.07756770704854143	-0.07802336991861647	-0.08083743118545986	0.0034480703517125602	18
1	2.562564754486084	0.5884488921455057	0.007271909713745117	0.0004873482817339989	0.0001	adam	350	0.0001	(100,)	True	auto	0.001	tanh	{'tol': 0.0001, 'solver': 'adam', 'max_iter': 350, 'learning_rate_init': 0.0001, 'hidden_layer_sizes': (100,), 'early_stopping': True, 'batch_size': 'auto', 'alpha': 0.001, 'activation': 'tanh'}	-29.65397892650852	-60878973600655.04	-26.33476545214053	-25.062306709587922	-23.91130091953601	-12175794720152.002	24351589440251.523	19	0.7166670548360703	0.7513247389269222	0.7044207746579944	0.7132462166430034	0.7530333097705744	0.7277384189669129	0.020359064605512546	12	-0.05934150567007962	-0.05506069339116629	-0.06373589343059184	-0.056414519760689126	-0.054421849110605575	-0.057794892272626484	0.0034189530481734814	16	-0.08393175471336234	-0.07802389659543978	-0.08547815437319832	-0.07776851825354891	-0.07785289800313273	-0.08061104438773642	0.0033792465633311897	13
2	2.421253490447998	0.5204976818380731	0.005753850936889649	0.0004430860729102848	0.001	adam	500	0.0001	(100,)	True	auto	0.0001	logistic	{'tol': 0.001, 'solver': 'adam', 'max_iter': 500, 'learning_rate_init': 0.0001, 'hidden_layer_sizes': (100,), 'early_stopping': True, 'batch_size': 'auto', 'alpha': 0.0001, 'activation': 'logistic'}	-29.494977122900607	-60345618063374.65	-26.378205568025237	-25.26201760299221	-24.145642513415126	-12069123612695.986	24138247225339.336	14	0.7150593176343376	0.7503488112483336	0.7098215658914832	0.7114345130100233	0.7504634312676411	0.7274255278103638	0.018840154473825834	14	-0.05928555772262202	-0.0548991184833807	-0.06290902528611199	-0.05637949993970025	-0.0544858301376959	-0.057591806313902184	0.003146711106463333	11	-0.08416954795739011	-0.0781768493210844	-0.0846936304302986	-0.07801380127158061	-0.07825690937450579	-0.0806621476709719	0.003083190808556112	15
3	1.9985002994537353	0.4757091595210324	0.007439708709716797	0.0006723243055380401	0.0001	adam	200	0.001	(64, 32)	True	auto	0.001	tanh	{'tol': 0.0001, 'solver': 'adam', 'max_iter': 200, 'learning_rate_init': 0.001, 'hidden_layer_sizes': (64, 32), 'early_stopping': True, 'batch_size': 'auto', 'alpha': 0.001, 'activation': 'tanh'}	-28.678828808758972	-60883962172562.44	-26.041266536622892	-24.888164985938836	-23.79618299700982	-12176792434533.168	24353584869014.633	20	0.7194297475277012	0.7530166476175083	0.70539201295528	0.7076596904242529	0.7536602252466199	0.7278316647542725	0.021365564037682153	11	-0.05885112763376639	-0.0547533799852414	-0.06364217301933303	-0.056578685261116465	-0.05448150833291605	-0.05766137484647467	0.0033741861351913598	13	-0.08352155592792435	-0.07775801849246984	-0.08533760327818023	-0.07852240580903448	-0.07775402191636929	-0.08057872108479565	0.003208456253846573	11
4	2.8162288665771484	0.19019176726893314	0.004639816284179687	0.0004110909464054636	0.001	adam	200	0.0001	(64,)	True	128	0.001	logistic	{'tol': 0.001, 'solver': 'adam', 'max_iter': 200, 'learning_rate_init': 0.0001, 'hidden_layer_sizes': (64,), 'early_stopping': True, 'batch_size': 128, 'alpha': 0.001, 'activation': 'logistic'}	-29.35106967993868	-60224901409917.67	-26.0207260937888	-24.71507227886431	-24.04455271337231	-12044980282004.363	24089960563956.656	12	0.7192736459973774	0.7516371320109949	0.7097920020602597	0.7165446980643713	0.751163555558183	0.7296822067382374	0.018000108909895358	8	-0.05894955135241138	-0.05465800796487544	-0.062482013520634455	-0.05581361220971171	-0.0545388549768017	-0.05728840800488694	0.0030458826089145154	2	-0.08354478723917531	-0.07797487325217146	-0.08469794467996397	-0.07731994534527828	-0.07814704962892687	-0.08033692002910318	0.003123647919714823	8
5	4.372095823287964	0.9175492037611234	0.021941471099853515	0.000732431116766042	0.0001	adam	500	0.001	(256, 128)	True	64	0.001	tanh	{'tol': 0.0001, 'solver': 'adam', 'max_iter': 500, 'learning_rate_init': 0.001, 'hidden_layer_sizes': (256, 128), 'early_stopping': True, 'batch_size': 64, 'alpha': 0.001, 'activation': 'tanh'}	-29.778428160281816	-58259450869131.766	-26.024488271327428	-24.75845861043649	-23.54143982459226	-11651890173847.174	23303780347642.297	4	0.7162865010397501	0.7428445911681718	0.704053731436295	0.7098565621245214	0.7528364775498942	0.7251755726637266	0.01916841010154641	19	-0.05960888465575286	-0.055980181378235266	-0.06299062452881594	-0.056953308351748076	-0.055214867733942456	-0.058149573329698924	0.00283954836300187	19	-0.08398810154935422	-0.07934310207409777	-0.08553121027258793	-0.07822681031555324	-0.07788391616737796	-0.08099462807579422	0.0031498045441112907	19
6	2.629432535171509	0.34849686652613976	0.00438847541809082	0.0006254056378995604	0.001	adam	200	0.0001	(64,)	True	64	0.001	logistic	{'tol': 0.001, 'solver': 'adam', 'max_iter': 200, 'learning_rate_init': 0.0001, 'hidden_layer_sizes': (64,), 'early_stopping': True, 'batch_size': 64, 'alpha': 0.001, 'activation': 'logistic'}	-29.551633349800856	-60114255029155.77	-25.955671657678202	-25.010863715995413	-23.942572844045994	-12022851005852.047	24045702011651.863	9	0.7186501717288367	0.7520564555426332	0.7094884583056944	0.716121725302014	0.7524220691476319	0.7297477760053621	0.018606809421837362	6	-0.059145753602494244	-0.05458198994994271	-0.062486519694990285	-0.05611794993165761	-0.05437113770727711	-0.05734067017727239	0.0030874448308288974	6	-0.08363750944969646	-0.07790902099327815	-0.08474222811303843	-0.07737761235556827	-0.07794918112118689	-0.08032311040655364	0.003182865659638268	6
7	2.485824728012085	0.48578431217150975	0.004547834396362305	0.0008560927362947601	0.001	adam	350	0.0001	(64,)	True	64	0.001	logistic	{'tol': 0.001, 'solver': 'adam', 'max_iter': 350, 'learning_rate_init': 0.0001, 'hidden_layer_sizes': (64,), 'early_stopping': True, 'batch_size': 64, 'alpha': 0.001, 'activation': 'logistic'}	-29.551633349800856	-60114255029155.77	-25.955671657678202	-25.010863715995413	-23.942572844045994	-12022851005852.047	24045702011651.863	9	0.7186501717288367	0.7520564555426332	0.7094884583056944	0.716121725302014	0.7524220691476319	0.7297477760053621	0.018606809421837362	6	-0.059145753602494244	-0.05458198994994271	-0.062486519694990285	-0.05611794993165761	-0.05437113770727711	-0.05734067017727239	0.0030874448308288974	6	-0.08363750944969646	-0.07790902099327815	-0.08474222811303843	-0.07737761235556827	-0.07794918112118689	-0.08032311040655364	0.003182865659638268	6
8	0.9997761726379395	0.40020475631210156	0.006604480743408203	0.0014737882556617675	0.001	adam	350	0.001	(64, 32)	True	128	0.001	logistic	{'tol': 0.001, 'solver': 'adam', 'max_iter': 350, 'learning_rate_init': 0.001, 'hidden_layer_sizes': (64, 32), 'early_stopping': True, 'batch_size': 128, 'alpha': 0.001, 'activation': 'logistic'}	-29.446502946589842	-60578836914010.375	-25.838451363489963	-24.847764095861592	-24.028294257924593	-12115767382822.908	24231534765593.734	16	0.7164951890257936	0.7537016866797475	0.709104546892566	0.7172967912331155	0.7526014517071565	0.7298399331076758	0.019250136917304393	4	-0.059109471452196236	-0.05447273027368124	-0.06276709024231382	-0.05584397382886616	-0.05432671075493411	-0.057303995310398315	0.0032285321151445884	4	-0.08395720676975107	-0.07765010784439379	-0.08479820311352125	-0.07721730054172342	-0.07792093696936091	-0.0803087510477501	0.003340464488455983	4
9	8.862323379516601	0.655191736674766	0.01404261589050293	0.0006424599407162505	0.001	adam	500	0.0001	(256, 128)	True	auto	0.001	logistic	{'tol': 0.001, 'solver': 'adam', 'max_iter': 500, 'learning_rate_init': 0.0001, 'hidden_layer_sizes': (256, 128), 'early_stopping': True, 'batch_size': 'auto', 'alpha': 0.001, 'activation': 'logistic'}	-29.565542163143444	-60178723547720.81	-26.24703954700991	-25.01589160234446	-24.209749363931333	-12035744709565.17	24071489419077.82	11	0.715424053134136	0.7505626350667312	0.7101689715943237	0.7108486252802138	0.749959121039733	0.7273926812230276	0.01876006922089257	15	-0.05920419605850064	-0.05468774501018657	-0.06265472464589583	-0.05600138955298477	-0.05444399578623125	-0.05739841021075982	0.003127863203806452	8	-0.08411566050901548	-0.07814336329336352	-0.0846429170442503	-0.07809295861035126	-0.0783359475695421	-0.08066616940530454	0.0030374136674485644	16
10	1.2067599296569824	0.29789903501239107	0.004501962661743164	0.00033069396406072574	0.0001	adam	500	0.001	(64,)	True	128	0.001	logistic	{'tol': 0.0001, 'solver': 'adam', 'max_iter': 500, 'learning_rate_init': 0.001, 'hidden_layer_sizes': (64,), 'early_stopping': True, 'batch_size': 128, 'alpha': 0.001, 'activation': 'logistic'}	-29.272756305903997	-59860714503848.07	-25.878884556682273	-25.0081978930626	-23.734297687267606	-11972142900790.393	23944285801528.836	8	0.7203130484372322	0.7526970868233428	0.7083898952972705	0.7163025303468687	0.7523374934719328	0.7300080108753295	0.018775384814938827	2	-0.058875381170335	-0.054510789569497904	-0.06256110692255153	-0.05619381091081663	-0.0542828255297674	-0.057284782820593697	0.0031069794006428056	1	-0.0833899795718563	-0.07780830605544346	-0.08490230236285114	-0.07735296712508441	-0.07796249418529604	-0.08028320986010627	0.0031964113052782793	2
11	4.013177824020386	0.6590721763695779	0.026130247116088866	0.0009088672644599247	0.001	adam	500	0.001	(256, 128, 64)	True	auto	0.001	tanh	{'tol': 0.001, 'solver': 'adam', 'max_iter': 500, 'learning_rate_init': 0.001, 'hidden_layer_sizes': (256, 128, 64), 'early_stopping': True, 'batch_size': 'auto', 'alpha': 0.001, 'activation': 'tanh'}	-28.88438216988997	-57391765331726.94	-25.751778266509678	-24.315065640936464	-24.15658599009296	-11478353066366.008	22956706132680.465	3	0.7181403880708623	0.7487505039906523	0.7037493835914022	0.7134986939435061	0.7524115218982574	0.7273100982989361	0.019594479918608625	17	-0.05884899538761749	-0.05556548551835592	-0.06311851046926474	-0.05580168905325783	-0.054357153500487254	-0.057538366785796644	0.0031586129509265106	10	-0.08371324743666424	-0.0784267004741688	-0.08557517864313666	-0.07773427439951373	-0.07795084148867791	-0.08068004848843227	0.0032974635159433935	17
12	3.029864549636841	0.625820309803431	0.005638217926025391	0.000966950238211581	0.0001	adam	500	0.0001	(64,)	True	64	0.001	tanh	{'tol': 0.0001, 'solver': 'adam', 'max_iter': 500, 'learning_rate_init': 0.0001, 'hidden_layer_sizes': (64,), 'early_stopping': True, 'batch_size': 64, 'alpha': 0.001, 'activation': 'tanh'}	-28.96338903968329	-60734719761263.35	-25.992599393631554	-24.847456124600566	-23.814882714139863	-12146943952273.393	24293887904494.98	18	0.7202463023136664	0.7549781051346871	0.7044062912777245	0.7164952512175429	0.7533015667336636	0.729885503335457	0.020490749060618794	3	-0.05894296475381319	-0.0542954432621552	-0.06316654972150025	-0.05630056108389167	-0.05437693868721778	-0.057416491501715614	0.0033352185608589973	9	-0.08339992931355149	-0.07744863919543295	-0.08548024856207075	-0.07732668902011645	-0.07781060433127382	-0.08029322208448911	0.0034528896486724987	3
13	5.57029161453247	2.470350517033485	0.010074424743652343	0.0016165233735090194	0.0001	adam	350	0.001	(256, 128, 64)	True	128	0.0001	relu	{'tol': 0.0001, 'solver': 'adam', 'max_iter': 350, 'learning_rate_init': 0.001, 'hidden_layer_sizes': (256, 128, 64), 'early_stopping': True, 'batch_size': 128, 'alpha': 0.0001, 'activation': 'relu'}	-28.908506233249703	-56307264635371.875	-24.84488672854748	-24.812515263394868	-24.04030242631904	-11261452927094.895	22522905854138.492	1	0.718212285248798	0.7549932928754028	0.7254378586477659	0.7083893556765066	0.7488081297911109	0.7311681844479168	0.01787943210128984	1	-0.05983708924116731	-0.05527540175188895	-0.05986552385888175	-0.05786976163642022	-0.05555897657327033	-0.05768135061232571	0.0019872786418388614	15	-0.08370256990455523	-0.07744623882202971	-0.08238317203165646	-0.07842435079372657	-0.07851603905621149	-0.08009447412163588	0.002471858114468599	1
14	0.8342151165008544	0.28203820774305155	0.008338451385498047	0.0013276836973424174	0.001	adam	500	0.001	(100,)	True	auto	0.0001	tanh	{'tol': 0.001, 'solver': 'adam', 'max_iter': 500, 'learning_rate_init': 0.001, 'hidden_layer_sizes': (100,), 'early_stopping': True, 'batch_size': 'auto', 'alpha': 0.0001, 'activation': 'tanh'}	-29.664379137706216	-59598314530935.44	-26.747760270585154	-25.105143518759697	-23.812162255156284	-11919662906208.152	23839325812363.64	7	0.7176480064307009	0.7516623521022197	0.7029026222683723	0.7111455288600301	0.7534618817704104	0.7273640782863466	0.02110595975283373	16	-0.05938950434751752	-0.05486063420709577	-0.06399730205277802	-0.056372759417129985	-0.05439120131392896	-0.057802280267690055	0.0035561171587585923	17	-0.08378633502830492	-0.07797091415925594	-0.08569738943816724	-0.07805285498992819	-0.07778531791791272	-0.0806585623067138	0.003389437639540264	14
15	1.942509651184082	0.7675138440079505	0.005968761444091797	0.0008740861536338073	0.0001	adam	500	0.001	(64,)	True	64	0.0001	tanh	{'tol': 0.0001, 'solver': 'adam', 'max_iter': 500, 'learning_rate_init': 0.001, 'hidden_layer_sizes': (64,), 'early_stopping': True, 'batch_size': 64, 'alpha': 0.0001, 'activation': 'tanh'}	-29.4387484488422	-60683023019103.89	-26.123050289433014	-24.975513776760717	-24.098603204092058	-12136604603841.707	24273209207631.094	17	0.7191003082934309	0.7536595892278474	0.6991598526128576	0.7132779579178457	0.7533751309935593	0.7277145678091081	0.022043600302386928	13	-0.059442347655090606	-0.05455668529519505	-0.06325491578483221	-0.05661687381516898	-0.054438613379940395	-0.057661887186045445	0.0033339416355435358	14	-0.08357057610196654	-0.07765674356180598	-0.08623549874981426	-0.07776421396818481	-0.0777990020964509	-0.0806052068956445	0.0036092398954022647	12
16	1.3317940711975098	0.25120766670429523	0.00442209243774414	0.0005170275537213077	0.001	adam	350	0.0001	(64,)	True	128	0.001	relu	{'tol': 0.001, 'solver': 'adam', 'max_iter': 350, 'learning_rate_init': 0.0001, 'hidden_layer_sizes': (64,), 'early_stopping': True, 'batch_size': 128, 'alpha': 0.001, 'activation': 'relu'}	-29.51431386959871	-57385242876216.26	-26.26097666017374	-25.15780835313828	-23.946120483566567	-11477048575264.227	22954097150476.016	2	0.7127748378443821	0.7486881769811422	0.7027274354494479	0.7004321443493626	0.7396381680244477	0.7208521525297567	0.019690016512334707	20	-0.059268159587152924	-0.05496940468736429	-0.06302916486697142	-0.05796028633336495	-0.05632732652348397	-0.058310868399667516	0.002771333753680193	20	-0.0845062842981381	-0.07843642745606509	-0.08572265193065147	-0.07948713639157207	-0.07993633860757952	-0.08161776773680125	0.0029216886212511247	20
17	3.5780116081237794	0.7077406215966574	0.02337789535522461	0.0008332896947198313	0.001	adam	350	0.001	(256, 128)	True	128	0.0001	tanh	{'tol': 0.001, 'solver': 'adam', 'max_iter': 350, 'learning_rate_init': 0.001, 'hidden_layer_sizes': (256, 128), 'early_stopping': True, 'batch_size': 128, 'alpha': 0.0001, 'activation': 'tanh'}	-29.296498847200088	-59541115454109.375	-26.46867461620251	-24.797992468789424	-23.581941467092925	-11908223090842.703	23816446181633.332	6	0.7179090409980674	0.7509847588617042	0.7064140541682538	0.7175809764956034	0.7526778900131438	0.7291133441073545	0.019012818211614737	10	-0.05927472418979841	-0.055118559552823604	-0.06337408071181178	-0.05603125243040064	-0.05431516201477216	-0.05762275577992132	0.003333190551709162	12	-0.08374759581710871	-0.07807721414094682	-0.08518944992423473	-0.07717847972950638	-0.07790889849015395	-0.08042032762039011	0.00335029180828471	10
18	4.888892316818238	0.5399438748034043	0.015403652191162109	0.0007388190944542044	0.0001	adam	200	0.001	(256, 128)	True	auto	0.001	logistic	{'tol': 0.0001, 'solver': 'adam', 'max_iter': 200, 'learning_rate_init': 0.001, 'hidden_layer_sizes': (256, 128), 'early_stopping': True, 'batch_size': 'auto', 'alpha': 0.001, 'activation': 'logistic'}	-29.088314035575603	-60331066346813.89	-26.55377940940275	-24.6852778500954	-24.428571464731206	-12066213269383.73	24132426538715.082	13	0.7197769374899303	0.7515202629008734	0.70794291116889	0.7170494652570125	0.7508169847533592	0.7294213123140132	0.01818536058082066	9	-0.058706818419135075	-0.05454415866040973	-0.06320493084955703	-0.05549684566666413	-0.054710295933134576	-0.05733260990578011	0.003298321499352512	5	-0.08346986330914295	-0.07799321694087055	-0.08496734717709785	-0.0772510703548585	-0.07820145094918095	-0.08037658974623016	0.0031882271344958733	9
19	1.1029276371002197	0.2838736183583453	0.008643865585327148	0.002596333081225133	0.001	adam	500	0.001	(64, 32)	True	128	0.0001	logistic	{'tol': 0.001, 'solver': 'adam', 'max_iter': 500, 'learning_rate_init': 0.001, 'hidden_layer_sizes': (64, 32), 'early_stopping': True, 'batch_size': 128, 'alpha': 0.0001, 'activation': 'logistic'}	-29.45282194662272	-60419047098370.35	-25.841976966133323	-24.863891371462604	-24.0241061665915	-12083809419694.908	24167618839337.72	15	0.7164321701563959	0.7538579570940108	0.7093738196691053	0.7165838491342285	0.7526385979780356	0.7297772788063553	0.019344139356513166	5	-0.059083567588564145	-0.05442992097512805	-0.06273511294444534	-0.055936007323390435	-0.05431696795089943	-0.05730031535648548	0.0032161428886609135	3	-0.08396653746548356	-0.07762547036369621	-0.08475894651128706	-0.0773146054149674	-0.07791508693323622	-0.08031612933773409	0.0033189727368107373	5
