# Supplementary material for: Comparing supervised machine learning algorithms for the prediction of partial arterial pressure of oxygen during craniotomy
Source: BMC Med Inform Decis Mak. 2025 Sep 3;25:326. doi: 10.1186/s12911-025-03148-8 (PMC12406590; doi:10.1186/s12911-025-03148-8)
Supplement: Supplementary file 5 — Supplementary Material 5 [file 12911_2025_3148_MOESM5_ESM.zip › cv_results_mlp2.csv]

	mean_fit_time	std_fit_time	mean_score_time	std_score_time	param_tol	param_solver	param_max_iter	param_learning_rate_init	param_hidden_layer_sizes	param_early_stopping	param_batch_size	param_alpha	param_activation	params	split0_test_mape	split1_test_mape	split2_test_mape	split3_test_mape	split4_test_mape	mean_test_mape	std_test_mape	rank_test_mape	split0_test_adjR2	split1_test_adjR2	split2_test_adjR2	split3_test_adjR2	split4_test_adjR2	mean_test_adjR2	std_test_adjR2	rank_test_adjR2	split0_test_std_error	split1_test_std_error	split2_test_std_error	split3_test_std_error	split4_test_std_error	mean_test_std_error	std_test_std_error	rank_test_std_error	split0_test_RMSE	split1_test_RMSE	split2_test_RMSE	split3_test_RMSE	split4_test_RMSE	mean_test_RMSE	std_test_RMSE	rank_test_RMSE
0	0.882700252532959	0.24035363557719602	0.008963584899902344	0.0011180197386932763	0.001	lbfgs	350	0.001	(100,)	True	64	0.0001	tanh	{'tol': 0.001, 'solver': 'lbfgs', 'max_iter': 350, 'learning_rate_init': 0.001, 'hidden_layer_sizes': (100,), 'early_stopping': True, 'batch_size': 64, 'alpha': 0.0001, 'activation': 'tanh'}	-29.634944909560012	-63889213438610.33	-26.70436281638419	-24.694016425769053	-23.664279684864226	-12777842687743.004	25555685375433.664	18	0.7154722274319475	0.7446631930267837	0.6917893713737152	0.7152285306361197	0.7515025675508991	0.7237311780038931	0.02177238442569069	12	-0.05940620044432299	-0.05591466126112683	-0.06523599531810201	-0.05639202094886607	-0.05492818847534049	-0.05837541328955168	0.0037417272100223973	14	-0.08410854046877085	-0.07906204726292697	-0.08728547682496322	-0.07749924722097853	-0.07809379815163578	-0.08120982198585507	0.003831632979521552	12
1	1.6528172016143798	0.2893847270602248	0.008893680572509766	0.0005869095958723327	0.0001	lbfgs	350	0.0001	(100,)	True	auto	0.001	tanh	{'tol': 0.0001, 'solver': 'lbfgs', 'max_iter': 350, 'learning_rate_init': 0.0001, 'hidden_layer_sizes': (100,), 'early_stopping': True, 'batch_size': 'auto', 'alpha': 0.001, 'activation': 'tanh'}	-29.0237247689331	-60673180047439.02	-26.09942530131868	-24.668528650382267	-23.82045756305834	-12134636009508.527	24269272018965.25	11	0.720050627193215	0.7528016315763961	0.706081663748353	0.7150857009420253	0.7526011734882109	0.72932415938964	0.019605901089329206	5	-0.05877172703166795	-0.054744599747229616	-0.0634211648818584	-0.05617086507556331	-0.0543552071861714	-0.057492712784498134	0.0033444213169369573	5	-0.08342909146349649	-0.07779185798795404	-0.085237660928988	-0.07751868000717438	-0.0779209807834313	-0.08037965423420884	0.0032810435699432232	5
2	0.8063127517700195	0.35590558068661515	0.006636333465576172	0.000643343056739745	0.001	lbfgs	500	0.0001	(100,)	True	auto	0.0001	logistic	{'tol': 0.001, 'solver': 'lbfgs', 'max_iter': 500, 'learning_rate_init': 0.0001, 'hidden_layer_sizes': (100,), 'early_stopping': True, 'batch_size': 'auto', 'alpha': 0.0001, 'activation': 'logistic'}	-30.336259475759782	-58937693542455.65	-27.097019938275952	-25.783982044710175	-24.58998051667793	-11787538708512.691	23575077416971.48	7	0.7027150873320966	0.7429088492541176	0.6913953137280763	0.7041083792762243	0.7379327629892292	0.7158120785159487	0.020631266673054417	16	-0.06058906761375468	-0.05525778413622883	-0.06481580993184856	-0.05621475013911889	-0.05574415473927483	-0.05852431331204516	0.003676403586097981	16	-0.08597341923189508	-0.07933318831331979	-0.08734125770883175	-0.07899790595434042	-0.08019770819195858	-0.08236869588006912	0.0035499329581607777	16
3	2.147591209411621	0.5408614297426698	0.007768774032592773	0.00140353847287719	0.0001	lbfgs	200	0.001	(64, 32)	True	auto	0.001	tanh	{'tol': 0.0001, 'solver': 'lbfgs', 'max_iter': 200, 'learning_rate_init': 0.001, 'hidden_layer_sizes': (64, 32), 'early_stopping': True, 'batch_size': 'auto', 'alpha': 0.001, 'activation': 'tanh'}	-29.115713373936796	-60151796671328.1	-26.096207340823774	-24.581190204533495	-23.83024743756068	-12030359334286.344	24060718668520.88	8	0.7149646986659439	0.754674985223799	0.7056248505817138	0.7168404752943036	0.7523258771574468	0.7288861773846416	0.020466939040321434	7	-0.05945456111770771	-0.054329866663259875	-0.06349810065772299	-0.055935532535041875	-0.054374432764130065	-0.05751849874757251	0.0035231316754356545	7	-0.08418352169868981	-0.0774965307694143	-0.08530387416466953	-0.0772795942773716	-0.07796432253275981	-0.08044556868858102	0.0035341823923410193	7
4	0.5039231777191162	0.20228736570345843	0.005256462097167969	0.0009008666553123065	0.001	lbfgs	200	0.0001	(64,)	True	128	0.001	logistic	{'tol': 0.001, 'solver': 'lbfgs', 'max_iter': 200, 'learning_rate_init': 0.0001, 'hidden_layer_sizes': (64,), 'early_stopping': True, 'batch_size': 128, 'alpha': 0.001, 'activation': 'logistic'}	-29.51606529924156	-63742723767366.734	-26.53283967878436	-24.85055222556701	-24.079729436571387	-12748544753494.342	25497089506936.195	15	0.7133204962943617	0.7493845436458438	0.7019908270563633	0.7113942777067959	0.7458995518096683	0.7243979393026065	0.019393469904709353	9	-0.059594833656523856	-0.05479859245659436	-0.0632930615537873	-0.05658143768560987	-0.05483776077450941	-0.05782113722540496	0.003245338865557713	9	-0.0844259753711697	-0.07832768127254613	-0.0858287918252003	-0.07801923989761701	-0.07896930361002326	-0.08111419839531128	0.003320821505737631	9
5	4.404639816284179	0.5776654150810041	0.02146573066711426	0.0013409990642209639	0.0001	lbfgs	500	0.001	(256, 128)	True	64	0.001	tanh	{'tol': 0.0001, 'solver': 'lbfgs', 'max_iter': 500, 'learning_rate_init': 0.001, 'hidden_layer_sizes': (256, 128), 'early_stopping': True, 'batch_size': 64, 'alpha': 0.001, 'activation': 'tanh'}	-29.15121061316206	-60397766783625.375	-26.25639665870214	-24.642977361442835	-23.819042759841167	-12079553356745.848	24159106713439.76	10	0.718399529166206	0.7520385803804568	0.7017042994230156	0.7204989248949851	0.7535233736346609	0.729232941499865	0.0203056359737279	6	-0.05905989416551462	-0.05483372712916287	-0.06394124892470207	-0.055446879286564804	-0.05423410593039137	-0.057503171087267144	0.0036307929436478026	6	-0.08367475570131219	-0.07791182931661875	-0.08587004292492614	-0.07677874117598216	-0.07777561665439733	-0.08040219715464732	0.0036561528176817285	6
6	0.5295797348022461	0.23375641371268194	0.0076560497283935545	0.0049243630824756055	0.001	lbfgs	200	0.0001	(64,)	True	64	0.001	logistic	{'tol': 0.001, 'solver': 'lbfgs', 'max_iter': 200, 'learning_rate_init': 0.0001, 'hidden_layer_sizes': (64,), 'early_stopping': True, 'batch_size': 64, 'alpha': 0.001, 'activation': 'logistic'}	-29.51606529924156	-63742723767366.734	-26.53283967878436	-24.85055222556701	-24.079729436571387	-12748544753494.342	25497089506936.195	15	0.7133204962943617	0.7493845436458438	0.7019908270563633	0.7113942777067959	0.7458995518096683	0.7243979393026065	0.019393469904709353	9	-0.059594833656523856	-0.05479859245659436	-0.0632930615537873	-0.05658143768560987	-0.05483776077450941	-0.05782113722540496	0.003245338865557713	9	-0.0844259753711697	-0.07832768127254613	-0.0858287918252003	-0.07801923989761701	-0.07896930361002326	-0.08111419839531128	0.003320821505737631	9
7	0.373941707611084	0.16612618998276016	0.006283617019653321	0.0027150587466164625	0.001	lbfgs	350	0.0001	(64,)	True	64	0.001	logistic	{'tol': 0.001, 'solver': 'lbfgs', 'max_iter': 350, 'learning_rate_init': 0.0001, 'hidden_layer_sizes': (64,), 'early_stopping': True, 'batch_size': 64, 'alpha': 0.001, 'activation': 'logistic'}	-29.51606529924156	-63742723767366.734	-26.53283967878436	-24.85055222556701	-24.079729436571387	-12748544753494.342	25497089506936.195	15	0.7133204962943617	0.7493845436458438	0.7019908270563633	0.7113942777067959	0.7458995518096683	0.7243979393026065	0.019393469904709353	9	-0.059594833656523856	-0.05479859245659436	-0.0632930615537873	-0.05658143768560987	-0.05483776077450941	-0.05782113722540496	0.003245338865557713	9	-0.0844259753711697	-0.07832768127254613	-0.0858287918252003	-0.07801923989761701	-0.07896930361002326	-0.08111419839531128	0.003320821505737631	9
8	0.20654025077819824	0.0987019378685013	0.009346914291381837	0.004065583529017659	0.001	lbfgs	350	0.001	(64, 32)	True	128	0.001	logistic	{'tol': 0.001, 'solver': 'lbfgs', 'max_iter': 350, 'learning_rate_init': 0.001, 'hidden_layer_sizes': (64, 32), 'early_stopping': True, 'batch_size': 128, 'alpha': 0.001, 'activation': 'logistic'}	-47.15717203640264	-49237286083596.34	-45.69051985690505	-45.32402976972851	-44.559321271365484	-9847457216755.814	19694914433420.266	2	-0.0029862164503124955	0.0006307319610323603	0.001014539465831854	-0.002234329010042835	0.0015372547443855966	-0.00040760385782110384	0.0018368056822765362	19	-0.11266690527658385	-0.1079479299332009	-0.11114564771276401	-0.10128773459959008	-0.10992025395588581	-0.10859369429560492	0.003966291294465051	19	-0.157915677224638	-0.15641353791796067	-0.15714398667891227	-0.1453897812644612	-0.1565386287668461	-0.15468032237056367	0.0046756530174168354	19
9	0.7411655426025391	0.21410953492434745	0.020233821868896485	0.0012240253665939628	0.001	lbfgs	500	0.0001	(256, 128)	True	auto	0.001	logistic	{'tol': 0.001, 'solver': 'lbfgs', 'max_iter': 500, 'learning_rate_init': 0.0001, 'hidden_layer_sizes': (256, 128), 'early_stopping': True, 'batch_size': 'auto', 'alpha': 0.001, 'activation': 'logistic'}	-47.09178301556899	-49187323032436.86	-45.58267108097877	-45.23195508128985	-44.45815408287635	-9837464606523.848	19674929212956.508	1	-0.006234889603260685	-0.0024594826282398063	-0.0021925685461687827	-0.005420674021610061	-0.00187427041423871	-0.003636377042703609	0.0018171772860043002	20	-0.11301946680087296	-0.10838227119227849	-0.11153032399115716	-0.10164571157358143	-0.1103299794384577	-0.10898155059926955	0.003969708891270801	20	-0.15817121497225564	-0.1566551794904517	-0.15739602933541588	-0.1456207124796276	-0.15680582956147535	-0.15492979316784522	0.004684967234048696	20
10	0.718995475769043	0.17182530916748157	0.007889890670776367	0.002569325729084131	0.0001	lbfgs	500	0.001	(64,)	True	128	0.001	logistic	{'tol': 0.0001, 'solver': 'lbfgs', 'max_iter': 500, 'learning_rate_init': 0.001, 'hidden_layer_sizes': (64,), 'early_stopping': True, 'batch_size': 128, 'alpha': 0.001, 'activation': 'logistic'}	-29.30182606320923	-61318944324249.07	-26.08451030337968	-24.767026570764415	-23.83193253123072	-12263788864870.611	24527577729689.23	12	0.7191580419763859	0.7512522060802227	0.7103884296634396	0.7189410972830517	0.753147760421482	0.7305775070849164	0.01794585510804951	2	-0.058829732378038874	-0.05468135276093137	-0.06270224064362671	-0.05544436619438754	-0.05418675995828906	-0.05716889038705471	0.003207219674657955	1	-0.08356198747544477	-0.07803527465269985	-0.08461086545733641	-0.07699241091574677	-0.07783485640529784	-0.08020707898130514	0.003203966638219391	2
11	2.360537052154541	0.08496733467101991	0.027115011215209962	0.000787154666862514	0.001	lbfgs	500	0.001	(256, 128, 64)	True	auto	0.001	tanh	{'tol': 0.001, 'solver': 'lbfgs', 'max_iter': 500, 'learning_rate_init': 0.001, 'hidden_layer_sizes': (256, 128, 64), 'early_stopping': True, 'batch_size': 'auto', 'alpha': 0.001, 'activation': 'tanh'}	-30.8332142776221	-70795968823357.95	-27.6809336190247	-26.469373851069804	-24.672129878243936	-14159193764693.521	28318387529332.215	20	0.6892852873471446	0.7254755255898306	0.6799017804558611	0.6839930384653687	0.7304962311288229	0.7018303725974057	0.021620534274447826	17	-0.06154101756307046	-0.05741742570528527	-0.06468111584403069	-0.0581738932728277	-0.056894197470177536	-0.05974152997107833	0.002953097086675945	17	-0.08789388755074738	-0.08197886075836221	-0.08895283876675751	-0.08163898019942703	-0.08132761082532841	-0.08435843562012452	0.0033422050766575956	17
12	1.1750378608703613	0.17603323543724544	0.0075263500213623045	0.0010412580075310626	0.0001	lbfgs	500	0.0001	(64,)	True	64	0.001	tanh	{'tol': 0.0001, 'solver': 'lbfgs', 'max_iter': 500, 'learning_rate_init': 0.0001, 'hidden_layer_sizes': (64,), 'early_stopping': True, 'batch_size': 64, 'alpha': 0.001, 'activation': 'tanh'}	-28.88963599716786	-61387597462175.87	-26.057598146358522	-24.657754875003672	-23.872004487775175	-12277519492455.87	24555038984860.0	13	0.7198884899545421	0.7543404175214145	0.7075484315386666	0.7178336804928148	0.752315497441723	0.7303853033898322	0.019204322168728024	3	-0.05897172117037079	-0.054342098813544765	-0.06321983084749105	-0.055680863036189035	-0.05435925003731544	-0.05731475278098221	0.003401668854873458	3	-0.08345324762494112	-0.07754935661427567	-0.08502471023814867	-0.07714394297123614	-0.07796595620973976	-0.08022744273166829	0.003323071773278935	3
13	7.382282161712647	0.5826894151304087	0.011523771286010741	0.0014611366670582153	0.0001	lbfgs	350	0.001	(256, 128, 64)	True	128	0.0001	relu	{'tol': 0.0001, 'solver': 'lbfgs', 'max_iter': 350, 'learning_rate_init': 0.001, 'hidden_layer_sizes': (256, 128, 64), 'early_stopping': True, 'batch_size': 128, 'alpha': 0.0001, 'activation': 'relu'}	-28.737648301531042	-56644826145558.36	-25.846015259326894	-24.274217084632603	-23.348250719847954	-11328965229132.113	22657930458213.125	4	0.7215677051154619	0.7544456138192582	0.7134681464542874	0.7199552951697367	0.7549879720452908	0.7328849465208069	0.0180314950772296	1	-0.05908493406647887	-0.05522677190722181	-0.06239929099020844	-0.056072998154963555	-0.05491476306793998	-0.05753975163736254	0.0028423411991130945	8	-0.08320272844312793	-0.07753275075126628	-0.08415978894623492	-0.0768533722484645	-0.0775441955898825	-0.07985856719579523	0.0031458181044038687	1
14	1.021636438369751	0.23772204659081475	0.00911092758178711	0.0020006860992290345	0.001	lbfgs	500	0.001	(100,)	True	auto	0.0001	tanh	{'tol': 0.001, 'solver': 'lbfgs', 'max_iter': 500, 'learning_rate_init': 0.001, 'hidden_layer_sizes': (100,), 'early_stopping': True, 'batch_size': 'auto', 'alpha': 0.0001, 'activation': 'tanh'}	-29.634944909560012	-63889213438610.33	-26.70436281638419	-24.694016425769053	-23.664279684864226	-12777842687743.004	25555685375433.664	18	0.7154722274319475	0.7446631930267837	0.6917893713737152	0.7152285306361197	0.7515025675508991	0.7237311780038931	0.02177238442569069	12	-0.05940620044432299	-0.05591466126112683	-0.06523599531810201	-0.05639202094886607	-0.05492818847534049	-0.05837541328955168	0.0037417272100223973	14	-0.08410854046877085	-0.07906204726292697	-0.08728547682496322	-0.07749924722097853	-0.07809379815163578	-0.08120982198585507	0.003831632979521552	12
15	0.8556630134582519	0.2590014926445207	0.005279397964477539	0.0007985834289546372	0.0001	lbfgs	500	0.001	(64,)	True	64	0.0001	tanh	{'tol': 0.0001, 'solver': 'lbfgs', 'max_iter': 500, 'learning_rate_init': 0.001, 'hidden_layer_sizes': (64,), 'early_stopping': True, 'batch_size': 64, 'alpha': 0.0001, 'activation': 'tanh'}	-28.88942945511566	-61388073877123.11	-26.05760266021312	-24.658208971057515	-23.87222566686843	-12277614775445.316	24555229550838.9	14	0.7198873328313111	0.7543385920279456	0.7075481965143176	0.7178331670246909	0.7523138035077896	0.7303842183812109	0.01920372938644039	4	-0.05897159030070596	-0.05434247950238212	-0.06321986503520699	-0.05568025680671214	-0.054359363389533615	-0.05731471100690817	0.003401639995081982	2	-0.08345341999485159	-0.07754964474791896	-0.08502474440256308	-0.07714401316199761	-0.07796622281695918	-0.08022760902485808	0.0033230193481665732	4
16	0.32901225090026853	0.09683199266516948	0.005376338958740234	0.0017616212109769248	0.001	lbfgs	350	0.0001	(64,)	True	128	0.001	relu	{'tol': 0.001, 'solver': 'lbfgs', 'max_iter': 350, 'learning_rate_init': 0.0001, 'hidden_layer_sizes': (64,), 'early_stopping': True, 'batch_size': 128, 'alpha': 0.001, 'activation': 'relu'}	-30.43340461683822	-58929306354269.05	-26.300826511556668	-25.515931144558422	-24.492000072843286	-11785861270875.158	23571722541696.945	6	0.7043399649541484	0.7487371748991829	0.7109971036140684	0.6959051019539888	0.73672735032209	0.7193413391486957	0.020051499954964677	15	-0.05967394979465032	-0.054642634813327526	-0.061316190168638506	-0.05753583118667134	-0.056158998624147034	-0.057865520917486944	0.0023910433614326826	12	-0.08573814376404079	-0.07842878076252138	-0.08452190575581144	-0.08008548553368372	-0.08038193653394986	-0.08183125047000143	0.0028010157902623864	15
17	2.2323816299438475	0.309196576400535	0.022905397415161132	0.0010615666995319156	0.001	lbfgs	350	0.001	(256, 128)	True	128	0.0001	tanh	{'tol': 0.001, 'solver': 'lbfgs', 'max_iter': 350, 'learning_rate_init': 0.001, 'hidden_layer_sizes': (256, 128), 'early_stopping': True, 'batch_size': 128, 'alpha': 0.0001, 'activation': 'tanh'}	-29.980584553911953	-58512137980493.84	-26.836743534904077	-25.618433936066964	-24.6054790377766	-11702427596120.178	23404855192186.832	5	0.7060373649347249	0.7469130202469456	0.6965715554579944	0.7076327849192824	0.7405449985663966	0.7195399448250688	0.020209624299142453	14	-0.060007637313427405	-0.05483796374700412	-0.06381778804591806	-0.055829214507933586	-0.055264747097683635	-0.057951470142393366	0.003465772091513025	13	-0.08549167588766582	-0.07871296028703371	-0.08660567052826088	-0.07852601912595085	-0.07979700954052463	-0.0818266670738872	0.0034922806346409166	14
18	5.540506410598755	1.0274635988987515	0.013327503204345703	0.0004742391046773145	0.0001	lbfgs	200	0.001	(256, 128)	True	auto	0.001	logistic	{'tol': 0.0001, 'solver': 'lbfgs', 'max_iter': 200, 'learning_rate_init': 0.001, 'hidden_layer_sizes': (256, 128), 'early_stopping': True, 'batch_size': 'auto', 'alpha': 0.001, 'activation': 'logistic'}	-29.41734950069872	-60162028232736.85	-26.472962412301644	-24.99435046759857	-24.039933596952466	-12032405646568.355	24064811293084.25	9	0.7172943550867826	0.7507009981904981	0.7041687124367616	0.7164723767421176	0.750960413669287	0.7279193712250893	0.01927646548316568	8	-0.05894658674501279	-0.054715583592035336	-0.06340076374607262	-0.055452592370294734	-0.05433306464584268	-0.05736971821985163	0.0034293174702598843	4	-0.08383879061223586	-0.07812168719113956	-0.08551459337185334	-0.07732980849479518	-0.07817894146190597	-0.08059676422638598	0.003386462803385591	8
19	0.21995067596435547	0.10176531495601046	0.008154344558715821	0.002560875581966656	0.001	lbfgs	500	0.001	(64, 32)	True	128	0.0001	logistic	{'tol': 0.001, 'solver': 'lbfgs', 'max_iter': 500, 'learning_rate_init': 0.001, 'hidden_layer_sizes': (64, 32), 'early_stopping': True, 'batch_size': 128, 'alpha': 0.0001, 'activation': 'logistic'}	-47.1571724307883	-49237286353299.2	-45.690520292490504	-45.324030231613136	-44.55932168493677	-9847457270696.387	19694914541301.406	3	-0.0029862150693589218	0.0006307320259988369	0.00101453931352391	-0.0022343303213476773	0.00153725512951719	-0.0004076037843333324	0.00183680562068384	18	-0.11266690474879125	-0.1079479293283667	-0.1111456472044491	-0.1012877341064776	-0.10992025342730888	-0.1085936937630787	0.003966291286651446	18	-0.15791567711592552	-0.15641353791287663	-0.15714398669089158	-0.14538978135957387	-0.1565386287366557	-0.15468032236318466	0.004675652963059791	18
