# Supplementary material for: Comparing supervised machine learning algorithms for the prediction of partial arterial pressure of oxygen during craniotomy
Source: BMC Med Inform Decis Mak. 2025 Sep 3;25:326. doi: 10.1186/s12911-025-03148-8 (PMC12406590; doi:10.1186/s12911-025-03148-8)
Supplement: Supplementary file 5 — Supplementary Material 5 [file 12911_2025_3148_MOESM5_ESM.zip › cv_results_mlr0.csv]

	mean_fit_time	std_fit_time	mean_score_time	std_score_time	param_copy_X	param_fit_intercept	param_positive	param_tol	params	split0_test_mape	split1_test_mape	split2_test_mape	split3_test_mape	split4_test_mape	mean_test_mape	std_test_mape	rank_test_mape	split0_test_adjR2	split1_test_adjR2	split2_test_adjR2	split3_test_adjR2	split4_test_adjR2	mean_test_adjR2	std_test_adjR2	rank_test_adjR2	split0_test_std_error	split1_test_std_error	split2_test_std_error	split3_test_std_error	split4_test_std_error	mean_test_std_error	std_test_std_error	rank_test_std_error	split0_test_RMSE	split1_test_RMSE	split2_test_RMSE	split3_test_RMSE	split4_test_RMSE	mean_test_RMSE	std_test_RMSE	rank_test_RMSE
0	0.002004528045654297	0.00033126144042945344	0.0014915943145751953	0.00021294040899971363	False	False	False	1e-07	{'copy_X': False, 'fit_intercept': False, 'positive': False, 'tol': 1e-07}	-30.6781445385689	-59134999300206.7	-27.748624678989515	-24.97292239891473	-25.346055123176086	-11826999860063.09	23653999720071.805	9	0.700423643504709	0.7307897601629141	0.6754091470562739	0.7035442048842673	0.7267120618578466	0.7073757634932022	0.02003489483191583	17	-0.059886420171610576	-0.0561880309074692	-0.06622213764693531	-0.05701993049565545	-0.056254789558518585	-0.059114261756037824	0.003801151403321277	25	-0.08643488456411569	-0.08130451362587932	-0.08971066891660787	-0.07919303577421864	-0.08202072390349727	-0.08373276535686376	0.00380718836598397	17
1	0.00183563232421875	6.341600767849555e-05	0.0013989448547363282	6.176423687624126e-05	False	False	False	1e-06	{'copy_X': False, 'fit_intercept': False, 'positive': False, 'tol': 1e-06}	-30.6781445385689	-59134999300206.7	-27.748624678989515	-24.97292239891473	-25.346055123176086	-11826999860063.09	23653999720071.805	9	0.700423643504709	0.7307897601629141	0.6754091470562739	0.7035442048842673	0.7267120618578466	0.7073757634932022	0.02003489483191583	17	-0.059886420171610576	-0.0561880309074692	-0.06622213764693531	-0.05701993049565545	-0.056254789558518585	-0.059114261756037824	0.003801151403321277	25	-0.08643488456411569	-0.08130451362587932	-0.08971066891660787	-0.07919303577421864	-0.08202072390349727	-0.08373276535686376	0.00380718836598397	17
2	0.0018180370330810546	2.474715943011092e-05	0.0013754844665527343	3.599643675692587e-05	False	False	False	1e-05	{'copy_X': False, 'fit_intercept': False, 'positive': False, 'tol': 1e-05}	-30.6781445385689	-59134999300206.7	-27.748624678989515	-24.97292239891473	-25.346055123176086	-11826999860063.09	23653999720071.805	9	0.700423643504709	0.7307897601629141	0.6754091470562739	0.7035442048842673	0.7267120618578466	0.7073757634932022	0.02003489483191583	17	-0.059886420171610576	-0.0561880309074692	-0.06622213764693531	-0.05701993049565545	-0.056254789558518585	-0.059114261756037824	0.003801151403321277	25	-0.08643488456411569	-0.08130451362587932	-0.08971066891660787	-0.07919303577421864	-0.08202072390349727	-0.08373276535686376	0.00380718836598397	17
3	0.00739893913269043	0.010780601039428496	0.0023995399475097655	0.0016859150590740743	False	False	False	0.0001	{'copy_X': False, 'fit_intercept': False, 'positive': False, 'tol': 0.0001}	-30.6781445385689	-59134999300206.7	-27.748624678989515	-24.97292239891473	-25.346055123176086	-11826999860063.09	23653999720071.805	9	0.700423643504709	0.7307897601629141	0.6754091470562739	0.7035442048842673	0.7267120618578466	0.7073757634932022	0.02003489483191583	17	-0.059886420171610576	-0.0561880309074692	-0.06622213764693531	-0.05701993049565545	-0.056254789558518585	-0.059114261756037824	0.003801151403321277	25	-0.08643488456411569	-0.08130451362587932	-0.08971066891660787	-0.07919303577421864	-0.08202072390349727	-0.08373276535686376	0.00380718836598397	17
4	0.0014299869537353516	3.285037740982806e-05	0.0013679981231689454	3.378127935157363e-05	False	False	True	1e-07	{'copy_X': False, 'fit_intercept': False, 'positive': True, 'tol': 1e-07}	-30.702296267057537	-59018393337370.13	-27.77277422572037	-25.02306286876444	-25.367415253181353	-11803678667495.8	23607357334937.168	1	0.6999720487641484	0.7312394881200102	0.6757425027265129	0.7030297090086213	0.7264546303827507	0.7072876758004087	0.020039002399074857	25	-0.059893283558532594	-0.056050928236005715	-0.06613381594301045	-0.05697804998704423	-0.05619304223194183	-0.05904982399130697	0.0038037137460615565	17	-0.08650000792795479	-0.081236573794831	-0.08966459053499172	-0.07926172531979804	-0.08205934570660846	-0.08374444865683679	0.0037911740542187914	25
5	0.0014125823974609375	1.8771523107659498e-05	0.0013478755950927734	2.350647593994312e-05	False	False	True	1e-06	{'copy_X': False, 'fit_intercept': False, 'positive': True, 'tol': 1e-06}	-30.702296267057537	-59018393337370.13	-27.77277422572037	-25.02306286876444	-25.367415253181353	-11803678667495.8	23607357334937.168	1	0.6999720487641484	0.7312394881200102	0.6757425027265129	0.7030297090086213	0.7264546303827507	0.7072876758004087	0.020039002399074857	25	-0.059893283558532594	-0.056050928236005715	-0.06613381594301045	-0.05697804998704423	-0.05619304223194183	-0.05904982399130697	0.0038037137460615565	17	-0.08650000792795479	-0.081236573794831	-0.08966459053499172	-0.07926172531979804	-0.08205934570660846	-0.08374444865683679	0.0037911740542187914	25
6	0.0014435768127441407	6.021953042486404e-05	0.001387786865234375	4.153834651316762e-05	False	False	True	1e-05	{'copy_X': False, 'fit_intercept': False, 'positive': True, 'tol': 1e-05}	-30.702296267057537	-59018393337370.13	-27.77277422572037	-25.02306286876444	-25.367415253181353	-11803678667495.8	23607357334937.168	1	0.6999720487641484	0.7312394881200102	0.6757425027265129	0.7030297090086213	0.7264546303827507	0.7072876758004087	0.020039002399074857	25	-0.059893283558532594	-0.056050928236005715	-0.06613381594301045	-0.05697804998704423	-0.05619304223194183	-0.05904982399130697	0.0038037137460615565	17	-0.08650000792795479	-0.081236573794831	-0.08966459053499172	-0.07926172531979804	-0.08205934570660846	-0.08374444865683679	0.0037911740542187914	25
7	0.0014781951904296875	0.00010386789609532002	0.001388883590698242	5.963812841246181e-05	False	False	True	0.0001	{'copy_X': False, 'fit_intercept': False, 'positive': True, 'tol': 0.0001}	-30.702296267057537	-59018393337370.13	-27.77277422572037	-25.02306286876444	-25.367415253181353	-11803678667495.8	23607357334937.168	1	0.6999720487641484	0.7312394881200102	0.6757425027265129	0.7030297090086213	0.7264546303827507	0.7072876758004087	0.020039002399074857	25	-0.059893283558532594	-0.056050928236005715	-0.06613381594301045	-0.05697804998704423	-0.05619304223194183	-0.05904982399130697	0.0038037137460615565	17	-0.08650000792795479	-0.081236573794831	-0.08966459053499172	-0.07926172531979804	-0.08205934570660846	-0.08374444865683679	0.0037911740542187914	25
8	0.002224636077880859	4.8917171374800404e-05	0.0013073444366455077	1.9356064875080886e-05	False	True	False	1e-07	{'copy_X': False, 'fit_intercept': True, 'positive': False, 'tol': 1e-07}	-29.701306331578962	-61480357475432.6	-27.24437056035413	-24.818142993288262	-24.42543371996931	-12296071495107.758	24592142990162.42	17	0.7119566213553399	0.7407683226461161	0.6868392941198688	0.7128693216744004	0.7434274473282934	0.7191722014248038	0.020937608217371798	1	-0.05983220097561712	-0.055884836653011236	-0.06568808211249441	-0.05657004763165391	-0.0553413489265891	-0.05866330325987316	0.003843197007728053	9	-0.08475478709679375	-0.0797834668086034	-0.08811697669718768	-0.07793756226078688	-0.07947279067889629	-0.0820131167084536	0.0038159822417986817	1
9	0.0024286746978759766	0.00031625422799351423	0.001457548141479492	0.00021769361123120135	False	True	False	1e-06	{'copy_X': False, 'fit_intercept': True, 'positive': False, 'tol': 1e-06}	-29.701306331578962	-61480357475432.6	-27.24437056035413	-24.818142993288262	-24.42543371996931	-12296071495107.758	24592142990162.42	17	0.7119566213553399	0.7407683226461161	0.6868392941198688	0.7128693216744004	0.7434274473282934	0.7191722014248038	0.020937608217371798	1	-0.05983220097561712	-0.055884836653011236	-0.06568808211249441	-0.05657004763165391	-0.0553413489265891	-0.05866330325987316	0.003843197007728053	9	-0.08475478709679375	-0.0797834668086034	-0.08811697669718768	-0.07793756226078688	-0.07947279067889629	-0.0820131167084536	0.0038159822417986817	1
10	0.0021862030029296876	1.700016423182066e-05	0.0012817859649658203	8.748889878219388e-06	False	True	False	1e-05	{'copy_X': False, 'fit_intercept': True, 'positive': False, 'tol': 1e-05}	-29.701306331578962	-61480357475432.6	-27.24437056035413	-24.818142993288262	-24.42543371996931	-12296071495107.758	24592142990162.42	17	0.7119566213553399	0.7407683226461161	0.6868392941198688	0.7128693216744004	0.7434274473282934	0.7191722014248038	0.020937608217371798	1	-0.05983220097561712	-0.055884836653011236	-0.06568808211249441	-0.05657004763165391	-0.0553413489265891	-0.05866330325987316	0.003843197007728053	9	-0.08475478709679375	-0.0797834668086034	-0.08811697669718768	-0.07793756226078688	-0.07947279067889629	-0.0820131167084536	0.0038159822417986817	1
11	0.002329587936401367	0.00019754040406985265	0.001331329345703125	4.3525073108013506e-05	False	True	False	0.0001	{'copy_X': False, 'fit_intercept': True, 'positive': False, 'tol': 0.0001}	-29.701306331578962	-61480357475432.6	-27.24437056035413	-24.818142993288262	-24.42543371996931	-12296071495107.758	24592142990162.42	17	0.7119566213553399	0.7407683226461161	0.6868392941198688	0.7128693216744004	0.7434274473282934	0.7191722014248038	0.020937608217371798	1	-0.05983220097561712	-0.055884836653011236	-0.06568808211249441	-0.05657004763165391	-0.0553413489265891	-0.05866330325987316	0.003843197007728053	9	-0.08475478709679375	-0.0797834668086034	-0.08811697669718768	-0.07793756226078688	-0.07947279067889629	-0.0820131167084536	0.0038159822417986817	1
12	0.0019173145294189454	0.00013993341921076443	0.0014203548431396484	0.0001230624789264472	False	True	True	1e-07	{'copy_X': False, 'fit_intercept': True, 'positive': True, 'tol': 1e-07}	-29.89808043562271	-61805113658599.2	-27.49453505641073	-24.963997509864164	-24.821598854979502	-12361022731741.275	24722045463428.965	25	0.7104750130286458	0.7383343538768237	0.6848093040498366	0.7125368271568648	0.7398625933804821	0.7172036182985305	0.020378330657466658	9	-0.05973979809215909	-0.055487175913013984	-0.06565135128339955	-0.05633701530456054	-0.055337519790900506	-0.05851057207680673	0.00390986594370283	1	-0.08497248405431086	-0.08015714176679256	-0.08840211407046585	-0.07798267467209048	-0.08002298902100724	-0.08230748071693339	0.00381558922676384	9
13	0.0018876552581787109	9.842334782886481e-05	0.0013957023620605469	0.00011293624102160802	False	True	True	1e-06	{'copy_X': False, 'fit_intercept': True, 'positive': True, 'tol': 1e-06}	-29.89808043562271	-61805113658599.2	-27.49453505641073	-24.963997509864164	-24.821598854979502	-12361022731741.275	24722045463428.965	25	0.7104750130286458	0.7383343538768237	0.6848093040498366	0.7125368271568648	0.7398625933804821	0.7172036182985305	0.020378330657466658	9	-0.05973979809215909	-0.055487175913013984	-0.06565135128339955	-0.05633701530456054	-0.055337519790900506	-0.05851057207680673	0.00390986594370283	1	-0.08497248405431086	-0.08015714176679256	-0.08840211407046585	-0.07798267467209048	-0.08002298902100724	-0.08230748071693339	0.00381558922676384	9
14	0.002040195465087891	0.00033938471959440823	0.0014807224273681641	0.000273205413376122	False	True	True	1e-05	{'copy_X': False, 'fit_intercept': True, 'positive': True, 'tol': 1e-05}	-29.89808043562271	-61805113658599.2	-27.49453505641073	-24.963997509864164	-24.821598854979502	-12361022731741.275	24722045463428.965	25	0.7104750130286458	0.7383343538768237	0.6848093040498366	0.7125368271568648	0.7398625933804821	0.7172036182985305	0.020378330657466658	9	-0.05973979809215909	-0.055487175913013984	-0.06565135128339955	-0.05633701530456054	-0.055337519790900506	-0.05851057207680673	0.00390986594370283	1	-0.08497248405431086	-0.08015714176679256	-0.08840211407046585	-0.07798267467209048	-0.08002298902100724	-0.08230748071693339	0.00381558922676384	9
15	0.0019615650177001952	0.00015040214992926128	0.001447582244873047	0.00014609348961492496	False	True	True	0.0001	{'copy_X': False, 'fit_intercept': True, 'positive': True, 'tol': 0.0001}	-29.89808043562271	-61805113658599.2	-27.49453505641073	-24.963997509864164	-24.821598854979502	-12361022731741.275	24722045463428.965	25	0.7104750130286458	0.7383343538768237	0.6848093040498366	0.7125368271568648	0.7398625933804821	0.7172036182985305	0.020378330657466658	9	-0.05973979809215909	-0.055487175913013984	-0.06565135128339955	-0.05633701530456054	-0.055337519790900506	-0.05851057207680673	0.00390986594370283	1	-0.08497248405431086	-0.08015714176679256	-0.08840211407046585	-0.07798267467209048	-0.08002298902100724	-0.08230748071693339	0.00381558922676384	9
16	0.0023361682891845704	0.0003073107500746474	0.0015301227569580079	0.00014368009586171611	True	False	False	1e-07	{'copy_X': True, 'fit_intercept': False, 'positive': False, 'tol': 1e-07}	-30.6781445385689	-59134999300206.7	-27.748624678989515	-24.97292239891473	-25.346055123176086	-11826999860063.09	23653999720071.805	9	0.700423643504709	0.7307897601629141	0.6754091470562739	0.7035442048842673	0.7267120618578466	0.7073757634932022	0.02003489483191583	17	-0.059886420171610576	-0.0561880309074692	-0.06622213764693531	-0.05701993049565545	-0.056254789558518585	-0.059114261756037824	0.003801151403321277	25	-0.08643488456411569	-0.08130451362587932	-0.08971066891660787	-0.07919303577421864	-0.08202072390349727	-0.08373276535686376	0.00380718836598397	17
17	0.0021372318267822267	0.00012613711976875545	0.0014219284057617188	6.467905412401601e-05	True	False	False	1e-06	{'copy_X': True, 'fit_intercept': False, 'positive': False, 'tol': 1e-06}	-30.6781445385689	-59134999300206.7	-27.748624678989515	-24.97292239891473	-25.346055123176086	-11826999860063.09	23653999720071.805	9	0.700423643504709	0.7307897601629141	0.6754091470562739	0.7035442048842673	0.7267120618578466	0.7073757634932022	0.02003489483191583	17	-0.059886420171610576	-0.0561880309074692	-0.06622213764693531	-0.05701993049565545	-0.056254789558518585	-0.059114261756037824	0.003801151403321277	25	-0.08643488456411569	-0.08130451362587932	-0.08971066891660787	-0.07919303577421864	-0.08202072390349727	-0.08373276535686376	0.00380718836598397	17
18	0.002191638946533203	8.931003402176659e-05	0.0014604091644287109	3.685787759884181e-05	True	False	False	1e-05	{'copy_X': True, 'fit_intercept': False, 'positive': False, 'tol': 1e-05}	-30.6781445385689	-59134999300206.7	-27.748624678989515	-24.97292239891473	-25.346055123176086	-11826999860063.09	23653999720071.805	9	0.700423643504709	0.7307897601629141	0.6754091470562739	0.7035442048842673	0.7267120618578466	0.7073757634932022	0.02003489483191583	17	-0.059886420171610576	-0.0561880309074692	-0.06622213764693531	-0.05701993049565545	-0.056254789558518585	-0.059114261756037824	0.003801151403321277	25	-0.08643488456411569	-0.08130451362587932	-0.08971066891660787	-0.07919303577421864	-0.08202072390349727	-0.08373276535686376	0.00380718836598397	17
19	0.002221536636352539	0.00016398702326910218	0.0014594554901123046	0.00010306276753670028	True	False	False	0.0001	{'copy_X': True, 'fit_intercept': False, 'positive': False, 'tol': 0.0001}	-30.6781445385689	-59134999300206.7	-27.748624678989515	-24.97292239891473	-25.346055123176086	-11826999860063.09	23653999720071.805	9	0.700423643504709	0.7307897601629141	0.6754091470562739	0.7035442048842673	0.7267120618578466	0.7073757634932022	0.02003489483191583	17	-0.059886420171610576	-0.0561880309074692	-0.06622213764693531	-0.05701993049565545	-0.056254789558518585	-0.059114261756037824	0.003801151403321277	25	-0.08643488456411569	-0.08130451362587932	-0.08971066891660787	-0.07919303577421864	-0.08202072390349727	-0.08373276535686376	0.00380718836598397	17
20	0.0017755985260009765	7.853474700894216e-05	0.0014676094055175782	4.688563038507315e-05	True	False	True	1e-07	{'copy_X': True, 'fit_intercept': False, 'positive': True, 'tol': 1e-07}	-30.702296267057537	-59018393337370.13	-27.77277422572037	-25.02306286876444	-25.367415253181353	-11803678667495.8	23607357334937.168	1	0.6999720487641484	0.7312394881200102	0.6757425027265129	0.7030297090086213	0.7264546303827507	0.7072876758004087	0.020039002399074857	25	-0.059893283558532594	-0.056050928236005715	-0.06613381594301045	-0.05697804998704423	-0.05619304223194183	-0.05904982399130697	0.0038037137460615565	17	-0.08650000792795479	-0.081236573794831	-0.08966459053499172	-0.07926172531979804	-0.08205934570660846	-0.08374444865683679	0.0037911740542187914	25
21	0.0018017292022705078	0.00015963130752509442	0.001490640640258789	0.00015371475758578553	True	False	True	1e-06	{'copy_X': True, 'fit_intercept': False, 'positive': True, 'tol': 1e-06}	-30.702296267057537	-59018393337370.13	-27.77277422572037	-25.02306286876444	-25.367415253181353	-11803678667495.8	23607357334937.168	1	0.6999720487641484	0.7312394881200102	0.6757425027265129	0.7030297090086213	0.7264546303827507	0.7072876758004087	0.020039002399074857	25	-0.059893283558532594	-0.056050928236005715	-0.06613381594301045	-0.05697804998704423	-0.05619304223194183	-0.05904982399130697	0.0038037137460615565	17	-0.08650000792795479	-0.081236573794831	-0.08966459053499172	-0.07926172531979804	-0.08205934570660846	-0.08374444865683679	0.0037911740542187914	25
22	0.0018077373504638671	0.00016917019807336702	0.0015263557434082031	0.00014119751333428745	True	False	True	1e-05	{'copy_X': True, 'fit_intercept': False, 'positive': True, 'tol': 1e-05}	-30.702296267057537	-59018393337370.13	-27.77277422572037	-25.02306286876444	-25.367415253181353	-11803678667495.8	23607357334937.168	1	0.6999720487641484	0.7312394881200102	0.6757425027265129	0.7030297090086213	0.7264546303827507	0.7072876758004087	0.020039002399074857	25	-0.059893283558532594	-0.056050928236005715	-0.06613381594301045	-0.05697804998704423	-0.05619304223194183	-0.05904982399130697	0.0038037137460615565	17	-0.08650000792795479	-0.081236573794831	-0.08966459053499172	-0.07926172531979804	-0.08205934570660846	-0.08374444865683679	0.0037911740542187914	25
23	0.0018152236938476563	0.00013343882124325948	0.0014707565307617188	7.960230457908641e-05	True	False	True	0.0001	{'copy_X': True, 'fit_intercept': False, 'positive': True, 'tol': 0.0001}	-30.702296267057537	-59018393337370.13	-27.77277422572037	-25.02306286876444	-25.367415253181353	-11803678667495.8	23607357334937.168	1	0.6999720487641484	0.7312394881200102	0.6757425027265129	0.7030297090086213	0.7264546303827507	0.7072876758004087	0.020039002399074857	25	-0.059893283558532594	-0.056050928236005715	-0.06613381594301045	-0.05697804998704423	-0.05619304223194183	-0.05904982399130697	0.0038037137460615565	17	-0.08650000792795479	-0.081236573794831	-0.08966459053499172	-0.07926172531979804	-0.08205934570660846	-0.08374444865683679	0.0037911740542187914	25
24	0.0025244235992431642	0.00015416384995093314	0.0013698577880859376	9.529952969794523e-05	True	True	False	1e-07	{'copy_X': True, 'fit_intercept': True, 'positive': False, 'tol': 1e-07}	-29.701306331578962	-61480357475432.6	-27.24437056035413	-24.818142993288262	-24.42543371996931	-12296071495107.758	24592142990162.42	17	0.7119566213553399	0.7407683226461161	0.6868392941198688	0.7128693216744004	0.7434274473282934	0.7191722014248038	0.020937608217371798	1	-0.05983220097561712	-0.055884836653011236	-0.06568808211249441	-0.05657004763165391	-0.0553413489265891	-0.05866330325987316	0.003843197007728053	9	-0.08475478709679375	-0.0797834668086034	-0.08811697669718768	-0.07793756226078688	-0.07947279067889629	-0.0820131167084536	0.0038159822417986817	1
25	0.0027265071868896483	0.00020997687637258332	0.0014795303344726563	8.423832822391962e-05	True	True	False	1e-06	{'copy_X': True, 'fit_intercept': True, 'positive': False, 'tol': 1e-06}	-29.701306331578962	-61480357475432.6	-27.24437056035413	-24.818142993288262	-24.42543371996931	-12296071495107.758	24592142990162.42	17	0.7119566213553399	0.7407683226461161	0.6868392941198688	0.7128693216744004	0.7434274473282934	0.7191722014248038	0.020937608217371798	1	-0.05983220097561712	-0.055884836653011236	-0.06568808211249441	-0.05657004763165391	-0.0553413489265891	-0.05866330325987316	0.003843197007728053	9	-0.08475478709679375	-0.0797834668086034	-0.08811697669718768	-0.07793756226078688	-0.07947279067889629	-0.0820131167084536	0.0038159822417986817	1
26	0.0025626182556152343	6.053101682594589e-05	0.001420450210571289	4.1578833093829654e-05	True	True	False	1e-05	{'copy_X': True, 'fit_intercept': True, 'positive': False, 'tol': 1e-05}	-29.701306331578962	-61480357475432.6	-27.24437056035413	-24.818142993288262	-24.42543371996931	-12296071495107.758	24592142990162.42	17	0.7119566213553399	0.7407683226461161	0.6868392941198688	0.7128693216744004	0.7434274473282934	0.7191722014248038	0.020937608217371798	1	-0.05983220097561712	-0.055884836653011236	-0.06568808211249441	-0.05657004763165391	-0.0553413489265891	-0.05866330325987316	0.003843197007728053	9	-0.08475478709679375	-0.0797834668086034	-0.08811697669718768	-0.07793756226078688	-0.07947279067889629	-0.0820131167084536	0.0038159822417986817	1
27	0.002607297897338867	0.00010721929234341058	0.0014308929443359376	6.540871086428723e-05	True	True	False	0.0001	{'copy_X': True, 'fit_intercept': True, 'positive': False, 'tol': 0.0001}	-29.701306331578962	-61480357475432.6	-27.24437056035413	-24.818142993288262	-24.42543371996931	-12296071495107.758	24592142990162.42	17	0.7119566213553399	0.7407683226461161	0.6868392941198688	0.7128693216744004	0.7434274473282934	0.7191722014248038	0.020937608217371798	1	-0.05983220097561712	-0.055884836653011236	-0.06568808211249441	-0.05657004763165391	-0.0553413489265891	-0.05866330325987316	0.003843197007728053	9	-0.08475478709679375	-0.0797834668086034	-0.08811697669718768	-0.07793756226078688	-0.07947279067889629	-0.0820131167084536	0.0038159822417986817	1
28	0.002111053466796875	7.923903080520141e-05	0.0013905048370361328	8.084849599396652e-05	True	True	True	1e-07	{'copy_X': True, 'fit_intercept': True, 'positive': True, 'tol': 1e-07}	-29.89808043562271	-61805113658599.2	-27.49453505641073	-24.963997509864164	-24.821598854979502	-12361022731741.275	24722045463428.965	25	0.7104750130286458	0.7383343538768237	0.6848093040498366	0.7125368271568648	0.7398625933804821	0.7172036182985305	0.020378330657466658	9	-0.05973979809215909	-0.055487175913013984	-0.06565135128339955	-0.05633701530456054	-0.055337519790900506	-0.05851057207680673	0.00390986594370283	1	-0.08497248405431086	-0.08015714176679256	-0.08840211407046585	-0.07798267467209048	-0.08002298902100724	-0.08230748071693339	0.00381558922676384	9
29	0.002166271209716797	9.703829479869517e-05	0.0013818740844726562	7.030187316855008e-05	True	True	True	1e-06	{'copy_X': True, 'fit_intercept': True, 'positive': True, 'tol': 1e-06}	-29.89808043562271	-61805113658599.2	-27.49453505641073	-24.963997509864164	-24.821598854979502	-12361022731741.275	24722045463428.965	25	0.7104750130286458	0.7383343538768237	0.6848093040498366	0.7125368271568648	0.7398625933804821	0.7172036182985305	0.020378330657466658	9	-0.05973979809215909	-0.055487175913013984	-0.06565135128339955	-0.05633701530456054	-0.055337519790900506	-0.05851057207680673	0.00390986594370283	1	-0.08497248405431086	-0.08015714176679256	-0.08840211407046585	-0.07798267467209048	-0.08002298902100724	-0.08230748071693339	0.00381558922676384	9
30	0.002193260192871094	6.636117221914544e-05	0.001436471939086914	4.6954540184473105e-05	True	True	True	1e-05	{'copy_X': True, 'fit_intercept': True, 'positive': True, 'tol': 1e-05}	-29.89808043562271	-61805113658599.2	-27.49453505641073	-24.963997509864164	-24.821598854979502	-12361022731741.275	24722045463428.965	25	0.7104750130286458	0.7383343538768237	0.6848093040498366	0.7125368271568648	0.7398625933804821	0.7172036182985305	0.020378330657466658	9	-0.05973979809215909	-0.055487175913013984	-0.06565135128339955	-0.05633701530456054	-0.055337519790900506	-0.05851057207680673	0.00390986594370283	1	-0.08497248405431086	-0.08015714176679256	-0.08840211407046585	-0.07798267467209048	-0.08002298902100724	-0.08230748071693339	0.00381558922676384	9
31	0.0020492076873779297	7.745778962712894e-05	0.001367044448852539	0.00011817304358730458	True	True	True	0.0001	{'copy_X': True, 'fit_intercept': True, 'positive': True, 'tol': 0.0001}	-29.89808043562271	-61805113658599.2	-27.49453505641073	-24.963997509864164	-24.821598854979502	-12361022731741.275	24722045463428.965	25	0.7104750130286458	0.7383343538768237	0.6848093040498366	0.7125368271568648	0.7398625933804821	0.7172036182985305	0.020378330657466658	9	-0.05973979809215909	-0.055487175913013984	-0.06565135128339955	-0.05633701530456054	-0.055337519790900506	-0.05851057207680673	0.00390986594370283	1	-0.08497248405431086	-0.08015714176679256	-0.08840211407046585	-0.07798267467209048	-0.08002298902100724	-0.08230748071693339	0.00381558922676384	9
