# Supplementary material for: Comparing supervised machine learning algorithms for the prediction of partial arterial pressure of oxygen during craniotomy
Source: BMC Med Inform Decis Mak. 2025 Sep 3;25:326. doi: 10.1186/s12911-025-03148-8 (PMC12406590; doi:10.1186/s12911-025-03148-8)
Supplement: Supplementary file 5 — Supplementary Material 5 [file 12911_2025_3148_MOESM5_ESM.zip › cv_results_rfr0.csv]

	mean_fit_time	std_fit_time	mean_score_time	std_score_time	param_bootstrap	param_criterion	param_max_depth	param_max_features	param_min_samples_leaf	param_min_samples_split	param_n_estimators	param_warm_start	params	split0_test_mape	split1_test_mape	split2_test_mape	split3_test_mape	split4_test_mape	mean_test_mape	std_test_mape	rank_test_mape	split0_test_adjR2	split1_test_adjR2	split2_test_adjR2	split3_test_adjR2	split4_test_adjR2	mean_test_adjR2	std_test_adjR2	rank_test_adjR2	split0_test_std_error	split1_test_std_error	split2_test_std_error	split3_test_std_error	split4_test_std_error	mean_test_std_error	std_test_std_error	rank_test_std_error	split0_test_RMSE	split1_test_RMSE	split2_test_RMSE	split3_test_RMSE	split4_test_RMSE	mean_test_RMSE	std_test_RMSE	rank_test_RMSE
0	0.27318429946899414	0.026555207244481124	0.006429910659790039	0.000893099869227575	True	squared_error	3	sqrt	1	2	50	True	{'bootstrap': True, 'criterion': 'squared_error', 'max_depth': 3, 'max_features': 'sqrt', 'min_samples_leaf': np.int64(1), 'min_samples_split': 2, 'n_estimators': 50, 'warm_start': True}	-31.12220672191474	-52406671505393.266	-29.875689185676702	-27.038128035418513	-27.06837289057697	-10481334301101.676	20962668602145.8	1101	0.6810299952382677	0.7131795058269019	0.6580528749211847	0.6850568776226669	0.7150437231358737	0.690472595348979	0.02139567747060399	5723	-0.062294239177361196	-0.057484833798786016	-0.06653878526601233	-0.05774735736328943	-0.055940339853093345	-0.060001111091708456	0.0038961658168556595	4781	-0.08913820270501546	-0.08387405116275173	-0.09202567321491108	-0.0815786759239131	-0.0837058957713301	-0.08606449975558429	0.003885020774067882	5713
1	0.26317753791809084	0.007716045404709743	0.006220579147338867	0.0014364933906631273	True	squared_error	3	sqrt	1	2	50	False	{'bootstrap': True, 'criterion': 'squared_error', 'max_depth': 3, 'max_features': 'sqrt', 'min_samples_leaf': np.int64(1), 'min_samples_split': 2, 'n_estimators': 50, 'warm_start': False}	-31.12220672191474	-52406671505393.266	-29.875689185676702	-27.038128035418513	-27.06837289057697	-10481334301101.676	20962668602145.8	1101	0.6810299952382677	0.7131795058269019	0.6580528749211847	0.6850568776226669	0.7150437231358737	0.690472595348979	0.02139567747060399	5723	-0.062294239177361196	-0.057484833798786016	-0.06653878526601233	-0.05774735736328943	-0.055940339853093345	-0.060001111091708456	0.0038961658168556595	4781	-0.08913820270501546	-0.08387405116275173	-0.09202567321491108	-0.0815786759239131	-0.0837058957713301	-0.08606449975558429	0.003885020774067882	5713
2	0.4881436824798584	0.04086973240488821	0.01114659309387207	0.0019670888530361765	True	squared_error	3	sqrt	1	2	87	True	{'bootstrap': True, 'criterion': 'squared_error', 'max_depth': 3, 'max_features': 'sqrt', 'min_samples_leaf': np.int64(1), 'min_samples_split': 2, 'n_estimators': 87, 'warm_start': True}	-31.09978666837013	-52640986702105.484	-29.80722712923361	-26.975932379328853	-27.05351367608742	-10528197340444.084	21056394680830.703	1149	0.6811797815829486	0.712178909138669	0.6594159577688964	0.6853929970269308	0.7142578013760622	0.6904850893787013	0.02056002309418677	5711	-0.062291359158266155	-0.05763569718815493	-0.06636853394931101	-0.05776637719943324	-0.056036925978322626	-0.06001977869469759	0.0037971449741741933	4845	-0.08911727087256932	-0.08402022452362455	-0.09184207191467851	-0.08153513235385816	-0.08382124853303065	-0.08606718963955225	0.0038059459192209136	5729
3	0.5077595233917236	0.046770786760070314	0.01177229881286621	0.001917383431737257	True	squared_error	3	sqrt	1	2	87	False	{'bootstrap': True, 'criterion': 'squared_error', 'max_depth': 3, 'max_features': 'sqrt', 'min_samples_leaf': np.int64(1), 'min_samples_split': 2, 'n_estimators': 87, 'warm_start': False}	-31.09978666837013	-52640986702105.484	-29.80722712923361	-26.975932379328853	-27.05351367608742	-10528197340444.084	21056394680830.703	1149	0.6811797815829486	0.712178909138669	0.6594159577688964	0.6853929970269308	0.7142578013760622	0.6904850893787013	0.02056002309418677	5711	-0.062291359158266155	-0.05763569718815493	-0.06636853394931101	-0.05776637719943324	-0.056036925978322626	-0.06001977869469759	0.0037971449741741933	4845	-0.08911727087256932	-0.08402022452362455	-0.09184207191467851	-0.08153513235385816	-0.08382124853303065	-0.08606718963955225	0.0038059459192209136	5729
4	0.7744749546051025	0.04203318077088226	0.016253089904785155	0.0012608995840828641	True	squared_error	3	sqrt	1	2	125	True	{'bootstrap': True, 'criterion': 'squared_error', 'max_depth': 3, 'max_features': 'sqrt', 'min_samples_leaf': np.int64(1), 'min_samples_split': 2, 'n_estimators': 125, 'warm_start': True}	-31.210617337316588	-52955258314032.375	-29.883622921082747	-27.102664231809403	-27.145388188811616	-10591051662829.543	21182103325601.414	1221	0.6782025336340813	0.7124372995660936	0.6587394451148871	0.6836516900685274	0.7128050631295111	0.6891672063026201	0.020864990452016986	5857	-0.06260091238510221	-0.05755067444197274	-0.06631904852849968	-0.05781625089456928	-0.05610555085146907	-0.06007848742032259	0.0038104857480362225	5041	-0.08953240713254525	-0.08398250161670463	-0.09193324104312336	-0.08176046392147357	-0.08403405566065973	-0.0862485338749013	0.003828349697300485	5861
5	0.8003020286560059	0.04200907093319936	0.017324447631835938	0.0016298091221992957	True	squared_error	3	sqrt	1	2	125	False	{'bootstrap': True, 'criterion': 'squared_error', 'max_depth': 3, 'max_features': 'sqrt', 'min_samples_leaf': np.int64(1), 'min_samples_split': 2, 'n_estimators': 125, 'warm_start': False}	-31.210617337316588	-52955258314032.375	-29.883622921082747	-27.102664231809403	-27.145388188811616	-10591051662829.543	21182103325601.414	1221	0.6782025336340813	0.7124372995660936	0.6587394451148871	0.6836516900685274	0.7128050631295111	0.6891672063026201	0.020864990452016986	5857	-0.06260091238510221	-0.05755067444197274	-0.06631904852849968	-0.05781625089456928	-0.05610555085146907	-0.06007848742032259	0.0038104857480362225	5041	-0.08953240713254525	-0.08398250161670463	-0.09193324104312336	-0.08176046392147357	-0.08403405566065973	-0.0862485338749013	0.003828349697300485	5861
6	1.0402031898498536	0.05717586284927121	0.02017350196838379	0.0023571102909166453	True	squared_error	3	sqrt	1	2	162	True	{'bootstrap': True, 'criterion': 'squared_error', 'max_depth': 3, 'max_features': 'sqrt', 'min_samples_leaf': np.int64(1), 'min_samples_split': 2, 'n_estimators': 162, 'warm_start': True}	-31.291045358274523	-52257597254333.71	-29.939110796385254	-27.213401371033115	-27.201009911067235	-10451519450889.871	20903038901721.918	961	0.6762274417698338	0.7108118781124834	0.6573699923869771	0.6814470405230072	0.7118313100790936	0.687537532574279	0.021009405103757903	6003	-0.06277381755255579	-0.05763972994692735	-0.06648565928878311	-0.05796858411432913	-0.05619515821672379	-0.06021258982386383	0.003839432621592544	5399	-0.08980674773162756	-0.08421951880404066	-0.0921175169193035	-0.08204486596326054	-0.08417639656528818	-0.08647300919670409	0.00381930310591384	6007
7	0.9964829921722412	0.06492913198559477	0.02242121696472168	0.0012699652079709509	True	squared_error	3	sqrt	1	2	162	False	{'bootstrap': True, 'criterion': 'squared_error', 'max_depth': 3, 'max_features': 'sqrt', 'min_samples_leaf': np.int64(1), 'min_samples_split': 2, 'n_estimators': 162, 'warm_start': False}	-31.291045358274523	-52257597254333.71	-29.939110796385254	-27.213401371033115	-27.201009911067235	-10451519450889.871	20903038901721.918	961	0.6762274417698338	0.7108118781124834	0.6573699923869771	0.6814470405230072	0.7118313100790936	0.687537532574279	0.021009405103757903	6003	-0.06277381755255579	-0.05763972994692735	-0.06648565928878311	-0.05796858411432913	-0.05619515821672379	-0.06021258982386383	0.003839432621592544	5399	-0.08980674773162756	-0.08421951880404066	-0.0921175169193035	-0.08204486596326054	-0.08417639656528818	-0.08647300919670409	0.00381930310591384	6007
8	1.4115192890167236	0.05476791214674504	0.025213861465454103	0.0041635307996933	True	squared_error	3	sqrt	1	2	200	True	{'bootstrap': True, 'criterion': 'squared_error', 'max_depth': 3, 'max_features': 'sqrt', 'min_samples_leaf': np.int64(1), 'min_samples_split': 2, 'n_estimators': 200, 'warm_start': True}	-31.252258337549577	-52291950427311.23	-29.874106396206244	-27.15479224024897	-27.15647446989066	-10458390085485.332	20916780170912.945	973	0.6775524510659505	0.7120263101837165	0.6588533435220154	0.6824629336998425	0.7128069683824181	0.6887404013707886	0.02087700292766403	5913	-0.06262641757463137	-0.0575213075989766	-0.06636243596061658	-0.05791396053605464	-0.056110952906613665	-0.06010701491537858	0.003819464978954972	5107	-0.08962279642676126	-0.08404249478087879	-0.09191789803993741	-0.0819139373768502	-0.08403377691898671	-0.08630618070868287	0.003796609162832	5917
9	1.3543949604034424	0.08520224663642367	0.024681520462036134	0.003803916647775904	True	squared_error	3	sqrt	1	2	200	False	{'bootstrap': True, 'criterion': 'squared_error', 'max_depth': 3, 'max_features': 'sqrt', 'min_samples_leaf': np.int64(1), 'min_samples_split': 2, 'n_estimators': 200, 'warm_start': False}	-31.252258337549577	-52291950427311.23	-29.874106396206244	-27.15479224024897	-27.15647446989066	-10458390085485.332	20916780170912.945	973	0.6775524510659505	0.7120263101837165	0.6588533435220154	0.6824629336998425	0.7128069683824181	0.6887404013707886	0.02087700292766403	5913	-0.06262641757463137	-0.0575213075989766	-0.06636243596061658	-0.05791396053605464	-0.056110952906613665	-0.06010701491537858	0.003819464978954972	5107	-0.08962279642676126	-0.08404249478087879	-0.09191789803993741	-0.0819139373768502	-0.08403377691898671	-0.08630618070868287	0.003796609162832	5917
10	0.3418846130371094	0.02699310400424911	0.008788490295410156	0.0006729019572645058	True	squared_error	3	sqrt	1	4	50	True	{'bootstrap': True, 'criterion': 'squared_error', 'max_depth': 3, 'max_features': 'sqrt', 'min_samples_leaf': np.int64(1), 'min_samples_split': 4, 'n_estimators': 50, 'warm_start': True}	-31.12220672191474	-52406671505393.266	-29.87600257270217	-27.038128035418513	-27.0668954245213	-10481334301101.676	20962668602145.8	1101	0.6810299952382677	0.7131795058269019	0.657678115432407	0.6850568776226669	0.7151880941598874	0.6904265176560261	0.021542607351459686	5739	-0.062294239177361196	-0.057484833798786016	-0.06657396702977297	-0.05774735736328943	-0.055928462692383454	-0.06000577201231862	0.003910454839187354	4795	-0.08913820270501546	-0.08387405116275173	-0.09207608751538023	-0.0815786759239131	-0.08368468859339664	-0.08607034118009142	0.0039030974432666438	5737
11	0.3687572002410889	0.025042630983384686	0.009775781631469726	0.003011269594008668	True	squared_error	3	sqrt	1	4	50	False	{'bootstrap': True, 'criterion': 'squared_error', 'max_depth': 3, 'max_features': 'sqrt', 'min_samples_leaf': np.int64(1), 'min_samples_split': 4, 'n_estimators': 50, 'warm_start': False}	-31.12220672191474	-52406671505393.266	-29.87600257270217	-27.038128035418513	-27.0668954245213	-10481334301101.676	20962668602145.8	1101	0.6810299952382677	0.7131795058269019	0.657678115432407	0.6850568776226669	0.7151880941598874	0.6904265176560261	0.021542607351459686	5739	-0.062294239177361196	-0.057484833798786016	-0.06657396702977297	-0.05774735736328943	-0.055928462692383454	-0.06000577201231862	0.003910454839187354	4795	-0.08913820270501546	-0.08387405116275173	-0.09207608751538023	-0.0815786759239131	-0.08368468859339664	-0.08607034118009142	0.0039030974432666438	5737
12	0.6094641208648681	0.0374424218221715	0.012004756927490234	0.0014428584801518703	True	squared_error	3	sqrt	1	4	87	True	{'bootstrap': True, 'criterion': 'squared_error', 'max_depth': 3, 'max_features': 'sqrt', 'min_samples_leaf': np.int64(1), 'min_samples_split': 4, 'n_estimators': 87, 'warm_start': True}	-31.09978666837013	-52640986702105.484	-29.80808607242946	-26.975932379328853	-27.05217302484058	-10528197340444.084	21056394680830.703	1149	0.6811797815829486	0.712178909138669	0.6591724947170089	0.6853929970269308	0.714349257469439	0.6904546879869992	0.020654841831192827	5731	-0.062291359158266155	-0.05763569718815493	-0.06639085424665148	-0.05776637719943324	-0.05603096097780581	-0.06002304975406232	0.003805862785212102	4867	-0.08911727087256932	-0.08402022452362455	-0.09187489223770261	-0.08153513235385816	-0.08380783333312372	-0.08607107066417567	0.0038175025875784507	5741
13	0.609369945526123	0.042375985178862756	0.012275171279907227	0.0008207436413834572	True	squared_error	3	sqrt	1	4	87	False	{'bootstrap': True, 'criterion': 'squared_error', 'max_depth': 3, 'max_features': 'sqrt', 'min_samples_leaf': np.int64(1), 'min_samples_split': 4, 'n_estimators': 87, 'warm_start': False}	-31.09978666837013	-52640986702105.484	-29.80808607242946	-26.975932379328853	-27.05217302484058	-10528197340444.084	21056394680830.703	1149	0.6811797815829486	0.712178909138669	0.6591724947170089	0.6853929970269308	0.714349257469439	0.6904546879869992	0.020654841831192827	5731	-0.062291359158266155	-0.05763569718815493	-0.06639085424665148	-0.05776637719943324	-0.05603096097780581	-0.06002304975406232	0.003805862785212102	4867	-0.08911727087256932	-0.08402022452362455	-0.09187489223770261	-0.08153513235385816	-0.08380783333312372	-0.08607107066417567	0.0038175025875784507	5741
14	0.8490970611572266	0.0901177953638409	0.014705848693847657	0.0021274554188666374	True	squared_error	3	sqrt	1	4	125	True	{'bootstrap': True, 'criterion': 'squared_error', 'max_depth': 3, 'max_features': 'sqrt', 'min_samples_leaf': np.int64(1), 'min_samples_split': 4, 'n_estimators': 125, 'warm_start': True}	-31.210617337316588	-52955258314032.375	-29.88207281188758	-27.102664231809403	-27.14449766701808	-10591051662829.543	21182103325601.414	1221	0.6782025336340813	0.7124372995660936	0.6586477918789186	0.6836516900685274	0.7128861364392085	0.6891650903173658	0.020910114718721774	5861	-0.06260091238510221	-0.05755067444197274	-0.06632515109583702	-0.05781625089456928	-0.056097453296650224	-0.06007808842282629	0.0038141740712177787	5035	-0.08953240713254525	-0.08398250161670463	-0.09194558558931139	-0.08176046392147357	-0.08402219368291598	-0.08624863038859017	0.0038333924013817166	5865
15	0.8810340881347656	0.06082471706567006	0.013343620300292968	0.0017537246721565773	True	squared_error	3	sqrt	1	4	125	False	{'bootstrap': True, 'criterion': 'squared_error', 'max_depth': 3, 'max_features': 'sqrt', 'min_samples_leaf': np.int64(1), 'min_samples_split': 4, 'n_estimators': 125, 'warm_start': False}	-31.210617337316588	-52955258314032.375	-29.88207281188758	-27.102664231809403	-27.14449766701808	-10591051662829.543	21182103325601.414	1221	0.6782025336340813	0.7124372995660936	0.6586477918789186	0.6836516900685274	0.7128861364392085	0.6891650903173658	0.020910114718721774	5861	-0.06260091238510221	-0.05755067444197274	-0.06632515109583702	-0.05781625089456928	-0.056097453296650224	-0.06007808842282629	0.0038141740712177787	5035	-0.08953240713254525	-0.08398250161670463	-0.09194558558931139	-0.08176046392147357	-0.08402219368291598	-0.08624863038859017	0.0038333924013817166	5865
16	1.196225929260254	0.01108189929944751	0.023018074035644532	0.002998115281318833	True	squared_error	3	sqrt	1	4	162	True	{'bootstrap': True, 'criterion': 'squared_error', 'max_depth': 3, 'max_features': 'sqrt', 'min_samples_leaf': np.int64(1), 'min_samples_split': 4, 'n_estimators': 162, 'warm_start': True}	-31.29622087121586	-52257597254333.7	-29.9380078265964	-27.213401371033115	-27.200270960174606	-10451519450889.871	20903038901721.914	961	0.6759713705454427	0.7108389390529819	0.6572996290975301	0.6814470405230072	0.711894475132856	0.6874902908703635	0.021077979219876333	6011	-0.0628012501409171	-0.05763431231319933	-0.06648977473705882	-0.05796858411432913	-0.05618914612682876	-0.06021661348646663	0.0038464349065559216	5409	-0.08984225472257688	-0.08421557826752962	-0.09212697516671689	-0.08204486596326054	-0.08416717054907367	-0.08647936893383154	0.0038298898975606724	6011
17	1.1590744972229003	0.04107780345473736	0.020186710357666015	0.0031462095958762516	True	squared_error	3	sqrt	1	4	162	False	{'bootstrap': True, 'criterion': 'squared_error', 'max_depth': 3, 'max_features': 'sqrt', 'min_samples_leaf': np.int64(1), 'min_samples_split': 4, 'n_estimators': 162, 'warm_start': False}	-31.29622087121586	-52257597254333.7	-29.9380078265964	-27.213401371033115	-27.200270960174606	-10451519450889.871	20903038901721.914	961	0.6759713705454427	0.7108389390529819	0.6572996290975301	0.6814470405230072	0.711894475132856	0.6874902908703635	0.021077979219876333	6011	-0.0628012501409171	-0.05763431231319933	-0.06648977473705882	-0.05796858411432913	-0.05618914612682876	-0.06021661348646663	0.0038464349065559216	5409	-0.08984225472257688	-0.08421557826752962	-0.09212697516671689	-0.08204486596326054	-0.08416717054907367	-0.08647936893383154	0.0038298898975606724	6011
18	1.3315625190734863	0.10543739968541538	0.024520158767700195	0.0033945040367342407	True	squared_error	3	sqrt	1	4	200	True	{'bootstrap': True, 'criterion': 'squared_error', 'max_depth': 3, 'max_features': 'sqrt', 'min_samples_leaf': np.int64(1), 'min_samples_split': 4, 'n_estimators': 200, 'warm_start': True}	-31.256456583303567	-52291950427311.23	-29.873160405471054	-27.15479224024897	-27.155894069258096	-10458390085485.334	20916780170912.945	989	0.677348629458588	0.7120484398269687	0.6587992130065851	0.6824629336998425	0.7128550241979486	0.6887028480379864	0.02093048717936125	5919	-0.06264794785315338	-0.05751686489270815	-0.06636544265310526	-0.05791396053605464	-0.056106634658535784	-0.060110170118711434	0.0038248036555102896	5121	-0.08965111758582772	-0.08403926555156924	-0.09192519016159298	-0.0819139373768502	-0.0840267459673558	-0.08631125132863919	0.0038049512465626123	5921
19	1.4097737789154052	0.03952648680877199	0.025713443756103516	0.0017781537860126044	True	squared_error	3	sqrt	1	4	200	False	{'bootstrap': True, 'criterion': 'squared_error', 'max_depth': 3, 'max_features': 'sqrt', 'min_samples_leaf': np.int64(1), 'min_samples_split': 4, 'n_estimators': 200, 'warm_start': False}	-31.256456583303567	-52291950427311.23	-29.873160405471054	-27.15479224024897	-27.155894069258096	-10458390085485.334	20916780170912.945	989	0.677348629458588	0.7120484398269687	0.6587992130065851	0.6824629336998425	0.7128550241979486	0.6887028480379864	0.02093048717936125	5919	-0.06264794785315338	-0.05751686489270815	-0.06636544265310526	-0.05791396053605464	-0.056106634658535784	-0.060110170118711434	0.0038248036555102896	5121	-0.08965111758582772	-0.08403926555156924	-0.09192519016159298	-0.0819139373768502	-0.0840267459673558	-0.08631125132863919	0.0038049512465626123	5921
20	0.378604793548584	0.01204859083606079	0.008303403854370117	0.00043669961673747476	True	squared_error	3	sqrt	1	6	50	True	{'bootstrap': True, 'criterion': 'squared_error', 'max_depth': 3, 'max_features': 'sqrt', 'min_samples_leaf': np.int64(1), 'min_samples_split': 6, 'n_estimators': 50, 'warm_start': True}	-31.10942813371852	-52406671505393.266	-29.87600257270217	-27.038128035418513	-27.06231726386757	-10481334301101.67	20962668602145.797	1069	0.68165124323345	0.7131795058269019	0.657678115432407	0.6850568776226669	0.7154745895760237	0.6906080663382899	0.02155567628942569	5675	-0.06222685782356016	-0.057484833798786016	-0.06657396702977297	-0.05774735736328943	-0.05589904443701286	-0.05998641209048429	0.003908792947100648	4763	-0.08905135453877634	-0.08387405116275173	-0.09207608751538023	-0.0815786759239131	-0.08364258833095232	-0.08604455149435475	0.003894735797441703	5675
21	0.3772719383239746	0.006354786721190672	0.008258962631225586	0.0002824646484749017	True	squared_error	3	sqrt	1	6	50	False	{'bootstrap': True, 'criterion': 'squared_error', 'max_depth': 3, 'max_features': 'sqrt', 'min_samples_leaf': np.int64(1), 'min_samples_split': 6, 'n_estimators': 50, 'warm_start': False}	-31.10942813371852	-52406671505393.266	-29.87600257270217	-27.038128035418513	-27.06231726386757	-10481334301101.67	20962668602145.797	1069	0.68165124323345	0.7131795058269019	0.657678115432407	0.6850568776226669	0.7154745895760237	0.6906080663382899	0.02155567628942569	5675	-0.06222685782356016	-0.057484833798786016	-0.06657396702977297	-0.05774735736328943	-0.05589904443701286	-0.05998641209048429	0.003908792947100648	4763	-0.08905135453877634	-0.08387405116275173	-0.09207608751538023	-0.0815786759239131	-0.08364258833095232	-0.08604455149435475	0.003894735797441703	5675
22	0.6196400642395019	0.0539896804886892	0.011426067352294922	0.0017486410263506938	True	squared_error	3	sqrt	1	6	87	True	{'bootstrap': True, 'criterion': 'squared_error', 'max_depth': 3, 'max_features': 'sqrt', 'min_samples_leaf': np.int64(1), 'min_samples_split': 6, 'n_estimators': 87, 'warm_start': True}	-31.09244251407381	-52640986702105.484	-29.81073206587899	-26.978032793568087	-27.049605848371964	-10528197340444.082	21056394680830.703	1141	0.6815331658555889	0.712178909138669	0.6590447764099503	0.6851916198390919	0.7145277157964836	0.6904952374079567	0.02071386115640421	5707	-0.06225309604950067	-0.05763569718815493	-0.06640866185595025	-0.05779252423244071	-0.05601055117219695	-0.06002010609964871	0.003808515362082472	4851	-0.08906786783650783	-0.08402022452362455	-0.09189210476668185	-0.08156122314154546	-0.08378165006072284	-0.08606461406581652	0.0038118542507663547	5717
23	0.6253855705261231	0.037934385243443405	0.011482334136962891	0.0010719476707694408	True	squared_error	3	sqrt	1	6	87	False	{'bootstrap': True, 'criterion': 'squared_error', 'max_depth': 3, 'max_features': 'sqrt', 'min_samples_leaf': np.int64(1), 'min_samples_split': 6, 'n_estimators': 87, 'warm_start': False}	-31.09244251407381	-52640986702105.484	-29.81073206587899	-26.978032793568087	-27.049605848371964	-10528197340444.082	21056394680830.703	1141	0.6815331658555889	0.712178909138669	0.6590447764099503	0.6851916198390919	0.7145277157964836	0.6904952374079567	0.02071386115640421	5707	-0.06225309604950067	-0.05763569718815493	-0.06640866185595025	-0.05779252423244071	-0.05601055117219695	-0.06002010609964871	0.003808515362082472	4851	-0.08906786783650783	-0.08402022452362455	-0.09189210476668185	-0.08156122314154546	-0.08378165006072284	-0.08606461406581652	0.0038118542507663547	5717
24	0.8677323341369629	0.05734091093207802	0.014955663681030273	0.0021671532082953955	True	squared_error	3	sqrt	1	6	125	True	{'bootstrap': True, 'criterion': 'squared_error', 'max_depth': 3, 'max_features': 'sqrt', 'min_samples_leaf': np.int64(1), 'min_samples_split': 6, 'n_estimators': 125, 'warm_start': True}	-31.205151520685913	-52955258314032.375	-29.883942440378462	-27.10396718717176	-27.142615012826106	-10591051662829.541	21182103325601.418	1213	0.6784628444894536	0.7124372995660936	0.6585578597042501	0.6835083620404235	0.7130268346596313	0.6891986400919705	0.020949043628767417	5825	-0.06257360279602281	-0.05755067444197274	-0.06633762085264874	-0.057835949811088395	-0.05608030188925444	-0.060075629958197416	0.0038159300873956297	4997	-0.08949618718817533	-0.08398250161670463	-0.09195769671927077	-0.08177898344357924	-0.08400160390429876	-0.08624339457440575	0.003828893780475291	5829
25	0.8768365383148193	0.08367462407865572	0.016455650329589844	0.0008955692050362532	True	squared_error	3	sqrt	1	6	125	False	{'bootstrap': True, 'criterion': 'squared_error', 'max_depth': 3, 'max_features': 'sqrt', 'min_samples_leaf': np.int64(1), 'min_samples_split': 6, 'n_estimators': 125, 'warm_start': False}	-31.205151520685913	-52955258314032.375	-29.883942440378462	-27.10396718717176	-27.142615012826106	-10591051662829.541	21182103325601.418	1213	0.6784628444894536	0.7124372995660936	0.6585578597042501	0.6835083620404235	0.7130268346596313	0.6891986400919705	0.020949043628767417	5825	-0.06257360279602281	-0.05755067444197274	-0.06633762085264874	-0.057835949811088395	-0.05608030188925444	-0.060075629958197416	0.0038159300873956297	4997	-0.08949618718817533	-0.08398250161670463	-0.09195769671927077	-0.08177898344357924	-0.08400160390429876	-0.08624339457440575	0.003828893780475291	5829
26	1.117970848083496	0.050431729466863966	0.01979384422302246	0.0037356222206001563	True	squared_error	3	sqrt	1	6	162	True	{'bootstrap': True, 'criterion': 'squared_error', 'max_depth': 3, 'max_features': 'sqrt', 'min_samples_leaf': np.int64(1), 'min_samples_split': 6, 'n_estimators': 162, 'warm_start': True}	-31.292108069993933	-52257597254333.7	-29.93645413058533	-27.21445478569604	-27.19962562455106	-10451519450889.87	20903038901721.918	949	0.6761809414173969	0.7108389390529819	0.6574595172103346	0.6813332781046594	0.7119051739629959	0.6875435699496737	0.021018512092664324	5995	-0.06277801845931248	-0.05763431231319933	-0.0664747982446217	-0.057984010434440285	-0.056188534149152494	-0.06021193472014526	0.0038367637751867017	5391	-0.08981319654173207	-0.08421557826752962	-0.09210548157065698	-0.08205951468794595	-0.08416560775602837	-0.0864718757647786	0.0038152488701827074	5995
27	1.1419654369354248	0.0668341939513578	0.01988821029663086	0.0034060400152724456	True	squared_error	3	sqrt	1	6	162	False	{'bootstrap': True, 'criterion': 'squared_error', 'max_depth': 3, 'max_features': 'sqrt', 'min_samples_leaf': np.int64(1), 'min_samples_split': 6, 'n_estimators': 162, 'warm_start': False}	-31.292108069993933	-52257597254333.7	-29.93645413058533	-27.21445478569604	-27.19962562455106	-10451519450889.87	20903038901721.918	949	0.6761809414173969	0.7108389390529819	0.6574595172103346	0.6813332781046594	0.7119051739629959	0.6875435699496737	0.021018512092664324	5995	-0.06277801845931248	-0.05763431231319933	-0.0664747982446217	-0.057984010434440285	-0.056188534149152494	-0.06021193472014526	0.0038367637751867017	5391	-0.08981319654173207	-0.08421557826752962	-0.09210548157065698	-0.08205951468794595	-0.08416560775602837	-0.0864718757647786	0.0038152488701827074	5995
28	1.3639231681823731	0.07483129010050316	0.02298107147216797	0.0032328480854444544	True	squared_error	3	sqrt	1	6	200	True	{'bootstrap': True, 'criterion': 'squared_error', 'max_depth': 3, 'max_features': 'sqrt', 'min_samples_leaf': np.int64(1), 'min_samples_split': 6, 'n_estimators': 200, 'warm_start': True}	-31.253074345419236	-52291950427311.23	-29.87180002876464	-27.155721206825312	-27.15546689445437	-10458390085485.332	20916780170912.945	973	0.6775172586445248	0.7120484398269687	0.6589268069604116	0.6823707028951433	0.7128630217318109	0.6887452460117719	0.020883236125635498	5905	-0.06262958455812817	-0.05751686489270815	-0.06635415085129835	-0.05792602332925309	-0.056105700194223715	-0.06010646476512229	0.003817490914919796	5103	-0.08962768707824402	-0.08403926555156924	-0.09190800058340062	-0.08192583274378887	-0.08402557580684095	-0.08630527235276873	0.0037931595718523033	5905
29	1.3042234897613525	0.07420694664869425	0.022589635848999024	0.003266714009287538	True	squared_error	3	sqrt	1	6	200	False	{'bootstrap': True, 'criterion': 'squared_error', 'max_depth': 3, 'max_features': 'sqrt', 'min_samples_leaf': np.int64(1), 'min_samples_split': 6, 'n_estimators': 200, 'warm_start': False}	-31.253074345419236	-52291950427311.23	-29.87180002876464	-27.155721206825312	-27.15546689445437	-10458390085485.332	20916780170912.945	973	0.6775172586445248	0.7120484398269687	0.6589268069604116	0.6823707028951433	0.7128630217318109	0.6887452460117719	0.020883236125635498	5905	-0.06262958455812817	-0.05751686489270815	-0.06635415085129835	-0.05792602332925309	-0.056105700194223715	-0.06010646476512229	0.003817490914919796	5103	-0.08962768707824402	-0.08403926555156924	-0.09190800058340062	-0.08192583274378887	-0.08402557580684095	-0.08630527235276873	0.0037931595718523033	5905
30	0.36667823791503906	0.028596171155309692	0.008093166351318359	0.00040908127428240554	True	squared_error	3	sqrt	4	2	50	True	{'bootstrap': True, 'criterion': 'squared_error', 'max_depth': 3, 'max_features': 'sqrt', 'min_samples_leaf': np.int64(4), 'min_samples_split': 2, 'n_estimators': 50, 'warm_start': True}	-31.108277722886967	-52406671505393.266	-29.854845676657238	-27.038738720646926	-27.05995817088198	-10481334301101.666	20962668602145.8	1045	0.6817071021292906	0.7132301785341357	0.6586687013748984	0.6852020060153352	0.715282328001281	0.6908180632109882	0.021208179279289884	5627	-0.062223974821160925	-0.05747836622272059	-0.06642712225197298	-0.05772576169524099	-0.05592401520364567	-0.05995584803894823	0.003857166480780978	4703	-0.0890435415216768	-0.08386664180208904	-0.09194276948727867	-0.08155987769415801	-0.08367084334692061	-0.08601673477042462	0.0038540661103932494	5627
31	0.3588570594787598	0.02231288542079909	0.007620334625244141	0.0007389666379766141	True	squared_error	3	sqrt	4	2	50	False	{'bootstrap': True, 'criterion': 'squared_error', 'max_depth': 3, 'max_features': 'sqrt', 'min_samples_leaf': np.int64(4), 'min_samples_split': 2, 'n_estimators': 50, 'warm_start': False}	-31.108277722886967	-52406671505393.266	-29.854845676657238	-27.038738720646926	-27.05995817088198	-10481334301101.666	20962668602145.8	1045	0.6817071021292906	0.7132301785341357	0.6586687013748984	0.6852020060153352	0.715282328001281	0.6908180632109882	0.021208179279289884	5627	-0.062223974821160925	-0.05747836622272059	-0.06642712225197298	-0.05772576169524099	-0.05592401520364567	-0.05995584803894823	0.003857166480780978	4703	-0.0890435415216768	-0.08386664180208904	-0.09194276948727867	-0.08155987769415801	-0.08367084334692061	-0.08601673477042462	0.0038540661103932494	5627
32	0.4696533679962158	0.01798523497628124	0.009986782073974609	0.0009823070055977184	True	squared_error	3	sqrt	4	2	87	True	{'bootstrap': True, 'criterion': 'squared_error', 'max_depth': 3, 'max_features': 'sqrt', 'min_samples_leaf': np.int64(4), 'min_samples_split': 2, 'n_estimators': 87, 'warm_start': True}	-31.088952977229894	-52640986702105.49	-29.791016897913114	-26.97870610869876	-27.049836238748814	-10528197340444.078	21056394680830.703	1117	0.6814686987357145	0.71206373575189	0.659843779638351	0.6852974646156599	0.7142195316015372	0.6905786420686304	0.020376528555730234	5683	-0.062265529037888616	-0.05765766107468226	-0.06628872846746425	-0.057774968833943494	-0.05604903238494278	-0.060007183959784285	0.003761061816530893	4799	-0.08907688236760096	-0.08403703344807446	-0.09178437045354179	-0.08154751074419846	-0.08382686148221642	-0.08605453169912641	0.003776551532583505	5687
33	0.5100683212280274	0.012288288309569552	0.012257242202758789	0.0012158194431156762	True	squared_error	3	sqrt	4	2	87	False	{'bootstrap': True, 'criterion': 'squared_error', 'max_depth': 3, 'max_features': 'sqrt', 'min_samples_leaf': np.int64(4), 'min_samples_split': 2, 'n_estimators': 87, 'warm_start': False}	-31.088952977229894	-52640986702105.49	-29.791016897913114	-26.97870610869876	-27.049836238748814	-10528197340444.078	21056394680830.703	1117	0.6814686987357145	0.71206373575189	0.659843779638351	0.6852974646156599	0.7142195316015372	0.6905786420686304	0.020376528555730234	5683	-0.062265529037888616	-0.05765766107468226	-0.06628872846746425	-0.057774968833943494	-0.05604903238494278	-0.060007183959784285	0.003761061816530893	4799	-0.08907688236760096	-0.08403703344807446	-0.09178437045354179	-0.08154751074419846	-0.08382686148221642	-0.08605453169912641	0.003776551532583505	5687
34	0.7642092227935791	0.052463382362136636	0.01577615737915039	0.0011718096445561459	True	squared_error	3	sqrt	4	2	125	True	{'bootstrap': True, 'criterion': 'squared_error', 'max_depth': 3, 'max_features': 'sqrt', 'min_samples_leaf': np.int64(4), 'min_samples_split': 2, 'n_estimators': 125, 'warm_start': True}	-31.203087078543668	-52900226841276.38	-29.861109992073224	-27.10553936201638	-27.130720972647147	-10580045368278.338	21160090736499.023	1189	0.6783911979750017	0.712155081836426	0.6593461175995288	0.6834857429725998	0.7131497168987708	0.6893055714564655	0.020693990547780514	5811	-0.06258690484381031	-0.057578942631337456	-0.06621491328193943	-0.057835163574967895	-0.056072626101747895	-0.0600577100867606	0.0037755230834563775	4959	-0.08950615762643602	-0.08402370226364446	-0.09185148800038517	-0.08178190568717525	-0.08398361718695325	-0.08622937415291883	0.0037956254460441642	5813
35	0.8243386268615722	0.01669694855273679	0.018016338348388672	0.0024107468473164714	True	squared_error	3	sqrt	4	2	125	False	{'bootstrap': True, 'criterion': 'squared_error', 'max_depth': 3, 'max_features': 'sqrt', 'min_samples_leaf': np.int64(4), 'min_samples_split': 2, 'n_estimators': 125, 'warm_start': False}	-31.203087078543668	-52900226841276.38	-29.861109992073224	-27.10553936201638	-27.130720972647147	-10580045368278.338	21160090736499.023	1189	0.6783911979750017	0.712155081836426	0.6593461175995288	0.6834857429725998	0.7131497168987708	0.6893055714564655	0.020693990547780514	5811	-0.06258690484381031	-0.057578942631337456	-0.06621491328193943	-0.057835163574967895	-0.056072626101747895	-0.0600577100867606	0.0037755230834563775	4959	-0.08950615762643602	-0.08402370226364446	-0.09185148800038517	-0.08178190568717525	-0.08398361718695325	-0.08622937415291883	0.0037956254460441642	5813
36	1.088639783859253	0.038198772288243046	0.02102975845336914	0.0027334833577308103	True	squared_error	3	sqrt	4	2	162	True	{'bootstrap': True, 'criterion': 'squared_error', 'max_depth': 3, 'max_features': 'sqrt', 'min_samples_leaf': np.int64(4), 'min_samples_split': 2, 'n_estimators': 162, 'warm_start': True}	-31.28873666435112	-52215134698194.83	-29.921271196335308	-27.216665681568752	-27.19170843242571	-10443026939662.09	20886053879266.367	901	0.676172865654747	0.7104843251211597	0.65788294787563	0.6812655505297317	0.7119554809303763	0.687552234022329	0.020835921942914445	5979	-0.06278608679879683	-0.05768630984207737	-0.06639722407663623	-0.05798925262640621	-0.05618425099590449	-0.06020862486796423	0.003805925418843543	5357	-0.08981431646583286	-0.08426720151665452	-0.0920485359725696	-0.08206823445107023	-0.08415825895806811	-0.08647130947283907	0.0037914776907750553	5983
37	1.0968949794769287	0.031167493380388028	0.023932266235351562	0.0014156276583361868	True	squared_error	3	sqrt	4	2	162	False	{'bootstrap': True, 'criterion': 'squared_error', 'max_depth': 3, 'max_features': 'sqrt', 'min_samples_leaf': np.int64(4), 'min_samples_split': 2, 'n_estimators': 162, 'warm_start': False}	-31.28873666435112	-52215134698194.83	-29.921271196335308	-27.216665681568752	-27.19170843242571	-10443026939662.09	20886053879266.367	901	0.676172865654747	0.7104843251211597	0.65788294787563	0.6812655505297317	0.7119554809303763	0.687552234022329	0.020835921942914445	5979	-0.06278608679879683	-0.05768630984207737	-0.06639722407663623	-0.05798925262640621	-0.05618425099590449	-0.06020862486796423	0.003805925418843543	5357	-0.08981431646583286	-0.08426720151665452	-0.0920485359725696	-0.08206823445107023	-0.08415825895806811	-0.08647130947283907	0.0037914776907750553	5983
38	1.359506368637085	0.06679807676252948	0.02603139877319336	0.0014518193432304504	True	squared_error	3	sqrt	4	2	200	True	{'bootstrap': True, 'criterion': 'squared_error', 'max_depth': 3, 'max_features': 'sqrt', 'min_samples_leaf': np.int64(4), 'min_samples_split': 2, 'n_estimators': 200, 'warm_start': True}	-31.250523961898235	-52257555756838.734	-29.856929934194405	-27.15786986756237	-27.14695643267869	-10451511151390.83	20903022302723.95	925	0.6774553165843216	0.7117910847780275	0.6593274459677086	0.6822992732068633	0.7129427675281943	0.6887631776130231	0.020741500213712974	5877	-0.06264382052328404	-0.05755489027304456	-0.06628070234733238	-0.057933898268165404	-0.05610087632909853	-0.06010283754818498	0.0037903729228841625	5069	-0.08963629444898145	-0.08407681196907256	-0.09185400520884045	-0.08193504412287739	-0.08401390689570781	-0.08630321252909592	0.0037735768024513266	5893
39	1.402963399887085	0.06712058331965977	0.02598409652709961	0.0026856992663757875	True	squared_error	3	sqrt	4	2	200	False	{'bootstrap': True, 'criterion': 'squared_error', 'max_depth': 3, 'max_features': 'sqrt', 'min_samples_leaf': np.int64(4), 'min_samples_split': 2, 'n_estimators': 200, 'warm_start': False}	-31.250523961898235	-52257555756838.734	-29.856929934194405	-27.15786986756237	-27.14695643267869	-10451511151390.83	20903022302723.95	925	0.6774553165843216	0.7117910847780275	0.6593274459677086	0.6822992732068633	0.7129427675281943	0.6887631776130231	0.020741500213712974	5877	-0.06264382052328404	-0.05755489027304456	-0.06628070234733238	-0.057933898268165404	-0.05610087632909853	-0.06010283754818498	0.0037903729228841625	5069	-0.08963629444898145	-0.08407681196907256	-0.09185400520884045	-0.08193504412287739	-0.08401390689570781	-0.08630321252909592	0.0037735768024513266	5893
40	0.3479757785797119	0.008943869083130522	0.006673145294189453	0.0005799648135747185	True	squared_error	3	sqrt	4	4	50	True	{'bootstrap': True, 'criterion': 'squared_error', 'max_depth': 3, 'max_features': 'sqrt', 'min_samples_leaf': np.int64(4), 'min_samples_split': 4, 'n_estimators': 50, 'warm_start': True}	-31.108277722886967	-52406671505393.266	-29.854845676657238	-27.038738720646926	-27.05995817088198	-10481334301101.666	20962668602145.8	1045	0.6817071021292906	0.7132301785341357	0.6586687013748984	0.6852020060153352	0.715282328001281	0.6908180632109882	0.021208179279289884	5627	-0.062223974821160925	-0.05747836622272059	-0.06642712225197298	-0.05772576169524099	-0.05592401520364567	-0.05995584803894823	0.003857166480780978	4703	-0.0890435415216768	-0.08386664180208904	-0.09194276948727867	-0.08155987769415801	-0.08367084334692061	-0.08601673477042462	0.0038540661103932494	5627
41	0.3416862487792969	0.022526893312503838	0.008208370208740235	0.0011940002022459858	True	squared_error	3	sqrt	4	4	50	False	{'bootstrap': True, 'criterion': 'squared_error', 'max_depth': 3, 'max_features': 'sqrt', 'min_samples_leaf': np.int64(4), 'min_samples_split': 4, 'n_estimators': 50, 'warm_start': False}	-31.108277722886967	-52406671505393.266	-29.854845676657238	-27.038738720646926	-27.05995817088198	-10481334301101.666	20962668602145.8	1045	0.6817071021292906	0.7132301785341357	0.6586687013748984	0.6852020060153352	0.715282328001281	0.6908180632109882	0.021208179279289884	5627	-0.062223974821160925	-0.05747836622272059	-0.06642712225197298	-0.05772576169524099	-0.05592401520364567	-0.05995584803894823	0.003857166480780978	4703	-0.0890435415216768	-0.08386664180208904	-0.09194276948727867	-0.08155987769415801	-0.08367084334692061	-0.08601673477042462	0.0038540661103932494	5627
42	0.6108494758605957	0.023089436576880687	0.014255332946777343	0.0009188118569250385	True	squared_error	3	sqrt	4	4	87	True	{'bootstrap': True, 'criterion': 'squared_error', 'max_depth': 3, 'max_features': 'sqrt', 'min_samples_leaf': np.int64(4), 'min_samples_split': 4, 'n_estimators': 87, 'warm_start': True}	-31.088952977229894	-52640986702105.49	-29.791016897913114	-26.97870610869876	-27.049836238748814	-10528197340444.078	21056394680830.703	1117	0.6814686987357145	0.71206373575189	0.659843779638351	0.6852974646156599	0.7142195316015372	0.6905786420686304	0.020376528555730234	5683	-0.062265529037888616	-0.05765766107468226	-0.06628872846746425	-0.057774968833943494	-0.05604903238494278	-0.060007183959784285	0.003761061816530893	4799	-0.08907688236760096	-0.08403703344807446	-0.09178437045354179	-0.08154751074419846	-0.08382686148221642	-0.08605453169912641	0.003776551532583505	5687
43	0.5965091705322265	0.030201656496597656	0.013878631591796874	0.0020914526617988546	True	squared_error	3	sqrt	4	4	87	False	{'bootstrap': True, 'criterion': 'squared_error', 'max_depth': 3, 'max_features': 'sqrt', 'min_samples_leaf': np.int64(4), 'min_samples_split': 4, 'n_estimators': 87, 'warm_start': False}	-31.088952977229894	-52640986702105.49	-29.791016897913114	-26.97870610869876	-27.049836238748814	-10528197340444.078	21056394680830.703	1117	0.6814686987357145	0.71206373575189	0.659843779638351	0.6852974646156599	0.7142195316015372	0.6905786420686304	0.020376528555730234	5683	-0.062265529037888616	-0.05765766107468226	-0.06628872846746425	-0.057774968833943494	-0.05604903238494278	-0.060007183959784285	0.003761061816530893	4799	-0.08907688236760096	-0.08403703344807446	-0.09178437045354179	-0.08154751074419846	-0.08382686148221642	-0.08605453169912641	0.003776551532583505	5687
44	0.8731376171112061	0.04999287652446117	0.018239164352416994	0.000587430607048823	True	squared_error	3	sqrt	4	4	125	True	{'bootstrap': True, 'criterion': 'squared_error', 'max_depth': 3, 'max_features': 'sqrt', 'min_samples_leaf': np.int64(4), 'min_samples_split': 4, 'n_estimators': 125, 'warm_start': True}	-31.203087078543668	-52900226841276.38	-29.861109992073224	-27.10553936201638	-27.130720972647147	-10580045368278.338	21160090736499.023	1189	0.6783911979750017	0.712155081836426	0.6593461175995288	0.6834857429725998	0.7131497168987708	0.6893055714564655	0.020693990547780514	5811	-0.06258690484381031	-0.057578942631337456	-0.06621491328193943	-0.057835163574967895	-0.056072626101747895	-0.0600577100867606	0.0037755230834563775	4959	-0.08950615762643602	-0.08402370226364446	-0.09185148800038517	-0.08178190568717525	-0.08398361718695325	-0.08622937415291883	0.0037956254460441642	5813
45	0.9261297225952149	0.023523900844529686	0.01765923500061035	0.0009634493943695584	True	squared_error	3	sqrt	4	4	125	False	{'bootstrap': True, 'criterion': 'squared_error', 'max_depth': 3, 'max_features': 'sqrt', 'min_samples_leaf': np.int64(4), 'min_samples_split': 4, 'n_estimators': 125, 'warm_start': False}	-31.203087078543668	-52900226841276.38	-29.861109992073224	-27.10553936201638	-27.130720972647147	-10580045368278.338	21160090736499.023	1189	0.6783911979750017	0.712155081836426	0.6593461175995288	0.6834857429725998	0.7131497168987708	0.6893055714564655	0.020693990547780514	5811	-0.06258690484381031	-0.057578942631337456	-0.06621491328193943	-0.057835163574967895	-0.056072626101747895	-0.0600577100867606	0.0037755230834563775	4959	-0.08950615762643602	-0.08402370226364446	-0.09185148800038517	-0.08178190568717525	-0.08398361718695325	-0.08622937415291883	0.0037956254460441642	5813
46	1.1354028701782226	0.012722437795985376	0.020711469650268554	0.002709840597044016	True	squared_error	3	sqrt	4	4	162	True	{'bootstrap': True, 'criterion': 'squared_error', 'max_depth': 3, 'max_features': 'sqrt', 'min_samples_leaf': np.int64(4), 'min_samples_split': 4, 'n_estimators': 162, 'warm_start': True}	-31.28873666435112	-52215134698194.83	-29.921271196335308	-27.216665681568752	-27.19170843242571	-10443026939662.09	20886053879266.367	901	0.676172865654747	0.7104843251211597	0.65788294787563	0.6812655505297317	0.7119554809303763	0.687552234022329	0.020835921942914445	5979	-0.06278608679879683	-0.05768630984207737	-0.06639722407663623	-0.05798925262640621	-0.05618425099590449	-0.06020862486796423	0.003805925418843543	5357	-0.08981431646583286	-0.08426720151665452	-0.0920485359725696	-0.08206823445107023	-0.08415825895806811	-0.08647130947283907	0.0037914776907750553	5983
47	1.2030220985412599	0.014831510603607198	0.020992279052734375	0.000794857335789583	True	squared_error	3	sqrt	4	4	162	False	{'bootstrap': True, 'criterion': 'squared_error', 'max_depth': 3, 'max_features': 'sqrt', 'min_samples_leaf': np.int64(4), 'min_samples_split': 4, 'n_estimators': 162, 'warm_start': False}	-31.28873666435112	-52215134698194.83	-29.921271196335308	-27.216665681568752	-27.19170843242571	-10443026939662.09	20886053879266.367	901	0.676172865654747	0.7104843251211597	0.65788294787563	0.6812655505297317	0.7119554809303763	0.687552234022329	0.020835921942914445	5979	-0.06278608679879683	-0.05768630984207737	-0.06639722407663623	-0.05798925262640621	-0.05618425099590449	-0.06020862486796423	0.003805925418843543	5357	-0.08981431646583286	-0.08426720151665452	-0.0920485359725696	-0.08206823445107023	-0.08415825895806811	-0.08647130947283907	0.0037914776907750553	5983
48	1.4214317798614502	0.022187957405976778	0.020752573013305665	0.002836592262937817	True	squared_error	3	sqrt	4	4	200	True	{'bootstrap': True, 'criterion': 'squared_error', 'max_depth': 3, 'max_features': 'sqrt', 'min_samples_leaf': np.int64(4), 'min_samples_split': 4, 'n_estimators': 200, 'warm_start': True}	-31.250523961898235	-52257555756838.734	-29.856929934194405	-27.15786986756237	-27.14695643267869	-10451511151390.83	20903022302723.95	925	0.6774553165843216	0.7117910847780275	0.6593274459677086	0.6822992732068633	0.7129427675281943	0.6887631776130231	0.020741500213712974	5877	-0.06264382052328404	-0.05755489027304456	-0.06628070234733238	-0.057933898268165404	-0.05610087632909853	-0.06010283754818498	0.0037903729228841625	5069	-0.08963629444898145	-0.08407681196907256	-0.09185400520884045	-0.08193504412287739	-0.08401390689570781	-0.08630321252909592	0.0037735768024513266	5893
49	1.245823335647583	0.11345886798629022	0.020972347259521483	0.0028813226983471227	True	squared_error	3	sqrt	4	4	200	False	{'bootstrap': True, 'criterion': 'squared_error', 'max_depth': 3, 'max_features': 'sqrt', 'min_samples_leaf': np.int64(4), 'min_samples_split': 4, 'n_estimators': 200, 'warm_start': False}	-31.250523961898235	-52257555756838.734	-29.856929934194405	-27.15786986756237	-27.14695643267869	-10451511151390.83	20903022302723.95	925	0.6774553165843216	0.7117910847780275	0.6593274459677086	0.6822992732068633	0.7129427675281943	0.6887631776130231	0.020741500213712974	5877	-0.06264382052328404	-0.05755489027304456	-0.06628070234733238	-0.057933898268165404	-0.05610087632909853	-0.06010283754818498	0.0037903729228841625	5069	-0.08963629444898145	-0.08407681196907256	-0.09185400520884045	-0.08193504412287739	-0.08401390689570781	-0.08630321252909592	0.0037735768024513266	5893
50	0.35387134552001953	0.04436527854999394	0.007462835311889649	0.0012032197335383053	True	squared_error	3	sqrt	4	6	50	True	{'bootstrap': True, 'criterion': 'squared_error', 'max_depth': 3, 'max_features': 'sqrt', 'min_samples_leaf': np.int64(4), 'min_samples_split': 6, 'n_estimators': 50, 'warm_start': True}	-31.108277722886967	-52406671505393.266	-29.854845676657238	-27.038738720646926	-27.05995817088198	-10481334301101.666	20962668602145.8	1045	0.6817071021292906	0.7132301785341357	0.6586687013748984	0.6852020060153352	0.715282328001281	0.6908180632109882	0.021208179279289884	5627	-0.062223974821160925	-0.05747836622272059	-0.06642712225197298	-0.05772576169524099	-0.05592401520364567	-0.05995584803894823	0.003857166480780978	4703	-0.0890435415216768	-0.08386664180208904	-0.09194276948727867	-0.08155987769415801	-0.08367084334692061	-0.08601673477042462	0.0038540661103932494	5627
51	0.3865208625793457	0.03784920594256129	0.00785984992980957	0.0014439414115138358	True	squared_error	3	sqrt	4	6	50	False	{'bootstrap': True, 'criterion': 'squared_error', 'max_depth': 3, 'max_features': 'sqrt', 'min_samples_leaf': np.int64(4), 'min_samples_split': 6, 'n_estimators': 50, 'warm_start': False}	-31.108277722886967	-52406671505393.266	-29.854845676657238	-27.038738720646926	-27.05995817088198	-10481334301101.666	20962668602145.8	1045	0.6817071021292906	0.7132301785341357	0.6586687013748984	0.6852020060153352	0.715282328001281	0.6908180632109882	0.021208179279289884	5627	-0.062223974821160925	-0.05747836622272059	-0.06642712225197298	-0.05772576169524099	-0.05592401520364567	-0.05995584803894823	0.003857166480780978	4703	-0.0890435415216768	-0.08386664180208904	-0.09194276948727867	-0.08155987769415801	-0.08367084334692061	-0.08601673477042462	0.0038540661103932494	5627
52	0.5995580673217773	0.036142040098037696	0.01055455207824707	0.0009695617305512251	True	squared_error	3	sqrt	4	6	87	True	{'bootstrap': True, 'criterion': 'squared_error', 'max_depth': 3, 'max_features': 'sqrt', 'min_samples_leaf': np.int64(4), 'min_samples_split': 6, 'n_estimators': 87, 'warm_start': True}	-31.088952977229894	-52640986702105.49	-29.791016897913114	-26.97870610869876	-27.049836238748814	-10528197340444.078	21056394680830.703	1117	0.6814686987357145	0.71206373575189	0.659843779638351	0.6852974646156599	0.7142195316015372	0.6905786420686304	0.020376528555730234	5683	-0.062265529037888616	-0.05765766107468226	-0.06628872846746425	-0.057774968833943494	-0.05604903238494278	-0.060007183959784285	0.003761061816530893	4799	-0.08907688236760096	-0.08403703344807446	-0.09178437045354179	-0.08154751074419846	-0.08382686148221642	-0.08605453169912641	0.003776551532583505	5687
53	0.5572528839111328	0.03925341804200297	0.009687852859497071	0.0009741817148478825	True	squared_error	3	sqrt	4	6	87	False	{'bootstrap': True, 'criterion': 'squared_error', 'max_depth': 3, 'max_features': 'sqrt', 'min_samples_leaf': np.int64(4), 'min_samples_split': 6, 'n_estimators': 87, 'warm_start': False}	-31.088952977229894	-52640986702105.49	-29.791016897913114	-26.97870610869876	-27.049836238748814	-10528197340444.078	21056394680830.703	1117	0.6814686987357145	0.71206373575189	0.659843779638351	0.6852974646156599	0.7142195316015372	0.6905786420686304	0.020376528555730234	5683	-0.062265529037888616	-0.05765766107468226	-0.06628872846746425	-0.057774968833943494	-0.05604903238494278	-0.060007183959784285	0.003761061816530893	4799	-0.08907688236760096	-0.08403703344807446	-0.09178437045354179	-0.08154751074419846	-0.08382686148221642	-0.08605453169912641	0.003776551532583505	5687
54	0.8214680194854737	0.05573124447416587	0.014932680130004882	0.00321671576930497	True	squared_error	3	sqrt	4	6	125	True	{'bootstrap': True, 'criterion': 'squared_error', 'max_depth': 3, 'max_features': 'sqrt', 'min_samples_leaf': np.int64(4), 'min_samples_split': 6, 'n_estimators': 125, 'warm_start': True}	-31.203087078543668	-52900226841276.38	-29.861109992073224	-27.10553936201638	-27.130720972647147	-10580045368278.338	21160090736499.023	1189	0.6783911979750017	0.712155081836426	0.6593461175995288	0.6834857429725998	0.7131497168987708	0.6893055714564655	0.020693990547780514	5811	-0.06258690484381031	-0.057578942631337456	-0.06621491328193943	-0.057835163574967895	-0.056072626101747895	-0.0600577100867606	0.0037755230834563775	4959	-0.08950615762643602	-0.08402370226364446	-0.09185148800038517	-0.08178190568717525	-0.08398361718695325	-0.08622937415291883	0.0037956254460441642	5813
55	0.8326856613159179	0.06737377870918712	0.01704697608947754	0.0016324576792417311	True	squared_error	3	sqrt	4	6	125	False	{'bootstrap': True, 'criterion': 'squared_error', 'max_depth': 3, 'max_features': 'sqrt', 'min_samples_leaf': np.int64(4), 'min_samples_split': 6, 'n_estimators': 125, 'warm_start': False}	-31.203087078543668	-52900226841276.38	-29.861109992073224	-27.10553936201638	-27.130720972647147	-10580045368278.338	21160090736499.023	1189	0.6783911979750017	0.712155081836426	0.6593461175995288	0.6834857429725998	0.7131497168987708	0.6893055714564655	0.020693990547780514	5811	-0.06258690484381031	-0.057578942631337456	-0.06621491328193943	-0.057835163574967895	-0.056072626101747895	-0.0600577100867606	0.0037755230834563775	4959	-0.08950615762643602	-0.08402370226364446	-0.09185148800038517	-0.08178190568717525	-0.08398361718695325	-0.08622937415291883	0.0037956254460441642	5813
56	1.0145579814910888	0.06494957284669216	0.016590261459350587	0.002671216035437793	True	squared_error	3	sqrt	4	6	162	True	{'bootstrap': True, 'criterion': 'squared_error', 'max_depth': 3, 'max_features': 'sqrt', 'min_samples_leaf': np.int64(4), 'min_samples_split': 6, 'n_estimators': 162, 'warm_start': True}	-31.28873666435112	-52215134698194.83	-29.921271196335308	-27.216665681568752	-27.19170843242571	-10443026939662.09	20886053879266.367	901	0.676172865654747	0.7104843251211597	0.65788294787563	0.6812655505297317	0.7119554809303763	0.687552234022329	0.020835921942914445	5979	-0.06278608679879683	-0.05768630984207737	-0.06639722407663623	-0.05798925262640621	-0.05618425099590449	-0.06020862486796423	0.003805925418843543	5357	-0.08981431646583286	-0.08426720151665452	-0.0920485359725696	-0.08206823445107023	-0.08415825895806811	-0.08647130947283907	0.0037914776907750553	5983
57	1.0019242286682128	0.0545953833252685	0.016625118255615235	0.0019227132254866432	True	squared_error	3	sqrt	4	6	162	False	{'bootstrap': True, 'criterion': 'squared_error', 'max_depth': 3, 'max_features': 'sqrt', 'min_samples_leaf': np.int64(4), 'min_samples_split': 6, 'n_estimators': 162, 'warm_start': False}	-31.28873666435112	-52215134698194.83	-29.921271196335308	-27.216665681568752	-27.19170843242571	-10443026939662.09	20886053879266.367	901	0.676172865654747	0.7104843251211597	0.65788294787563	0.6812655505297317	0.7119554809303763	0.687552234022329	0.020835921942914445	5979	-0.06278608679879683	-0.05768630984207737	-0.06639722407663623	-0.05798925262640621	-0.05618425099590449	-0.06020862486796423	0.003805925418843543	5357	-0.08981431646583286	-0.08426720151665452	-0.0920485359725696	-0.08206823445107023	-0.08415825895806811	-0.08647130947283907	0.0037914776907750553	5983
58	1.206804370880127	0.03654945749096867	0.021508502960205077	0.00339969290700322	True	squared_error	3	sqrt	4	6	200	True	{'bootstrap': True, 'criterion': 'squared_error', 'max_depth': 3, 'max_features': 'sqrt', 'min_samples_leaf': np.int64(4), 'min_samples_split': 6, 'n_estimators': 200, 'warm_start': True}	-31.250523961898235	-52257555756838.734	-29.856929934194405	-27.15786986756237	-27.14695643267869	-10451511151390.83	20903022302723.95	925	0.6774553165843216	0.7117910847780275	0.6593274459677086	0.6822992732068633	0.7129427675281943	0.6887631776130231	0.020741500213712974	5877	-0.06264382052328404	-0.05755489027304456	-0.06628070234733238	-0.057933898268165404	-0.05610087632909853	-0.06010283754818498	0.0037903729228841625	5069	-0.08963629444898145	-0.08407681196907256	-0.09185400520884045	-0.08193504412287739	-0.08401390689570781	-0.08630321252909592	0.0037735768024513266	5893
59	1.2204306602478028	0.11224518315226842	0.020166873931884766	0.0020128711997698875	True	squared_error	3	sqrt	4	6	200	False	{'bootstrap': True, 'criterion': 'squared_error', 'max_depth': 3, 'max_features': 'sqrt', 'min_samples_leaf': np.int64(4), 'min_samples_split': 6, 'n_estimators': 200, 'warm_start': False}	-31.250523961898235	-52257555756838.734	-29.856929934194405	-27.15786986756237	-27.14695643267869	-10451511151390.83	20903022302723.95	925	0.6774553165843216	0.7117910847780275	0.6593274459677086	0.6822992732068633	0.7129427675281943	0.6887631776130231	0.020741500213712974	5877	-0.06264382052328404	-0.05755489027304456	-0.06628070234733238	-0.057933898268165404	-0.05610087632909853	-0.06010283754818498	0.0037903729228841625	5069	-0.08963629444898145	-0.08407681196907256	-0.09185400520884045	-0.08193504412287739	-0.08401390689570781	-0.08630321252909592	0.0037735768024513266	5893
60	0.3562657833099365	0.01454676858062576	0.0071029186248779295	0.0010888961029697118	True	squared_error	3	sqrt	7	2	50	True	{'bootstrap': True, 'criterion': 'squared_error', 'max_depth': 3, 'max_features': 'sqrt', 'min_samples_leaf': np.int64(7), 'min_samples_split': 2, 'n_estimators': 50, 'warm_start': True}	-31.118910199378526	-52406671505393.28	-29.857812931682492	-27.038345266959755	-27.05597185128151	-10481334301101.67	20962668602145.805	1069	0.6811627334450554	0.7131069316986645	0.6584824832561678	0.6852178985339616	0.7154666852334781	0.6906873464334655	0.02132810240036456	5651	-0.06228592759258262	-0.05750660466107798	-0.06644993496976566	-0.057726024196758687	-0.055902137650884316	-0.05997412581421385	0.0038730928418376693	4735	-0.08911965350567302	-0.08388466180819674	-0.09196784640677558	-0.08155781890048698	-0.08364375015174876	-0.08603474615457621	0.003875588579506064	5651
61	0.31778411865234374	0.03844657120616108	0.006758546829223633	0.0011933004042918682	True	squared_error	3	sqrt	7	2	50	False	{'bootstrap': True, 'criterion': 'squared_error', 'max_depth': 3, 'max_features': 'sqrt', 'min_samples_leaf': np.int64(7), 'min_samples_split': 2, 'n_estimators': 50, 'warm_start': False}	-31.118910199378526	-52406671505393.28	-29.857812931682492	-27.038345266959755	-27.05597185128151	-10481334301101.67	20962668602145.805	1069	0.6811627334450554	0.7131069316986645	0.6584824832561678	0.6852178985339616	0.7154666852334781	0.6906873464334655	0.02132810240036456	5651	-0.06228592759258262	-0.05750660466107798	-0.06644993496976566	-0.057726024196758687	-0.055902137650884316	-0.05997412581421385	0.0038730928418376693	4735	-0.08911965350567302	-0.08388466180819674	-0.09196784640677558	-0.08155781890048698	-0.08364375015174876	-0.08603474615457621	0.003875588579506064	5651
62	0.5498502254486084	0.025562120230133656	0.011997127532958984	0.0028336817478589096	True	squared_error	3	sqrt	7	2	87	True	{'bootstrap': True, 'criterion': 'squared_error', 'max_depth': 3, 'max_features': 'sqrt', 'min_samples_leaf': np.int64(7), 'min_samples_split': 2, 'n_estimators': 87, 'warm_start': True}	-31.09723658143136	-52652554525220.24	-29.798050488119394	-26.977840349909066	-27.04383541301641	-10530510905067.031	21061021810076.605	1165	0.6809560274654438	0.7117988897412074	0.6595906551638742	0.6852952097828384	0.714394805016851	0.6904071174340428	0.0204847559238069	5747	-0.06232848216230091	-0.057716000818743673	-0.06631831961173393	-0.057780768025961556	-0.056034546688286564	-0.06003562346140533	0.003773674854120737	4891	-0.08914853748889934	-0.08407567352256753	-0.09181851439772896	-0.08154780288622736	-0.0838011514085344	-0.08607833594079152	0.0037973080511675282	5755
63	0.5947328567504883	0.02990516445716684	0.011330032348632812	0.001462303146415405	True	squared_error	3	sqrt	7	2	87	False	{'bootstrap': True, 'criterion': 'squared_error', 'max_depth': 3, 'max_features': 'sqrt', 'min_samples_leaf': np.int64(7), 'min_samples_split': 2, 'n_estimators': 87, 'warm_start': False}	-31.09723658143136	-52652554525220.24	-29.798050488119394	-26.977840349909066	-27.04383541301641	-10530510905067.031	21061021810076.605	1165	0.6809560274654438	0.7117988897412074	0.6595906551638742	0.6852952097828384	0.714394805016851	0.6904071174340428	0.0204847559238069	5747	-0.06232848216230091	-0.057716000818743673	-0.06631831961173393	-0.057780768025961556	-0.056034546688286564	-0.06003562346140533	0.003773674854120737	4891	-0.08914853748889934	-0.08407567352256753	-0.09181851439772896	-0.08154780288622736	-0.0838011514085344	-0.08607833594079152	0.0037973080511675282	5755
64	0.7743466854095459	0.0485394331091904	0.016930484771728517	0.0023783850370047207	True	squared_error	3	sqrt	7	2	125	True	{'bootstrap': True, 'criterion': 'squared_error', 'max_depth': 3, 'max_features': 'sqrt', 'min_samples_leaf': np.int64(7), 'min_samples_split': 2, 'n_estimators': 125, 'warm_start': True}	-31.20961324248035	-53123578733351.99	-29.86843430044258	-27.10648074511989	-27.125476950279943	-10624715746693.46	21249431493329.266	1237	0.6779949853434712	0.7120965757004407	0.6591940747739833	0.6834225712795013	0.7132297553127378	0.6891875924820269	0.020789267106881497	5845	-0.06263527150842328	-0.05760750423197302	-0.06622723628281542	-0.05784595933176517	-0.05606834020498142	-0.06007686231199166	0.0037819430062944856	5009	-0.08956127513917461	-0.08403224098027531	-0.09187198358631267	-0.08179006652602887	-0.08397189960311946	-0.08624549316698218	0.003809733429374064	5849
65	0.8252938270568848	0.04236258265710065	0.015383338928222657	0.00229401664015878	True	squared_error	3	sqrt	7	2	125	False	{'bootstrap': True, 'criterion': 'squared_error', 'max_depth': 3, 'max_features': 'sqrt', 'min_samples_leaf': np.int64(7), 'min_samples_split': 2, 'n_estimators': 125, 'warm_start': False}	-31.20961324248035	-53123578733351.99	-29.86843430044258	-27.10648074511989	-27.125476950279943	-10624715746693.46	21249431493329.266	1237	0.6779949853434712	0.7120965757004407	0.6591940747739833	0.6834225712795013	0.7132297553127378	0.6891875924820269	0.020789267106881497	5845	-0.06263527150842328	-0.05760750423197302	-0.06622723628281542	-0.05784595933176517	-0.05606834020498142	-0.06007686231199166	0.0037819430062944856	5009	-0.08956127513917461	-0.08403224098027531	-0.09187198358631267	-0.08179006652602887	-0.08397189960311946	-0.08624549316698218	0.003809733429374064	5849
66	1.0258806705474854	0.05786659096569079	0.01856999397277832	0.0029810067558942426	True	squared_error	3	sqrt	7	2	162	True	{'bootstrap': True, 'criterion': 'squared_error', 'max_depth': 3, 'max_features': 'sqrt', 'min_samples_leaf': np.int64(7), 'min_samples_split': 2, 'n_estimators': 162, 'warm_start': True}	-31.295148667285634	-52387474121092.67	-29.927284887740925	-27.217152049443943	-27.187144696965092	-10477494824241.66	20954989648425.508	997	0.675622134102289	0.710402181852671	0.6576401352216208	0.6812357282052067	0.711993638903941	0.6873787636571457	0.02095858350700953	6031	-0.06285557162801945	-0.057716389962894445	-0.0664108757198124	-0.05799725557575866	-0.0561864072335607	-0.06023330002400913	0.003814467777560945	5435	-0.08989065745139556	-0.08427915508781089	-0.09208119524055977	-0.0820720737101754	-0.0841526844465473	-0.08649515318729777	0.003812997625689831	6033
67	0.9806234836578369	0.08102997583668307	0.018550825119018555	0.0024107593414166993	True	squared_error	3	sqrt	7	2	162	False	{'bootstrap': True, 'criterion': 'squared_error', 'max_depth': 3, 'max_features': 'sqrt', 'min_samples_leaf': np.int64(7), 'min_samples_split': 2, 'n_estimators': 162, 'warm_start': False}	-31.295148667285634	-52387474121092.67	-29.927284887740925	-27.217152049443943	-27.187144696965092	-10477494824241.66	20954989648425.508	997	0.675622134102289	0.710402181852671	0.6576401352216208	0.6812357282052067	0.711993638903941	0.6873787636571457	0.02095858350700953	6031	-0.06285557162801945	-0.057716389962894445	-0.0664108757198124	-0.05799725557575866	-0.0561864072335607	-0.06023330002400913	0.003814467777560945	5435	-0.08989065745139556	-0.08427915508781089	-0.09208119524055977	-0.0820720737101754	-0.0841526844465473	-0.08649515318729777	0.003812997625689831	6033
68	1.1700050830841064	0.08521579162171854	0.01945805549621582	0.0017244737342256105	True	squared_error	3	sqrt	7	2	200	True	{'bootstrap': True, 'criterion': 'squared_error', 'max_depth': 3, 'max_features': 'sqrt', 'min_samples_leaf': np.int64(7), 'min_samples_split': 2, 'n_estimators': 200, 'warm_start': True}	-31.25030386627023	-52396596526860.266	-29.86327531859293	-27.15792711252532	-27.140905641538687	-10479319305395.135	20958638610732.566	1021	0.6770183654155966	0.7117806930935202	0.6590571880822389	0.6823087105969233	0.713069296620208	0.6886468507616974	0.020892928719652794	5929	-0.06270105005974162	-0.05757043894320225	-0.06630284447806972	-0.05793589760922039	-0.056087873738927346	-0.06011962096583227	0.003805732296248269	5147	-0.0896969890284258	-0.0840783276956563	-0.09189043219358255	-0.08193382716199521	-0.08399538902922168	-0.0863189930217763	0.0037973987860576036	5941
69	1.2360586643218994	0.09697569644859136	0.02216062545776367	0.0027931003027933756	True	squared_error	3	sqrt	7	2	200	False	{'bootstrap': True, 'criterion': 'squared_error', 'max_depth': 3, 'max_features': 'sqrt', 'min_samples_leaf': np.int64(7), 'min_samples_split': 2, 'n_estimators': 200, 'warm_start': False}	-31.25030386627023	-52396596526860.266	-29.86327531859293	-27.15792711252532	-27.140905641538687	-10479319305395.135	20958638610732.566	1021	0.6770183654155966	0.7117806930935202	0.6590571880822389	0.6823087105969233	0.713069296620208	0.6886468507616974	0.020892928719652794	5929	-0.06270105005974162	-0.05757043894320225	-0.06630284447806972	-0.05793589760922039	-0.056087873738927346	-0.06011962096583227	0.003805732296248269	5147	-0.0896969890284258	-0.0840783276956563	-0.09189043219358255	-0.08193382716199521	-0.08399538902922168	-0.0863189930217763	0.0037973987860576036	5941
70	0.2812476634979248	0.016187586920829108	0.007753801345825195	0.00220424113489913	True	squared_error	3	sqrt	7	4	50	True	{'bootstrap': True, 'criterion': 'squared_error', 'max_depth': 3, 'max_features': 'sqrt', 'min_samples_leaf': np.int64(7), 'min_samples_split': 4, 'n_estimators': 50, 'warm_start': True}	-31.118910199378526	-52406671505393.28	-29.857812931682492	-27.038345266959755	-27.05597185128151	-10481334301101.67	20962668602145.805	1069	0.6811627334450554	0.7131069316986645	0.6584824832561678	0.6852178985339616	0.7154666852334781	0.6906873464334655	0.02132810240036456	5651	-0.06228592759258262	-0.05750660466107798	-0.06644993496976566	-0.057726024196758687	-0.055902137650884316	-0.05997412581421385	0.0038730928418376693	4735	-0.08911965350567302	-0.08388466180819674	-0.09196784640677558	-0.08155781890048698	-0.08364375015174876	-0.08603474615457621	0.003875588579506064	5651
71	0.33460559844970705	0.024149087484361023	0.007201480865478516	0.0009206158743241171	True	squared_error	3	sqrt	7	4	50	False	{'bootstrap': True, 'criterion': 'squared_error', 'max_depth': 3, 'max_features': 'sqrt', 'min_samples_leaf': np.int64(7), 'min_samples_split': 4, 'n_estimators': 50, 'warm_start': False}	-31.118910199378526	-52406671505393.28	-29.857812931682492	-27.038345266959755	-27.05597185128151	-10481334301101.67	20962668602145.805	1069	0.6811627334450554	0.7131069316986645	0.6584824832561678	0.6852178985339616	0.7154666852334781	0.6906873464334655	0.02132810240036456	5651	-0.06228592759258262	-0.05750660466107798	-0.06644993496976566	-0.057726024196758687	-0.055902137650884316	-0.05997412581421385	0.0038730928418376693	4735	-0.08911965350567302	-0.08388466180819674	-0.09196784640677558	-0.08155781890048698	-0.08364375015174876	-0.08603474615457621	0.003875588579506064	5651
72	0.5628772735595703	0.012544110412958807	0.01178746223449707	0.001011852263048844	True	squared_error	3	sqrt	7	4	87	True	{'bootstrap': True, 'criterion': 'squared_error', 'max_depth': 3, 'max_features': 'sqrt', 'min_samples_leaf': np.int64(7), 'min_samples_split': 4, 'n_estimators': 87, 'warm_start': True}	-31.09723658143136	-52652554525220.24	-29.798050488119394	-26.977840349909066	-27.04383541301641	-10530510905067.031	21061021810076.605	1165	0.6809560274654438	0.7117988897412074	0.6595906551638742	0.6852952097828384	0.714394805016851	0.6904071174340428	0.0204847559238069	5747	-0.06232848216230091	-0.057716000818743673	-0.06631831961173393	-0.057780768025961556	-0.056034546688286564	-0.06003562346140533	0.003773674854120737	4891	-0.08914853748889934	-0.08407567352256753	-0.09181851439772896	-0.08154780288622736	-0.0838011514085344	-0.08607833594079152	0.0037973080511675282	5755
73	0.5595641136169434	0.03541820563655856	0.012513113021850587	0.00192120139948352	True	squared_error	3	sqrt	7	4	87	False	{'bootstrap': True, 'criterion': 'squared_error', 'max_depth': 3, 'max_features': 'sqrt', 'min_samples_leaf': np.int64(7), 'min_samples_split': 4, 'n_estimators': 87, 'warm_start': False}	-31.09723658143136	-52652554525220.24	-29.798050488119394	-26.977840349909066	-27.04383541301641	-10530510905067.031	21061021810076.605	1165	0.6809560274654438	0.7117988897412074	0.6595906551638742	0.6852952097828384	0.714394805016851	0.6904071174340428	0.0204847559238069	5747	-0.06232848216230091	-0.057716000818743673	-0.06631831961173393	-0.057780768025961556	-0.056034546688286564	-0.06003562346140533	0.003773674854120737	4891	-0.08914853748889934	-0.08407567352256753	-0.09181851439772896	-0.08154780288622736	-0.0838011514085344	-0.08607833594079152	0.0037973080511675282	5755
74	0.7648457050323486	0.02805070883478784	0.015723037719726562	0.0021431394561686997	True	squared_error	3	sqrt	7	4	125	True	{'bootstrap': True, 'criterion': 'squared_error', 'max_depth': 3, 'max_features': 'sqrt', 'min_samples_leaf': np.int64(7), 'min_samples_split': 4, 'n_estimators': 125, 'warm_start': True}	-31.20961324248035	-53123578733351.99	-29.86843430044258	-27.10648074511989	-27.125476950279943	-10624715746693.46	21249431493329.266	1237	0.6779949853434712	0.7120965757004407	0.6591940747739833	0.6834225712795013	0.7132297553127378	0.6891875924820269	0.020789267106881497	5845	-0.06263527150842328	-0.05760750423197302	-0.06622723628281542	-0.05784595933176517	-0.05606834020498142	-0.06007686231199166	0.0037819430062944856	5009	-0.08956127513917461	-0.08403224098027531	-0.09187198358631267	-0.08179006652602887	-0.08397189960311946	-0.08624549316698218	0.003809733429374064	5849
75	0.7127743721008301	0.0721789409050261	0.014760875701904297	0.0019854940121186307	True	squared_error	3	sqrt	7	4	125	False	{'bootstrap': True, 'criterion': 'squared_error', 'max_depth': 3, 'max_features': 'sqrt', 'min_samples_leaf': np.int64(7), 'min_samples_split': 4, 'n_estimators': 125, 'warm_start': False}	-31.20961324248035	-53123578733351.99	-29.86843430044258	-27.10648074511989	-27.125476950279943	-10624715746693.46	21249431493329.266	1237	0.6779949853434712	0.7120965757004407	0.6591940747739833	0.6834225712795013	0.7132297553127378	0.6891875924820269	0.020789267106881497	5845	-0.06263527150842328	-0.05760750423197302	-0.06622723628281542	-0.05784595933176517	-0.05606834020498142	-0.06007686231199166	0.0037819430062944856	5009	-0.08956127513917461	-0.08403224098027531	-0.09187198358631267	-0.08179006652602887	-0.08397189960311946	-0.08624549316698218	0.003809733429374064	5849
76	1.039957046508789	0.03313897644874117	0.019314670562744142	0.0017946668096439022	True	squared_error	3	sqrt	7	4	162	True	{'bootstrap': True, 'criterion': 'squared_error', 'max_depth': 3, 'max_features': 'sqrt', 'min_samples_leaf': np.int64(7), 'min_samples_split': 4, 'n_estimators': 162, 'warm_start': True}	-31.295148667285634	-52387474121092.67	-29.927284887740925	-27.217152049443943	-27.187144696965092	-10477494824241.66	20954989648425.508	997	0.675622134102289	0.710402181852671	0.6576401352216208	0.6812357282052067	0.711993638903941	0.6873787636571457	0.02095858350700953	6031	-0.06285557162801945	-0.057716389962894445	-0.0664108757198124	-0.05799725557575866	-0.0561864072335607	-0.06023330002400913	0.003814467777560945	5435	-0.08989065745139556	-0.08427915508781089	-0.09208119524055977	-0.0820720737101754	-0.0841526844465473	-0.08649515318729777	0.003812997625689831	6033
77	1.0010611534118652	0.08673961720442164	0.01701388359069824	0.0023646250615138088	True	squared_error	3	sqrt	7	4	162	False	{'bootstrap': True, 'criterion': 'squared_error', 'max_depth': 3, 'max_features': 'sqrt', 'min_samples_leaf': np.int64(7), 'min_samples_split': 4, 'n_estimators': 162, 'warm_start': False}	-31.295148667285634	-52387474121092.67	-29.927284887740925	-27.217152049443943	-27.187144696965092	-10477494824241.66	20954989648425.508	997	0.675622134102289	0.710402181852671	0.6576401352216208	0.6812357282052067	0.711993638903941	0.6873787636571457	0.02095858350700953	6031	-0.06285557162801945	-0.057716389962894445	-0.0664108757198124	-0.05799725557575866	-0.0561864072335607	-0.06023330002400913	0.003814467777560945	5435	-0.08989065745139556	-0.08427915508781089	-0.09208119524055977	-0.0820720737101754	-0.0841526844465473	-0.08649515318729777	0.003812997625689831	6033
78	1.222459316253662	0.0674511856630938	0.023444700241088866	0.003069069084999614	True	squared_error	3	sqrt	7	4	200	True	{'bootstrap': True, 'criterion': 'squared_error', 'max_depth': 3, 'max_features': 'sqrt', 'min_samples_leaf': np.int64(7), 'min_samples_split': 4, 'n_estimators': 200, 'warm_start': True}	-31.25030386627023	-52396596526860.266	-29.86327531859293	-27.15792711252532	-27.140905641538687	-10479319305395.135	20958638610732.566	1021	0.6770183654155966	0.7117806930935202	0.6590571880822389	0.6823087105969233	0.713069296620208	0.6886468507616974	0.020892928719652794	5929	-0.06270105005974162	-0.05757043894320225	-0.06630284447806972	-0.05793589760922039	-0.056087873738927346	-0.06011962096583227	0.003805732296248269	5147	-0.0896969890284258	-0.0840783276956563	-0.09189043219358255	-0.08193382716199521	-0.08399538902922168	-0.0863189930217763	0.0037973987860576036	5941
79	1.1915762901306153	0.07573539980892219	0.02301445007324219	0.003916510486866445	True	squared_error	3	sqrt	7	4	200	False	{'bootstrap': True, 'criterion': 'squared_error', 'max_depth': 3, 'max_features': 'sqrt', 'min_samples_leaf': np.int64(7), 'min_samples_split': 4, 'n_estimators': 200, 'warm_start': False}	-31.25030386627023	-52396596526860.266	-29.86327531859293	-27.15792711252532	-27.140905641538687	-10479319305395.135	20958638610732.566	1021	0.6770183654155966	0.7117806930935202	0.6590571880822389	0.6823087105969233	0.713069296620208	0.6886468507616974	0.020892928719652794	5929	-0.06270105005974162	-0.05757043894320225	-0.06630284447806972	-0.05793589760922039	-0.056087873738927346	-0.06011962096583227	0.003805732296248269	5147	-0.0896969890284258	-0.0840783276956563	-0.09189043219358255	-0.08193382716199521	-0.08399538902922168	-0.0863189930217763	0.0037973987860576036	5941
80	0.3145484447479248	0.018692356516705724	0.00695333480834961	0.0009578630796706188	True	squared_error	3	sqrt	7	6	50	True	{'bootstrap': True, 'criterion': 'squared_error', 'max_depth': 3, 'max_features': 'sqrt', 'min_samples_leaf': np.int64(7), 'min_samples_split': 6, 'n_estimators': 50, 'warm_start': True}	-31.118910199378526	-52406671505393.28	-29.857812931682492	-27.038345266959755	-27.05597185128151	-10481334301101.67	20962668602145.805	1069	0.6811627334450554	0.7131069316986645	0.6584824832561678	0.6852178985339616	0.7154666852334781	0.6906873464334655	0.02132810240036456	5651	-0.06228592759258262	-0.05750660466107798	-0.06644993496976566	-0.057726024196758687	-0.055902137650884316	-0.05997412581421385	0.0038730928418376693	4735	-0.08911965350567302	-0.08388466180819674	-0.09196784640677558	-0.08155781890048698	-0.08364375015174876	-0.08603474615457621	0.003875588579506064	5651
81	0.3078446865081787	0.01191091150282758	0.0067654609680175785	0.0011153557153820522	True	squared_error	3	sqrt	7	6	50	False	{'bootstrap': True, 'criterion': 'squared_error', 'max_depth': 3, 'max_features': 'sqrt', 'min_samples_leaf': np.int64(7), 'min_samples_split': 6, 'n_estimators': 50, 'warm_start': False}	-31.118910199378526	-52406671505393.28	-29.857812931682492	-27.038345266959755	-27.05597185128151	-10481334301101.67	20962668602145.805	1069	0.6811627334450554	0.7131069316986645	0.6584824832561678	0.6852178985339616	0.7154666852334781	0.6906873464334655	0.02132810240036456	5651	-0.06228592759258262	-0.05750660466107798	-0.06644993496976566	-0.057726024196758687	-0.055902137650884316	-0.05997412581421385	0.0038730928418376693	4735	-0.08911965350567302	-0.08388466180819674	-0.09196784640677558	-0.08155781890048698	-0.08364375015174876	-0.08603474615457621	0.003875588579506064	5651
82	0.5401529788970947	0.025165861593995115	0.010612869262695312	0.0014344049920963302	True	squared_error	3	sqrt	7	6	87	True	{'bootstrap': True, 'criterion': 'squared_error', 'max_depth': 3, 'max_features': 'sqrt', 'min_samples_leaf': np.int64(7), 'min_samples_split': 6, 'n_estimators': 87, 'warm_start': True}	-31.09723658143136	-52652554525220.24	-29.798050488119394	-26.977840349909066	-27.04383541301641	-10530510905067.031	21061021810076.605	1165	0.6809560274654438	0.7117988897412074	0.6595906551638742	0.6852952097828384	0.714394805016851	0.6904071174340428	0.0204847559238069	5747	-0.06232848216230091	-0.057716000818743673	-0.06631831961173393	-0.057780768025961556	-0.056034546688286564	-0.06003562346140533	0.003773674854120737	4891	-0.08914853748889934	-0.08407567352256753	-0.09181851439772896	-0.08154780288622736	-0.0838011514085344	-0.08607833594079152	0.0037973080511675282	5755
83	0.5185273647308349	0.05149867827682738	0.00904088020324707	0.001096749506562451	True	squared_error	3	sqrt	7	6	87	False	{'bootstrap': True, 'criterion': 'squared_error', 'max_depth': 3, 'max_features': 'sqrt', 'min_samples_leaf': np.int64(7), 'min_samples_split': 6, 'n_estimators': 87, 'warm_start': False}	-31.09723658143136	-52652554525220.24	-29.798050488119394	-26.977840349909066	-27.04383541301641	-10530510905067.031	21061021810076.605	1165	0.6809560274654438	0.7117988897412074	0.6595906551638742	0.6852952097828384	0.714394805016851	0.6904071174340428	0.0204847559238069	5747	-0.06232848216230091	-0.057716000818743673	-0.06631831961173393	-0.057780768025961556	-0.056034546688286564	-0.06003562346140533	0.003773674854120737	4891	-0.08914853748889934	-0.08407567352256753	-0.09181851439772896	-0.08154780288622736	-0.0838011514085344	-0.08607833594079152	0.0037973080511675282	5755
84	0.6862144947052002	0.03730513871294084	0.013083791732788086	0.0022028420377459756	True	squared_error	3	sqrt	7	6	125	True	{'bootstrap': True, 'criterion': 'squared_error', 'max_depth': 3, 'max_features': 'sqrt', 'min_samples_leaf': np.int64(7), 'min_samples_split': 6, 'n_estimators': 125, 'warm_start': True}	-31.20961324248035	-53123578733351.99	-29.86843430044258	-27.10648074511989	-27.125476950279943	-10624715746693.46	21249431493329.266	1237	0.6779949853434712	0.7120965757004407	0.6591940747739833	0.6834225712795013	0.7132297553127378	0.6891875924820269	0.020789267106881497	5845	-0.06263527150842328	-0.05760750423197302	-0.06622723628281542	-0.05784595933176517	-0.05606834020498142	-0.06007686231199166	0.0037819430062944856	5009	-0.08956127513917461	-0.08403224098027531	-0.09187198358631267	-0.08179006652602887	-0.08397189960311946	-0.08624549316698218	0.003809733429374064	5849
85	0.7678788661956787	0.0719579337395904	0.01370549201965332	0.0016896158535626414	True	squared_error	3	sqrt	7	6	125	False	{'bootstrap': True, 'criterion': 'squared_error', 'max_depth': 3, 'max_features': 'sqrt', 'min_samples_leaf': np.int64(7), 'min_samples_split': 6, 'n_estimators': 125, 'warm_start': False}	-31.20961324248035	-53123578733351.99	-29.86843430044258	-27.10648074511989	-27.125476950279943	-10624715746693.46	21249431493329.266	1237	0.6779949853434712	0.7120965757004407	0.6591940747739833	0.6834225712795013	0.7132297553127378	0.6891875924820269	0.020789267106881497	5845	-0.06263527150842328	-0.05760750423197302	-0.06622723628281542	-0.05784595933176517	-0.05606834020498142	-0.06007686231199166	0.0037819430062944856	5009	-0.08956127513917461	-0.08403224098027531	-0.09187198358631267	-0.08179006652602887	-0.08397189960311946	-0.08624549316698218	0.003809733429374064	5849
86	0.9894246101379395	0.03995892053417236	0.015497827529907226	0.00182394147094983	True	squared_error	3	sqrt	7	6	162	True	{'bootstrap': True, 'criterion': 'squared_error', 'max_depth': 3, 'max_features': 'sqrt', 'min_samples_leaf': np.int64(7), 'min_samples_split': 6, 'n_estimators': 162, 'warm_start': True}	-31.295148667285634	-52387474121092.67	-29.927284887740925	-27.217152049443943	-27.187144696965092	-10477494824241.66	20954989648425.508	997	0.675622134102289	0.710402181852671	0.6576401352216208	0.6812357282052067	0.711993638903941	0.6873787636571457	0.02095858350700953	6031	-0.06285557162801945	-0.057716389962894445	-0.0664108757198124	-0.05799725557575866	-0.0561864072335607	-0.06023330002400913	0.003814467777560945	5435	-0.08989065745139556	-0.08427915508781089	-0.09208119524055977	-0.0820720737101754	-0.0841526844465473	-0.08649515318729777	0.003812997625689831	6033
87	1.009782361984253	0.0832632146692003	0.017177009582519533	0.0023195718030457743	True	squared_error	3	sqrt	7	6	162	False	{'bootstrap': True, 'criterion': 'squared_error', 'max_depth': 3, 'max_features': 'sqrt', 'min_samples_leaf': np.int64(7), 'min_samples_split': 6, 'n_estimators': 162, 'warm_start': False}	-31.295148667285634	-52387474121092.67	-29.927284887740925	-27.217152049443943	-27.187144696965092	-10477494824241.66	20954989648425.508	997	0.675622134102289	0.710402181852671	0.6576401352216208	0.6812357282052067	0.711993638903941	0.6873787636571457	0.02095858350700953	6031	-0.06285557162801945	-0.057716389962894445	-0.0664108757198124	-0.05799725557575866	-0.0561864072335607	-0.06023330002400913	0.003814467777560945	5435	-0.08989065745139556	-0.08427915508781089	-0.09208119524055977	-0.0820720737101754	-0.0841526844465473	-0.08649515318729777	0.003812997625689831	6033
88	1.2525877475738525	0.09436848071171705	0.01929445266723633	0.00023297052394882762	True	squared_error	3	sqrt	7	6	200	True	{'bootstrap': True, 'criterion': 'squared_error', 'max_depth': 3, 'max_features': 'sqrt', 'min_samples_leaf': np.int64(7), 'min_samples_split': 6, 'n_estimators': 200, 'warm_start': True}	-31.25030386627023	-52396596526860.266	-29.86327531859293	-27.15792711252532	-27.140905641538687	-10479319305395.135	20958638610732.566	1021	0.6770183654155966	0.7117806930935202	0.6590571880822389	0.6823087105969233	0.713069296620208	0.6886468507616974	0.020892928719652794	5929	-0.06270105005974162	-0.05757043894320225	-0.06630284447806972	-0.05793589760922039	-0.056087873738927346	-0.06011962096583227	0.003805732296248269	5147	-0.0896969890284258	-0.0840783276956563	-0.09189043219358255	-0.08193382716199521	-0.08399538902922168	-0.0863189930217763	0.0037973987860576036	5941
89	1.1413179397583009	0.055027482525252615	0.02116231918334961	0.002236489068911857	True	squared_error	3	sqrt	7	6	200	False	{'bootstrap': True, 'criterion': 'squared_error', 'max_depth': 3, 'max_features': 'sqrt', 'min_samples_leaf': np.int64(7), 'min_samples_split': 6, 'n_estimators': 200, 'warm_start': False}	-31.25030386627023	-52396596526860.266	-29.86327531859293	-27.15792711252532	-27.140905641538687	-10479319305395.135	20958638610732.566	1021	0.6770183654155966	0.7117806930935202	0.6590571880822389	0.6823087105969233	0.713069296620208	0.6886468507616974	0.020892928719652794	5929	-0.06270105005974162	-0.05757043894320225	-0.06630284447806972	-0.05793589760922039	-0.056087873738927346	-0.06011962096583227	0.003805732296248269	5147	-0.0896969890284258	-0.0840783276956563	-0.09189043219358255	-0.08193382716199521	-0.08399538902922168	-0.0863189930217763	0.0037973987860576036	5941
90	0.3079824447631836	0.024649434303977476	0.007215690612792969	0.0021700600658379416	True	squared_error	3	log2	1	2	50	True	{'bootstrap': True, 'criterion': 'squared_error', 'max_depth': 3, 'max_features': 'log2', 'min_samples_leaf': np.int64(1), 'min_samples_split': 2, 'n_estimators': 50, 'warm_start': True}	-31.12220672191474	-52406671505393.266	-29.875689185676702	-27.038128035418513	-27.06837289057697	-10481334301101.676	20962668602145.8	1101	0.6810299952382677	0.7131795058269019	0.6580528749211847	0.6850568776226669	0.7150437231358737	0.690472595348979	0.02139567747060399	5723	-0.062294239177361196	-0.057484833798786016	-0.06653878526601233	-0.05774735736328943	-0.055940339853093345	-0.060001111091708456	0.0038961658168556595	4781	-0.08913820270501546	-0.08387405116275173	-0.09202567321491108	-0.0815786759239131	-0.0837058957713301	-0.08606449975558429	0.003885020774067882	5713
91	0.3190056324005127	0.0195846692427662	0.006897068023681641	0.0006099503584336024	True	squared_error	3	log2	1	2	50	False	{'bootstrap': True, 'criterion': 'squared_error', 'max_depth': 3, 'max_features': 'log2', 'min_samples_leaf': np.int64(1), 'min_samples_split': 2, 'n_estimators': 50, 'warm_start': False}	-31.12220672191474	-52406671505393.266	-29.875689185676702	-27.038128035418513	-27.06837289057697	-10481334301101.676	20962668602145.8	1101	0.6810299952382677	0.7131795058269019	0.6580528749211847	0.6850568776226669	0.7150437231358737	0.690472595348979	0.02139567747060399	5723	-0.062294239177361196	-0.057484833798786016	-0.06653878526601233	-0.05774735736328943	-0.055940339853093345	-0.060001111091708456	0.0038961658168556595	4781	-0.08913820270501546	-0.08387405116275173	-0.09202567321491108	-0.0815786759239131	-0.0837058957713301	-0.08606449975558429	0.003885020774067882	5713
92	0.535917854309082	0.04361687159086593	0.009109067916870116	0.0009685277489860136	True	squared_error	3	log2	1	2	87	True	{'bootstrap': True, 'criterion': 'squared_error', 'max_depth': 3, 'max_features': 'log2', 'min_samples_leaf': np.int64(1), 'min_samples_split': 2, 'n_estimators': 87, 'warm_start': True}	-31.09978666837013	-52640986702105.484	-29.80722712923361	-26.975932379328853	-27.05351367608742	-10528197340444.084	21056394680830.703	1149	0.6811797815829486	0.712178909138669	0.6594159577688964	0.6853929970269308	0.7142578013760622	0.6904850893787013	0.02056002309418677	5711	-0.062291359158266155	-0.05763569718815493	-0.06636853394931101	-0.05776637719943324	-0.056036925978322626	-0.06001977869469759	0.0037971449741741933	4845	-0.08911727087256932	-0.08402022452362455	-0.09184207191467851	-0.08153513235385816	-0.08382124853303065	-0.08606718963955225	0.0038059459192209136	5729
93	0.4777681827545166	0.015805533538451596	0.008231067657470703	9.230335799734661e-05	True	squared_error	3	log2	1	2	87	False	{'bootstrap': True, 'criterion': 'squared_error', 'max_depth': 3, 'max_features': 'log2', 'min_samples_leaf': np.int64(1), 'min_samples_split': 2, 'n_estimators': 87, 'warm_start': False}	-31.09978666837013	-52640986702105.484	-29.80722712923361	-26.975932379328853	-27.05351367608742	-10528197340444.084	21056394680830.703	1149	0.6811797815829486	0.712178909138669	0.6594159577688964	0.6853929970269308	0.7142578013760622	0.6904850893787013	0.02056002309418677	5711	-0.062291359158266155	-0.05763569718815493	-0.06636853394931101	-0.05776637719943324	-0.056036925978322626	-0.06001977869469759	0.0037971449741741933	4845	-0.08911727087256932	-0.08402022452362455	-0.09184207191467851	-0.08153513235385816	-0.08382124853303065	-0.08606718963955225	0.0038059459192209136	5729
94	0.7071701049804687	0.059141799816014876	0.015610504150390624	0.0033896076983433825	True	squared_error	3	log2	1	2	125	True	{'bootstrap': True, 'criterion': 'squared_error', 'max_depth': 3, 'max_features': 'log2', 'min_samples_leaf': np.int64(1), 'min_samples_split': 2, 'n_estimators': 125, 'warm_start': True}	-31.210617337316588	-52955258314032.375	-29.883622921082747	-27.102664231809403	-27.145388188811616	-10591051662829.543	21182103325601.414	1221	0.6782025336340813	0.7124372995660936	0.6587394451148871	0.6836516900685274	0.7128050631295111	0.6891672063026201	0.020864990452016986	5857	-0.06260091238510221	-0.05755067444197274	-0.06631904852849968	-0.05781625089456928	-0.05610555085146907	-0.06007848742032259	0.0038104857480362225	5041	-0.08953240713254525	-0.08398250161670463	-0.09193324104312336	-0.08176046392147357	-0.08403405566065973	-0.0862485338749013	0.003828349697300485	5861
95	0.7771281719207763	0.054903213482490686	0.013524675369262695	0.0015630760201552477	True	squared_error	3	log2	1	2	125	False	{'bootstrap': True, 'criterion': 'squared_error', 'max_depth': 3, 'max_features': 'log2', 'min_samples_leaf': np.int64(1), 'min_samples_split': 2, 'n_estimators': 125, 'warm_start': False}	-31.210617337316588	-52955258314032.375	-29.883622921082747	-27.102664231809403	-27.145388188811616	-10591051662829.543	21182103325601.414	1221	0.6782025336340813	0.7124372995660936	0.6587394451148871	0.6836516900685274	0.7128050631295111	0.6891672063026201	0.020864990452016986	5857	-0.06260091238510221	-0.05755067444197274	-0.06631904852849968	-0.05781625089456928	-0.05610555085146907	-0.06007848742032259	0.0038104857480362225	5041	-0.08953240713254525	-0.08398250161670463	-0.09193324104312336	-0.08176046392147357	-0.08403405566065973	-0.0862485338749013	0.003828349697300485	5861
96	1.0063019275665284	0.08186694259196953	0.018435287475585937	0.0019082082921136354	True	squared_error	3	log2	1	2	162	True	{'bootstrap': True, 'criterion': 'squared_error', 'max_depth': 3, 'max_features': 'log2', 'min_samples_leaf': np.int64(1), 'min_samples_split': 2, 'n_estimators': 162, 'warm_start': True}	-31.291045358274523	-52257597254333.71	-29.939110796385254	-27.213401371033115	-27.201009911067235	-10451519450889.871	20903038901721.918	961	0.6762274417698338	0.7108118781124834	0.6573699923869771	0.6814470405230072	0.7118313100790936	0.687537532574279	0.021009405103757903	6003	-0.06277381755255579	-0.05763972994692735	-0.06648565928878311	-0.05796858411432913	-0.05619515821672379	-0.06021258982386383	0.003839432621592544	5399	-0.08980674773162756	-0.08421951880404066	-0.0921175169193035	-0.08204486596326054	-0.08417639656528818	-0.08647300919670409	0.00381930310591384	6007
97	1.0883023262023925	0.011479708563092834	0.02177901268005371	0.0026255309006333358	True	squared_error	3	log2	1	2	162	False	{'bootstrap': True, 'criterion': 'squared_error', 'max_depth': 3, 'max_features': 'log2', 'min_samples_leaf': np.int64(1), 'min_samples_split': 2, 'n_estimators': 162, 'warm_start': False}	-31.291045358274523	-52257597254333.71	-29.939110796385254	-27.213401371033115	-27.201009911067235	-10451519450889.871	20903038901721.918	961	0.6762274417698338	0.7108118781124834	0.6573699923869771	0.6814470405230072	0.7118313100790936	0.687537532574279	0.021009405103757903	6003	-0.06277381755255579	-0.05763972994692735	-0.06648565928878311	-0.05796858411432913	-0.05619515821672379	-0.06021258982386383	0.003839432621592544	5399	-0.08980674773162756	-0.08421951880404066	-0.0921175169193035	-0.08204486596326054	-0.08417639656528818	-0.08647300919670409	0.00381930310591384	6007
98	1.2065214157104491	0.12341178707795067	0.020209455490112306	0.0024828812456311575	True	squared_error	3	log2	1	2	200	True	{'bootstrap': True, 'criterion': 'squared_error', 'max_depth': 3, 'max_features': 'log2', 'min_samples_leaf': np.int64(1), 'min_samples_split': 2, 'n_estimators': 200, 'warm_start': True}	-31.252258337549577	-52291950427311.23	-29.874106396206244	-27.15479224024897	-27.15647446989066	-10458390085485.332	20916780170912.945	973	0.6775524510659505	0.7120263101837165	0.6588533435220154	0.6824629336998425	0.7128069683824181	0.6887404013707886	0.02087700292766403	5913	-0.06262641757463137	-0.0575213075989766	-0.06636243596061658	-0.05791396053605464	-0.056110952906613665	-0.06010701491537858	0.003819464978954972	5107	-0.08962279642676126	-0.08404249478087879	-0.09191789803993741	-0.0819139373768502	-0.08403377691898671	-0.08630618070868287	0.003796609162832	5917
99	1.2210144996643066	0.07927187727093325	0.021802568435668947	0.0024558794352969038	True	squared_error	3	log2	1	2	200	False	{'bootstrap': True, 'criterion': 'squared_error', 'max_depth': 3, 'max_features': 'log2', 'min_samples_leaf': np.int64(1), 'min_samples_split': 2, 'n_estimators': 200, 'warm_start': False}	-31.252258337549577	-52291950427311.23	-29.874106396206244	-27.15479224024897	-27.15647446989066	-10458390085485.332	20916780170912.945	973	0.6775524510659505	0.7120263101837165	0.6588533435220154	0.6824629336998425	0.7128069683824181	0.6887404013707886	0.02087700292766403	5913	-0.06262641757463137	-0.0575213075989766	-0.06636243596061658	-0.05791396053605464	-0.056110952906613665	-0.06010701491537858	0.003819464978954972	5107	-0.08962279642676126	-0.08404249478087879	-0.09191789803993741	-0.0819139373768502	-0.08403377691898671	-0.08630618070868287	0.003796609162832	5917
100	0.3080251216888428	0.026216573689539918	0.006620264053344727	0.000641227689988112	True	squared_error	3	log2	1	4	50	True	{'bootstrap': True, 'criterion': 'squared_error', 'max_depth': 3, 'max_features': 'log2', 'min_samples_leaf': np.int64(1), 'min_samples_split': 4, 'n_estimators': 50, 'warm_start': True}	-31.12220672191474	-52406671505393.266	-29.87600257270217	-27.038128035418513	-27.0668954245213	-10481334301101.676	20962668602145.8	1101	0.6810299952382677	0.7131795058269019	0.657678115432407	0.6850568776226669	0.7151880941598874	0.6904265176560261	0.021542607351459686	5739	-0.062294239177361196	-0.057484833798786016	-0.06657396702977297	-0.05774735736328943	-0.055928462692383454	-0.06000577201231862	0.003910454839187354	4795	-0.08913820270501546	-0.08387405116275173	-0.09207608751538023	-0.0815786759239131	-0.08368468859339664	-0.08607034118009142	0.0039030974432666438	5737
101	0.31909642219543455	0.004022429376446353	0.007204914093017578	0.00033012317046218336	True	squared_error	3	log2	1	4	50	False	{'bootstrap': True, 'criterion': 'squared_error', 'max_depth': 3, 'max_features': 'log2', 'min_samples_leaf': np.int64(1), 'min_samples_split': 4, 'n_estimators': 50, 'warm_start': False}	-31.12220672191474	-52406671505393.266	-29.87600257270217	-27.038128035418513	-27.0668954245213	-10481334301101.676	20962668602145.8	1101	0.6810299952382677	0.7131795058269019	0.657678115432407	0.6850568776226669	0.7151880941598874	0.6904265176560261	0.021542607351459686	5739	-0.062294239177361196	-0.057484833798786016	-0.06657396702977297	-0.05774735736328943	-0.055928462692383454	-0.06000577201231862	0.003910454839187354	4795	-0.08913820270501546	-0.08387405116275173	-0.09207608751538023	-0.0815786759239131	-0.08368468859339664	-0.08607034118009142	0.0039030974432666438	5737
102	0.5582627773284912	0.004508069842376786	0.012141752243041991	0.0027619887675918685	True	squared_error	3	log2	1	4	87	True	{'bootstrap': True, 'criterion': 'squared_error', 'max_depth': 3, 'max_features': 'log2', 'min_samples_leaf': np.int64(1), 'min_samples_split': 4, 'n_estimators': 87, 'warm_start': True}	-31.09978666837013	-52640986702105.484	-29.80808607242946	-26.975932379328853	-27.05217302484058	-10528197340444.084	21056394680830.703	1149	0.6811797815829486	0.712178909138669	0.6591724947170089	0.6853929970269308	0.714349257469439	0.6904546879869992	0.020654841831192827	5731	-0.062291359158266155	-0.05763569718815493	-0.06639085424665148	-0.05776637719943324	-0.05603096097780581	-0.06002304975406232	0.003805862785212102	4867	-0.08911727087256932	-0.08402022452362455	-0.09187489223770261	-0.08153513235385816	-0.08380783333312372	-0.08607107066417567	0.0038175025875784507	5741
103	0.49820451736450194	0.05173192801801984	0.00932464599609375	0.0005913551457229841	True	squared_error	3	log2	1	4	87	False	{'bootstrap': True, 'criterion': 'squared_error', 'max_depth': 3, 'max_features': 'log2', 'min_samples_leaf': np.int64(1), 'min_samples_split': 4, 'n_estimators': 87, 'warm_start': False}	-31.09978666837013	-52640986702105.484	-29.80808607242946	-26.975932379328853	-27.05217302484058	-10528197340444.084	21056394680830.703	1149	0.6811797815829486	0.712178909138669	0.6591724947170089	0.6853929970269308	0.714349257469439	0.6904546879869992	0.020654841831192827	5731	-0.062291359158266155	-0.05763569718815493	-0.06639085424665148	-0.05776637719943324	-0.05603096097780581	-0.06002304975406232	0.003805862785212102	4867	-0.08911727087256932	-0.08402022452362455	-0.09187489223770261	-0.08153513235385816	-0.08380783333312372	-0.08607107066417567	0.0038175025875784507	5741
104	0.7265964984893799	0.05333057599636981	0.01149001121520996	0.00023315682186699266	True	squared_error	3	log2	1	4	125	True	{'bootstrap': True, 'criterion': 'squared_error', 'max_depth': 3, 'max_features': 'log2', 'min_samples_leaf': np.int64(1), 'min_samples_split': 4, 'n_estimators': 125, 'warm_start': True}	-31.210617337316588	-52955258314032.375	-29.88207281188758	-27.102664231809403	-27.14449766701808	-10591051662829.543	21182103325601.414	1221	0.6782025336340813	0.7124372995660936	0.6586477918789186	0.6836516900685274	0.7128861364392085	0.6891650903173658	0.020910114718721774	5861	-0.06260091238510221	-0.05755067444197274	-0.06632515109583702	-0.05781625089456928	-0.056097453296650224	-0.06007808842282629	0.0038141740712177787	5035	-0.08953240713254525	-0.08398250161670463	-0.09194558558931139	-0.08176046392147357	-0.08402219368291598	-0.08624863038859017	0.0038333924013817166	5865
105	0.775508975982666	0.05517713437043844	0.015885686874389647	0.00020877075468896163	True	squared_error	3	log2	1	4	125	False	{'bootstrap': True, 'criterion': 'squared_error', 'max_depth': 3, 'max_features': 'log2', 'min_samples_leaf': np.int64(1), 'min_samples_split': 4, 'n_estimators': 125, 'warm_start': False}	-31.210617337316588	-52955258314032.375	-29.88207281188758	-27.102664231809403	-27.14449766701808	-10591051662829.543	21182103325601.414	1221	0.6782025336340813	0.7124372995660936	0.6586477918789186	0.6836516900685274	0.7128861364392085	0.6891650903173658	0.020910114718721774	5861	-0.06260091238510221	-0.05755067444197274	-0.06632515109583702	-0.05781625089456928	-0.056097453296650224	-0.06007808842282629	0.0038141740712177787	5035	-0.08953240713254525	-0.08398250161670463	-0.09194558558931139	-0.08176046392147357	-0.08402219368291598	-0.08624863038859017	0.0038333924013817166	5865
106	0.9722037792205811	0.08870695851158093	0.016521167755126954	0.0017977050404531544	True	squared_error	3	log2	1	4	162	True	{'bootstrap': True, 'criterion': 'squared_error', 'max_depth': 3, 'max_features': 'log2', 'min_samples_leaf': np.int64(1), 'min_samples_split': 4, 'n_estimators': 162, 'warm_start': True}	-31.29622087121586	-52257597254333.7	-29.9380078265964	-27.213401371033115	-27.200270960174606	-10451519450889.871	20903038901721.914	961	0.6759713705454427	0.7108389390529819	0.6572996290975301	0.6814470405230072	0.711894475132856	0.6874902908703635	0.021077979219876333	6011	-0.0628012501409171	-0.05763431231319933	-0.06648977473705882	-0.05796858411432913	-0.05618914612682876	-0.06021661348646663	0.0038464349065559216	5409	-0.08984225472257688	-0.08421557826752962	-0.09212697516671689	-0.08204486596326054	-0.08416717054907367	-0.08647936893383154	0.0038298898975606724	6011
107	0.9937167644500733	0.06963281433522543	0.017922210693359374	0.0017574265654179912	True	squared_error	3	log2	1	4	162	False	{'bootstrap': True, 'criterion': 'squared_error', 'max_depth': 3, 'max_features': 'log2', 'min_samples_leaf': np.int64(1), 'min_samples_split': 4, 'n_estimators': 162, 'warm_start': False}	-31.29622087121586	-52257597254333.7	-29.9380078265964	-27.213401371033115	-27.200270960174606	-10451519450889.871	20903038901721.914	961	0.6759713705454427	0.7108389390529819	0.6572996290975301	0.6814470405230072	0.711894475132856	0.6874902908703635	0.021077979219876333	6011	-0.0628012501409171	-0.05763431231319933	-0.06648977473705882	-0.05796858411432913	-0.05618914612682876	-0.06021661348646663	0.0038464349065559216	5409	-0.08984225472257688	-0.08421557826752962	-0.09212697516671689	-0.08204486596326054	-0.08416717054907367	-0.08647936893383154	0.0038298898975606724	6011
108	1.222390079498291	0.07744265801552305	0.02214531898498535	0.003909553166982399	True	squared_error	3	log2	1	4	200	True	{'bootstrap': True, 'criterion': 'squared_error', 'max_depth': 3, 'max_features': 'log2', 'min_samples_leaf': np.int64(1), 'min_samples_split': 4, 'n_estimators': 200, 'warm_start': True}	-31.256456583303567	-52291950427311.23	-29.873160405471054	-27.15479224024897	-27.155894069258096	-10458390085485.334	20916780170912.945	989	0.677348629458588	0.7120484398269687	0.6587992130065851	0.6824629336998425	0.7128550241979486	0.6887028480379864	0.02093048717936125	5919	-0.06264794785315338	-0.05751686489270815	-0.06636544265310526	-0.05791396053605464	-0.056106634658535784	-0.060110170118711434	0.0038248036555102896	5121	-0.08965111758582772	-0.08403926555156924	-0.09192519016159298	-0.0819139373768502	-0.0840267459673558	-0.08631125132863919	0.0038049512465626123	5921
109	1.124254035949707	0.012011579108347244	0.024367713928222658	0.0038883350740315757	True	squared_error	3	log2	1	4	200	False	{'bootstrap': True, 'criterion': 'squared_error', 'max_depth': 3, 'max_features': 'log2', 'min_samples_leaf': np.int64(1), 'min_samples_split': 4, 'n_estimators': 200, 'warm_start': False}	-31.256456583303567	-52291950427311.23	-29.873160405471054	-27.15479224024897	-27.155894069258096	-10458390085485.334	20916780170912.945	989	0.677348629458588	0.7120484398269687	0.6587992130065851	0.6824629336998425	0.7128550241979486	0.6887028480379864	0.02093048717936125	5919	-0.06264794785315338	-0.05751686489270815	-0.06636544265310526	-0.05791396053605464	-0.056106634658535784	-0.060110170118711434	0.0038248036555102896	5121	-0.08965111758582772	-0.08403926555156924	-0.09192519016159298	-0.0819139373768502	-0.0840267459673558	-0.08631125132863919	0.0038049512465626123	5921
110	0.3379467010498047	0.022232761895476676	0.00746769905090332	0.0009135575312960889	True	squared_error	3	log2	1	6	50	True	{'bootstrap': True, 'criterion': 'squared_error', 'max_depth': 3, 'max_features': 'log2', 'min_samples_leaf': np.int64(1), 'min_samples_split': 6, 'n_estimators': 50, 'warm_start': True}	-31.10942813371852	-52406671505393.266	-29.87600257270217	-27.038128035418513	-27.06231726386757	-10481334301101.67	20962668602145.797	1069	0.68165124323345	0.7131795058269019	0.657678115432407	0.6850568776226669	0.7154745895760237	0.6906080663382899	0.02155567628942569	5675	-0.06222685782356016	-0.057484833798786016	-0.06657396702977297	-0.05774735736328943	-0.05589904443701286	-0.05998641209048429	0.003908792947100648	4763	-0.08905135453877634	-0.08387405116275173	-0.09207608751538023	-0.0815786759239131	-0.08364258833095232	-0.08604455149435475	0.003894735797441703	5675
111	0.3017415046691895	0.03550183937413018	0.005927467346191406	0.000533713259541567	True	squared_error	3	log2	1	6	50	False	{'bootstrap': True, 'criterion': 'squared_error', 'max_depth': 3, 'max_features': 'log2', 'min_samples_leaf': np.int64(1), 'min_samples_split': 6, 'n_estimators': 50, 'warm_start': False}	-31.10942813371852	-52406671505393.266	-29.87600257270217	-27.038128035418513	-27.06231726386757	-10481334301101.67	20962668602145.797	1069	0.68165124323345	0.7131795058269019	0.657678115432407	0.6850568776226669	0.7154745895760237	0.6906080663382899	0.02155567628942569	5675	-0.06222685782356016	-0.057484833798786016	-0.06657396702977297	-0.05774735736328943	-0.05589904443701286	-0.05998641209048429	0.003908792947100648	4763	-0.08905135453877634	-0.08387405116275173	-0.09207608751538023	-0.0815786759239131	-0.08364258833095232	-0.08604455149435475	0.003894735797441703	5675
112	0.5389461040496826	0.026681791318852927	0.012205123901367188	0.003936837991257579	True	squared_error	3	log2	1	6	87	True	{'bootstrap': True, 'criterion': 'squared_error', 'max_depth': 3, 'max_features': 'log2', 'min_samples_leaf': np.int64(1), 'min_samples_split': 6, 'n_estimators': 87, 'warm_start': True}	-31.09244251407381	-52640986702105.484	-29.81073206587899	-26.978032793568087	-27.049605848371964	-10528197340444.082	21056394680830.703	1141	0.6815331658555889	0.712178909138669	0.6590447764099503	0.6851916198390919	0.7145277157964836	0.6904952374079567	0.02071386115640421	5707	-0.06225309604950067	-0.05763569718815493	-0.06640866185595025	-0.05779252423244071	-0.05601055117219695	-0.06002010609964871	0.003808515362082472	4851	-0.08906786783650783	-0.08402022452362455	-0.09189210476668185	-0.08156122314154546	-0.08378165006072284	-0.08606461406581652	0.0038118542507663547	5717
113	0.5534878253936768	0.04534572786846087	0.010214996337890626	0.0013563917262329355	True	squared_error	3	log2	1	6	87	False	{'bootstrap': True, 'criterion': 'squared_error', 'max_depth': 3, 'max_features': 'log2', 'min_samples_leaf': np.int64(1), 'min_samples_split': 6, 'n_estimators': 87, 'warm_start': False}	-31.09244251407381	-52640986702105.484	-29.81073206587899	-26.978032793568087	-27.049605848371964	-10528197340444.082	21056394680830.703	1141	0.6815331658555889	0.712178909138669	0.6590447764099503	0.6851916198390919	0.7145277157964836	0.6904952374079567	0.02071386115640421	5707	-0.06225309604950067	-0.05763569718815493	-0.06640866185595025	-0.05779252423244071	-0.05601055117219695	-0.06002010609964871	0.003808515362082472	4851	-0.08906786783650783	-0.08402022452362455	-0.09189210476668185	-0.08156122314154546	-0.08378165006072284	-0.08606461406581652	0.0038118542507663547	5717
114	0.6993367195129394	0.056371730919421964	0.012027359008789063	0.0006891406540805083	True	squared_error	3	log2	1	6	125	True	{'bootstrap': True, 'criterion': 'squared_error', 'max_depth': 3, 'max_features': 'log2', 'min_samples_leaf': np.int64(1), 'min_samples_split': 6, 'n_estimators': 125, 'warm_start': True}	-31.205151520685913	-52955258314032.375	-29.883942440378462	-27.10396718717176	-27.142615012826106	-10591051662829.541	21182103325601.418	1213	0.6784628444894536	0.7124372995660936	0.6585578597042501	0.6835083620404235	0.7130268346596313	0.6891986400919705	0.020949043628767417	5825	-0.06257360279602281	-0.05755067444197274	-0.06633762085264874	-0.057835949811088395	-0.05608030188925444	-0.060075629958197416	0.0038159300873956297	4997	-0.08949618718817533	-0.08398250161670463	-0.09195769671927077	-0.08177898344357924	-0.08400160390429876	-0.08624339457440575	0.003828893780475291	5829
115	0.7954205989837646	0.021740305631938357	0.014003419876098632	0.0017510785829749787	True	squared_error	3	log2	1	6	125	False	{'bootstrap': True, 'criterion': 'squared_error', 'max_depth': 3, 'max_features': 'log2', 'min_samples_leaf': np.int64(1), 'min_samples_split': 6, 'n_estimators': 125, 'warm_start': False}	-31.205151520685913	-52955258314032.375	-29.883942440378462	-27.10396718717176	-27.142615012826106	-10591051662829.541	21182103325601.418	1213	0.6784628444894536	0.7124372995660936	0.6585578597042501	0.6835083620404235	0.7130268346596313	0.6891986400919705	0.020949043628767417	5825	-0.06257360279602281	-0.05755067444197274	-0.06633762085264874	-0.057835949811088395	-0.05608030188925444	-0.060075629958197416	0.0038159300873956297	4997	-0.08949618718817533	-0.08398250161670463	-0.09195769671927077	-0.08177898344357924	-0.08400160390429876	-0.08624339457440575	0.003828893780475291	5829
116	1.00427565574646	0.08290291909333286	0.01738290786743164	0.0019440510554926073	True	squared_error	3	log2	1	6	162	True	{'bootstrap': True, 'criterion': 'squared_error', 'max_depth': 3, 'max_features': 'log2', 'min_samples_leaf': np.int64(1), 'min_samples_split': 6, 'n_estimators': 162, 'warm_start': True}	-31.292108069993933	-52257597254333.7	-29.93645413058533	-27.21445478569604	-27.19962562455106	-10451519450889.87	20903038901721.918	949	0.6761809414173969	0.7108389390529819	0.6574595172103346	0.6813332781046594	0.7119051739629959	0.6875435699496737	0.021018512092664324	5995	-0.06277801845931248	-0.05763431231319933	-0.0664747982446217	-0.057984010434440285	-0.056188534149152494	-0.06021193472014526	0.0038367637751867017	5391	-0.08981319654173207	-0.08421557826752962	-0.09210548157065698	-0.08205951468794595	-0.08416560775602837	-0.0864718757647786	0.0038152488701827074	5995
117	1.0077746868133546	0.033360301286603354	0.016358661651611327	0.001619448916430052	True	squared_error	3	log2	1	6	162	False	{'bootstrap': True, 'criterion': 'squared_error', 'max_depth': 3, 'max_features': 'log2', 'min_samples_leaf': np.int64(1), 'min_samples_split': 6, 'n_estimators': 162, 'warm_start': False}	-31.292108069993933	-52257597254333.7	-29.93645413058533	-27.21445478569604	-27.19962562455106	-10451519450889.87	20903038901721.918	949	0.6761809414173969	0.7108389390529819	0.6574595172103346	0.6813332781046594	0.7119051739629959	0.6875435699496737	0.021018512092664324	5995	-0.06277801845931248	-0.05763431231319933	-0.0664747982446217	-0.057984010434440285	-0.056188534149152494	-0.06021193472014526	0.0038367637751867017	5391	-0.08981319654173207	-0.08421557826752962	-0.09210548157065698	-0.08205951468794595	-0.08416560775602837	-0.0864718757647786	0.0038152488701827074	5995
118	1.2469193935394287	0.03919454524466917	0.022135543823242187	0.0025790383978045416	True	squared_error	3	log2	1	6	200	True	{'bootstrap': True, 'criterion': 'squared_error', 'max_depth': 3, 'max_features': 'log2', 'min_samples_leaf': np.int64(1), 'min_samples_split': 6, 'n_estimators': 200, 'warm_start': True}	-31.253074345419236	-52291950427311.23	-29.87180002876464	-27.155721206825312	-27.15546689445437	-10458390085485.332	20916780170912.945	973	0.6775172586445248	0.7120484398269687	0.6589268069604116	0.6823707028951433	0.7128630217318109	0.6887452460117719	0.020883236125635498	5905	-0.06262958455812817	-0.05751686489270815	-0.06635415085129835	-0.05792602332925309	-0.056105700194223715	-0.06010646476512229	0.003817490914919796	5103	-0.08962768707824402	-0.08403926555156924	-0.09190800058340062	-0.08192583274378887	-0.08402557580684095	-0.08630527235276873	0.0037931595718523033	5905
119	1.208430528640747	0.032309326445015434	0.024018096923828124	0.0020632052117943757	True	squared_error	3	log2	1	6	200	False	{'bootstrap': True, 'criterion': 'squared_error', 'max_depth': 3, 'max_features': 'log2', 'min_samples_leaf': np.int64(1), 'min_samples_split': 6, 'n_estimators': 200, 'warm_start': False}	-31.253074345419236	-52291950427311.23	-29.87180002876464	-27.155721206825312	-27.15546689445437	-10458390085485.332	20916780170912.945	973	0.6775172586445248	0.7120484398269687	0.6589268069604116	0.6823707028951433	0.7128630217318109	0.6887452460117719	0.020883236125635498	5905	-0.06262958455812817	-0.05751686489270815	-0.06635415085129835	-0.05792602332925309	-0.056105700194223715	-0.06010646476512229	0.003817490914919796	5103	-0.08962768707824402	-0.08403926555156924	-0.09190800058340062	-0.08192583274378887	-0.08402557580684095	-0.08630527235276873	0.0037931595718523033	5905
120	0.29924302101135253	0.01924110245226194	0.008410453796386719	0.002662855447779161	True	squared_error	3	log2	4	2	50	True	{'bootstrap': True, 'criterion': 'squared_error', 'max_depth': 3, 'max_features': 'log2', 'min_samples_leaf': np.int64(4), 'min_samples_split': 2, 'n_estimators': 50, 'warm_start': True}	-31.108277722886967	-52406671505393.266	-29.854845676657238	-27.038738720646926	-27.05995817088198	-10481334301101.666	20962668602145.8	1045	0.6817071021292906	0.7132301785341357	0.6586687013748984	0.6852020060153352	0.715282328001281	0.6908180632109882	0.021208179279289884	5627	-0.062223974821160925	-0.05747836622272059	-0.06642712225197298	-0.05772576169524099	-0.05592401520364567	-0.05995584803894823	0.003857166480780978	4703	-0.0890435415216768	-0.08386664180208904	-0.09194276948727867	-0.08155987769415801	-0.08367084334692061	-0.08601673477042462	0.0038540661103932494	5627
121	0.3133136749267578	0.009896938725476971	0.008095932006835938	0.0012225503226047396	True	squared_error	3	log2	4	2	50	False	{'bootstrap': True, 'criterion': 'squared_error', 'max_depth': 3, 'max_features': 'log2', 'min_samples_leaf': np.int64(4), 'min_samples_split': 2, 'n_estimators': 50, 'warm_start': False}	-31.108277722886967	-52406671505393.266	-29.854845676657238	-27.038738720646926	-27.05995817088198	-10481334301101.666	20962668602145.8	1045	0.6817071021292906	0.7132301785341357	0.6586687013748984	0.6852020060153352	0.715282328001281	0.6908180632109882	0.021208179279289884	5627	-0.062223974821160925	-0.05747836622272059	-0.06642712225197298	-0.05772576169524099	-0.05592401520364567	-0.05995584803894823	0.003857166480780978	4703	-0.0890435415216768	-0.08386664180208904	-0.09194276948727867	-0.08155987769415801	-0.08367084334692061	-0.08601673477042462	0.0038540661103932494	5627
122	0.540746021270752	0.028642094921823017	0.011324310302734375	0.0016189645852785048	True	squared_error	3	log2	4	2	87	True	{'bootstrap': True, 'criterion': 'squared_error', 'max_depth': 3, 'max_features': 'log2', 'min_samples_leaf': np.int64(4), 'min_samples_split': 2, 'n_estimators': 87, 'warm_start': True}	-31.088952977229894	-52640986702105.49	-29.791016897913114	-26.97870610869876	-27.049836238748814	-10528197340444.078	21056394680830.703	1117	0.6814686987357145	0.71206373575189	0.659843779638351	0.6852974646156599	0.7142195316015372	0.6905786420686304	0.020376528555730234	5683	-0.062265529037888616	-0.05765766107468226	-0.06628872846746425	-0.057774968833943494	-0.05604903238494278	-0.060007183959784285	0.003761061816530893	4799	-0.08907688236760096	-0.08403703344807446	-0.09178437045354179	-0.08154751074419846	-0.08382686148221642	-0.08605453169912641	0.003776551532583505	5687
123	0.5188298702239991	0.036884661340144134	0.00972743034362793	0.0018298102250200474	True	squared_error	3	log2	4	2	87	False	{'bootstrap': True, 'criterion': 'squared_error', 'max_depth': 3, 'max_features': 'log2', 'min_samples_leaf': np.int64(4), 'min_samples_split': 2, 'n_estimators': 87, 'warm_start': False}	-31.088952977229894	-52640986702105.49	-29.791016897913114	-26.97870610869876	-27.049836238748814	-10528197340444.078	21056394680830.703	1117	0.6814686987357145	0.71206373575189	0.659843779638351	0.6852974646156599	0.7142195316015372	0.6905786420686304	0.020376528555730234	5683	-0.062265529037888616	-0.05765766107468226	-0.06628872846746425	-0.057774968833943494	-0.05604903238494278	-0.060007183959784285	0.003761061816530893	4799	-0.08907688236760096	-0.08403703344807446	-0.09178437045354179	-0.08154751074419846	-0.08382686148221642	-0.08605453169912641	0.003776551532583505	5687
124	0.7088911056518554	0.05565297313568539	0.013824796676635743	0.002133180794754088	True	squared_error	3	log2	4	2	125	True	{'bootstrap': True, 'criterion': 'squared_error', 'max_depth': 3, 'max_features': 'log2', 'min_samples_leaf': np.int64(4), 'min_samples_split': 2, 'n_estimators': 125, 'warm_start': True}	-31.203087078543668	-52900226841276.38	-29.861109992073224	-27.10553936201638	-27.130720972647147	-10580045368278.338	21160090736499.023	1189	0.6783911979750017	0.712155081836426	0.6593461175995288	0.6834857429725998	0.7131497168987708	0.6893055714564655	0.020693990547780514	5811	-0.06258690484381031	-0.057578942631337456	-0.06621491328193943	-0.057835163574967895	-0.056072626101747895	-0.0600577100867606	0.0037755230834563775	4959	-0.08950615762643602	-0.08402370226364446	-0.09185148800038517	-0.08178190568717525	-0.08398361718695325	-0.08622937415291883	0.0037956254460441642	5813
125	0.674218225479126	0.037273186994638274	0.012601709365844727	0.0011940564825597695	True	squared_error	3	log2	4	2	125	False	{'bootstrap': True, 'criterion': 'squared_error', 'max_depth': 3, 'max_features': 'log2', 'min_samples_leaf': np.int64(4), 'min_samples_split': 2, 'n_estimators': 125, 'warm_start': False}	-31.203087078543668	-52900226841276.38	-29.861109992073224	-27.10553936201638	-27.130720972647147	-10580045368278.338	21160090736499.023	1189	0.6783911979750017	0.712155081836426	0.6593461175995288	0.6834857429725998	0.7131497168987708	0.6893055714564655	0.020693990547780514	5811	-0.06258690484381031	-0.057578942631337456	-0.06621491328193943	-0.057835163574967895	-0.056072626101747895	-0.0600577100867606	0.0037755230834563775	4959	-0.08950615762643602	-0.08402370226364446	-0.09185148800038517	-0.08178190568717525	-0.08398361718695325	-0.08622937415291883	0.0037956254460441642	5813
126	0.9692870140075683	0.051034082108759336	0.019123172760009764	0.003895462463119206	True	squared_error	3	log2	4	2	162	True	{'bootstrap': True, 'criterion': 'squared_error', 'max_depth': 3, 'max_features': 'log2', 'min_samples_leaf': np.int64(4), 'min_samples_split': 2, 'n_estimators': 162, 'warm_start': True}	-31.28873666435112	-52215134698194.83	-29.921271196335308	-27.216665681568752	-27.19170843242571	-10443026939662.09	20886053879266.367	901	0.676172865654747	0.7104843251211597	0.65788294787563	0.6812655505297317	0.7119554809303763	0.687552234022329	0.020835921942914445	5979	-0.06278608679879683	-0.05768630984207737	-0.06639722407663623	-0.05798925262640621	-0.05618425099590449	-0.06020862486796423	0.003805925418843543	5357	-0.08981431646583286	-0.08426720151665452	-0.0920485359725696	-0.08206823445107023	-0.08415825895806811	-0.08647130947283907	0.0037914776907750553	5983
127	1.0262212753295898	0.06119347409881983	0.018825817108154296	0.002690692022127116	True	squared_error	3	log2	4	2	162	False	{'bootstrap': True, 'criterion': 'squared_error', 'max_depth': 3, 'max_features': 'log2', 'min_samples_leaf': np.int64(4), 'min_samples_split': 2, 'n_estimators': 162, 'warm_start': False}	-31.28873666435112	-52215134698194.83	-29.921271196335308	-27.216665681568752	-27.19170843242571	-10443026939662.09	20886053879266.367	901	0.676172865654747	0.7104843251211597	0.65788294787563	0.6812655505297317	0.7119554809303763	0.687552234022329	0.020835921942914445	5979	-0.06278608679879683	-0.05768630984207737	-0.06639722407663623	-0.05798925262640621	-0.05618425099590449	-0.06020862486796423	0.003805925418843543	5357	-0.08981431646583286	-0.08426720151665452	-0.0920485359725696	-0.08206823445107023	-0.08415825895806811	-0.08647130947283907	0.0037914776907750553	5983
128	1.0998339176177978	0.10206169435608567	0.021428585052490234	0.003110442712555771	True	squared_error	3	log2	4	2	200	True	{'bootstrap': True, 'criterion': 'squared_error', 'max_depth': 3, 'max_features': 'log2', 'min_samples_leaf': np.int64(4), 'min_samples_split': 2, 'n_estimators': 200, 'warm_start': True}	-31.250523961898235	-52257555756838.734	-29.856929934194405	-27.15786986756237	-27.14695643267869	-10451511151390.83	20903022302723.95	925	0.6774553165843216	0.7117910847780275	0.6593274459677086	0.6822992732068633	0.7129427675281943	0.6887631776130231	0.020741500213712974	5877	-0.06264382052328404	-0.05755489027304456	-0.06628070234733238	-0.057933898268165404	-0.05610087632909853	-0.06010283754818498	0.0037903729228841625	5069	-0.08963629444898145	-0.08407681196907256	-0.09185400520884045	-0.08193504412287739	-0.08401390689570781	-0.08630321252909592	0.0037735768024513266	5893
129	1.2017357349395752	0.08667162147835367	0.02360849380493164	0.0012082807584304159	True	squared_error	3	log2	4	2	200	False	{'bootstrap': True, 'criterion': 'squared_error', 'max_depth': 3, 'max_features': 'log2', 'min_samples_leaf': np.int64(4), 'min_samples_split': 2, 'n_estimators': 200, 'warm_start': False}	-31.250523961898235	-52257555756838.734	-29.856929934194405	-27.15786986756237	-27.14695643267869	-10451511151390.83	20903022302723.95	925	0.6774553165843216	0.7117910847780275	0.6593274459677086	0.6822992732068633	0.7129427675281943	0.6887631776130231	0.020741500213712974	5877	-0.06264382052328404	-0.05755489027304456	-0.06628070234733238	-0.057933898268165404	-0.05610087632909853	-0.06010283754818498	0.0037903729228841625	5069	-0.08963629444898145	-0.08407681196907256	-0.09185400520884045	-0.08193504412287739	-0.08401390689570781	-0.08630321252909592	0.0037735768024513266	5893
130	0.32803521156311033	0.007926321798014958	0.008950090408325196	0.0020541366668227873	True	squared_error	3	log2	4	4	50	True	{'bootstrap': True, 'criterion': 'squared_error', 'max_depth': 3, 'max_features': 'log2', 'min_samples_leaf': np.int64(4), 'min_samples_split': 4, 'n_estimators': 50, 'warm_start': True}	-31.108277722886967	-52406671505393.266	-29.854845676657238	-27.038738720646926	-27.05995817088198	-10481334301101.666	20962668602145.8	1045	0.6817071021292906	0.7132301785341357	0.6586687013748984	0.6852020060153352	0.715282328001281	0.6908180632109882	0.021208179279289884	5627	-0.062223974821160925	-0.05747836622272059	-0.06642712225197298	-0.05772576169524099	-0.05592401520364567	-0.05995584803894823	0.003857166480780978	4703	-0.0890435415216768	-0.08386664180208904	-0.09194276948727867	-0.08155987769415801	-0.08367084334692061	-0.08601673477042462	0.0038540661103932494	5627
131	0.2911881446838379	0.024119130833337176	0.006795215606689453	0.0014635435930691347	True	squared_error	3	log2	4	4	50	False	{'bootstrap': True, 'criterion': 'squared_error', 'max_depth': 3, 'max_features': 'log2', 'min_samples_leaf': np.int64(4), 'min_samples_split': 4, 'n_estimators': 50, 'warm_start': False}	-31.108277722886967	-52406671505393.266	-29.854845676657238	-27.038738720646926	-27.05995817088198	-10481334301101.666	20962668602145.8	1045	0.6817071021292906	0.7132301785341357	0.6586687013748984	0.6852020060153352	0.715282328001281	0.6908180632109882	0.021208179279289884	5627	-0.062223974821160925	-0.05747836622272059	-0.06642712225197298	-0.05772576169524099	-0.05592401520364567	-0.05995584803894823	0.003857166480780978	4703	-0.0890435415216768	-0.08386664180208904	-0.09194276948727867	-0.08155987769415801	-0.08367084334692061	-0.08601673477042462	0.0038540661103932494	5627
132	0.5104004383087158	0.04115771572823558	0.009885835647583007	0.0015940980739839374	True	squared_error	3	log2	4	4	87	True	{'bootstrap': True, 'criterion': 'squared_error', 'max_depth': 3, 'max_features': 'log2', 'min_samples_leaf': np.int64(4), 'min_samples_split': 4, 'n_estimators': 87, 'warm_start': True}	-31.088952977229894	-52640986702105.49	-29.791016897913114	-26.97870610869876	-27.049836238748814	-10528197340444.078	21056394680830.703	1117	0.6814686987357145	0.71206373575189	0.659843779638351	0.6852974646156599	0.7142195316015372	0.6905786420686304	0.020376528555730234	5683	-0.062265529037888616	-0.05765766107468226	-0.06628872846746425	-0.057774968833943494	-0.05604903238494278	-0.060007183959784285	0.003761061816530893	4799	-0.08907688236760096	-0.08403703344807446	-0.09178437045354179	-0.08154751074419846	-0.08382686148221642	-0.08605453169912641	0.003776551532583505	5687
133	0.5080262660980225	0.05530976990786938	0.010378170013427734	0.0014256212045236055	True	squared_error	3	log2	4	4	87	False	{'bootstrap': True, 'criterion': 'squared_error', 'max_depth': 3, 'max_features': 'log2', 'min_samples_leaf': np.int64(4), 'min_samples_split': 4, 'n_estimators': 87, 'warm_start': False}	-31.088952977229894	-52640986702105.49	-29.791016897913114	-26.97870610869876	-27.049836238748814	-10528197340444.078	21056394680830.703	1117	0.6814686987357145	0.71206373575189	0.659843779638351	0.6852974646156599	0.7142195316015372	0.6905786420686304	0.020376528555730234	5683	-0.062265529037888616	-0.05765766107468226	-0.06628872846746425	-0.057774968833943494	-0.05604903238494278	-0.060007183959784285	0.003761061816530893	4799	-0.08907688236760096	-0.08403703344807446	-0.09178437045354179	-0.08154751074419846	-0.08382686148221642	-0.08605453169912641	0.003776551532583505	5687
134	0.7453227996826172	0.052057476025589015	0.014369010925292969	0.0014775359775772354	True	squared_error	3	log2	4	4	125	True	{'bootstrap': True, 'criterion': 'squared_error', 'max_depth': 3, 'max_features': 'log2', 'min_samples_leaf': np.int64(4), 'min_samples_split': 4, 'n_estimators': 125, 'warm_start': True}	-31.203087078543668	-52900226841276.38	-29.861109992073224	-27.10553936201638	-27.130720972647147	-10580045368278.338	21160090736499.023	1189	0.6783911979750017	0.712155081836426	0.6593461175995288	0.6834857429725998	0.7131497168987708	0.6893055714564655	0.020693990547780514	5811	-0.06258690484381031	-0.057578942631337456	-0.06621491328193943	-0.057835163574967895	-0.056072626101747895	-0.0600577100867606	0.0037755230834563775	4959	-0.08950615762643602	-0.08402370226364446	-0.09185148800038517	-0.08178190568717525	-0.08398361718695325	-0.08622937415291883	0.0037956254460441642	5813
135	0.710767126083374	0.05279580919117189	0.012596893310546874	0.0009684389109067948	True	squared_error	3	log2	4	4	125	False	{'bootstrap': True, 'criterion': 'squared_error', 'max_depth': 3, 'max_features': 'log2', 'min_samples_leaf': np.int64(4), 'min_samples_split': 4, 'n_estimators': 125, 'warm_start': False}	-31.203087078543668	-52900226841276.38	-29.861109992073224	-27.10553936201638	-27.130720972647147	-10580045368278.338	21160090736499.023	1189	0.6783911979750017	0.712155081836426	0.6593461175995288	0.6834857429725998	0.7131497168987708	0.6893055714564655	0.020693990547780514	5811	-0.06258690484381031	-0.057578942631337456	-0.06621491328193943	-0.057835163574967895	-0.056072626101747895	-0.0600577100867606	0.0037755230834563775	4959	-0.08950615762643602	-0.08402370226364446	-0.09185148800038517	-0.08178190568717525	-0.08398361718695325	-0.08622937415291883	0.0037956254460441642	5813
136	0.9010635375976562	0.07040029823916363	0.01582655906677246	0.0018163767542237958	True	squared_error	3	log2	4	4	162	True	{'bootstrap': True, 'criterion': 'squared_error', 'max_depth': 3, 'max_features': 'log2', 'min_samples_leaf': np.int64(4), 'min_samples_split': 4, 'n_estimators': 162, 'warm_start': True}	-31.28873666435112	-52215134698194.83	-29.921271196335308	-27.216665681568752	-27.19170843242571	-10443026939662.09	20886053879266.367	901	0.676172865654747	0.7104843251211597	0.65788294787563	0.6812655505297317	0.7119554809303763	0.687552234022329	0.020835921942914445	5979	-0.06278608679879683	-0.05768630984207737	-0.06639722407663623	-0.05798925262640621	-0.05618425099590449	-0.06020862486796423	0.003805925418843543	5357	-0.08981431646583286	-0.08426720151665452	-0.0920485359725696	-0.08206823445107023	-0.08415825895806811	-0.08647130947283907	0.0037914776907750553	5983
137	1.000432538986206	0.06464199845746528	0.017629146575927734	0.002846073016902213	True	squared_error	3	log2	4	4	162	False	{'bootstrap': True, 'criterion': 'squared_error', 'max_depth': 3, 'max_features': 'log2', 'min_samples_leaf': np.int64(4), 'min_samples_split': 4, 'n_estimators': 162, 'warm_start': False}	-31.28873666435112	-52215134698194.83	-29.921271196335308	-27.216665681568752	-27.19170843242571	-10443026939662.09	20886053879266.367	901	0.676172865654747	0.7104843251211597	0.65788294787563	0.6812655505297317	0.7119554809303763	0.687552234022329	0.020835921942914445	5979	-0.06278608679879683	-0.05768630984207737	-0.06639722407663623	-0.05798925262640621	-0.05618425099590449	-0.06020862486796423	0.003805925418843543	5357	-0.08981431646583286	-0.08426720151665452	-0.0920485359725696	-0.08206823445107023	-0.08415825895806811	-0.08647130947283907	0.0037914776907750553	5983
138	1.193559455871582	0.06316181907933122	0.023802566528320312	0.0012492461259239716	True	squared_error	3	log2	4	4	200	True	{'bootstrap': True, 'criterion': 'squared_error', 'max_depth': 3, 'max_features': 'log2', 'min_samples_leaf': np.int64(4), 'min_samples_split': 4, 'n_estimators': 200, 'warm_start': True}	-31.250523961898235	-52257555756838.734	-29.856929934194405	-27.15786986756237	-27.14695643267869	-10451511151390.83	20903022302723.95	925	0.6774553165843216	0.7117910847780275	0.6593274459677086	0.6822992732068633	0.7129427675281943	0.6887631776130231	0.020741500213712974	5877	-0.06264382052328404	-0.05755489027304456	-0.06628070234733238	-0.057933898268165404	-0.05610087632909853	-0.06010283754818498	0.0037903729228841625	5069	-0.08963629444898145	-0.08407681196907256	-0.09185400520884045	-0.08193504412287739	-0.08401390689570781	-0.08630321252909592	0.0037735768024513266	5893
139	1.1063529014587403	0.05075560606146032	0.02109365463256836	0.004118408204859008	True	squared_error	3	log2	4	4	200	False	{'bootstrap': True, 'criterion': 'squared_error', 'max_depth': 3, 'max_features': 'log2', 'min_samples_leaf': np.int64(4), 'min_samples_split': 4, 'n_estimators': 200, 'warm_start': False}	-31.250523961898235	-52257555756838.734	-29.856929934194405	-27.15786986756237	-27.14695643267869	-10451511151390.83	20903022302723.95	925	0.6774553165843216	0.7117910847780275	0.6593274459677086	0.6822992732068633	0.7129427675281943	0.6887631776130231	0.020741500213712974	5877	-0.06264382052328404	-0.05755489027304456	-0.06628070234733238	-0.057933898268165404	-0.05610087632909853	-0.06010283754818498	0.0037903729228841625	5069	-0.08963629444898145	-0.08407681196907256	-0.09185400520884045	-0.08193504412287739	-0.08401390689570781	-0.08630321252909592	0.0037735768024513266	5893
140	0.32422409057617185	0.013998340335953539	0.007619619369506836	0.00035203266571505866	True	squared_error	3	log2	4	6	50	True	{'bootstrap': True, 'criterion': 'squared_error', 'max_depth': 3, 'max_features': 'log2', 'min_samples_leaf': np.int64(4), 'min_samples_split': 6, 'n_estimators': 50, 'warm_start': True}	-31.108277722886967	-52406671505393.266	-29.854845676657238	-27.038738720646926	-27.05995817088198	-10481334301101.666	20962668602145.8	1045	0.6817071021292906	0.7132301785341357	0.6586687013748984	0.6852020060153352	0.715282328001281	0.6908180632109882	0.021208179279289884	5627	-0.062223974821160925	-0.05747836622272059	-0.06642712225197298	-0.05772576169524099	-0.05592401520364567	-0.05995584803894823	0.003857166480780978	4703	-0.0890435415216768	-0.08386664180208904	-0.09194276948727867	-0.08155987769415801	-0.08367084334692061	-0.08601673477042462	0.0038540661103932494	5627
141	0.29931135177612306	0.028265989505809712	0.0064316272735595705	0.0009342049397616899	True	squared_error	3	log2	4	6	50	False	{'bootstrap': True, 'criterion': 'squared_error', 'max_depth': 3, 'max_features': 'log2', 'min_samples_leaf': np.int64(4), 'min_samples_split': 6, 'n_estimators': 50, 'warm_start': False}	-31.108277722886967	-52406671505393.266	-29.854845676657238	-27.038738720646926	-27.05995817088198	-10481334301101.666	20962668602145.8	1045	0.6817071021292906	0.7132301785341357	0.6586687013748984	0.6852020060153352	0.715282328001281	0.6908180632109882	0.021208179279289884	5627	-0.062223974821160925	-0.05747836622272059	-0.06642712225197298	-0.05772576169524099	-0.05592401520364567	-0.05995584803894823	0.003857166480780978	4703	-0.0890435415216768	-0.08386664180208904	-0.09194276948727867	-0.08155987769415801	-0.08367084334692061	-0.08601673477042462	0.0038540661103932494	5627
142	0.49654426574707033	0.05620039435060082	0.011866569519042969	0.001843621460340421	True	squared_error	3	log2	4	6	87	True	{'bootstrap': True, 'criterion': 'squared_error', 'max_depth': 3, 'max_features': 'log2', 'min_samples_leaf': np.int64(4), 'min_samples_split': 6, 'n_estimators': 87, 'warm_start': True}	-31.088952977229894	-52640986702105.49	-29.791016897913114	-26.97870610869876	-27.049836238748814	-10528197340444.078	21056394680830.703	1117	0.6814686987357145	0.71206373575189	0.659843779638351	0.6852974646156599	0.7142195316015372	0.6905786420686304	0.020376528555730234	5683	-0.062265529037888616	-0.05765766107468226	-0.06628872846746425	-0.057774968833943494	-0.05604903238494278	-0.060007183959784285	0.003761061816530893	4799	-0.08907688236760096	-0.08403703344807446	-0.09178437045354179	-0.08154751074419846	-0.08382686148221642	-0.08605453169912641	0.003776551532583505	5687
143	0.5077691555023194	0.02975651020054373	0.009026288986206055	0.0011650884892995589	True	squared_error	3	log2	4	6	87	False	{'bootstrap': True, 'criterion': 'squared_error', 'max_depth': 3, 'max_features': 'log2', 'min_samples_leaf': np.int64(4), 'min_samples_split': 6, 'n_estimators': 87, 'warm_start': False}	-31.088952977229894	-52640986702105.49	-29.791016897913114	-26.97870610869876	-27.049836238748814	-10528197340444.078	21056394680830.703	1117	0.6814686987357145	0.71206373575189	0.659843779638351	0.6852974646156599	0.7142195316015372	0.6905786420686304	0.020376528555730234	5683	-0.062265529037888616	-0.05765766107468226	-0.06628872846746425	-0.057774968833943494	-0.05604903238494278	-0.060007183959784285	0.003761061816530893	4799	-0.08907688236760096	-0.08403703344807446	-0.09178437045354179	-0.08154751074419846	-0.08382686148221642	-0.08605453169912641	0.003776551532583505	5687
144	0.8009141445159912	0.017925670507231747	0.014276361465454102	0.0017366877596143378	True	squared_error	3	log2	4	6	125	True	{'bootstrap': True, 'criterion': 'squared_error', 'max_depth': 3, 'max_features': 'log2', 'min_samples_leaf': np.int64(4), 'min_samples_split': 6, 'n_estimators': 125, 'warm_start': True}	-31.203087078543668	-52900226841276.38	-29.861109992073224	-27.10553936201638	-27.130720972647147	-10580045368278.338	21160090736499.023	1189	0.6783911979750017	0.712155081836426	0.6593461175995288	0.6834857429725998	0.7131497168987708	0.6893055714564655	0.020693990547780514	5811	-0.06258690484381031	-0.057578942631337456	-0.06621491328193943	-0.057835163574967895	-0.056072626101747895	-0.0600577100867606	0.0037755230834563775	4959	-0.08950615762643602	-0.08402370226364446	-0.09185148800038517	-0.08178190568717525	-0.08398361718695325	-0.08622937415291883	0.0037956254460441642	5813
145	0.7156972408294677	0.058087567691564555	0.012289953231811524	0.0016501147655254564	True	squared_error	3	log2	4	6	125	False	{'bootstrap': True, 'criterion': 'squared_error', 'max_depth': 3, 'max_features': 'log2', 'min_samples_leaf': np.int64(4), 'min_samples_split': 6, 'n_estimators': 125, 'warm_start': False}	-31.203087078543668	-52900226841276.38	-29.861109992073224	-27.10553936201638	-27.130720972647147	-10580045368278.338	21160090736499.023	1189	0.6783911979750017	0.712155081836426	0.6593461175995288	0.6834857429725998	0.7131497168987708	0.6893055714564655	0.020693990547780514	5811	-0.06258690484381031	-0.057578942631337456	-0.06621491328193943	-0.057835163574967895	-0.056072626101747895	-0.0600577100867606	0.0037755230834563775	4959	-0.08950615762643602	-0.08402370226364446	-0.09185148800038517	-0.08178190568717525	-0.08398361718695325	-0.08622937415291883	0.0037956254460441642	5813
146	0.9986773014068604	0.07702521494576593	0.016566038131713867	0.0025125251220134656	True	squared_error	3	log2	4	6	162	True	{'bootstrap': True, 'criterion': 'squared_error', 'max_depth': 3, 'max_features': 'log2', 'min_samples_leaf': np.int64(4), 'min_samples_split': 6, 'n_estimators': 162, 'warm_start': True}	-31.28873666435112	-52215134698194.83	-29.921271196335308	-27.216665681568752	-27.19170843242571	-10443026939662.09	20886053879266.367	901	0.676172865654747	0.7104843251211597	0.65788294787563	0.6812655505297317	0.7119554809303763	0.687552234022329	0.020835921942914445	5979	-0.06278608679879683	-0.05768630984207737	-0.06639722407663623	-0.05798925262640621	-0.05618425099590449	-0.06020862486796423	0.003805925418843543	5357	-0.08981431646583286	-0.08426720151665452	-0.0920485359725696	-0.08206823445107023	-0.08415825895806811	-0.08647130947283907	0.0037914776907750553	5983
147	0.9741629123687744	0.03578951347632009	0.01801409721374512	0.002043762907565935	True	squared_error	3	log2	4	6	162	False	{'bootstrap': True, 'criterion': 'squared_error', 'max_depth': 3, 'max_features': 'log2', 'min_samples_leaf': np.int64(4), 'min_samples_split': 6, 'n_estimators': 162, 'warm_start': False}	-31.28873666435112	-52215134698194.83	-29.921271196335308	-27.216665681568752	-27.19170843242571	-10443026939662.09	20886053879266.367	901	0.676172865654747	0.7104843251211597	0.65788294787563	0.6812655505297317	0.7119554809303763	0.687552234022329	0.020835921942914445	5979	-0.06278608679879683	-0.05768630984207737	-0.06639722407663623	-0.05798925262640621	-0.05618425099590449	-0.06020862486796423	0.003805925418843543	5357	-0.08981431646583286	-0.08426720151665452	-0.0920485359725696	-0.08206823445107023	-0.08415825895806811	-0.08647130947283907	0.0037914776907750553	5983
148	1.2679960250854492	0.017088834891253325	0.018092012405395506	0.0024193460607007493	True	squared_error	3	log2	4	6	200	True	{'bootstrap': True, 'criterion': 'squared_error', 'max_depth': 3, 'max_features': 'log2', 'min_samples_leaf': np.int64(4), 'min_samples_split': 6, 'n_estimators': 200, 'warm_start': True}	-31.250523961898235	-52257555756838.734	-29.856929934194405	-27.15786986756237	-27.14695643267869	-10451511151390.83	20903022302723.95	925	0.6774553165843216	0.7117910847780275	0.6593274459677086	0.6822992732068633	0.7129427675281943	0.6887631776130231	0.020741500213712974	5877	-0.06264382052328404	-0.05755489027304456	-0.06628070234733238	-0.057933898268165404	-0.05610087632909853	-0.06010283754818498	0.0037903729228841625	5069	-0.08963629444898145	-0.08407681196907256	-0.09185400520884045	-0.08193504412287739	-0.08401390689570781	-0.08630321252909592	0.0037735768024513266	5893
149	1.154707956314087	0.12329312587798191	0.01986827850341797	0.0017381588177375349	True	squared_error	3	log2	4	6	200	False	{'bootstrap': True, 'criterion': 'squared_error', 'max_depth': 3, 'max_features': 'log2', 'min_samples_leaf': np.int64(4), 'min_samples_split': 6, 'n_estimators': 200, 'warm_start': False}	-31.250523961898235	-52257555756838.734	-29.856929934194405	-27.15786986756237	-27.14695643267869	-10451511151390.83	20903022302723.95	925	0.6774553165843216	0.7117910847780275	0.6593274459677086	0.6822992732068633	0.7129427675281943	0.6887631776130231	0.020741500213712974	5877	-0.06264382052328404	-0.05755489027304456	-0.06628070234733238	-0.057933898268165404	-0.05610087632909853	-0.06010283754818498	0.0037903729228841625	5069	-0.08963629444898145	-0.08407681196907256	-0.09185400520884045	-0.08193504412287739	-0.08401390689570781	-0.08630321252909592	0.0037735768024513266	5893
150	0.31150388717651367	0.021397773734284097	0.005920886993408203	0.0006800257116756965	True	squared_error	3	log2	7	2	50	True	{'bootstrap': True, 'criterion': 'squared_error', 'max_depth': 3, 'max_features': 'log2', 'min_samples_leaf': np.int64(7), 'min_samples_split': 2, 'n_estimators': 50, 'warm_start': True}	-31.118910199378526	-52406671505393.28	-29.857812931682492	-27.038345266959755	-27.05597185128151	-10481334301101.67	20962668602145.805	1069	0.6811627334450554	0.7131069316986645	0.6584824832561678	0.6852178985339616	0.7154666852334781	0.6906873464334655	0.02132810240036456	5651	-0.06228592759258262	-0.05750660466107798	-0.06644993496976566	-0.057726024196758687	-0.055902137650884316	-0.05997412581421385	0.0038730928418376693	4735	-0.08911965350567302	-0.08388466180819674	-0.09196784640677558	-0.08155781890048698	-0.08364375015174876	-0.08603474615457621	0.003875588579506064	5651
151	0.2847775459289551	0.03219003098798479	0.006737136840820312	0.0009240463473785609	True	squared_error	3	log2	7	2	50	False	{'bootstrap': True, 'criterion': 'squared_error', 'max_depth': 3, 'max_features': 'log2', 'min_samples_leaf': np.int64(7), 'min_samples_split': 2, 'n_estimators': 50, 'warm_start': False}	-31.118910199378526	-52406671505393.28	-29.857812931682492	-27.038345266959755	-27.05597185128151	-10481334301101.67	20962668602145.805	1069	0.6811627334450554	0.7131069316986645	0.6584824832561678	0.6852178985339616	0.7154666852334781	0.6906873464334655	0.02132810240036456	5651	-0.06228592759258262	-0.05750660466107798	-0.06644993496976566	-0.057726024196758687	-0.055902137650884316	-0.05997412581421385	0.0038730928418376693	4735	-0.08911965350567302	-0.08388466180819674	-0.09196784640677558	-0.08155781890048698	-0.08364375015174876	-0.08603474615457621	0.003875588579506064	5651
152	0.5255660533905029	0.032005613238563345	0.010380125045776368	0.0012719266889837588	True	squared_error	3	log2	7	2	87	True	{'bootstrap': True, 'criterion': 'squared_error', 'max_depth': 3, 'max_features': 'log2', 'min_samples_leaf': np.int64(7), 'min_samples_split': 2, 'n_estimators': 87, 'warm_start': True}	-31.09723658143136	-52652554525220.24	-29.798050488119394	-26.977840349909066	-27.04383541301641	-10530510905067.031	21061021810076.605	1165	0.6809560274654438	0.7117988897412074	0.6595906551638742	0.6852952097828384	0.714394805016851	0.6904071174340428	0.0204847559238069	5747	-0.06232848216230091	-0.057716000818743673	-0.06631831961173393	-0.057780768025961556	-0.056034546688286564	-0.06003562346140533	0.003773674854120737	4891	-0.08914853748889934	-0.08407567352256753	-0.09181851439772896	-0.08154780288622736	-0.0838011514085344	-0.08607833594079152	0.0037973080511675282	5755
153	0.5420699119567871	0.013610476682404955	0.009995746612548827	0.0012968301613082353	True	squared_error	3	log2	7	2	87	False	{'bootstrap': True, 'criterion': 'squared_error', 'max_depth': 3, 'max_features': 'log2', 'min_samples_leaf': np.int64(7), 'min_samples_split': 2, 'n_estimators': 87, 'warm_start': False}	-31.09723658143136	-52652554525220.24	-29.798050488119394	-26.977840349909066	-27.04383541301641	-10530510905067.031	21061021810076.605	1165	0.6809560274654438	0.7117988897412074	0.6595906551638742	0.6852952097828384	0.714394805016851	0.6904071174340428	0.0204847559238069	5747	-0.06232848216230091	-0.057716000818743673	-0.06631831961173393	-0.057780768025961556	-0.056034546688286564	-0.06003562346140533	0.003773674854120737	4891	-0.08914853748889934	-0.08407567352256753	-0.09181851439772896	-0.08154780288622736	-0.0838011514085344	-0.08607833594079152	0.0037973080511675282	5755
154	0.703194522857666	0.04200781186432237	0.013663911819458007	0.002321944480541632	True	squared_error	3	log2	7	2	125	True	{'bootstrap': True, 'criterion': 'squared_error', 'max_depth': 3, 'max_features': 'log2', 'min_samples_leaf': np.int64(7), 'min_samples_split': 2, 'n_estimators': 125, 'warm_start': True}	-31.20961324248035	-53123578733351.99	-29.86843430044258	-27.10648074511989	-27.125476950279943	-10624715746693.46	21249431493329.266	1237	0.6779949853434712	0.7120965757004407	0.6591940747739833	0.6834225712795013	0.7132297553127378	0.6891875924820269	0.020789267106881497	5845	-0.06263527150842328	-0.05760750423197302	-0.06622723628281542	-0.05784595933176517	-0.05606834020498142	-0.06007686231199166	0.0037819430062944856	5009	-0.08956127513917461	-0.08403224098027531	-0.09187198358631267	-0.08179006652602887	-0.08397189960311946	-0.08624549316698218	0.003809733429374064	5849
155	0.7780513763427734	0.043664086817831876	0.015548038482666015	0.0017321381425663542	True	squared_error	3	log2	7	2	125	False	{'bootstrap': True, 'criterion': 'squared_error', 'max_depth': 3, 'max_features': 'log2', 'min_samples_leaf': np.int64(7), 'min_samples_split': 2, 'n_estimators': 125, 'warm_start': False}	-31.20961324248035	-53123578733351.99	-29.86843430044258	-27.10648074511989	-27.125476950279943	-10624715746693.46	21249431493329.266	1237	0.6779949853434712	0.7120965757004407	0.6591940747739833	0.6834225712795013	0.7132297553127378	0.6891875924820269	0.020789267106881497	5845	-0.06263527150842328	-0.05760750423197302	-0.06622723628281542	-0.05784595933176517	-0.05606834020498142	-0.06007686231199166	0.0037819430062944856	5009	-0.08956127513917461	-0.08403224098027531	-0.09187198358631267	-0.08179006652602887	-0.08397189960311946	-0.08624549316698218	0.003809733429374064	5849
156	0.9765886783599853	0.02712761577895918	0.015479564666748047	0.0018809281334494243	True	squared_error	3	log2	7	2	162	True	{'bootstrap': True, 'criterion': 'squared_error', 'max_depth': 3, 'max_features': 'log2', 'min_samples_leaf': np.int64(7), 'min_samples_split': 2, 'n_estimators': 162, 'warm_start': True}	-31.295148667285634	-52387474121092.67	-29.927284887740925	-27.217152049443943	-27.187144696965092	-10477494824241.66	20954989648425.508	997	0.675622134102289	0.710402181852671	0.6576401352216208	0.6812357282052067	0.711993638903941	0.6873787636571457	0.02095858350700953	6031	-0.06285557162801945	-0.057716389962894445	-0.0664108757198124	-0.05799725557575866	-0.0561864072335607	-0.06023330002400913	0.003814467777560945	5435	-0.08989065745139556	-0.08427915508781089	-0.09208119524055977	-0.0820720737101754	-0.0841526844465473	-0.08649515318729777	0.003812997625689831	6033
157	0.9496066570281982	0.0471122226287339	0.017689895629882813	0.003998501894302457	True	squared_error	3	log2	7	2	162	False	{'bootstrap': True, 'criterion': 'squared_error', 'max_depth': 3, 'max_features': 'log2', 'min_samples_leaf': np.int64(7), 'min_samples_split': 2, 'n_estimators': 162, 'warm_start': False}	-31.295148667285634	-52387474121092.67	-29.927284887740925	-27.217152049443943	-27.187144696965092	-10477494824241.66	20954989648425.508	997	0.675622134102289	0.710402181852671	0.6576401352216208	0.6812357282052067	0.711993638903941	0.6873787636571457	0.02095858350700953	6031	-0.06285557162801945	-0.057716389962894445	-0.0664108757198124	-0.05799725557575866	-0.0561864072335607	-0.06023330002400913	0.003814467777560945	5435	-0.08989065745139556	-0.08427915508781089	-0.09208119524055977	-0.0820720737101754	-0.0841526844465473	-0.08649515318729777	0.003812997625689831	6033
158	1.1681190490722657	0.024048435381490516	0.018349218368530273	0.002145422607937051	True	squared_error	3	log2	7	2	200	True	{'bootstrap': True, 'criterion': 'squared_error', 'max_depth': 3, 'max_features': 'log2', 'min_samples_leaf': np.int64(7), 'min_samples_split': 2, 'n_estimators': 200, 'warm_start': True}	-31.25030386627023	-52396596526860.266	-29.86327531859293	-27.15792711252532	-27.140905641538687	-10479319305395.135	20958638610732.566	1021	0.6770183654155966	0.7117806930935202	0.6590571880822389	0.6823087105969233	0.713069296620208	0.6886468507616974	0.020892928719652794	5929	-0.06270105005974162	-0.05757043894320225	-0.06630284447806972	-0.05793589760922039	-0.056087873738927346	-0.06011962096583227	0.003805732296248269	5147	-0.0896969890284258	-0.0840783276956563	-0.09189043219358255	-0.08193382716199521	-0.08399538902922168	-0.0863189930217763	0.0037973987860576036	5941
159	1.092875099182129	0.09493706217314661	0.01865277290344238	0.0024213826135156746	True	squared_error	3	log2	7	2	200	False	{'bootstrap': True, 'criterion': 'squared_error', 'max_depth': 3, 'max_features': 'log2', 'min_samples_leaf': np.int64(7), 'min_samples_split': 2, 'n_estimators': 200, 'warm_start': False}	-31.25030386627023	-52396596526860.266	-29.86327531859293	-27.15792711252532	-27.140905641538687	-10479319305395.135	20958638610732.566	1021	0.6770183654155966	0.7117806930935202	0.6590571880822389	0.6823087105969233	0.713069296620208	0.6886468507616974	0.020892928719652794	5929	-0.06270105005974162	-0.05757043894320225	-0.06630284447806972	-0.05793589760922039	-0.056087873738927346	-0.06011962096583227	0.003805732296248269	5147	-0.0896969890284258	-0.0840783276956563	-0.09189043219358255	-0.08193382716199521	-0.08399538902922168	-0.0863189930217763	0.0037973987860576036	5941
160	0.3169255256652832	0.002671515008358049	0.007553291320800781	0.00042006207260616546	True	squared_error	3	log2	7	4	50	True	{'bootstrap': True, 'criterion': 'squared_error', 'max_depth': 3, 'max_features': 'log2', 'min_samples_leaf': np.int64(7), 'min_samples_split': 4, 'n_estimators': 50, 'warm_start': True}	-31.118910199378526	-52406671505393.28	-29.857812931682492	-27.038345266959755	-27.05597185128151	-10481334301101.67	20962668602145.805	1069	0.6811627334450554	0.7131069316986645	0.6584824832561678	0.6852178985339616	0.7154666852334781	0.6906873464334655	0.02132810240036456	5651	-0.06228592759258262	-0.05750660466107798	-0.06644993496976566	-0.057726024196758687	-0.055902137650884316	-0.05997412581421385	0.0038730928418376693	4735	-0.08911965350567302	-0.08388466180819674	-0.09196784640677558	-0.08155781890048698	-0.08364375015174876	-0.08603474615457621	0.003875588579506064	5651
161	0.31963467597961426	0.0031624780115789594	0.007080936431884765	0.00013589646521797725	True	squared_error	3	log2	7	4	50	False	{'bootstrap': True, 'criterion': 'squared_error', 'max_depth': 3, 'max_features': 'log2', 'min_samples_leaf': np.int64(7), 'min_samples_split': 4, 'n_estimators': 50, 'warm_start': False}	-31.118910199378526	-52406671505393.28	-29.857812931682492	-27.038345266959755	-27.05597185128151	-10481334301101.67	20962668602145.805	1069	0.6811627334450554	0.7131069316986645	0.6584824832561678	0.6852178985339616	0.7154666852334781	0.6906873464334655	0.02132810240036456	5651	-0.06228592759258262	-0.05750660466107798	-0.06644993496976566	-0.057726024196758687	-0.055902137650884316	-0.05997412581421385	0.0038730928418376693	4735	-0.08911965350567302	-0.08388466180819674	-0.09196784640677558	-0.08155781890048698	-0.08364375015174876	-0.08603474615457621	0.003875588579506064	5651
162	0.5091481685638428	0.04287897682675714	0.009322500228881836	0.0010624873168413528	True	squared_error	3	log2	7	4	87	True	{'bootstrap': True, 'criterion': 'squared_error', 'max_depth': 3, 'max_features': 'log2', 'min_samples_leaf': np.int64(7), 'min_samples_split': 4, 'n_estimators': 87, 'warm_start': True}	-31.09723658143136	-52652554525220.24	-29.798050488119394	-26.977840349909066	-27.04383541301641	-10530510905067.031	21061021810076.605	1165	0.6809560274654438	0.7117988897412074	0.6595906551638742	0.6852952097828384	0.714394805016851	0.6904071174340428	0.0204847559238069	5747	-0.06232848216230091	-0.057716000818743673	-0.06631831961173393	-0.057780768025961556	-0.056034546688286564	-0.06003562346140533	0.003773674854120737	4891	-0.08914853748889934	-0.08407567352256753	-0.09181851439772896	-0.08154780288622736	-0.0838011514085344	-0.08607833594079152	0.0037973080511675282	5755
163	0.5605356216430664	0.02017719692738627	0.011370420455932617	0.0008183937823426165	True	squared_error	3	log2	7	4	87	False	{'bootstrap': True, 'criterion': 'squared_error', 'max_depth': 3, 'max_features': 'log2', 'min_samples_leaf': np.int64(7), 'min_samples_split': 4, 'n_estimators': 87, 'warm_start': False}	-31.09723658143136	-52652554525220.24	-29.798050488119394	-26.977840349909066	-27.04383541301641	-10530510905067.031	21061021810076.605	1165	0.6809560274654438	0.7117988897412074	0.6595906551638742	0.6852952097828384	0.714394805016851	0.6904071174340428	0.0204847559238069	5747	-0.06232848216230091	-0.057716000818743673	-0.06631831961173393	-0.057780768025961556	-0.056034546688286564	-0.06003562346140533	0.003773674854120737	4891	-0.08914853748889934	-0.08407567352256753	-0.09181851439772896	-0.08154780288622736	-0.0838011514085344	-0.08607833594079152	0.0037973080511675282	5755
164	0.7398509502410888	0.047082827880109895	0.014309406280517578	0.0018353080088937901	True	squared_error	3	log2	7	4	125	True	{'bootstrap': True, 'criterion': 'squared_error', 'max_depth': 3, 'max_features': 'log2', 'min_samples_leaf': np.int64(7), 'min_samples_split': 4, 'n_estimators': 125, 'warm_start': True}	-31.20961324248035	-53123578733351.99	-29.86843430044258	-27.10648074511989	-27.125476950279943	-10624715746693.46	21249431493329.266	1237	0.6779949853434712	0.7120965757004407	0.6591940747739833	0.6834225712795013	0.7132297553127378	0.6891875924820269	0.020789267106881497	5845	-0.06263527150842328	-0.05760750423197302	-0.06622723628281542	-0.05784595933176517	-0.05606834020498142	-0.06007686231199166	0.0037819430062944856	5009	-0.08956127513917461	-0.08403224098027531	-0.09187198358631267	-0.08179006652602887	-0.08397189960311946	-0.08624549316698218	0.003809733429374064	5849
165	0.7169806480407714	0.05943279748089196	0.014985275268554688	0.0039917501392702035	True	squared_error	3	log2	7	4	125	False	{'bootstrap': True, 'criterion': 'squared_error', 'max_depth': 3, 'max_features': 'log2', 'min_samples_leaf': np.int64(7), 'min_samples_split': 4, 'n_estimators': 125, 'warm_start': False}	-31.20961324248035	-53123578733351.99	-29.86843430044258	-27.10648074511989	-27.125476950279943	-10624715746693.46	21249431493329.266	1237	0.6779949853434712	0.7120965757004407	0.6591940747739833	0.6834225712795013	0.7132297553127378	0.6891875924820269	0.020789267106881497	5845	-0.06263527150842328	-0.05760750423197302	-0.06622723628281542	-0.05784595933176517	-0.05606834020498142	-0.06007686231199166	0.0037819430062944856	5009	-0.08956127513917461	-0.08403224098027531	-0.09187198358631267	-0.08179006652602887	-0.08397189960311946	-0.08624549316698218	0.003809733429374064	5849
166	0.9014980316162109	0.051835582958588325	0.018524885177612305	0.0018826046183434927	True	squared_error	3	log2	7	4	162	True	{'bootstrap': True, 'criterion': 'squared_error', 'max_depth': 3, 'max_features': 'log2', 'min_samples_leaf': np.int64(7), 'min_samples_split': 4, 'n_estimators': 162, 'warm_start': True}	-31.295148667285634	-52387474121092.67	-29.927284887740925	-27.217152049443943	-27.187144696965092	-10477494824241.66	20954989648425.508	997	0.675622134102289	0.710402181852671	0.6576401352216208	0.6812357282052067	0.711993638903941	0.6873787636571457	0.02095858350700953	6031	-0.06285557162801945	-0.057716389962894445	-0.0664108757198124	-0.05799725557575866	-0.0561864072335607	-0.06023330002400913	0.003814467777560945	5435	-0.08989065745139556	-0.08427915508781089	-0.09208119524055977	-0.0820720737101754	-0.0841526844465473	-0.08649515318729777	0.003812997625689831	6033
167	0.980396842956543	0.0548503249633952	0.017302656173706056	0.002444366250469511	True	squared_error	3	log2	7	4	162	False	{'bootstrap': True, 'criterion': 'squared_error', 'max_depth': 3, 'max_features': 'log2', 'min_samples_leaf': np.int64(7), 'min_samples_split': 4, 'n_estimators': 162, 'warm_start': False}	-31.295148667285634	-52387474121092.67	-29.927284887740925	-27.217152049443943	-27.187144696965092	-10477494824241.66	20954989648425.508	997	0.675622134102289	0.710402181852671	0.6576401352216208	0.6812357282052067	0.711993638903941	0.6873787636571457	0.02095858350700953	6031	-0.06285557162801945	-0.057716389962894445	-0.0664108757198124	-0.05799725557575866	-0.0561864072335607	-0.06023330002400913	0.003814467777560945	5435	-0.08989065745139556	-0.08427915508781089	-0.09208119524055977	-0.0820720737101754	-0.0841526844465473	-0.08649515318729777	0.003812997625689831	6033
168	1.1992165088653564	0.0567395998402114	0.023052453994750977	0.0028882056509112433	True	squared_error	3	log2	7	4	200	True	{'bootstrap': True, 'criterion': 'squared_error', 'max_depth': 3, 'max_features': 'log2', 'min_samples_leaf': np.int64(7), 'min_samples_split': 4, 'n_estimators': 200, 'warm_start': True}	-31.25030386627023	-52396596526860.266	-29.86327531859293	-27.15792711252532	-27.140905641538687	-10479319305395.135	20958638610732.566	1021	0.6770183654155966	0.7117806930935202	0.6590571880822389	0.6823087105969233	0.713069296620208	0.6886468507616974	0.020892928719652794	5929	-0.06270105005974162	-0.05757043894320225	-0.06630284447806972	-0.05793589760922039	-0.056087873738927346	-0.06011962096583227	0.003805732296248269	5147	-0.0896969890284258	-0.0840783276956563	-0.09189043219358255	-0.08193382716199521	-0.08399538902922168	-0.0863189930217763	0.0037973987860576036	5941
169	1.2108354568481445	0.07211357297265775	0.02247786521911621	0.002931523151550962	True	squared_error	3	log2	7	4	200	False	{'bootstrap': True, 'criterion': 'squared_error', 'max_depth': 3, 'max_features': 'log2', 'min_samples_leaf': np.int64(7), 'min_samples_split': 4, 'n_estimators': 200, 'warm_start': False}	-31.25030386627023	-52396596526860.266	-29.86327531859293	-27.15792711252532	-27.140905641538687	-10479319305395.135	20958638610732.566	1021	0.6770183654155966	0.7117806930935202	0.6590571880822389	0.6823087105969233	0.713069296620208	0.6886468507616974	0.020892928719652794	5929	-0.06270105005974162	-0.05757043894320225	-0.06630284447806972	-0.05793589760922039	-0.056087873738927346	-0.06011962096583227	0.003805732296248269	5147	-0.0896969890284258	-0.0840783276956563	-0.09189043219358255	-0.08193382716199521	-0.08399538902922168	-0.0863189930217763	0.0037973987860576036	5941
170	0.30863227844238283	0.011386552942399654	0.006982851028442383	0.0009574080500434505	True	squared_error	3	log2	7	6	50	True	{'bootstrap': True, 'criterion': 'squared_error', 'max_depth': 3, 'max_features': 'log2', 'min_samples_leaf': np.int64(7), 'min_samples_split': 6, 'n_estimators': 50, 'warm_start': True}	-31.118910199378526	-52406671505393.28	-29.857812931682492	-27.038345266959755	-27.05597185128151	-10481334301101.67	20962668602145.805	1069	0.6811627334450554	0.7131069316986645	0.6584824832561678	0.6852178985339616	0.7154666852334781	0.6906873464334655	0.02132810240036456	5651	-0.06228592759258262	-0.05750660466107798	-0.06644993496976566	-0.057726024196758687	-0.055902137650884316	-0.05997412581421385	0.0038730928418376693	4735	-0.08911965350567302	-0.08388466180819674	-0.09196784640677558	-0.08155781890048698	-0.08364375015174876	-0.08603474615457621	0.003875588579506064	5651
171	0.28936004638671875	0.029499926587160177	0.006699800491333008	0.0006873251280212271	True	squared_error	3	log2	7	6	50	False	{'bootstrap': True, 'criterion': 'squared_error', 'max_depth': 3, 'max_features': 'log2', 'min_samples_leaf': np.int64(7), 'min_samples_split': 6, 'n_estimators': 50, 'warm_start': False}	-31.118910199378526	-52406671505393.28	-29.857812931682492	-27.038345266959755	-27.05597185128151	-10481334301101.67	20962668602145.805	1069	0.6811627334450554	0.7131069316986645	0.6584824832561678	0.6852178985339616	0.7154666852334781	0.6906873464334655	0.02132810240036456	5651	-0.06228592759258262	-0.05750660466107798	-0.06644993496976566	-0.057726024196758687	-0.055902137650884316	-0.05997412581421385	0.0038730928418376693	4735	-0.08911965350567302	-0.08388466180819674	-0.09196784640677558	-0.08155781890048698	-0.08364375015174876	-0.08603474615457621	0.003875588579506064	5651
172	0.49760894775390624	0.04041369009892867	0.009810686111450195	0.0011137929739627964	True	squared_error	3	log2	7	6	87	True	{'bootstrap': True, 'criterion': 'squared_error', 'max_depth': 3, 'max_features': 'log2', 'min_samples_leaf': np.int64(7), 'min_samples_split': 6, 'n_estimators': 87, 'warm_start': True}	-31.09723658143136	-52652554525220.24	-29.798050488119394	-26.977840349909066	-27.04383541301641	-10530510905067.031	21061021810076.605	1165	0.6809560274654438	0.7117988897412074	0.6595906551638742	0.6852952097828384	0.714394805016851	0.6904071174340428	0.0204847559238069	5747	-0.06232848216230091	-0.057716000818743673	-0.06631831961173393	-0.057780768025961556	-0.056034546688286564	-0.06003562346140533	0.003773674854120737	4891	-0.08914853748889934	-0.08407567352256753	-0.09181851439772896	-0.08154780288622736	-0.0838011514085344	-0.08607833594079152	0.0037973080511675282	5755
173	0.5092265605926514	0.026112041263768447	0.009474706649780274	0.001589491291951964	True	squared_error	3	log2	7	6	87	False	{'bootstrap': True, 'criterion': 'squared_error', 'max_depth': 3, 'max_features': 'log2', 'min_samples_leaf': np.int64(7), 'min_samples_split': 6, 'n_estimators': 87, 'warm_start': False}	-31.09723658143136	-52652554525220.24	-29.798050488119394	-26.977840349909066	-27.04383541301641	-10530510905067.031	21061021810076.605	1165	0.6809560274654438	0.7117988897412074	0.6595906551638742	0.6852952097828384	0.714394805016851	0.6904071174340428	0.0204847559238069	5747	-0.06232848216230091	-0.057716000818743673	-0.06631831961173393	-0.057780768025961556	-0.056034546688286564	-0.06003562346140533	0.003773674854120737	4891	-0.08914853748889934	-0.08407567352256753	-0.09181851439772896	-0.08154780288622736	-0.0838011514085344	-0.08607833594079152	0.0037973080511675282	5755
174	0.7003046989440918	0.05090650335861006	0.011363649368286132	5.7976927835414966e-05	True	squared_error	3	log2	7	6	125	True	{'bootstrap': True, 'criterion': 'squared_error', 'max_depth': 3, 'max_features': 'log2', 'min_samples_leaf': np.int64(7), 'min_samples_split': 6, 'n_estimators': 125, 'warm_start': True}	-31.20961324248035	-53123578733351.99	-29.86843430044258	-27.10648074511989	-27.125476950279943	-10624715746693.46	21249431493329.266	1237	0.6779949853434712	0.7120965757004407	0.6591940747739833	0.6834225712795013	0.7132297553127378	0.6891875924820269	0.020789267106881497	5845	-0.06263527150842328	-0.05760750423197302	-0.06622723628281542	-0.05784595933176517	-0.05606834020498142	-0.06007686231199166	0.0037819430062944856	5009	-0.08956127513917461	-0.08403224098027531	-0.09187198358631267	-0.08179006652602887	-0.08397189960311946	-0.08624549316698218	0.003809733429374064	5849
175	0.7516830444335938	0.019300016561861203	0.013376760482788085	0.0014974519319824887	True	squared_error	3	log2	7	6	125	False	{'bootstrap': True, 'criterion': 'squared_error', 'max_depth': 3, 'max_features': 'log2', 'min_samples_leaf': np.int64(7), 'min_samples_split': 6, 'n_estimators': 125, 'warm_start': False}	-31.20961324248035	-53123578733351.99	-29.86843430044258	-27.10648074511989	-27.125476950279943	-10624715746693.46	21249431493329.266	1237	0.6779949853434712	0.7120965757004407	0.6591940747739833	0.6834225712795013	0.7132297553127378	0.6891875924820269	0.020789267106881497	5845	-0.06263527150842328	-0.05760750423197302	-0.06622723628281542	-0.05784595933176517	-0.05606834020498142	-0.06007686231199166	0.0037819430062944856	5009	-0.08956127513917461	-0.08403224098027531	-0.09187198358631267	-0.08179006652602887	-0.08397189960311946	-0.08624549316698218	0.003809733429374064	5849
176	1.0059691429138184	0.03758809931486864	0.019328498840332033	0.0035923073458050247	True	squared_error	3	log2	7	6	162	True	{'bootstrap': True, 'criterion': 'squared_error', 'max_depth': 3, 'max_features': 'log2', 'min_samples_leaf': np.int64(7), 'min_samples_split': 6, 'n_estimators': 162, 'warm_start': True}	-31.295148667285634	-52387474121092.67	-29.927284887740925	-27.217152049443943	-27.187144696965092	-10477494824241.66	20954989648425.508	997	0.675622134102289	0.710402181852671	0.6576401352216208	0.6812357282052067	0.711993638903941	0.6873787636571457	0.02095858350700953	6031	-0.06285557162801945	-0.057716389962894445	-0.0664108757198124	-0.05799725557575866	-0.0561864072335607	-0.06023330002400913	0.003814467777560945	5435	-0.08989065745139556	-0.08427915508781089	-0.09208119524055977	-0.0820720737101754	-0.0841526844465473	-0.08649515318729777	0.003812997625689831	6033
177	0.9506402015686035	0.07989433555933169	0.019350290298461914	0.002780714206894346	True	squared_error	3	log2	7	6	162	False	{'bootstrap': True, 'criterion': 'squared_error', 'max_depth': 3, 'max_features': 'log2', 'min_samples_leaf': np.int64(7), 'min_samples_split': 6, 'n_estimators': 162, 'warm_start': False}	-31.295148667285634	-52387474121092.67	-29.927284887740925	-27.217152049443943	-27.187144696965092	-10477494824241.66	20954989648425.508	997	0.675622134102289	0.710402181852671	0.6576401352216208	0.6812357282052067	0.711993638903941	0.6873787636571457	0.02095858350700953	6031	-0.06285557162801945	-0.057716389962894445	-0.0664108757198124	-0.05799725557575866	-0.0561864072335607	-0.06023330002400913	0.003814467777560945	5435	-0.08989065745139556	-0.08427915508781089	-0.09208119524055977	-0.0820720737101754	-0.0841526844465473	-0.08649515318729777	0.003812997625689831	6033
178	1.1701536655426026	0.01924701167617656	0.02285609245300293	0.0009748976992610391	True	squared_error	3	log2	7	6	200	True	{'bootstrap': True, 'criterion': 'squared_error', 'max_depth': 3, 'max_features': 'log2', 'min_samples_leaf': np.int64(7), 'min_samples_split': 6, 'n_estimators': 200, 'warm_start': True}	-31.25030386627023	-52396596526860.266	-29.86327531859293	-27.15792711252532	-27.140905641538687	-10479319305395.135	20958638610732.566	1021	0.6770183654155966	0.7117806930935202	0.6590571880822389	0.6823087105969233	0.713069296620208	0.6886468507616974	0.020892928719652794	5929	-0.06270105005974162	-0.05757043894320225	-0.06630284447806972	-0.05793589760922039	-0.056087873738927346	-0.06011962096583227	0.003805732296248269	5147	-0.0896969890284258	-0.0840783276956563	-0.09189043219358255	-0.08193382716199521	-0.08399538902922168	-0.0863189930217763	0.0037973987860576036	5941
179	1.242928409576416	0.026920201048828134	0.02386174201965332	0.002900208858784602	True	squared_error	3	log2	7	6	200	False	{'bootstrap': True, 'criterion': 'squared_error', 'max_depth': 3, 'max_features': 'log2', 'min_samples_leaf': np.int64(7), 'min_samples_split': 6, 'n_estimators': 200, 'warm_start': False}	-31.25030386627023	-52396596526860.266	-29.86327531859293	-27.15792711252532	-27.140905641538687	-10479319305395.135	20958638610732.566	1021	0.6770183654155966	0.7117806930935202	0.6590571880822389	0.6823087105969233	0.713069296620208	0.6886468507616974	0.020892928719652794	5929	-0.06270105005974162	-0.05757043894320225	-0.06630284447806972	-0.05793589760922039	-0.056087873738927346	-0.06011962096583227	0.003805732296248269	5147	-0.0896969890284258	-0.0840783276956563	-0.09189043219358255	-0.08193382716199521	-0.08399538902922168	-0.0863189930217763	0.0037973987860576036	5941
180	0.45095324516296387	0.021369922176526814	0.006879281997680664	0.0007214087063839962	True	squared_error	3	0.6	1	2	50	True	{'bootstrap': True, 'criterion': 'squared_error', 'max_depth': 3, 'max_features': 0.6, 'min_samples_leaf': np.int64(1), 'min_samples_split': 2, 'n_estimators': 50, 'warm_start': True}	-30.17981829315246	-57999976429068.21	-28.472442101647417	-25.644543828159783	-25.706140706515633	-11599995285835.643	23199990571616.285	1883	0.7033851955036803	0.7329751031434606	0.676868499865469	0.7069746495813775	0.7373356858868285	0.7115078267961632	0.021974221551464734	3627	-0.060455434831293384	-0.05599237133967647	-0.06574688022624252	-0.05643704695918587	-0.054428963356578146	-0.05861213934259527	0.00408400387685701	1153	-0.08595781401904466	-0.08092792558343857	-0.08945799768627147	-0.07868884753257083	-0.08036509657360115	-0.08307953627898533	0.0040061206132718475	3699
181	0.4420961380004883	0.05085422238223202	0.008216571807861329	0.003093678087417344	True	squared_error	3	0.6	1	2	50	False	{'bootstrap': True, 'criterion': 'squared_error', 'max_depth': 3, 'max_features': 0.6, 'min_samples_leaf': np.int64(1), 'min_samples_split': 2, 'n_estimators': 50, 'warm_start': False}	-30.17981829315246	-57999976429068.21	-28.472442101647417	-25.644543828159783	-25.706140706515633	-11599995285835.643	23199990571616.285	1883	0.7033851955036803	0.7329751031434606	0.676868499865469	0.7069746495813775	0.7373356858868285	0.7115078267961632	0.021974221551464734	3627	-0.060455434831293384	-0.05599237133967647	-0.06574688022624252	-0.05643704695918587	-0.054428963356578146	-0.05861213934259527	0.00408400387685701	1153	-0.08595781401904466	-0.08092792558343857	-0.08945799768627147	-0.07868884753257083	-0.08036509657360115	-0.08307953627898533	0.0040061206132718475	3699
182	0.8193421840667725	0.028994651321170465	0.011010503768920899	0.001967500030358873	True	squared_error	3	0.6	1	2	87	True	{'bootstrap': True, 'criterion': 'squared_error', 'max_depth': 3, 'max_features': 0.6, 'min_samples_leaf': np.int64(1), 'min_samples_split': 2, 'n_estimators': 87, 'warm_start': True}	-30.19036695246566	-58051775592089.91	-28.43997675018618	-25.52879933606195	-25.641660163455583	-11610355118439.941	23220710236824.984	1945	0.7038640342664997	0.7330564675797259	0.6774484552502362	0.7083398600353249	0.7377281155734987	0.7120873865410571	0.021811338259878486	3371	-0.06036622117666041	-0.055910342613439135	-0.06567674114370765	-0.05634878644612187	-0.054456952071086404	-0.058551808690203086	0.00406583954213026	815	-0.08588840319108669	-0.08091559497907302	-0.08937768216826245	-0.07850532713862016	-0.08030503999878577	-0.08299840949516561	0.004020630000767518	3419
183	0.7671264171600342	0.06252960597141767	0.00988001823425293	0.0011920082863345768	True	squared_error	3	0.6	1	2	87	False	{'bootstrap': True, 'criterion': 'squared_error', 'max_depth': 3, 'max_features': 0.6, 'min_samples_leaf': np.int64(1), 'min_samples_split': 2, 'n_estimators': 87, 'warm_start': False}	-30.19036695246566	-58051775592089.91	-28.43997675018618	-25.52879933606195	-25.641660163455583	-11610355118439.941	23220710236824.984	1945	0.7038640342664997	0.7330564675797259	0.6774484552502362	0.7083398600353249	0.7377281155734987	0.7120873865410571	0.021811338259878486	3371	-0.06036622117666041	-0.055910342613439135	-0.06567674114370765	-0.05634878644612187	-0.054456952071086404	-0.058551808690203086	0.00406583954213026	815	-0.08588840319108669	-0.08091559497907302	-0.08937768216826245	-0.07850532713862016	-0.08030503999878577	-0.08299840949516561	0.004020630000767518	3419
184	1.161543846130371	0.014296786364260867	0.015610742568969726	0.001839871861328075	True	squared_error	3	0.6	1	2	125	True	{'bootstrap': True, 'criterion': 'squared_error', 'max_depth': 3, 'max_features': 0.6, 'min_samples_leaf': np.int64(1), 'min_samples_split': 2, 'n_estimators': 125, 'warm_start': True}	-30.22816261900449	-58097229507348.5	-28.494093063124293	-25.588953510709977	-25.728462602113645	-11619445901491.707	23238891802928.4	2015	0.7027963628165474	0.7328909254526106	0.6771443635881513	0.7069933520022038	0.7364257700250599	0.7112501547769147	0.021702195831501413	3783	-0.060460374637926376	-0.055933276209474844	-0.06564630070628617	-0.05648645763991601	-0.05451563270817544	-0.05860840838035577	0.004034142466247224	1137	-0.0860430924254723	-0.08094068055344589	-0.08941980350592317	-0.07868633632420266	-0.08050417571706343	-0.08311881770522148	0.003987012166307121	3849
185	1.1375292778015136	0.07297678484839706	0.01617894172668457	0.0016675180429245532	True	squared_error	3	0.6	1	2	125	False	{'bootstrap': True, 'criterion': 'squared_error', 'max_depth': 3, 'max_features': 0.6, 'min_samples_leaf': np.int64(1), 'min_samples_split': 2, 'n_estimators': 125, 'warm_start': False}	-30.22816261900449	-58097229507348.5	-28.494093063124293	-25.588953510709977	-25.728462602113645	-11619445901491.707	23238891802928.4	2015	0.7027963628165474	0.7328909254526106	0.6771443635881513	0.7069933520022038	0.7364257700250599	0.7112501547769147	0.021702195831501413	3783	-0.060460374637926376	-0.055933276209474844	-0.06564630070628617	-0.05648645763991601	-0.05451563270817544	-0.05860840838035577	0.004034142466247224	1137	-0.0860430924254723	-0.08094068055344589	-0.08941980350592317	-0.07868633632420266	-0.08050417571706343	-0.08311881770522148	0.003987012166307121	3849
186	1.475350522994995	0.07767208806004215	0.020656251907348634	0.0011257847863720674	True	squared_error	3	0.6	1	2	162	True	{'bootstrap': True, 'criterion': 'squared_error', 'max_depth': 3, 'max_features': 0.6, 'min_samples_leaf': np.int64(1), 'min_samples_split': 2, 'n_estimators': 162, 'warm_start': True}	-30.205332763236097	-58279274443832.09	-28.472108420624203	-25.580129313839173	-25.695001111913168	-11655854888788.408	23311709777521.844	2161	0.7030912739371704	0.7335420363413697	0.6770332305447986	0.7067667329948046	0.7365014503641816	0.711386944836465	0.021872030844240664	3725	-0.060422277829232776	-0.05587643203490896	-0.06570450926906028	-0.05654395498745467	-0.054559825299950765	-0.058621399884121496	0.0040437758055281775	1233	-0.0860003921358536	-0.08084196897983258	-0.08943519217930762	-0.0787167594784029	-0.0804926172640144	-0.08309738600748222	0.003991411946061754	3777
187	1.404498243331909	0.09720828040613431	0.018619728088378907	0.002660931818662528	True	squared_error	3	0.6	1	2	162	False	{'bootstrap': True, 'criterion': 'squared_error', 'max_depth': 3, 'max_features': 0.6, 'min_samples_leaf': np.int64(1), 'min_samples_split': 2, 'n_estimators': 162, 'warm_start': False}	-30.205332763236097	-58279274443832.09	-28.472108420624203	-25.580129313839173	-25.695001111913168	-11655854888788.408	23311709777521.844	2161	0.7030912739371704	0.7335420363413697	0.6770332305447986	0.7067667329948046	0.7365014503641816	0.711386944836465	0.021872030844240664	3725	-0.060422277829232776	-0.05587643203490896	-0.06570450926906028	-0.05654395498745467	-0.054559825299950765	-0.058621399884121496	0.0040437758055281775	1233	-0.0860003921358536	-0.08084196897983258	-0.08943519217930762	-0.0787167594784029	-0.0804926172640144	-0.08309738600748222	0.003991411946061754	3777
188	1.7664323329925538	0.09819874233778902	0.0215970516204834	0.0025723703328986137	True	squared_error	3	0.6	1	2	200	True	{'bootstrap': True, 'criterion': 'squared_error', 'max_depth': 3, 'max_features': 0.6, 'min_samples_leaf': np.int64(1), 'min_samples_split': 2, 'n_estimators': 200, 'warm_start': True}	-30.189168924294513	-58342520335514.67	-28.45731465564585	-25.58057695339391	-25.69565674184326	-11668504067124.918	23337008134194.875	2229	0.7035243129611035	0.733639820892763	0.6771456311997615	0.7070119781183223	0.7365844594893636	0.7115812405322628	0.021832752262288785	3569	-0.06036623602655294	-0.055843590879966216	-0.06570938064839532	-0.05651161972929395	-0.054558619680984376	-0.05859788939303856	0.004048573548966825	1061	-0.08593765380648292	-0.08082713395492551	-0.08941962796354515	-0.07868383528175182	-0.08047993759640816	-0.08306963772062272	0.00398794496600171	3677
189	1.9050509452819824	0.04428085134387128	0.027116107940673827	0.0062342192235829135	True	squared_error	3	0.6	1	2	200	False	{'bootstrap': True, 'criterion': 'squared_error', 'max_depth': 3, 'max_features': 0.6, 'min_samples_leaf': np.int64(1), 'min_samples_split': 2, 'n_estimators': 200, 'warm_start': False}	-30.189168924294513	-58342520335514.67	-28.45731465564585	-25.58057695339391	-25.69565674184326	-11668504067124.918	23337008134194.875	2229	0.7035243129611035	0.733639820892763	0.6771456311997615	0.7070119781183223	0.7365844594893636	0.7115812405322628	0.021832752262288785	3569	-0.06036623602655294	-0.055843590879966216	-0.06570938064839532	-0.05651161972929395	-0.054558619680984376	-0.05859788939303856	0.004048573548966825	1061	-0.08593765380648292	-0.08082713395492551	-0.08941962796354515	-0.07868383528175182	-0.08047993759640816	-0.08306963772062272	0.00398794496600171	3677
190	0.4715710639953613	0.031846398765106566	0.00920724868774414	0.0022048431639117368	True	squared_error	3	0.6	1	4	50	True	{'bootstrap': True, 'criterion': 'squared_error', 'max_depth': 3, 'max_features': 0.6, 'min_samples_leaf': np.int64(1), 'min_samples_split': 4, 'n_estimators': 50, 'warm_start': True}	-30.17981829315246	-57999976429068.21	-28.472442101647417	-25.644543828159783	-25.706140706515633	-11599995285835.643	23199990571616.285	1883	0.7033851955036803	0.7329751031434606	0.676868499865469	0.7069746495813775	0.7373356858868285	0.7115078267961632	0.021974221551464734	3627	-0.060455434831293384	-0.05599237133967647	-0.06574688022624252	-0.05643704695918587	-0.054428963356578146	-0.05861213934259527	0.00408400387685701	1153	-0.08595781401904466	-0.08092792558343857	-0.08945799768627147	-0.07868884753257083	-0.08036509657360115	-0.08307953627898533	0.0040061206132718475	3699
191	0.41222734451293946	0.01614595939868024	0.007670354843139648	0.00039115427294044943	True	squared_error	3	0.6	1	4	50	False	{'bootstrap': True, 'criterion': 'squared_error', 'max_depth': 3, 'max_features': 0.6, 'min_samples_leaf': np.int64(1), 'min_samples_split': 4, 'n_estimators': 50, 'warm_start': False}	-30.17981829315246	-57999976429068.21	-28.472442101647417	-25.644543828159783	-25.706140706515633	-11599995285835.643	23199990571616.285	1883	0.7033851955036803	0.7329751031434606	0.676868499865469	0.7069746495813775	0.7373356858868285	0.7115078267961632	0.021974221551464734	3627	-0.060455434831293384	-0.05599237133967647	-0.06574688022624252	-0.05643704695918587	-0.054428963356578146	-0.05861213934259527	0.00408400387685701	1153	-0.08595781401904466	-0.08092792558343857	-0.08945799768627147	-0.07868884753257083	-0.08036509657360115	-0.08307953627898533	0.0040061206132718475	3699
192	0.7697247982025146	0.03317944341085052	0.011724138259887695	0.0006070996730783129	True	squared_error	3	0.6	1	4	87	True	{'bootstrap': True, 'criterion': 'squared_error', 'max_depth': 3, 'max_features': 0.6, 'min_samples_leaf': np.int64(1), 'min_samples_split': 4, 'n_estimators': 87, 'warm_start': True}	-30.19036695246566	-58051775592089.91	-28.43997675018618	-25.52879933606195	-25.641660163455583	-11610355118439.941	23220710236824.984	1945	0.7038640342664997	0.7330564675797259	0.6774484552502362	0.7083398600353249	0.7377281155734987	0.7120873865410571	0.021811338259878486	3371	-0.06036622117666041	-0.055910342613439135	-0.06567674114370765	-0.05634878644612187	-0.054456952071086404	-0.058551808690203086	0.00406583954213026	815	-0.08588840319108669	-0.08091559497907302	-0.08937768216826245	-0.07850532713862016	-0.08030503999878577	-0.08299840949516561	0.004020630000767518	3419
193	0.8104214668273926	0.026596227596826907	0.013580942153930664	0.0020527356980571585	True	squared_error	3	0.6	1	4	87	False	{'bootstrap': True, 'criterion': 'squared_error', 'max_depth': 3, 'max_features': 0.6, 'min_samples_leaf': np.int64(1), 'min_samples_split': 4, 'n_estimators': 87, 'warm_start': False}	-30.19036695246566	-58051775592089.91	-28.43997675018618	-25.52879933606195	-25.641660163455583	-11610355118439.941	23220710236824.984	1945	0.7038640342664997	0.7330564675797259	0.6774484552502362	0.7083398600353249	0.7377281155734987	0.7120873865410571	0.021811338259878486	3371	-0.06036622117666041	-0.055910342613439135	-0.06567674114370765	-0.05634878644612187	-0.054456952071086404	-0.058551808690203086	0.00406583954213026	815	-0.08588840319108669	-0.08091559497907302	-0.08937768216826245	-0.07850532713862016	-0.08030503999878577	-0.08299840949516561	0.004020630000767518	3419
194	1.2429390907287599	0.045054287000760314	0.01762523651123047	0.002087506818100146	True	squared_error	3	0.6	1	4	125	True	{'bootstrap': True, 'criterion': 'squared_error', 'max_depth': 3, 'max_features': 0.6, 'min_samples_leaf': np.int64(1), 'min_samples_split': 4, 'n_estimators': 125, 'warm_start': True}	-30.22816261900449	-58097229507348.5	-28.494093063124293	-25.588953510709977	-25.728462602113645	-11619445901491.707	23238891802928.4	2015	0.7027963628165474	0.7328909254526106	0.6771443635881513	0.7069933520022038	0.7364257700250599	0.7112501547769147	0.021702195831501413	3783	-0.060460374637926376	-0.055933276209474844	-0.06564630070628617	-0.05648645763991601	-0.05451563270817544	-0.05860840838035577	0.004034142466247224	1137	-0.0860430924254723	-0.08094068055344589	-0.08941980350592317	-0.07868633632420266	-0.08050417571706343	-0.08311881770522148	0.003987012166307121	3849
195	1.1854291915893556	0.06049111145588699	0.01723446846008301	0.0008761280726813468	True	squared_error	3	0.6	1	4	125	False	{'bootstrap': True, 'criterion': 'squared_error', 'max_depth': 3, 'max_features': 0.6, 'min_samples_leaf': np.int64(1), 'min_samples_split': 4, 'n_estimators': 125, 'warm_start': False}	-30.22816261900449	-58097229507348.5	-28.494093063124293	-25.588953510709977	-25.728462602113645	-11619445901491.707	23238891802928.4	2015	0.7027963628165474	0.7328909254526106	0.6771443635881513	0.7069933520022038	0.7364257700250599	0.7112501547769147	0.021702195831501413	3783	-0.060460374637926376	-0.055933276209474844	-0.06564630070628617	-0.05648645763991601	-0.05451563270817544	-0.05860840838035577	0.004034142466247224	1137	-0.0860430924254723	-0.08094068055344589	-0.08941980350592317	-0.07868633632420266	-0.08050417571706343	-0.08311881770522148	0.003987012166307121	3849
196	1.6304470539093017	0.07043954013517872	0.01897420883178711	0.0027796805299551567	True	squared_error	3	0.6	1	4	162	True	{'bootstrap': True, 'criterion': 'squared_error', 'max_depth': 3, 'max_features': 0.6, 'min_samples_leaf': np.int64(1), 'min_samples_split': 4, 'n_estimators': 162, 'warm_start': True}	-30.205332763236097	-58279274443832.09	-28.47006311943628	-25.580129313839173	-25.695001111913168	-11655854888788.408	23311709777521.844	2161	0.7030912739371704	0.7335420363413697	0.6771409181116761	0.7067667329948046	0.7365014503641816	0.7114084823498404	0.02183821882725866	3697	-0.060422277829232776	-0.05587643203490896	-0.06569040202086383	-0.05654395498745467	-0.054559825299950765	-0.05861857843448219	0.004038834650595263	1229	-0.0860003921358536	-0.08084196897983258	-0.08942028064333797	-0.0787167594784029	-0.0804926172640144	-0.08309440370028828	0.003986678107134978	3767
197	1.5070610046386719	0.027828887685179618	0.02080984115600586	0.003546680739147839	True	squared_error	3	0.6	1	4	162	False	{'bootstrap': True, 'criterion': 'squared_error', 'max_depth': 3, 'max_features': 0.6, 'min_samples_leaf': np.int64(1), 'min_samples_split': 4, 'n_estimators': 162, 'warm_start': False}	-30.205332763236097	-58279274443832.09	-28.47006311943628	-25.580129313839173	-25.695001111913168	-11655854888788.408	23311709777521.844	2161	0.7030912739371704	0.7335420363413697	0.6771409181116761	0.7067667329948046	0.7365014503641816	0.7114084823498404	0.02183821882725866	3697	-0.060422277829232776	-0.05587643203490896	-0.06569040202086383	-0.05654395498745467	-0.054559825299950765	-0.05861857843448219	0.004038834650595263	1229	-0.0860003921358536	-0.08084196897983258	-0.08942028064333797	-0.0787167594784029	-0.0804926172640144	-0.08309440370028828	0.003986678107134978	3767
198	1.8359179973602295	0.07903072239324042	0.023549365997314452	0.0013634724375800825	True	squared_error	3	0.6	1	4	200	True	{'bootstrap': True, 'criterion': 'squared_error', 'max_depth': 3, 'max_features': 0.6, 'min_samples_leaf': np.int64(1), 'min_samples_split': 4, 'n_estimators': 200, 'warm_start': True}	-30.189168924294513	-58342520335514.67	-28.455657961683624	-25.58057695339391	-25.69565674184326	-11668504067124.918	23337008134194.875	2229	0.7035243129611035	0.733639820892763	0.6772337444635979	0.7070119781183223	0.7365844594893636	0.7115988631850301	0.021804967782728904	3565	-0.06036623602655294	-0.055843590879966216	-0.06569778551689677	-0.05651161972929395	-0.054558619680984376	-0.05859557036673885	0.004044500688888937	1057	-0.08593765380648292	-0.08082713395492551	-0.08940742494928737	-0.07868383528175182	-0.08047993759640816	-0.08306719711777115	0.003984059897822702	3661
199	1.9005932331085205	0.06198981807644758	0.02161550521850586	0.0033203036339342113	True	squared_error	3	0.6	1	4	200	False	{'bootstrap': True, 'criterion': 'squared_error', 'max_depth': 3, 'max_features': 0.6, 'min_samples_leaf': np.int64(1), 'min_samples_split': 4, 'n_estimators': 200, 'warm_start': False}	-30.189168924294513	-58342520335514.67	-28.455657961683624	-25.58057695339391	-25.69565674184326	-11668504067124.918	23337008134194.875	2229	0.7035243129611035	0.733639820892763	0.6772337444635979	0.7070119781183223	0.7365844594893636	0.7115988631850301	0.021804967782728904	3565	-0.06036623602655294	-0.055843590879966216	-0.06569778551689677	-0.05651161972929395	-0.054558619680984376	-0.05859557036673885	0.004044500688888937	1057	-0.08593765380648292	-0.08082713395492551	-0.08940742494928737	-0.07868383528175182	-0.08047993759640816	-0.08306719711777115	0.003984059897822702	3661
200	0.4572766780853271	0.03428804076543552	0.0068474292755126955	0.0009965830259695467	True	squared_error	3	0.6	1	6	50	True	{'bootstrap': True, 'criterion': 'squared_error', 'max_depth': 3, 'max_features': 0.6, 'min_samples_leaf': np.int64(1), 'min_samples_split': 6, 'n_estimators': 50, 'warm_start': True}	-30.17981829315246	-57999976429068.21	-28.472442101647417	-25.644543828159783	-25.706140706515633	-11599995285835.643	23199990571616.285	1883	0.7033851955036803	0.7329751031434606	0.676868499865469	0.7069746495813775	0.7373356858868285	0.7115078267961632	0.021974221551464734	3627	-0.060455434831293384	-0.05599237133967647	-0.06574688022624252	-0.05643704695918587	-0.054428963356578146	-0.05861213934259527	0.00408400387685701	1153	-0.08595781401904466	-0.08092792558343857	-0.08945799768627147	-0.07868884753257083	-0.08036509657360115	-0.08307953627898533	0.0040061206132718475	3699
201	0.5192006587982178	0.0025104643671149795	0.00891566276550293	0.0025495649596682097	True	squared_error	3	0.6	1	6	50	False	{'bootstrap': True, 'criterion': 'squared_error', 'max_depth': 3, 'max_features': 0.6, 'min_samples_leaf': np.int64(1), 'min_samples_split': 6, 'n_estimators': 50, 'warm_start': False}	-30.17981829315246	-57999976429068.21	-28.472442101647417	-25.644543828159783	-25.706140706515633	-11599995285835.643	23199990571616.285	1883	0.7033851955036803	0.7329751031434606	0.676868499865469	0.7069746495813775	0.7373356858868285	0.7115078267961632	0.021974221551464734	3627	-0.060455434831293384	-0.05599237133967647	-0.06574688022624252	-0.05643704695918587	-0.054428963356578146	-0.05861213934259527	0.00408400387685701	1153	-0.08595781401904466	-0.08092792558343857	-0.08945799768627147	-0.07868884753257083	-0.08036509657360115	-0.08307953627898533	0.0040061206132718475	3699
202	0.8357576370239258	0.034220008235040726	0.011603498458862304	0.0012452283039340209	True	squared_error	3	0.6	1	6	87	True	{'bootstrap': True, 'criterion': 'squared_error', 'max_depth': 3, 'max_features': 0.6, 'min_samples_leaf': np.int64(1), 'min_samples_split': 6, 'n_estimators': 87, 'warm_start': True}	-30.19036695246566	-58051775592089.91	-28.43997675018618	-25.52879933606195	-25.641660163455583	-11610355118439.941	23220710236824.984	1945	0.7038640342664997	0.7330564675797259	0.6774484552502362	0.7083398600353249	0.7377281155734987	0.7120873865410571	0.021811338259878486	3371	-0.06036622117666041	-0.055910342613439135	-0.06567674114370765	-0.05634878644612187	-0.054456952071086404	-0.058551808690203086	0.00406583954213026	815	-0.08588840319108669	-0.08091559497907302	-0.08937768216826245	-0.07850532713862016	-0.08030503999878577	-0.08299840949516561	0.004020630000767518	3419
203	0.849044942855835	0.044011388057532304	0.011281204223632813	0.001239405369195393	True	squared_error	3	0.6	1	6	87	False	{'bootstrap': True, 'criterion': 'squared_error', 'max_depth': 3, 'max_features': 0.6, 'min_samples_leaf': np.int64(1), 'min_samples_split': 6, 'n_estimators': 87, 'warm_start': False}	-30.19036695246566	-58051775592089.91	-28.43997675018618	-25.52879933606195	-25.641660163455583	-11610355118439.941	23220710236824.984	1945	0.7038640342664997	0.7330564675797259	0.6774484552502362	0.7083398600353249	0.7377281155734987	0.7120873865410571	0.021811338259878486	3371	-0.06036622117666041	-0.055910342613439135	-0.06567674114370765	-0.05634878644612187	-0.054456952071086404	-0.058551808690203086	0.00406583954213026	815	-0.08588840319108669	-0.08091559497907302	-0.08937768216826245	-0.07850532713862016	-0.08030503999878577	-0.08299840949516561	0.004020630000767518	3419
204	1.1936704158782958	0.06139007855066441	0.015372514724731445	0.0018425504791221132	True	squared_error	3	0.6	1	6	125	True	{'bootstrap': True, 'criterion': 'squared_error', 'max_depth': 3, 'max_features': 0.6, 'min_samples_leaf': np.int64(1), 'min_samples_split': 6, 'n_estimators': 125, 'warm_start': True}	-30.2278555086468	-58097229507348.5	-28.49425143311215	-25.588953510709977	-25.728462602113645	-11619445901491.707	23238891802928.4	2015	0.7028139112868774	0.7328909254526106	0.6771439876322667	0.7069933520022038	0.7364257700250599	0.7112535892798036	0.021700947956097685	3777	-0.06045767784915064	-0.055933276209474844	-0.06564563597783846	-0.05648645763991601	-0.05451563270817544	-0.058607736076911075	0.00403366303367932	1131	-0.0860405521689701	-0.08094068055344589	-0.08941985556927248	-0.07868633632420266	-0.08050417571706343	-0.08311832006659091	0.0039866561069122185	3841
205	1.1816776275634766	0.07029912720435989	0.01750044822692871	0.0026391864701427793	True	squared_error	3	0.6	1	6	125	False	{'bootstrap': True, 'criterion': 'squared_error', 'max_depth': 3, 'max_features': 0.6, 'min_samples_leaf': np.int64(1), 'min_samples_split': 6, 'n_estimators': 125, 'warm_start': False}	-30.2278555086468	-58097229507348.5	-28.49425143311215	-25.588953510709977	-25.728462602113645	-11619445901491.707	23238891802928.4	2015	0.7028139112868774	0.7328909254526106	0.6771439876322667	0.7069933520022038	0.7364257700250599	0.7112535892798036	0.021700947956097685	3777	-0.06045767784915064	-0.055933276209474844	-0.06564563597783846	-0.05648645763991601	-0.05451563270817544	-0.058607736076911075	0.00403366303367932	1131	-0.0860405521689701	-0.08094068055344589	-0.08941985556927248	-0.07868633632420266	-0.08050417571706343	-0.08311832006659091	0.0039866561069122185	3841
206	1.5901910781860351	0.03961394661903323	0.020135116577148438	0.00396012352546787	True	squared_error	3	0.6	1	6	162	True	{'bootstrap': True, 'criterion': 'squared_error', 'max_depth': 3, 'max_features': 0.6, 'min_samples_leaf': np.int64(1), 'min_samples_split': 6, 'n_estimators': 162, 'warm_start': True}	-30.20509579536751	-58279274443832.09	-28.470185318500977	-25.580129313839173	-25.695001111913168	-11655854888788.408	23311709777521.844	2161	0.7031044557373705	0.7335420363413697	0.6771401264389403	0.7067667329948046	0.7365014503641816	0.7114109603753334	0.021837463851158853	3681	-0.06042026935423966	-0.05587643203490896	-0.06568998445068507	-0.05654395498745467	-0.054559825299950765	-0.05861809322544782	0.00403850909049132	1201	-0.08599848304314342	-0.08084196897983258	-0.08942039027561842	-0.0787167594784029	-0.0804926172640144	-0.08309404380820234	0.0039864346500737505	3763
207	1.5882225513458252	0.0943384940211467	0.019566154479980467	0.0011950056406595765	True	squared_error	3	0.6	1	6	162	False	{'bootstrap': True, 'criterion': 'squared_error', 'max_depth': 3, 'max_features': 0.6, 'min_samples_leaf': np.int64(1), 'min_samples_split': 6, 'n_estimators': 162, 'warm_start': False}	-30.20509579536751	-58279274443832.09	-28.470185318500977	-25.580129313839173	-25.695001111913168	-11655854888788.408	23311709777521.844	2161	0.7031044557373705	0.7335420363413697	0.6771401264389403	0.7067667329948046	0.7365014503641816	0.7114109603753334	0.021837463851158853	3681	-0.06042026935423966	-0.05587643203490896	-0.06568998445068507	-0.05654395498745467	-0.054559825299950765	-0.05861809322544782	0.00403850909049132	1201	-0.08599848304314342	-0.08084196897983258	-0.08942039027561842	-0.0787167594784029	-0.0804926172640144	-0.08309404380820234	0.0039864346500737505	3763
208	1.9002224445343017	0.07362297487013733	0.02154231071472168	0.0025215426117416568	True	squared_error	3	0.6	1	6	200	True	{'bootstrap': True, 'criterion': 'squared_error', 'max_depth': 3, 'max_features': 0.6, 'min_samples_leaf': np.int64(1), 'min_samples_split': 6, 'n_estimators': 200, 'warm_start': True}	-30.188976980320952	-58342520335514.67	-28.455756942926037	-25.58057695339391	-25.69565674184326	-11668504067124.918	23337008134194.875	2229	0.7035343616956125	0.733639820892763	0.6772334575879353	0.7070119781183223	0.7365844594893636	0.7116008155567994	0.021804314348491942	3561	-0.060364737032962634	-0.055843590879966216	-0.06569738073182566	-0.05651161972929395	-0.054558619680984376	-0.05859518961100656	0.004044227308740076	1053	-0.08593619741052413	-0.08082713395492551	-0.08940746468207872	-0.07868383528175182	-0.08047993759640816	-0.08306691378513767	0.003983862719907217	3645
209	1.9175973415374756	0.07749416666933615	0.022727346420288085	0.002540808931577658	True	squared_error	3	0.6	1	6	200	False	{'bootstrap': True, 'criterion': 'squared_error', 'max_depth': 3, 'max_features': 0.6, 'min_samples_leaf': np.int64(1), 'min_samples_split': 6, 'n_estimators': 200, 'warm_start': False}	-30.188976980320952	-58342520335514.67	-28.455756942926037	-25.58057695339391	-25.69565674184326	-11668504067124.918	23337008134194.875	2229	0.7035343616956125	0.733639820892763	0.6772334575879353	0.7070119781183223	0.7365844594893636	0.7116008155567994	0.021804314348491942	3561	-0.060364737032962634	-0.055843590879966216	-0.06569738073182566	-0.05651161972929395	-0.054558619680984376	-0.05859518961100656	0.004044227308740076	1053	-0.08593619741052413	-0.08082713395492551	-0.08940746468207872	-0.07868383528175182	-0.08047993759640816	-0.08306691378513767	0.003983862719907217	3645
210	0.4845574378967285	0.0353646451851275	0.0072557926177978516	0.0004582155252606485	True	squared_error	3	0.6	4	2	50	True	{'bootstrap': True, 'criterion': 'squared_error', 'max_depth': 3, 'max_features': 0.6, 'min_samples_leaf': np.int64(4), 'min_samples_split': 2, 'n_estimators': 50, 'warm_start': True}	-30.180652554165867	-57999976429068.234	-28.434229355055784	-25.64480107665517	-25.705971892702863	-11599995285835.64	23199990571616.297	1871	0.7032498114781996	0.7328034698192424	0.6782480373027046	0.7069945686911409	0.7373001704474663	0.7117192115477506	0.021509550892990635	3465	-0.0604748126066543	-0.05602095853881765	-0.06551968695771002	-0.056432054573127034	-0.05443360908729852	-0.05857622435272151	0.004002609622873379	881	-0.08597742866252132	-0.08095393008300507	-0.08926683300986563	-0.07868617295436969	-0.0803705295637079	-0.08305097885469392	0.003945501333316029	3557
211	0.5143332958221436	0.022571099257735254	0.007953643798828125	0.0009703245670606168	True	squared_error	3	0.6	4	2	50	False	{'bootstrap': True, 'criterion': 'squared_error', 'max_depth': 3, 'max_features': 0.6, 'min_samples_leaf': np.int64(4), 'min_samples_split': 2, 'n_estimators': 50, 'warm_start': False}	-30.180652554165867	-57999976429068.234	-28.434229355055784	-25.64480107665517	-25.705971892702863	-11599995285835.64	23199990571616.297	1871	0.7032498114781996	0.7328034698192424	0.6782480373027046	0.7069945686911409	0.7373001704474663	0.7117192115477506	0.021509550892990635	3465	-0.0604748126066543	-0.05602095853881765	-0.06551968695771002	-0.056432054573127034	-0.05443360908729852	-0.05857622435272151	0.004002609622873379	881	-0.08597742866252132	-0.08095393008300507	-0.08926683300986563	-0.07868617295436969	-0.0803705295637079	-0.08305097885469392	0.003945501333316029	3557
212	0.8080129146575927	0.018954043408759384	0.010700321197509766	0.0008688165979723634	True	squared_error	3	0.6	4	2	87	True	{'bootstrap': True, 'criterion': 'squared_error', 'max_depth': 3, 'max_features': 0.6, 'min_samples_leaf': np.int64(4), 'min_samples_split': 2, 'n_estimators': 87, 'warm_start': True}	-30.192838367011543	-58051775592089.93	-28.41063468902953	-25.529525236241433	-25.64138450797862	-11610355118439.941	23220710236824.992	1945	0.7036491284795479	0.7327475430456503	0.6785123082974553	0.7082404115611066	0.737699812294814	0.7121698407357148	0.02142938972993808	3333	-0.06039705520682704	-0.05597353702554645	-0.0654974272364656	-0.056366514877428255	-0.05446067612148972	-0.05853904209355141	0.00399514946621672	751	-0.08591956213410926	-0.080962401853258	-0.08923016581972225	-0.07851871012883717	-0.08030937297297173	-0.08298804258177969	0.003970172117490009	3381
213	0.874435567855835	0.04574693887914297	0.01195077896118164	0.0027280165350965033	True	squared_error	3	0.6	4	2	87	False	{'bootstrap': True, 'criterion': 'squared_error', 'max_depth': 3, 'max_features': 0.6, 'min_samples_leaf': np.int64(4), 'min_samples_split': 2, 'n_estimators': 87, 'warm_start': False}	-30.192838367011543	-58051775592089.93	-28.41063468902953	-25.529525236241433	-25.64138450797862	-11610355118439.941	23220710236824.992	1945	0.7036491284795479	0.7327475430456503	0.6785123082974553	0.7082404115611066	0.737699812294814	0.7121698407357148	0.02142938972993808	3333	-0.06039705520682704	-0.05597353702554645	-0.0654974272364656	-0.056366514877428255	-0.05446067612148972	-0.05853904209355141	0.00399514946621672	751	-0.08591956213410926	-0.080962401853258	-0.08923016581972225	-0.07851871012883717	-0.08030937297297173	-0.08298804258177969	0.003970172117490009	3381
214	1.259248924255371	0.051830848008885856	0.017354202270507813	0.002611773461054023	True	squared_error	3	0.6	4	2	125	True	{'bootstrap': True, 'criterion': 'squared_error', 'max_depth': 3, 'max_features': 0.6, 'min_samples_leaf': np.int64(4), 'min_samples_split': 2, 'n_estimators': 125, 'warm_start': True}	-30.230126781435203	-58097229507348.51	-28.45539893436031	-25.590898953677417	-25.727824984079817	-11619445901491.701	23238891802928.402	1997	0.7026402229890235	0.7326737062040249	0.678489948163805	0.7067771732775676	0.7364410485511256	0.7114044198371093	0.021264055692971198	3705	-0.06048225251111022	-0.05597944062068283	-0.06542634063421252	-0.05651882780561246	-0.05451050076519729	-0.05858347246736306	0.003951279497273695	991	-0.0860656913910681	-0.0809735852774733	-0.08923326883702824	-0.07871535814943578	-0.08050184240289182	-0.08309794921157945	0.003921974952876673	3787
215	1.2387803554534913	0.07394494962425913	0.01602168083190918	0.0004714101329039342	True	squared_error	3	0.6	4	2	125	False	{'bootstrap': True, 'criterion': 'squared_error', 'max_depth': 3, 'max_features': 0.6, 'min_samples_leaf': np.int64(4), 'min_samples_split': 2, 'n_estimators': 125, 'warm_start': False}	-30.230126781435203	-58097229507348.51	-28.45539893436031	-25.590898953677417	-25.727824984079817	-11619445901491.701	23238891802928.402	1997	0.7026402229890235	0.7326737062040249	0.678489948163805	0.7067771732775676	0.7364410485511256	0.7114044198371093	0.021264055692971198	3705	-0.06048225251111022	-0.05597944062068283	-0.06542634063421252	-0.05651882780561246	-0.05451050076519729	-0.05858347246736306	0.003951279497273695	991	-0.0860656913910681	-0.0809735852774733	-0.08923326883702824	-0.07871535814943578	-0.08050184240289182	-0.08309794921157945	0.003921974952876673	3787
216	1.53953013420105	0.03077069492752545	0.019158935546875	0.004603420812708931	True	squared_error	3	0.6	4	2	162	True	{'bootstrap': True, 'criterion': 'squared_error', 'max_depth': 3, 'max_features': 0.6, 'min_samples_leaf': np.int64(4), 'min_samples_split': 2, 'n_estimators': 162, 'warm_start': True}	-30.207989061511825	-58279274443832.1	-28.428761583332374	-25.581335214811023	-25.69454781045649	-11655854888788.402	23311709777521.85	2149	0.7029116862357817	0.7332823943542544	0.6785093427702806	0.706622126581883	0.7365183864280486	0.7115687872740496	0.02138366176157269	3595	-0.06044576656582882	-0.05593135412647009	-0.06547320111957788	-0.056566270860085484	-0.054554728879046166	-0.05859426431020169	0.003956501657016704	1033	-0.08602639722873609	-0.08088134640809169	-0.08923057736560433	-0.07873616645996263	-0.080490030437608	-0.08307290358000055	0.003922282920412189	3687
217	1.5007226943969727	0.07264876538219736	0.01906614303588867	0.0023987930972046143	True	squared_error	3	0.6	4	2	162	False	{'bootstrap': True, 'criterion': 'squared_error', 'max_depth': 3, 'max_features': 0.6, 'min_samples_leaf': np.int64(4), 'min_samples_split': 2, 'n_estimators': 162, 'warm_start': False}	-30.207989061511825	-58279274443832.1	-28.428761583332374	-25.581335214811023	-25.69454781045649	-11655854888788.402	23311709777521.85	2149	0.7029116862357817	0.7332823943542544	0.6785093427702806	0.706622126581883	0.7365183864280486	0.7115687872740496	0.02138366176157269	3595	-0.06044576656582882	-0.05593135412647009	-0.06547320111957788	-0.056566270860085484	-0.054554728879046166	-0.05859426431020169	0.003956501657016704	1033	-0.08602639722873609	-0.08088134640809169	-0.08923057736560433	-0.07873616645996263	-0.080490030437608	-0.08307290358000055	0.003922282920412189	3687
218	1.9323811054229736	0.03570307839380111	0.02314648628234863	0.0025020305665917303	True	squared_error	3	0.6	4	2	200	True	{'bootstrap': True, 'criterion': 'squared_error', 'max_depth': 3, 'max_features': 0.6, 'min_samples_leaf': np.int64(4), 'min_samples_split': 2, 'n_estimators': 200, 'warm_start': True}	-30.193543516491516	-58342520335514.695	-28.418845578247964	-25.580343992318273	-25.69536736028092	-11668504067124.918	23337008134194.89	2229	0.7032622515299278	0.7333751002641111	0.6784712279822567	0.7068928491283479	0.736591681628169	0.7117186221065624	0.021390930977296548	3483	-0.06040258310704233	-0.0559008411023313	-0.0654946292873253	-0.056532084436931064	-0.054555544718714856	-0.05857713653046896	0.00396741621787796	899	-0.08597562651561308	-0.08086728878624858	-0.08923586663866453	-0.07869983008785092	-0.0804788343181747	-0.08305148926931036	0.003927424727762083	3577
219	1.864114761352539	0.12231949268907352	0.02294478416442871	0.0022014218221240865	True	squared_error	3	0.6	4	2	200	False	{'bootstrap': True, 'criterion': 'squared_error', 'max_depth': 3, 'max_features': 0.6, 'min_samples_leaf': np.int64(4), 'min_samples_split': 2, 'n_estimators': 200, 'warm_start': False}	-30.193543516491516	-58342520335514.695	-28.418845578247964	-25.580343992318273	-25.69536736028092	-11668504067124.918	23337008134194.89	2229	0.7032622515299278	0.7333751002641111	0.6784712279822567	0.7068928491283479	0.736591681628169	0.7117186221065624	0.021390930977296548	3483	-0.06040258310704233	-0.0559008411023313	-0.0654946292873253	-0.056532084436931064	-0.054555544718714856	-0.05857713653046896	0.00396741621787796	899	-0.08597562651561308	-0.08086728878624858	-0.08923586663866453	-0.07869983008785092	-0.0804788343181747	-0.08305148926931036	0.003927424727762083	3577
220	0.46675739288330076	0.037398006298872986	0.007168865203857422	0.0008740193659979606	True	squared_error	3	0.6	4	4	50	True	{'bootstrap': True, 'criterion': 'squared_error', 'max_depth': 3, 'max_features': 0.6, 'min_samples_leaf': np.int64(4), 'min_samples_split': 4, 'n_estimators': 50, 'warm_start': True}	-30.180652554165867	-57999976429068.234	-28.434229355055784	-25.64480107665517	-25.705971892702863	-11599995285835.64	23199990571616.297	1871	0.7032498114781996	0.7328034698192424	0.6782480373027046	0.7069945686911409	0.7373001704474663	0.7117192115477506	0.021509550892990635	3465	-0.0604748126066543	-0.05602095853881765	-0.06551968695771002	-0.056432054573127034	-0.05443360908729852	-0.05857622435272151	0.004002609622873379	881	-0.08597742866252132	-0.08095393008300507	-0.08926683300986563	-0.07868617295436969	-0.0803705295637079	-0.08305097885469392	0.003945501333316029	3557
221	0.5207845211029053	0.00416043412872746	0.007185554504394532	0.0006489273119360611	True	squared_error	3	0.6	4	4	50	False	{'bootstrap': True, 'criterion': 'squared_error', 'max_depth': 3, 'max_features': 0.6, 'min_samples_leaf': np.int64(4), 'min_samples_split': 4, 'n_estimators': 50, 'warm_start': False}	-30.180652554165867	-57999976429068.234	-28.434229355055784	-25.64480107665517	-25.705971892702863	-11599995285835.64	23199990571616.297	1871	0.7032498114781996	0.7328034698192424	0.6782480373027046	0.7069945686911409	0.7373001704474663	0.7117192115477506	0.021509550892990635	3465	-0.0604748126066543	-0.05602095853881765	-0.06551968695771002	-0.056432054573127034	-0.05443360908729852	-0.05857622435272151	0.004002609622873379	881	-0.08597742866252132	-0.08095393008300507	-0.08926683300986563	-0.07868617295436969	-0.0803705295637079	-0.08305097885469392	0.003945501333316029	3557
222	0.8159485816955566	0.05775016164458449	0.010876226425170898	0.0016482775593423045	True	squared_error	3	0.6	4	4	87	True	{'bootstrap': True, 'criterion': 'squared_error', 'max_depth': 3, 'max_features': 0.6, 'min_samples_leaf': np.int64(4), 'min_samples_split': 4, 'n_estimators': 87, 'warm_start': True}	-30.192838367011543	-58051775592089.93	-28.41063468902953	-25.529525236241433	-25.64138450797862	-11610355118439.941	23220710236824.992	1945	0.7036491284795479	0.7327475430456503	0.6785123082974553	0.7082404115611066	0.737699812294814	0.7121698407357148	0.02142938972993808	3333	-0.06039705520682704	-0.05597353702554645	-0.0654974272364656	-0.056366514877428255	-0.05446067612148972	-0.05853904209355141	0.00399514946621672	751	-0.08591956213410926	-0.080962401853258	-0.08923016581972225	-0.07851871012883717	-0.08030937297297173	-0.08298804258177969	0.003970172117490009	3381
223	0.874116325378418	0.023243164000065347	0.011298131942749024	0.0012971689604708658	True	squared_error	3	0.6	4	4	87	False	{'bootstrap': True, 'criterion': 'squared_error', 'max_depth': 3, 'max_features': 0.6, 'min_samples_leaf': np.int64(4), 'min_samples_split': 4, 'n_estimators': 87, 'warm_start': False}	-30.192838367011543	-58051775592089.93	-28.41063468902953	-25.529525236241433	-25.64138450797862	-11610355118439.941	23220710236824.992	1945	0.7036491284795479	0.7327475430456503	0.6785123082974553	0.7082404115611066	0.737699812294814	0.7121698407357148	0.02142938972993808	3333	-0.06039705520682704	-0.05597353702554645	-0.0654974272364656	-0.056366514877428255	-0.05446067612148972	-0.05853904209355141	0.00399514946621672	751	-0.08591956213410926	-0.080962401853258	-0.08923016581972225	-0.07851871012883717	-0.08030937297297173	-0.08298804258177969	0.003970172117490009	3381
224	1.1798861026763916	0.08067873107626962	0.014202070236206055	0.001809266160666458	True	squared_error	3	0.6	4	4	125	True	{'bootstrap': True, 'criterion': 'squared_error', 'max_depth': 3, 'max_features': 0.6, 'min_samples_leaf': np.int64(4), 'min_samples_split': 4, 'n_estimators': 125, 'warm_start': True}	-30.230126781435203	-58097229507348.51	-28.45539893436031	-25.590898953677417	-25.727824984079817	-11619445901491.701	23238891802928.402	1997	0.7026402229890235	0.7326737062040249	0.678489948163805	0.7067771732775676	0.7364410485511256	0.7114044198371093	0.021264055692971198	3705	-0.06048225251111022	-0.05597944062068283	-0.06542634063421252	-0.05651882780561246	-0.05451050076519729	-0.05858347246736306	0.003951279497273695	991	-0.0860656913910681	-0.0809735852774733	-0.08923326883702824	-0.07871535814943578	-0.08050184240289182	-0.08309794921157945	0.003921974952876673	3787
225	1.1353239059448241	0.06895131276528703	0.013951635360717774	0.0017451221704741266	True	squared_error	3	0.6	4	4	125	False	{'bootstrap': True, 'criterion': 'squared_error', 'max_depth': 3, 'max_features': 0.6, 'min_samples_leaf': np.int64(4), 'min_samples_split': 4, 'n_estimators': 125, 'warm_start': False}	-30.230126781435203	-58097229507348.51	-28.45539893436031	-25.590898953677417	-25.727824984079817	-11619445901491.701	23238891802928.402	1997	0.7026402229890235	0.7326737062040249	0.678489948163805	0.7067771732775676	0.7364410485511256	0.7114044198371093	0.021264055692971198	3705	-0.06048225251111022	-0.05597944062068283	-0.06542634063421252	-0.05651882780561246	-0.05451050076519729	-0.05858347246736306	0.003951279497273695	991	-0.0860656913910681	-0.0809735852774733	-0.08923326883702824	-0.07871535814943578	-0.08050184240289182	-0.08309794921157945	0.003921974952876673	3787
226	1.5683538436889648	0.07450141812402893	0.01983928680419922	0.004055781567717545	True	squared_error	3	0.6	4	4	162	True	{'bootstrap': True, 'criterion': 'squared_error', 'max_depth': 3, 'max_features': 0.6, 'min_samples_leaf': np.int64(4), 'min_samples_split': 4, 'n_estimators': 162, 'warm_start': True}	-30.207989061511825	-58279274443832.1	-28.428761583332374	-25.581335214811023	-25.69454781045649	-11655854888788.402	23311709777521.85	2149	0.7029116862357817	0.7332823943542544	0.6785093427702806	0.706622126581883	0.7365183864280486	0.7115687872740496	0.02138366176157269	3595	-0.06044576656582882	-0.05593135412647009	-0.06547320111957788	-0.056566270860085484	-0.054554728879046166	-0.05859426431020169	0.003956501657016704	1033	-0.08602639722873609	-0.08088134640809169	-0.08923057736560433	-0.07873616645996263	-0.080490030437608	-0.08307290358000055	0.003922282920412189	3687
227	1.4860641002655028	0.02181526143357252	0.016466188430786132	0.001817522393953472	True	squared_error	3	0.6	4	4	162	False	{'bootstrap': True, 'criterion': 'squared_error', 'max_depth': 3, 'max_features': 0.6, 'min_samples_leaf': np.int64(4), 'min_samples_split': 4, 'n_estimators': 162, 'warm_start': False}	-30.207989061511825	-58279274443832.1	-28.428761583332374	-25.581335214811023	-25.69454781045649	-11655854888788.402	23311709777521.85	2149	0.7029116862357817	0.7332823943542544	0.6785093427702806	0.706622126581883	0.7365183864280486	0.7115687872740496	0.02138366176157269	3595	-0.06044576656582882	-0.05593135412647009	-0.06547320111957788	-0.056566270860085484	-0.054554728879046166	-0.05859426431020169	0.003956501657016704	1033	-0.08602639722873609	-0.08088134640809169	-0.08923057736560433	-0.07873616645996263	-0.080490030437608	-0.08307290358000055	0.003922282920412189	3687
228	1.8447179317474365	0.05997844228145225	0.02165365219116211	0.0027954024836055434	True	squared_error	3	0.6	4	4	200	True	{'bootstrap': True, 'criterion': 'squared_error', 'max_depth': 3, 'max_features': 0.6, 'min_samples_leaf': np.int64(4), 'min_samples_split': 4, 'n_estimators': 200, 'warm_start': True}	-30.193543516491516	-58342520335514.695	-28.418845578247964	-25.580343992318273	-25.69536736028092	-11668504067124.918	23337008134194.89	2229	0.7032622515299278	0.7333751002641111	0.6784712279822567	0.7068928491283479	0.736591681628169	0.7117186221065624	0.021390930977296548	3483	-0.06040258310704233	-0.0559008411023313	-0.0654946292873253	-0.056532084436931064	-0.054555544718714856	-0.05857713653046896	0.00396741621787796	899	-0.08597562651561308	-0.08086728878624858	-0.08923586663866453	-0.07869983008785092	-0.0804788343181747	-0.08305148926931036	0.003927424727762083	3577
229	1.7609076499938965	0.0566194872950748	0.021507835388183592	0.0024889790740468625	True	squared_error	3	0.6	4	4	200	False	{'bootstrap': True, 'criterion': 'squared_error', 'max_depth': 3, 'max_features': 0.6, 'min_samples_leaf': np.int64(4), 'min_samples_split': 4, 'n_estimators': 200, 'warm_start': False}	-30.193543516491516	-58342520335514.695	-28.418845578247964	-25.580343992318273	-25.69536736028092	-11668504067124.918	23337008134194.89	2229	0.7032622515299278	0.7333751002641111	0.6784712279822567	0.7068928491283479	0.736591681628169	0.7117186221065624	0.021390930977296548	3483	-0.06040258310704233	-0.0559008411023313	-0.0654946292873253	-0.056532084436931064	-0.054555544718714856	-0.05857713653046896	0.00396741621787796	899	-0.08597562651561308	-0.08086728878624858	-0.08923586663866453	-0.07869983008785092	-0.0804788343181747	-0.08305148926931036	0.003927424727762083	3577
230	0.48508515357971194	0.0216516336852194	0.007195758819580078	0.0007537129735084706	True	squared_error	3	0.6	4	6	50	True	{'bootstrap': True, 'criterion': 'squared_error', 'max_depth': 3, 'max_features': 0.6, 'min_samples_leaf': np.int64(4), 'min_samples_split': 6, 'n_estimators': 50, 'warm_start': True}	-30.180652554165867	-57999976429068.234	-28.434229355055784	-25.64480107665517	-25.705971892702863	-11599995285835.64	23199990571616.297	1871	0.7032498114781996	0.7328034698192424	0.6782480373027046	0.7069945686911409	0.7373001704474663	0.7117192115477506	0.021509550892990635	3465	-0.0604748126066543	-0.05602095853881765	-0.06551968695771002	-0.056432054573127034	-0.05443360908729852	-0.05857622435272151	0.004002609622873379	881	-0.08597742866252132	-0.08095393008300507	-0.08926683300986563	-0.07868617295436969	-0.0803705295637079	-0.08305097885469392	0.003945501333316029	3557
231	0.4865539073944092	0.03695906268503747	0.006890392303466797	0.0009297930953668229	True	squared_error	3	0.6	4	6	50	False	{'bootstrap': True, 'criterion': 'squared_error', 'max_depth': 3, 'max_features': 0.6, 'min_samples_leaf': np.int64(4), 'min_samples_split': 6, 'n_estimators': 50, 'warm_start': False}	-30.180652554165867	-57999976429068.234	-28.434229355055784	-25.64480107665517	-25.705971892702863	-11599995285835.64	23199990571616.297	1871	0.7032498114781996	0.7328034698192424	0.6782480373027046	0.7069945686911409	0.7373001704474663	0.7117192115477506	0.021509550892990635	3465	-0.0604748126066543	-0.05602095853881765	-0.06551968695771002	-0.056432054573127034	-0.05443360908729852	-0.05857622435272151	0.004002609622873379	881	-0.08597742866252132	-0.08095393008300507	-0.08926683300986563	-0.07868617295436969	-0.0803705295637079	-0.08305097885469392	0.003945501333316029	3557
232	0.8139261722564697	0.0659593055505258	0.010303831100463868	0.0013723184416598155	True	squared_error	3	0.6	4	6	87	True	{'bootstrap': True, 'criterion': 'squared_error', 'max_depth': 3, 'max_features': 0.6, 'min_samples_leaf': np.int64(4), 'min_samples_split': 6, 'n_estimators': 87, 'warm_start': True}	-30.192838367011543	-58051775592089.93	-28.41063468902953	-25.529525236241433	-25.64138450797862	-11610355118439.941	23220710236824.992	1945	0.7036491284795479	0.7327475430456503	0.6785123082974553	0.7082404115611066	0.737699812294814	0.7121698407357148	0.02142938972993808	3333	-0.06039705520682704	-0.05597353702554645	-0.0654974272364656	-0.056366514877428255	-0.05446067612148972	-0.05853904209355141	0.00399514946621672	751	-0.08591956213410926	-0.080962401853258	-0.08923016581972225	-0.07851871012883717	-0.08030937297297173	-0.08298804258177969	0.003970172117490009	3381
233	0.8394787788391114	0.0449456558532882	0.011807441711425781	0.004546763208959105	True	squared_error	3	0.6	4	6	87	False	{'bootstrap': True, 'criterion': 'squared_error', 'max_depth': 3, 'max_features': 0.6, 'min_samples_leaf': np.int64(4), 'min_samples_split': 6, 'n_estimators': 87, 'warm_start': False}	-30.192838367011543	-58051775592089.93	-28.41063468902953	-25.529525236241433	-25.64138450797862	-11610355118439.941	23220710236824.992	1945	0.7036491284795479	0.7327475430456503	0.6785123082974553	0.7082404115611066	0.737699812294814	0.7121698407357148	0.02142938972993808	3333	-0.06039705520682704	-0.05597353702554645	-0.0654974272364656	-0.056366514877428255	-0.05446067612148972	-0.05853904209355141	0.00399514946621672	751	-0.08591956213410926	-0.080962401853258	-0.08923016581972225	-0.07851871012883717	-0.08030937297297173	-0.08298804258177969	0.003970172117490009	3381
234	1.1548705101013184	0.07898580759583301	0.014664840698242188	0.0011580479770393803	True	squared_error	3	0.6	4	6	125	True	{'bootstrap': True, 'criterion': 'squared_error', 'max_depth': 3, 'max_features': 0.6, 'min_samples_leaf': np.int64(4), 'min_samples_split': 6, 'n_estimators': 125, 'warm_start': True}	-30.230126781435203	-58097229507348.51	-28.45539893436031	-25.590898953677417	-25.727824984079817	-11619445901491.701	23238891802928.402	1997	0.7026402229890235	0.7326737062040249	0.678489948163805	0.7067771732775676	0.7364410485511256	0.7114044198371093	0.021264055692971198	3705	-0.06048225251111022	-0.05597944062068283	-0.06542634063421252	-0.05651882780561246	-0.05451050076519729	-0.05858347246736306	0.003951279497273695	991	-0.0860656913910681	-0.0809735852774733	-0.08923326883702824	-0.07871535814943578	-0.08050184240289182	-0.08309794921157945	0.003921974952876673	3787
235	1.1398041725158692	0.02788965497066471	0.01540532112121582	0.00117724024250187	True	squared_error	3	0.6	4	6	125	False	{'bootstrap': True, 'criterion': 'squared_error', 'max_depth': 3, 'max_features': 0.6, 'min_samples_leaf': np.int64(4), 'min_samples_split': 6, 'n_estimators': 125, 'warm_start': False}	-30.230126781435203	-58097229507348.51	-28.45539893436031	-25.590898953677417	-25.727824984079817	-11619445901491.701	23238891802928.402	1997	0.7026402229890235	0.7326737062040249	0.678489948163805	0.7067771732775676	0.7364410485511256	0.7114044198371093	0.021264055692971198	3705	-0.06048225251111022	-0.05597944062068283	-0.06542634063421252	-0.05651882780561246	-0.05451050076519729	-0.05858347246736306	0.003951279497273695	991	-0.0860656913910681	-0.0809735852774733	-0.08923326883702824	-0.07871535814943578	-0.08050184240289182	-0.08309794921157945	0.003921974952876673	3787
236	1.5356146335601806	0.07815370351432041	0.02006044387817383	0.0019198050409466971	True	squared_error	3	0.6	4	6	162	True	{'bootstrap': True, 'criterion': 'squared_error', 'max_depth': 3, 'max_features': 0.6, 'min_samples_leaf': np.int64(4), 'min_samples_split': 6, 'n_estimators': 162, 'warm_start': True}	-30.207989061511825	-58279274443832.1	-28.428761583332374	-25.581335214811023	-25.69454781045649	-11655854888788.402	23311709777521.85	2149	0.7029116862357817	0.7332823943542544	0.6785093427702806	0.706622126581883	0.7365183864280486	0.7115687872740496	0.02138366176157269	3595	-0.06044576656582882	-0.05593135412647009	-0.06547320111957788	-0.056566270860085484	-0.054554728879046166	-0.05859426431020169	0.003956501657016704	1033	-0.08602639722873609	-0.08088134640809169	-0.08923057736560433	-0.07873616645996263	-0.080490030437608	-0.08307290358000055	0.003922282920412189	3687
237	1.455425786972046	0.06533265226867205	0.018334341049194337	0.003006684173792014	True	squared_error	3	0.6	4	6	162	False	{'bootstrap': True, 'criterion': 'squared_error', 'max_depth': 3, 'max_features': 0.6, 'min_samples_leaf': np.int64(4), 'min_samples_split': 6, 'n_estimators': 162, 'warm_start': False}	-30.207989061511825	-58279274443832.1	-28.428761583332374	-25.581335214811023	-25.69454781045649	-11655854888788.402	23311709777521.85	2149	0.7029116862357817	0.7332823943542544	0.6785093427702806	0.706622126581883	0.7365183864280486	0.7115687872740496	0.02138366176157269	3595	-0.06044576656582882	-0.05593135412647009	-0.06547320111957788	-0.056566270860085484	-0.054554728879046166	-0.05859426431020169	0.003956501657016704	1033	-0.08602639722873609	-0.08088134640809169	-0.08923057736560433	-0.07873616645996263	-0.080490030437608	-0.08307290358000055	0.003922282920412189	3687
238	1.990092945098877	0.10602437844871355	0.02465224266052246	0.00220968880719026	True	squared_error	3	0.6	4	6	200	True	{'bootstrap': True, 'criterion': 'squared_error', 'max_depth': 3, 'max_features': 0.6, 'min_samples_leaf': np.int64(4), 'min_samples_split': 6, 'n_estimators': 200, 'warm_start': True}	-30.193543516491516	-58342520335514.695	-28.418845578247964	-25.580343992318273	-25.69536736028092	-11668504067124.918	23337008134194.89	2229	0.7032622515299278	0.7333751002641111	0.6784712279822567	0.7068928491283479	0.736591681628169	0.7117186221065624	0.021390930977296548	3483	-0.06040258310704233	-0.0559008411023313	-0.0654946292873253	-0.056532084436931064	-0.054555544718714856	-0.05857713653046896	0.00396741621787796	899	-0.08597562651561308	-0.08086728878624858	-0.08923586663866453	-0.07869983008785092	-0.0804788343181747	-0.08305148926931036	0.003927424727762083	3577
239	1.864249038696289	0.04565178814613027	0.024200057983398436	0.004427818664143421	True	squared_error	3	0.6	4	6	200	False	{'bootstrap': True, 'criterion': 'squared_error', 'max_depth': 3, 'max_features': 0.6, 'min_samples_leaf': np.int64(4), 'min_samples_split': 6, 'n_estimators': 200, 'warm_start': False}	-30.193543516491516	-58342520335514.695	-28.418845578247964	-25.580343992318273	-25.69536736028092	-11668504067124.918	23337008134194.89	2229	0.7032622515299278	0.7333751002641111	0.6784712279822567	0.7068928491283479	0.736591681628169	0.7117186221065624	0.021390930977296548	3483	-0.06040258310704233	-0.0559008411023313	-0.0654946292873253	-0.056532084436931064	-0.054555544718714856	-0.05857713653046896	0.00396741621787796	899	-0.08597562651561308	-0.08086728878624858	-0.08923586663866453	-0.07869983008785092	-0.0804788343181747	-0.08305148926931036	0.003927424727762083	3577
240	0.4779250144958496	0.029293241718095348	0.006623697280883789	0.0007469200807851815	True	squared_error	3	0.6	7	2	50	True	{'bootstrap': True, 'criterion': 'squared_error', 'max_depth': 3, 'max_features': 0.6, 'min_samples_leaf': np.int64(7), 'min_samples_split': 2, 'n_estimators': 50, 'warm_start': True}	-30.183829075283665	-57998615102340.48	-28.435820150079383	-25.64714886379276	-25.70347530125982	-11599723020490.09	23199446040925.195	1859	0.7030523194000478	0.7325275120195188	0.6784175478437935	0.7066491600566593	0.7374594863473942	0.7116212051334828	0.0214724024555803	3537	-0.06050313877240654	-0.056077760783780954	-0.06547714665778469	-0.05648474547901017	-0.05441682984306308	-0.05859192430720909	0.003981247597674245	1009	-0.08600603359280211	-0.08099572348370955	-0.08924331541802193	-0.07873253878146612	-0.08034615527087413	-0.08306475330937477	0.003931043166039858	3619
241	0.46680126190185545	0.04051741860665327	0.0065022468566894535	0.0009769253992470291	True	squared_error	3	0.6	7	2	50	False	{'bootstrap': True, 'criterion': 'squared_error', 'max_depth': 3, 'max_features': 0.6, 'min_samples_leaf': np.int64(7), 'min_samples_split': 2, 'n_estimators': 50, 'warm_start': False}	-30.183829075283665	-57998615102340.48	-28.435820150079383	-25.64714886379276	-25.70347530125982	-11599723020490.09	23199446040925.195	1859	0.7030523194000478	0.7325275120195188	0.6784175478437935	0.7066491600566593	0.7374594863473942	0.7116212051334828	0.0214724024555803	3537	-0.06050313877240654	-0.056077760783780954	-0.06547714665778469	-0.05648474547901017	-0.05441682984306308	-0.05859192430720909	0.003981247597674245	1009	-0.08600603359280211	-0.08099572348370955	-0.08924331541802193	-0.07873253878146612	-0.08034615527087413	-0.08306475330937477	0.003931043166039858	3619
242	0.7692533493041992	0.03176115119947819	0.009543800354003906	0.0007879921900808136	True	squared_error	3	0.6	7	2	87	True	{'bootstrap': True, 'criterion': 'squared_error', 'max_depth': 3, 'max_features': 0.6, 'min_samples_leaf': np.int64(7), 'min_samples_split': 2, 'n_estimators': 87, 'warm_start': True}	-30.194254142839938	-58050993220407.31	-28.411783973692877	-25.532092681299883	-25.637482716627442	-11610198644103.418	23220397288151.945	1933	0.7035489791010292	0.7325935803988752	0.6786445256266356	0.7079149785878258	0.7378512577718086	0.7121106642972348	0.021415025911452706	3351	-0.06041413247966634	-0.056007259464162226	-0.06546160822129019	-0.0564146589582195	-0.05444055006207927	-0.05854764183708351	0.00397889632665323	803	-0.08593407881808109	-0.08098571948905567	-0.08921181521444203	-0.07856248839157103	-0.0802861853277608	-0.08299605744818213	0.003957499573657192	3407
243	0.8332454681396484	0.05995349228002635	0.011424446105957031	0.0007785669381338106	True	squared_error	3	0.6	7	2	87	False	{'bootstrap': True, 'criterion': 'squared_error', 'max_depth': 3, 'max_features': 0.6, 'min_samples_leaf': np.int64(7), 'min_samples_split': 2, 'n_estimators': 87, 'warm_start': False}	-30.194254142839938	-58050993220407.31	-28.411783973692877	-25.532092681299883	-25.637482716627442	-11610198644103.418	23220397288151.945	1933	0.7035489791010292	0.7325935803988752	0.6786445256266356	0.7079149785878258	0.7378512577718086	0.7121106642972348	0.021415025911452706	3351	-0.06041413247966634	-0.056007259464162226	-0.06546160822129019	-0.0564146589582195	-0.05444055006207927	-0.05854764183708351	0.00397889632665323	803	-0.08593407881808109	-0.08098571948905567	-0.08921181521444203	-0.07856248839157103	-0.0802861853277608	-0.08299605744818213	0.003957499573657192	3407
244	1.2417899131774903	0.05577591997996229	0.0153045654296875	0.0015611691378731051	True	squared_error	3	0.6	7	2	125	True	{'bootstrap': True, 'criterion': 'squared_error', 'max_depth': 3, 'max_features': 0.6, 'min_samples_leaf': np.int64(7), 'min_samples_split': 2, 'n_estimators': 125, 'warm_start': True}	-30.232512421958642	-58096684976657.44	-28.460530005349007	-25.593835935507503	-25.72431752721754	-11619336995353.49	23238673990651.973	1985	0.7025147527507705	0.7323852180846426	0.6785539666278722	0.7063936917572187	0.7365578853455368	0.7112811029132082	0.021241942188592672	3765	-0.06050048300653093	-0.056039929698622044	-0.06540112317279811	-0.05657634862178796	-0.0544945487971341	-0.058602486659374634	0.0039337243314691	1093	-0.08608384708117775	-0.08101726526518586	-0.08922438441618409	-0.07876681393582073	-0.08048399702186235	-0.08311526154404617	0.003908145860416214	3821
245	1.1530431270599366	0.05230006144868296	0.016010856628417967	0.0014492152599033588	True	squared_error	3	0.6	7	2	125	False	{'bootstrap': True, 'criterion': 'squared_error', 'max_depth': 3, 'max_features': 0.6, 'min_samples_leaf': np.int64(7), 'min_samples_split': 2, 'n_estimators': 125, 'warm_start': False}	-30.232512421958642	-58096684976657.44	-28.460530005349007	-25.593835935507503	-25.72431752721754	-11619336995353.49	23238673990651.973	1985	0.7025147527507705	0.7323852180846426	0.6785539666278722	0.7063936917572187	0.7365578853455368	0.7112811029132082	0.021241942188592672	3765	-0.06050048300653093	-0.056039929698622044	-0.06540112317279811	-0.05657634862178796	-0.0544945487971341	-0.058602486659374634	0.0039337243314691	1093	-0.08608384708117775	-0.08101726526518586	-0.08922438441618409	-0.07876681393582073	-0.08048399702186235	-0.08311526154404617	0.003908145860416214	3821
246	1.5591203212738036	0.09505932346015229	0.02127041816711426	0.0006990869164992411	True	squared_error	3	0.6	7	2	162	True	{'bootstrap': True, 'criterion': 'squared_error', 'max_depth': 3, 'max_features': 0.6, 'min_samples_leaf': np.int64(7), 'min_samples_split': 2, 'n_estimators': 162, 'warm_start': True}	-30.210977800129417	-58278854281261.83	-28.425830620653343	-25.584858968504857	-25.689308277399665	-11655770856274.348	23311541712493.742	2137	0.7027639422986492	0.7329865348360536	0.678860183524717	0.7061913410838168	0.7367131485926303	0.7115030300671734	0.021294281760596293	3645	-0.060464820037071355	-0.055994050639891726	-0.06540160319890538	-0.05662947079327528	-0.05452162190896447	-0.05860231331562164	0.003925467064294881	1081	-0.0860477853114235	-0.08092619324858849	-0.08918187568800302	-0.0787939519300863	-0.08046027634895697	-0.08308201650541167	0.003896476865655538	3717
247	1.5706061363220214	0.11291478691973032	0.019085025787353514	0.0034452385794922565	True	squared_error	3	0.6	7	2	162	False	{'bootstrap': True, 'criterion': 'squared_error', 'max_depth': 3, 'max_features': 0.6, 'min_samples_leaf': np.int64(7), 'min_samples_split': 2, 'n_estimators': 162, 'warm_start': False}	-30.210977800129417	-58278854281261.83	-28.425830620653343	-25.584858968504857	-25.689308277399665	-11655770856274.348	23311541712493.742	2137	0.7027639422986492	0.7329865348360536	0.678860183524717	0.7061913410838168	0.7367131485926303	0.7115030300671734	0.021294281760596293	3645	-0.060464820037071355	-0.055994050639891726	-0.06540160319890538	-0.05662947079327528	-0.05452162190896447	-0.05860231331562164	0.003925467064294881	1081	-0.0860477853114235	-0.08092619324858849	-0.08918187568800302	-0.0787939519300863	-0.08046027634895697	-0.08308201650541167	0.003896476865655538	3717
248	1.9400666236877442	0.11284358259491503	0.027304887771606445	0.0013555020717673047	True	squared_error	3	0.6	7	2	200	True	{'bootstrap': True, 'criterion': 'squared_error', 'max_depth': 3, 'max_features': 0.6, 'min_samples_leaf': np.int64(7), 'min_samples_split': 2, 'n_estimators': 200, 'warm_start': True}	-30.195595308925316	-58342180003832.77	-28.414291579144198	-25.582771646501275	-25.689078875141647	-11668436000788.531	23336872001522.12	2217	0.7031076167368672	0.7330935306091393	0.6788998491575753	0.7065291585250195	0.7368281760373034	0.7116916662131809	0.021286261215214073	3495	-0.06042435889701836	-0.05596281846970988	-0.06541506252421558	-0.05659025774818786	-0.05451761205579774	-0.05858202193898589	0.0039352618263617176	961	-0.08599802523585995	-0.08090997753415333	-0.08917636786151084	-0.07874864076231113	-0.08044269827578791	-0.08305514193392463	0.003901346267519888	3601
249	1.8894047260284423	0.08319763048033858	0.022407054901123047	0.003588534919305768	True	squared_error	3	0.6	7	2	200	False	{'bootstrap': True, 'criterion': 'squared_error', 'max_depth': 3, 'max_features': 0.6, 'min_samples_leaf': np.int64(7), 'min_samples_split': 2, 'n_estimators': 200, 'warm_start': False}	-30.195595308925316	-58342180003832.77	-28.414291579144198	-25.582771646501275	-25.689078875141647	-11668436000788.531	23336872001522.12	2217	0.7031076167368672	0.7330935306091393	0.6788998491575753	0.7065291585250195	0.7368281760373034	0.7116916662131809	0.021286261215214073	3495	-0.06042435889701836	-0.05596281846970988	-0.06541506252421558	-0.05659025774818786	-0.05451761205579774	-0.05858202193898589	0.0039352618263617176	961	-0.08599802523585995	-0.08090997753415333	-0.08917636786151084	-0.07874864076231113	-0.08044269827578791	-0.08305514193392463	0.003901346267519888	3601
250	0.47070560455322263	0.026392380382305323	0.006128787994384766	0.00045967960250725904	True	squared_error	3	0.6	7	4	50	True	{'bootstrap': True, 'criterion': 'squared_error', 'max_depth': 3, 'max_features': 0.6, 'min_samples_leaf': np.int64(7), 'min_samples_split': 4, 'n_estimators': 50, 'warm_start': True}	-30.183829075283665	-57998615102340.48	-28.435820150079383	-25.64714886379276	-25.70347530125982	-11599723020490.09	23199446040925.195	1859	0.7030523194000478	0.7325275120195188	0.6784175478437935	0.7066491600566593	0.7374594863473942	0.7116212051334828	0.0214724024555803	3537	-0.06050313877240654	-0.056077760783780954	-0.06547714665778469	-0.05648474547901017	-0.05441682984306308	-0.05859192430720909	0.003981247597674245	1009	-0.08600603359280211	-0.08099572348370955	-0.08924331541802193	-0.07873253878146612	-0.08034615527087413	-0.08306475330937477	0.003931043166039858	3619
251	0.43964519500732424	0.03533819667716484	0.007962799072265625	0.0009553124496850178	True	squared_error	3	0.6	7	4	50	False	{'bootstrap': True, 'criterion': 'squared_error', 'max_depth': 3, 'max_features': 0.6, 'min_samples_leaf': np.int64(7), 'min_samples_split': 4, 'n_estimators': 50, 'warm_start': False}	-30.183829075283665	-57998615102340.48	-28.435820150079383	-25.64714886379276	-25.70347530125982	-11599723020490.09	23199446040925.195	1859	0.7030523194000478	0.7325275120195188	0.6784175478437935	0.7066491600566593	0.7374594863473942	0.7116212051334828	0.0214724024555803	3537	-0.06050313877240654	-0.056077760783780954	-0.06547714665778469	-0.05648474547901017	-0.05441682984306308	-0.05859192430720909	0.003981247597674245	1009	-0.08600603359280211	-0.08099572348370955	-0.08924331541802193	-0.07873253878146612	-0.08034615527087413	-0.08306475330937477	0.003931043166039858	3619
252	0.8455333709716797	0.02280644263516583	0.011564970016479492	0.0010590877253194454	True	squared_error	3	0.6	7	4	87	True	{'bootstrap': True, 'criterion': 'squared_error', 'max_depth': 3, 'max_features': 0.6, 'min_samples_leaf': np.int64(7), 'min_samples_split': 4, 'n_estimators': 87, 'warm_start': True}	-30.194254142839938	-58050993220407.31	-28.411783973692877	-25.532092681299883	-25.637482716627442	-11610198644103.418	23220397288151.945	1933	0.7035489791010292	0.7325935803988752	0.6786445256266356	0.7079149785878258	0.7378512577718086	0.7121106642972348	0.021415025911452706	3351	-0.06041413247966634	-0.056007259464162226	-0.06546160822129019	-0.0564146589582195	-0.05444055006207927	-0.05854764183708351	0.00397889632665323	803	-0.08593407881808109	-0.08098571948905567	-0.08921181521444203	-0.07856248839157103	-0.0802861853277608	-0.08299605744818213	0.003957499573657192	3407
253	0.7964200496673584	0.06690379644906311	0.009195280075073243	0.0005935830978863992	True	squared_error	3	0.6	7	4	87	False	{'bootstrap': True, 'criterion': 'squared_error', 'max_depth': 3, 'max_features': 0.6, 'min_samples_leaf': np.int64(7), 'min_samples_split': 4, 'n_estimators': 87, 'warm_start': False}	-30.194254142839938	-58050993220407.31	-28.411783973692877	-25.532092681299883	-25.637482716627442	-11610198644103.418	23220397288151.945	1933	0.7035489791010292	0.7325935803988752	0.6786445256266356	0.7079149785878258	0.7378512577718086	0.7121106642972348	0.021415025911452706	3351	-0.06041413247966634	-0.056007259464162226	-0.06546160822129019	-0.0564146589582195	-0.05444055006207927	-0.05854764183708351	0.00397889632665323	803	-0.08593407881808109	-0.08098571948905567	-0.08921181521444203	-0.07856248839157103	-0.0802861853277608	-0.08299605744818213	0.003957499573657192	3407
254	1.1329802513122558	0.0624588043891535	0.013468265533447266	0.0011602763745374633	True	squared_error	3	0.6	7	4	125	True	{'bootstrap': True, 'criterion': 'squared_error', 'max_depth': 3, 'max_features': 0.6, 'min_samples_leaf': np.int64(7), 'min_samples_split': 4, 'n_estimators': 125, 'warm_start': True}	-30.232512421958642	-58096684976657.44	-28.460530005349007	-25.593835935507503	-25.72431752721754	-11619336995353.49	23238673990651.973	1985	0.7025147527507705	0.7323852180846426	0.6785539666278722	0.7063936917572187	0.7365578853455368	0.7112811029132082	0.021241942188592672	3765	-0.06050048300653093	-0.056039929698622044	-0.06540112317279811	-0.05657634862178796	-0.0544945487971341	-0.058602486659374634	0.0039337243314691	1093	-0.08608384708117775	-0.08101726526518586	-0.08922438441618409	-0.07876681393582073	-0.08048399702186235	-0.08311526154404617	0.003908145860416214	3821
255	1.1793264865875244	0.058047561229219065	0.01730031967163086	0.00260114590865979	True	squared_error	3	0.6	7	4	125	False	{'bootstrap': True, 'criterion': 'squared_error', 'max_depth': 3, 'max_features': 0.6, 'min_samples_leaf': np.int64(7), 'min_samples_split': 4, 'n_estimators': 125, 'warm_start': False}	-30.232512421958642	-58096684976657.44	-28.460530005349007	-25.593835935507503	-25.72431752721754	-11619336995353.49	23238673990651.973	1985	0.7025147527507705	0.7323852180846426	0.6785539666278722	0.7063936917572187	0.7365578853455368	0.7112811029132082	0.021241942188592672	3765	-0.06050048300653093	-0.056039929698622044	-0.06540112317279811	-0.05657634862178796	-0.0544945487971341	-0.058602486659374634	0.0039337243314691	1093	-0.08608384708117775	-0.08101726526518586	-0.08922438441618409	-0.07876681393582073	-0.08048399702186235	-0.08311526154404617	0.003908145860416214	3821
256	1.5112398147583008	0.0839551705351884	0.018648099899291993	0.002837608535207238	True	squared_error	3	0.6	7	4	162	True	{'bootstrap': True, 'criterion': 'squared_error', 'max_depth': 3, 'max_features': 0.6, 'min_samples_leaf': np.int64(7), 'min_samples_split': 4, 'n_estimators': 162, 'warm_start': True}	-30.210977800129417	-58278854281261.83	-28.425830620653343	-25.584858968504857	-25.689308277399665	-11655770856274.348	23311541712493.742	2137	0.7027639422986492	0.7329865348360536	0.678860183524717	0.7061913410838168	0.7367131485926303	0.7115030300671734	0.021294281760596293	3645	-0.060464820037071355	-0.055994050639891726	-0.06540160319890538	-0.05662947079327528	-0.05452162190896447	-0.05860231331562164	0.003925467064294881	1081	-0.0860477853114235	-0.08092619324858849	-0.08918187568800302	-0.0787939519300863	-0.08046027634895697	-0.08308201650541167	0.003896476865655538	3717
257	1.5453697681427	0.0855830680802835	0.019322824478149415	0.0021780782365413286	True	squared_error	3	0.6	7	4	162	False	{'bootstrap': True, 'criterion': 'squared_error', 'max_depth': 3, 'max_features': 0.6, 'min_samples_leaf': np.int64(7), 'min_samples_split': 4, 'n_estimators': 162, 'warm_start': False}	-30.210977800129417	-58278854281261.83	-28.425830620653343	-25.584858968504857	-25.689308277399665	-11655770856274.348	23311541712493.742	2137	0.7027639422986492	0.7329865348360536	0.678860183524717	0.7061913410838168	0.7367131485926303	0.7115030300671734	0.021294281760596293	3645	-0.060464820037071355	-0.055994050639891726	-0.06540160319890538	-0.05662947079327528	-0.05452162190896447	-0.05860231331562164	0.003925467064294881	1081	-0.0860477853114235	-0.08092619324858849	-0.08918187568800302	-0.0787939519300863	-0.08046027634895697	-0.08308201650541167	0.003896476865655538	3717
258	2.002205657958984	0.017183480257219372	0.024052858352661133	0.0028106327939892675	True	squared_error	3	0.6	7	4	200	True	{'bootstrap': True, 'criterion': 'squared_error', 'max_depth': 3, 'max_features': 0.6, 'min_samples_leaf': np.int64(7), 'min_samples_split': 4, 'n_estimators': 200, 'warm_start': True}	-30.195595308925316	-58342180003832.77	-28.414291579144198	-25.582771646501275	-25.689078875141647	-11668436000788.531	23336872001522.12	2217	0.7031076167368672	0.7330935306091393	0.6788998491575753	0.7065291585250195	0.7368281760373034	0.7116916662131809	0.021286261215214073	3495	-0.06042435889701836	-0.05596281846970988	-0.06541506252421558	-0.05659025774818786	-0.05451761205579774	-0.05858202193898589	0.0039352618263617176	961	-0.08599802523585995	-0.08090997753415333	-0.08917636786151084	-0.07874864076231113	-0.08044269827578791	-0.08305514193392463	0.003901346267519888	3601
259	1.9247750759124755	0.06773011353885094	0.024304628372192383	0.002505802277841355	True	squared_error	3	0.6	7	4	200	False	{'bootstrap': True, 'criterion': 'squared_error', 'max_depth': 3, 'max_features': 0.6, 'min_samples_leaf': np.int64(7), 'min_samples_split': 4, 'n_estimators': 200, 'warm_start': False}	-30.195595308925316	-58342180003832.77	-28.414291579144198	-25.582771646501275	-25.689078875141647	-11668436000788.531	23336872001522.12	2217	0.7031076167368672	0.7330935306091393	0.6788998491575753	0.7065291585250195	0.7368281760373034	0.7116916662131809	0.021286261215214073	3495	-0.06042435889701836	-0.05596281846970988	-0.06541506252421558	-0.05659025774818786	-0.05451761205579774	-0.05858202193898589	0.0039352618263617176	961	-0.08599802523585995	-0.08090997753415333	-0.08917636786151084	-0.07874864076231113	-0.08044269827578791	-0.08305514193392463	0.003901346267519888	3601
260	0.47703280448913576	0.05966986696369378	0.007033109664916992	0.0006186641747295855	True	squared_error	3	0.6	7	6	50	True	{'bootstrap': True, 'criterion': 'squared_error', 'max_depth': 3, 'max_features': 0.6, 'min_samples_leaf': np.int64(7), 'min_samples_split': 6, 'n_estimators': 50, 'warm_start': True}	-30.183829075283665	-57998615102340.48	-28.435820150079383	-25.64714886379276	-25.70347530125982	-11599723020490.09	23199446040925.195	1859	0.7030523194000478	0.7325275120195188	0.6784175478437935	0.7066491600566593	0.7374594863473942	0.7116212051334828	0.0214724024555803	3537	-0.06050313877240654	-0.056077760783780954	-0.06547714665778469	-0.05648474547901017	-0.05441682984306308	-0.05859192430720909	0.003981247597674245	1009	-0.08600603359280211	-0.08099572348370955	-0.08924331541802193	-0.07873253878146612	-0.08034615527087413	-0.08306475330937477	0.003931043166039858	3619
261	0.4832799434661865	0.041280143402402276	0.007742881774902344	0.0008300118834083789	True	squared_error	3	0.6	7	6	50	False	{'bootstrap': True, 'criterion': 'squared_error', 'max_depth': 3, 'max_features': 0.6, 'min_samples_leaf': np.int64(7), 'min_samples_split': 6, 'n_estimators': 50, 'warm_start': False}	-30.183829075283665	-57998615102340.48	-28.435820150079383	-25.64714886379276	-25.70347530125982	-11599723020490.09	23199446040925.195	1859	0.7030523194000478	0.7325275120195188	0.6784175478437935	0.7066491600566593	0.7374594863473942	0.7116212051334828	0.0214724024555803	3537	-0.06050313877240654	-0.056077760783780954	-0.06547714665778469	-0.05648474547901017	-0.05441682984306308	-0.05859192430720909	0.003981247597674245	1009	-0.08600603359280211	-0.08099572348370955	-0.08924331541802193	-0.07873253878146612	-0.08034615527087413	-0.08306475330937477	0.003931043166039858	3619
262	0.8342897415161132	0.037676854384087605	0.011834859848022461	0.0006728442482014826	True	squared_error	3	0.6	7	6	87	True	{'bootstrap': True, 'criterion': 'squared_error', 'max_depth': 3, 'max_features': 0.6, 'min_samples_leaf': np.int64(7), 'min_samples_split': 6, 'n_estimators': 87, 'warm_start': True}	-30.194254142839938	-58050993220407.31	-28.411783973692877	-25.532092681299883	-25.637482716627442	-11610198644103.418	23220397288151.945	1933	0.7035489791010292	0.7325935803988752	0.6786445256266356	0.7079149785878258	0.7378512577718086	0.7121106642972348	0.021415025911452706	3351	-0.06041413247966634	-0.056007259464162226	-0.06546160822129019	-0.0564146589582195	-0.05444055006207927	-0.05854764183708351	0.00397889632665323	803	-0.08593407881808109	-0.08098571948905567	-0.08921181521444203	-0.07856248839157103	-0.0802861853277608	-0.08299605744818213	0.003957499573657192	3407
263	0.8279786586761475	0.0598419722068902	0.011304569244384766	0.0013822379449323033	True	squared_error	3	0.6	7	6	87	False	{'bootstrap': True, 'criterion': 'squared_error', 'max_depth': 3, 'max_features': 0.6, 'min_samples_leaf': np.int64(7), 'min_samples_split': 6, 'n_estimators': 87, 'warm_start': False}	-30.194254142839938	-58050993220407.31	-28.411783973692877	-25.532092681299883	-25.637482716627442	-11610198644103.418	23220397288151.945	1933	0.7035489791010292	0.7325935803988752	0.6786445256266356	0.7079149785878258	0.7378512577718086	0.7121106642972348	0.021415025911452706	3351	-0.06041413247966634	-0.056007259464162226	-0.06546160822129019	-0.0564146589582195	-0.05444055006207927	-0.05854764183708351	0.00397889632665323	803	-0.08593407881808109	-0.08098571948905567	-0.08921181521444203	-0.07856248839157103	-0.0802861853277608	-0.08299605744818213	0.003957499573657192	3407
264	1.1752577781677247	0.0368797999060219	0.015587949752807617	0.0020980707710053616	True	squared_error	3	0.6	7	6	125	True	{'bootstrap': True, 'criterion': 'squared_error', 'max_depth': 3, 'max_features': 0.6, 'min_samples_leaf': np.int64(7), 'min_samples_split': 6, 'n_estimators': 125, 'warm_start': True}	-30.232512421958642	-58096684976657.44	-28.460530005349007	-25.593835935507503	-25.72431752721754	-11619336995353.49	23238673990651.973	1985	0.7025147527507705	0.7323852180846426	0.6785539666278722	0.7063936917572187	0.7365578853455368	0.7112811029132082	0.021241942188592672	3765	-0.06050048300653093	-0.056039929698622044	-0.06540112317279811	-0.05657634862178796	-0.0544945487971341	-0.058602486659374634	0.0039337243314691	1093	-0.08608384708117775	-0.08101726526518586	-0.08922438441618409	-0.07876681393582073	-0.08048399702186235	-0.08311526154404617	0.003908145860416214	3821
265	1.1650906085968018	0.0747258410348915	0.015607690811157227	0.0018881941462492852	True	squared_error	3	0.6	7	6	125	False	{'bootstrap': True, 'criterion': 'squared_error', 'max_depth': 3, 'max_features': 0.6, 'min_samples_leaf': np.int64(7), 'min_samples_split': 6, 'n_estimators': 125, 'warm_start': False}	-30.232512421958642	-58096684976657.44	-28.460530005349007	-25.593835935507503	-25.72431752721754	-11619336995353.49	23238673990651.973	1985	0.7025147527507705	0.7323852180846426	0.6785539666278722	0.7063936917572187	0.7365578853455368	0.7112811029132082	0.021241942188592672	3765	-0.06050048300653093	-0.056039929698622044	-0.06540112317279811	-0.05657634862178796	-0.0544945487971341	-0.058602486659374634	0.0039337243314691	1093	-0.08608384708117775	-0.08101726526518586	-0.08922438441618409	-0.07876681393582073	-0.08048399702186235	-0.08311526154404617	0.003908145860416214	3821
266	1.4971369743347167	0.09659268651262315	0.019359064102172852	0.0015767889211184664	True	squared_error	3	0.6	7	6	162	True	{'bootstrap': True, 'criterion': 'squared_error', 'max_depth': 3, 'max_features': 0.6, 'min_samples_leaf': np.int64(7), 'min_samples_split': 6, 'n_estimators': 162, 'warm_start': True}	-30.210977800129417	-58278854281261.83	-28.425830620653343	-25.584858968504857	-25.689308277399665	-11655770856274.348	23311541712493.742	2137	0.7027639422986492	0.7329865348360536	0.678860183524717	0.7061913410838168	0.7367131485926303	0.7115030300671734	0.021294281760596293	3645	-0.060464820037071355	-0.055994050639891726	-0.06540160319890538	-0.05662947079327528	-0.05452162190896447	-0.05860231331562164	0.003925467064294881	1081	-0.0860477853114235	-0.08092619324858849	-0.08918187568800302	-0.0787939519300863	-0.08046027634895697	-0.08308201650541167	0.003896476865655538	3717
267	1.5416762351989746	0.06747158518088645	0.0185880184173584	0.0018678917077768274	True	squared_error	3	0.6	7	6	162	False	{'bootstrap': True, 'criterion': 'squared_error', 'max_depth': 3, 'max_features': 0.6, 'min_samples_leaf': np.int64(7), 'min_samples_split': 6, 'n_estimators': 162, 'warm_start': False}	-30.210977800129417	-58278854281261.83	-28.425830620653343	-25.584858968504857	-25.689308277399665	-11655770856274.348	23311541712493.742	2137	0.7027639422986492	0.7329865348360536	0.678860183524717	0.7061913410838168	0.7367131485926303	0.7115030300671734	0.021294281760596293	3645	-0.060464820037071355	-0.055994050639891726	-0.06540160319890538	-0.05662947079327528	-0.05452162190896447	-0.05860231331562164	0.003925467064294881	1081	-0.0860477853114235	-0.08092619324858849	-0.08918187568800302	-0.0787939519300863	-0.08046027634895697	-0.08308201650541167	0.003896476865655538	3717
268	1.8308611392974854	0.06455930377487529	0.022898197174072266	0.0022131112724183334	True	squared_error	3	0.6	7	6	200	True	{'bootstrap': True, 'criterion': 'squared_error', 'max_depth': 3, 'max_features': 0.6, 'min_samples_leaf': np.int64(7), 'min_samples_split': 6, 'n_estimators': 200, 'warm_start': True}	-30.195595308925316	-58342180003832.77	-28.414291579144198	-25.582771646501275	-25.689078875141647	-11668436000788.531	23336872001522.12	2217	0.7031076167368672	0.7330935306091393	0.6788998491575753	0.7065291585250195	0.7368281760373034	0.7116916662131809	0.021286261215214073	3495	-0.06042435889701836	-0.05596281846970988	-0.06541506252421558	-0.05659025774818786	-0.05451761205579774	-0.05858202193898589	0.0039352618263617176	961	-0.08599802523585995	-0.08090997753415333	-0.08917636786151084	-0.07874864076231113	-0.08044269827578791	-0.08305514193392463	0.003901346267519888	3601
269	1.9454169273376465	0.09971631567264141	0.023120641708374023	0.0018578130475832854	True	squared_error	3	0.6	7	6	200	False	{'bootstrap': True, 'criterion': 'squared_error', 'max_depth': 3, 'max_features': 0.6, 'min_samples_leaf': np.int64(7), 'min_samples_split': 6, 'n_estimators': 200, 'warm_start': False}	-30.195595308925316	-58342180003832.77	-28.414291579144198	-25.582771646501275	-25.689078875141647	-11668436000788.531	23336872001522.12	2217	0.7031076167368672	0.7330935306091393	0.6788998491575753	0.7065291585250195	0.7368281760373034	0.7116916662131809	0.021286261215214073	3495	-0.06042435889701836	-0.05596281846970988	-0.06541506252421558	-0.05659025774818786	-0.05451761205579774	-0.05858202193898589	0.0039352618263617176	961	-0.08599802523585995	-0.08090997753415333	-0.08917636786151084	-0.07874864076231113	-0.08044269827578791	-0.08305514193392463	0.003901346267519888	3601
270	0.8199193477630615	0.04583143811765369	0.008793115615844727	0.0027983240286122957	True	squared_error	3	1.0	1	2	50	True	{'bootstrap': True, 'criterion': 'squared_error', 'max_depth': 3, 'max_features': 1.0, 'min_samples_leaf': np.int64(1), 'min_samples_split': 2, 'n_estimators': 50, 'warm_start': True}	-30.099230213555717	-62361603798938.76	-28.140646923218586	-25.45712777167352	-25.437695925366498	-12472320759809.58	24944641519564.59	4437	0.7087549000946897	0.7292002212712405	0.6823283660241204	0.7098045796506007	0.7392712683554408	0.7138718670792183	0.019584721924946324	2959	-0.05977314459817779	-0.056714040738321266	-0.0650988406106993	-0.05616581764771889	-0.05445390242127265	-0.05844114920323797	0.0037458574678315235	429	-0.08517620069032782	-0.08149794967441809	-0.0886990040209256	-0.07830795182318416	-0.0800684424531725	-0.08274990973240565	0.003735432277257485	3053
271	0.77276611328125	0.06544566175368824	0.006993627548217774	0.0006815539207564884	True	squared_error	3	1.0	1	2	50	False	{'bootstrap': True, 'criterion': 'squared_error', 'max_depth': 3, 'max_features': 1.0, 'min_samples_leaf': np.int64(1), 'min_samples_split': 2, 'n_estimators': 50, 'warm_start': False}	-30.099230213555717	-62361603798938.76	-28.140646923218586	-25.45712777167352	-25.437695925366498	-12472320759809.58	24944641519564.59	4437	0.7087549000946897	0.7292002212712405	0.6823283660241204	0.7098045796506007	0.7392712683554408	0.7138718670792183	0.019584721924946324	2959	-0.05977314459817779	-0.056714040738321266	-0.0650988406106993	-0.05616581764771889	-0.05445390242127265	-0.05844114920323797	0.0037458574678315235	429	-0.08517620069032782	-0.08149794967441809	-0.0886990040209256	-0.07830795182318416	-0.0800684424531725	-0.08274990973240565	0.003735432277257485	3053
272	1.3011401176452637	0.0876032237158901	0.011374330520629883	0.0017651007576360241	True	squared_error	3	1.0	1	2	87	True	{'bootstrap': True, 'criterion': 'squared_error', 'max_depth': 3, 'max_features': 1.0, 'min_samples_leaf': np.int64(1), 'min_samples_split': 2, 'n_estimators': 87, 'warm_start': True}	-30.120223029163444	-62281875535155.59	-28.110249437539643	-25.402834149951133	-25.434075613741363	-12456375107052.934	24912750214051.33	4351	0.7088091182216785	0.7284069070772411	0.6832253886103096	0.7102842553682863	0.7391487862858916	0.7139748911126814	0.01911986395817545	2873	-0.05975136234869577	-0.056770824542421834	-0.06499622533664605	-0.05612277297053274	-0.05443240923886314	-0.0584147188874319	0.0037126011831118506	345	-0.08516827212944761	-0.08161723743533839	-0.08857368395979774	-0.07824320587044144	-0.08008724704942408	-0.08273792928888986	0.003699924433694778	3013
273	1.395142126083374	0.044247136592436315	0.010542201995849609	0.0019127105828480595	True	squared_error	3	1.0	1	2	87	False	{'bootstrap': True, 'criterion': 'squared_error', 'max_depth': 3, 'max_features': 1.0, 'min_samples_leaf': np.int64(1), 'min_samples_split': 2, 'n_estimators': 87, 'warm_start': False}	-30.120223029163444	-62281875535155.59	-28.110249437539643	-25.402834149951133	-25.434075613741363	-12456375107052.934	24912750214051.33	4351	0.7088091182216785	0.7284069070772411	0.6832253886103096	0.7102842553682863	0.7391487862858916	0.7139748911126814	0.01911986395817545	2873	-0.05975136234869577	-0.056770824542421834	-0.06499622533664605	-0.05612277297053274	-0.05443240923886314	-0.0584147188874319	0.0037126011831118506	345	-0.08516827212944761	-0.08161723743533839	-0.08857368395979774	-0.07824320587044144	-0.08008724704942408	-0.08273792928888986	0.003699924433694778	3013
274	1.9733831882476807	0.08099159479191877	0.014836454391479492	0.0019628005122366552	True	squared_error	3	1.0	1	2	125	True	{'bootstrap': True, 'criterion': 'squared_error', 'max_depth': 3, 'max_features': 1.0, 'min_samples_leaf': np.int64(1), 'min_samples_split': 2, 'n_estimators': 125, 'warm_start': True}	-30.109772661130684	-62237055730123.805	-28.12370610489166	-25.410425177469563	-25.445216523843055	-12447411146046.58	24894822292038.613	4303	0.7090322782030212	0.7285820936872571	0.6825565436018085	0.7098065376568847	0.739147746351515	0.7138250399000974	0.019369294691452064	2991	-0.059731783411418764	-0.056724659272674775	-0.06510966679700708	-0.056185580924644075	-0.05441499020867208	-0.05843333612288336	0.0037517580019841143	385	-0.08513563066633666	-0.08159091026801821	-0.08866714288293365	-0.07830768764306685	-0.08008740669100124	-0.08275775563027131	0.0037113486507383054	3083
275	2.010886812210083	0.07398803017712761	0.017018747329711915	0.0032215244759921094	True	squared_error	3	1.0	1	2	125	False	{'bootstrap': True, 'criterion': 'squared_error', 'max_depth': 3, 'max_features': 1.0, 'min_samples_leaf': np.int64(1), 'min_samples_split': 2, 'n_estimators': 125, 'warm_start': False}	-30.109772661130684	-62237055730123.805	-28.12370610489166	-25.410425177469563	-25.445216523843055	-12447411146046.58	24894822292038.613	4303	0.7090322782030212	0.7285820936872571	0.6825565436018085	0.7098065376568847	0.739147746351515	0.7138250399000974	0.019369294691452064	2991	-0.059731783411418764	-0.056724659272674775	-0.06510966679700708	-0.056185580924644075	-0.05441499020867208	-0.05843333612288336	0.0037517580019841143	385	-0.08513563066633666	-0.08159091026801821	-0.08866714288293365	-0.07830768764306685	-0.08008740669100124	-0.08275775563027131	0.0037113486507383054	3083
276	2.5574202060699465	0.10427784753684749	0.019706583023071288	0.001323605933959325	True	squared_error	3	1.0	1	2	162	True	{'bootstrap': True, 'criterion': 'squared_error', 'max_depth': 3, 'max_features': 1.0, 'min_samples_leaf': np.int64(1), 'min_samples_split': 2, 'n_estimators': 162, 'warm_start': True}	-30.097475295878894	-62388613717756.69	-28.116564785535815	-25.396798188486088	-25.425734583023125	-12477722743573.145	24955445487091.773	4475	0.7093813059008856	0.7284457746395774	0.6823428071994329	0.7097826209504172	0.7393651024786709	0.7138635222337968	0.019459045069216172	2971	-0.05968672619885672	-0.05674902272661203	-0.06515467905027078	-0.056202881626796576	-0.054415862565156396	-0.058441834433538495	0.0037602927807998568	441	-0.08508455350674568	-0.08161139712376601	-0.088696987894385	-0.07831091449624494	-0.08005403317010142	-0.08275157723824861	0.0037171743682735104	3065
277	2.5989799022674562	0.132557838211696	0.021048784255981445	0.003257532801285871	True	squared_error	3	1.0	1	2	162	False	{'bootstrap': True, 'criterion': 'squared_error', 'max_depth': 3, 'max_features': 1.0, 'min_samples_leaf': np.int64(1), 'min_samples_split': 2, 'n_estimators': 162, 'warm_start': False}	-30.097475295878894	-62388613717756.69	-28.116564785535815	-25.396798188486088	-25.425734583023125	-12477722743573.145	24955445487091.773	4475	0.7093813059008856	0.7284457746395774	0.6823428071994329	0.7097826209504172	0.7393651024786709	0.7138635222337968	0.019459045069216172	2971	-0.05968672619885672	-0.05674902272661203	-0.06515467905027078	-0.056202881626796576	-0.054415862565156396	-0.058441834433538495	0.0037602927807998568	441	-0.08508455350674568	-0.08161139712376601	-0.088696987894385	-0.07831091449624494	-0.08005403317010142	-0.08275157723824861	0.0037171743682735104	3065
278	3.130090284347534	0.09199755398473537	0.025043487548828125	0.0047909578225185465	True	squared_error	3	1.0	1	2	200	True	{'bootstrap': True, 'criterion': 'squared_error', 'max_depth': 3, 'max_features': 1.0, 'min_samples_leaf': np.int64(1), 'min_samples_split': 2, 'n_estimators': 200, 'warm_start': True}	-30.0886013209211	-62503130246495.375	-28.102024074345145	-25.40349098180541	-25.423766119245965	-12500626049320.879	25001252098587.25	4543	0.7096304316184976	0.7283380275091356	0.6828257345640178	0.7096505007505899	0.7395781812999276	0.7140045751484336	0.019337364783439823	2855	-0.05966163438133385	-0.056743284259871254	-0.06508910043458808	-0.056221577804453096	-0.05438230632462318	-0.0584195806409739	0.003740747564417306	361	-0.08504807736906651	-0.08162758637980379	-0.08862954019298462	-0.07832873781962625	-0.08002130288922807	-0.08273104893014185	0.0036905695030613837	2969
279	3.266121435165405	0.11297339614689732	0.02562227249145508	0.003297228286183048	True	squared_error	3	1.0	1	2	200	False	{'bootstrap': True, 'criterion': 'squared_error', 'max_depth': 3, 'max_features': 1.0, 'min_samples_leaf': np.int64(1), 'min_samples_split': 2, 'n_estimators': 200, 'warm_start': False}	-30.0886013209211	-62503130246495.375	-28.102024074345145	-25.40349098180541	-25.423766119245965	-12500626049320.879	25001252098587.25	4543	0.7096304316184976	0.7283380275091356	0.6828257345640178	0.7096505007505899	0.7395781812999276	0.7140045751484336	0.019337364783439823	2855	-0.05966163438133385	-0.056743284259871254	-0.06508910043458808	-0.056221577804453096	-0.05438230632462318	-0.0584195806409739	0.003740747564417306	361	-0.08504807736906651	-0.08162758637980379	-0.08862954019298462	-0.07832873781962625	-0.08002130288922807	-0.08273104893014185	0.0036905695030613837	2969
280	0.8212718009948731	0.0341178305803304	0.006815576553344726	0.0011517160975619157	True	squared_error	3	1.0	1	4	50	True	{'bootstrap': True, 'criterion': 'squared_error', 'max_depth': 3, 'max_features': 1.0, 'min_samples_leaf': np.int64(1), 'min_samples_split': 4, 'n_estimators': 50, 'warm_start': True}	-30.099230213555717	-62361603798938.76	-28.140646923218586	-25.45712777167352	-25.437695925366498	-12472320759809.58	24944641519564.59	4437	0.7087549000946897	0.7292002212712405	0.6823283660241204	0.7098045796506007	0.7392712683554408	0.7138718670792183	0.019584721924946324	2959	-0.05977314459817779	-0.056714040738321266	-0.0650988406106993	-0.05616581764771889	-0.05445390242127265	-0.05844114920323797	0.0037458574678315235	429	-0.08517620069032782	-0.08149794967441809	-0.0886990040209256	-0.07830795182318416	-0.0800684424531725	-0.08274990973240565	0.003735432277257485	3053
281	0.8181571960449219	0.032773316726601394	0.007340002059936524	0.0010461671131990681	True	squared_error	3	1.0	1	4	50	False	{'bootstrap': True, 'criterion': 'squared_error', 'max_depth': 3, 'max_features': 1.0, 'min_samples_leaf': np.int64(1), 'min_samples_split': 4, 'n_estimators': 50, 'warm_start': False}	-30.099230213555717	-62361603798938.76	-28.140646923218586	-25.45712777167352	-25.437695925366498	-12472320759809.58	24944641519564.59	4437	0.7087549000946897	0.7292002212712405	0.6823283660241204	0.7098045796506007	0.7392712683554408	0.7138718670792183	0.019584721924946324	2959	-0.05977314459817779	-0.056714040738321266	-0.0650988406106993	-0.05616581764771889	-0.05445390242127265	-0.05844114920323797	0.0037458574678315235	429	-0.08517620069032782	-0.08149794967441809	-0.0886990040209256	-0.07830795182318416	-0.0800684424531725	-0.08274990973240565	0.003735432277257485	3053
282	1.4053421020507812	0.03523782051182955	0.013196516036987304	0.0023981891066802478	True	squared_error	3	1.0	1	4	87	True	{'bootstrap': True, 'criterion': 'squared_error', 'max_depth': 3, 'max_features': 1.0, 'min_samples_leaf': np.int64(1), 'min_samples_split': 4, 'n_estimators': 87, 'warm_start': True}	-30.120223029163444	-62281875535155.59	-28.110249437539643	-25.402834149951133	-25.434075613741363	-12456375107052.934	24912750214051.33	4351	0.7088091182216785	0.7284069070772411	0.6832253886103096	0.7102842553682863	0.7391487862858916	0.7139748911126814	0.01911986395817545	2873	-0.05975136234869577	-0.056770824542421834	-0.06499622533664605	-0.05612277297053274	-0.05443240923886314	-0.0584147188874319	0.0037126011831118506	345	-0.08516827212944761	-0.08161723743533839	-0.08857368395979774	-0.07824320587044144	-0.08008724704942408	-0.08273792928888986	0.003699924433694778	3013
283	1.3818866729736328	0.05283882572796893	0.011419296264648438	0.0014619491645459215	True	squared_error	3	1.0	1	4	87	False	{'bootstrap': True, 'criterion': 'squared_error', 'max_depth': 3, 'max_features': 1.0, 'min_samples_leaf': np.int64(1), 'min_samples_split': 4, 'n_estimators': 87, 'warm_start': False}	-30.120223029163444	-62281875535155.59	-28.110249437539643	-25.402834149951133	-25.434075613741363	-12456375107052.934	24912750214051.33	4351	0.7088091182216785	0.7284069070772411	0.6832253886103096	0.7102842553682863	0.7391487862858916	0.7139748911126814	0.01911986395817545	2873	-0.05975136234869577	-0.056770824542421834	-0.06499622533664605	-0.05612277297053274	-0.05443240923886314	-0.0584147188874319	0.0037126011831118506	345	-0.08516827212944761	-0.08161723743533839	-0.08857368395979774	-0.07824320587044144	-0.08008724704942408	-0.08273792928888986	0.003699924433694778	3013
284	1.9897295475006103	0.04620486600351108	0.015036964416503906	0.0019554977944541575	True	squared_error	3	1.0	1	4	125	True	{'bootstrap': True, 'criterion': 'squared_error', 'max_depth': 3, 'max_features': 1.0, 'min_samples_leaf': np.int64(1), 'min_samples_split': 4, 'n_estimators': 125, 'warm_start': True}	-30.109772661130684	-62237055730123.805	-28.12370610489166	-25.410425177469563	-25.445216523843055	-12447411146046.58	24894822292038.613	4303	0.7090322782030212	0.7285820936872571	0.6825565436018085	0.7098065376568847	0.739147746351515	0.7138250399000974	0.019369294691452064	2991	-0.059731783411418764	-0.056724659272674775	-0.06510966679700708	-0.056185580924644075	-0.05441499020867208	-0.05843333612288336	0.0037517580019841143	385	-0.08513563066633666	-0.08159091026801821	-0.08866714288293365	-0.07830768764306685	-0.08008740669100124	-0.08275775563027131	0.0037113486507383054	3083
285	1.8786590099334717	0.08937952174411389	0.014868927001953126	0.0014174006977817476	True	squared_error	3	1.0	1	4	125	False	{'bootstrap': True, 'criterion': 'squared_error', 'max_depth': 3, 'max_features': 1.0, 'min_samples_leaf': np.int64(1), 'min_samples_split': 4, 'n_estimators': 125, 'warm_start': False}	-30.109772661130684	-62237055730123.805	-28.12370610489166	-25.410425177469563	-25.445216523843055	-12447411146046.58	24894822292038.613	4303	0.7090322782030212	0.7285820936872571	0.6825565436018085	0.7098065376568847	0.739147746351515	0.7138250399000974	0.019369294691452064	2991	-0.059731783411418764	-0.056724659272674775	-0.06510966679700708	-0.056185580924644075	-0.05441499020867208	-0.05843333612288336	0.0037517580019841143	385	-0.08513563066633666	-0.08159091026801821	-0.08866714288293365	-0.07830768764306685	-0.08008740669100124	-0.08275775563027131	0.0037113486507383054	3083
286	2.62146110534668	0.1445018638164641	0.01949276924133301	0.0018077040850085217	True	squared_error	3	1.0	1	4	162	True	{'bootstrap': True, 'criterion': 'squared_error', 'max_depth': 3, 'max_features': 1.0, 'min_samples_leaf': np.int64(1), 'min_samples_split': 4, 'n_estimators': 162, 'warm_start': True}	-30.097475295878894	-62388613717756.69	-28.116564785535815	-25.396798188486088	-25.425734583023125	-12477722743573.145	24955445487091.773	4475	0.7093813059008856	0.7284457746395774	0.6823428071994329	0.7097826209504172	0.7393651024786709	0.7138635222337968	0.019459045069216172	2971	-0.05968672619885672	-0.05674902272661203	-0.06515467905027078	-0.056202881626796576	-0.054415862565156396	-0.058441834433538495	0.0037602927807998568	441	-0.08508455350674568	-0.08161139712376601	-0.088696987894385	-0.07831091449624494	-0.08005403317010142	-0.08275157723824861	0.0037171743682735104	3065
287	2.7180617332458494	0.1463575210596262	0.02113480567932129	0.00276184229149305	True	squared_error	3	1.0	1	4	162	False	{'bootstrap': True, 'criterion': 'squared_error', 'max_depth': 3, 'max_features': 1.0, 'min_samples_leaf': np.int64(1), 'min_samples_split': 4, 'n_estimators': 162, 'warm_start': False}	-30.097475295878894	-62388613717756.69	-28.116564785535815	-25.396798188486088	-25.425734583023125	-12477722743573.145	24955445487091.773	4475	0.7093813059008856	0.7284457746395774	0.6823428071994329	0.7097826209504172	0.7393651024786709	0.7138635222337968	0.019459045069216172	2971	-0.05968672619885672	-0.05674902272661203	-0.06515467905027078	-0.056202881626796576	-0.054415862565156396	-0.058441834433538495	0.0037602927807998568	441	-0.08508455350674568	-0.08161139712376601	-0.088696987894385	-0.07831091449624494	-0.08005403317010142	-0.08275157723824861	0.0037171743682735104	3065
288	3.3748759746551515	0.11955995616857218	0.023682212829589842	0.0035069071501649205	True	squared_error	3	1.0	1	4	200	True	{'bootstrap': True, 'criterion': 'squared_error', 'max_depth': 3, 'max_features': 1.0, 'min_samples_leaf': np.int64(1), 'min_samples_split': 4, 'n_estimators': 200, 'warm_start': True}	-30.0886013209211	-62503130246495.375	-28.102024074345145	-25.40349098180541	-25.423766119245965	-12500626049320.879	25001252098587.25	4543	0.7096304316184976	0.7283380275091356	0.6828257345640178	0.7096505007505899	0.7395781812999276	0.7140045751484336	0.019337364783439823	2855	-0.05966163438133385	-0.056743284259871254	-0.06508910043458808	-0.056221577804453096	-0.05438230632462318	-0.0584195806409739	0.003740747564417306	361	-0.08504807736906651	-0.08162758637980379	-0.08862954019298462	-0.07832873781962625	-0.08002130288922807	-0.08273104893014185	0.0036905695030613837	2969
289	3.318109703063965	0.0703884700788925	0.02452683448791504	0.0004482549039754515	True	squared_error	3	1.0	1	4	200	False	{'bootstrap': True, 'criterion': 'squared_error', 'max_depth': 3, 'max_features': 1.0, 'min_samples_leaf': np.int64(1), 'min_samples_split': 4, 'n_estimators': 200, 'warm_start': False}	-30.0886013209211	-62503130246495.375	-28.102024074345145	-25.40349098180541	-25.423766119245965	-12500626049320.879	25001252098587.25	4543	0.7096304316184976	0.7283380275091356	0.6828257345640178	0.7096505007505899	0.7395781812999276	0.7140045751484336	0.019337364783439823	2855	-0.05966163438133385	-0.056743284259871254	-0.06508910043458808	-0.056221577804453096	-0.05438230632462318	-0.0584195806409739	0.003740747564417306	361	-0.08504807736906651	-0.08162758637980379	-0.08862954019298462	-0.07832873781962625	-0.08002130288922807	-0.08273104893014185	0.0036905695030613837	2969
290	0.8055881023406982	0.033949996794818804	0.007256221771240234	0.0010486710110042636	True	squared_error	3	1.0	1	6	50	True	{'bootstrap': True, 'criterion': 'squared_error', 'max_depth': 3, 'max_features': 1.0, 'min_samples_leaf': np.int64(1), 'min_samples_split': 6, 'n_estimators': 50, 'warm_start': True}	-30.099230213555717	-62361603798938.76	-28.140646923218586	-25.45712777167352	-25.437695925366498	-12472320759809.58	24944641519564.59	4437	0.7087549000946897	0.7292002212712405	0.6823283660241204	0.7098045796506007	0.7392712683554408	0.7138718670792183	0.019584721924946324	2959	-0.05977314459817779	-0.056714040738321266	-0.0650988406106993	-0.05616581764771889	-0.05445390242127265	-0.05844114920323797	0.0037458574678315235	429	-0.08517620069032782	-0.08149794967441809	-0.0886990040209256	-0.07830795182318416	-0.0800684424531725	-0.08274990973240565	0.003735432277257485	3053
291	0.8104746818542481	0.06285047032436274	0.007570981979370117	0.0009992053985814883	True	squared_error	3	1.0	1	6	50	False	{'bootstrap': True, 'criterion': 'squared_error', 'max_depth': 3, 'max_features': 1.0, 'min_samples_leaf': np.int64(1), 'min_samples_split': 6, 'n_estimators': 50, 'warm_start': False}	-30.099230213555717	-62361603798938.76	-28.140646923218586	-25.45712777167352	-25.437695925366498	-12472320759809.58	24944641519564.59	4437	0.7087549000946897	0.7292002212712405	0.6823283660241204	0.7098045796506007	0.7392712683554408	0.7138718670792183	0.019584721924946324	2959	-0.05977314459817779	-0.056714040738321266	-0.0650988406106993	-0.05616581764771889	-0.05445390242127265	-0.05844114920323797	0.0037458574678315235	429	-0.08517620069032782	-0.08149794967441809	-0.0886990040209256	-0.07830795182318416	-0.0800684424531725	-0.08274990973240565	0.003735432277257485	3053
292	1.388921594619751	0.07915410906739019	0.012920522689819336	0.003530557855229046	True	squared_error	3	1.0	1	6	87	True	{'bootstrap': True, 'criterion': 'squared_error', 'max_depth': 3, 'max_features': 1.0, 'min_samples_leaf': np.int64(1), 'min_samples_split': 6, 'n_estimators': 87, 'warm_start': True}	-30.120223029163444	-62281875535155.59	-28.110249437539643	-25.402834149951133	-25.434075613741363	-12456375107052.934	24912750214051.33	4351	0.7088091182216785	0.7284069070772411	0.6832253886103096	0.7102842553682863	0.7391487862858916	0.7139748911126814	0.01911986395817545	2873	-0.05975136234869577	-0.056770824542421834	-0.06499622533664605	-0.05612277297053274	-0.05443240923886314	-0.0584147188874319	0.0037126011831118506	345	-0.08516827212944761	-0.08161723743533839	-0.08857368395979774	-0.07824320587044144	-0.08008724704942408	-0.08273792928888986	0.003699924433694778	3013
293	1.501286506652832	0.031742169102015536	0.013251256942749024	0.002049297138301167	True	squared_error	3	1.0	1	6	87	False	{'bootstrap': True, 'criterion': 'squared_error', 'max_depth': 3, 'max_features': 1.0, 'min_samples_leaf': np.int64(1), 'min_samples_split': 6, 'n_estimators': 87, 'warm_start': False}	-30.120223029163444	-62281875535155.59	-28.110249437539643	-25.402834149951133	-25.434075613741363	-12456375107052.934	24912750214051.33	4351	0.7088091182216785	0.7284069070772411	0.6832253886103096	0.7102842553682863	0.7391487862858916	0.7139748911126814	0.01911986395817545	2873	-0.05975136234869577	-0.056770824542421834	-0.06499622533664605	-0.05612277297053274	-0.05443240923886314	-0.0584147188874319	0.0037126011831118506	345	-0.08516827212944761	-0.08161723743533839	-0.08857368395979774	-0.07824320587044144	-0.08008724704942408	-0.08273792928888986	0.003699924433694778	3013
294	2.045998287200928	0.10575271099819193	0.016448783874511718	0.0016205899466559513	True	squared_error	3	1.0	1	6	125	True	{'bootstrap': True, 'criterion': 'squared_error', 'max_depth': 3, 'max_features': 1.0, 'min_samples_leaf': np.int64(1), 'min_samples_split': 6, 'n_estimators': 125, 'warm_start': True}	-30.109772661130684	-62237055730123.805	-28.12370610489166	-25.410425177469563	-25.445216523843055	-12447411146046.58	24894822292038.613	4303	0.7090322782030212	0.7285820936872571	0.6825565436018085	0.7098065376568847	0.739147746351515	0.7138250399000974	0.019369294691452064	2991	-0.059731783411418764	-0.056724659272674775	-0.06510966679700708	-0.056185580924644075	-0.05441499020867208	-0.05843333612288336	0.0037517580019841143	385	-0.08513563066633666	-0.08159091026801821	-0.08866714288293365	-0.07830768764306685	-0.08008740669100124	-0.08275775563027131	0.0037113486507383054	3083
295	2.149138641357422	0.04152574885153197	0.01757054328918457	0.0008414373583084964	True	squared_error	3	1.0	1	6	125	False	{'bootstrap': True, 'criterion': 'squared_error', 'max_depth': 3, 'max_features': 1.0, 'min_samples_leaf': np.int64(1), 'min_samples_split': 6, 'n_estimators': 125, 'warm_start': False}	-30.109772661130684	-62237055730123.805	-28.12370610489166	-25.410425177469563	-25.445216523843055	-12447411146046.58	24894822292038.613	4303	0.7090322782030212	0.7285820936872571	0.6825565436018085	0.7098065376568847	0.739147746351515	0.7138250399000974	0.019369294691452064	2991	-0.059731783411418764	-0.056724659272674775	-0.06510966679700708	-0.056185580924644075	-0.05441499020867208	-0.05843333612288336	0.0037517580019841143	385	-0.08513563066633666	-0.08159091026801821	-0.08866714288293365	-0.07830768764306685	-0.08008740669100124	-0.08275775563027131	0.0037113486507383054	3083
296	2.745115947723389	0.08154106501568034	0.02047438621520996	0.0006340643816008719	True	squared_error	3	1.0	1	6	162	True	{'bootstrap': True, 'criterion': 'squared_error', 'max_depth': 3, 'max_features': 1.0, 'min_samples_leaf': np.int64(1), 'min_samples_split': 6, 'n_estimators': 162, 'warm_start': True}	-30.097475295878894	-62388613717756.69	-28.116564785535815	-25.396798188486088	-25.425734583023125	-12477722743573.145	24955445487091.773	4475	0.7093813059008856	0.7284457746395774	0.6823428071994329	0.7097826209504172	0.7393651024786709	0.7138635222337968	0.019459045069216172	2971	-0.05968672619885672	-0.05674902272661203	-0.06515467905027078	-0.056202881626796576	-0.054415862565156396	-0.058441834433538495	0.0037602927807998568	441	-0.08508455350674568	-0.08161139712376601	-0.088696987894385	-0.07831091449624494	-0.08005403317010142	-0.08275157723824861	0.0037171743682735104	3065
297	2.771764612197876	0.07009814123112511	0.01952371597290039	0.0027246475244761766	True	squared_error	3	1.0	1	6	162	False	{'bootstrap': True, 'criterion': 'squared_error', 'max_depth': 3, 'max_features': 1.0, 'min_samples_leaf': np.int64(1), 'min_samples_split': 6, 'n_estimators': 162, 'warm_start': False}	-30.097475295878894	-62388613717756.69	-28.116564785535815	-25.396798188486088	-25.425734583023125	-12477722743573.145	24955445487091.773	4475	0.7093813059008856	0.7284457746395774	0.6823428071994329	0.7097826209504172	0.7393651024786709	0.7138635222337968	0.019459045069216172	2971	-0.05968672619885672	-0.05674902272661203	-0.06515467905027078	-0.056202881626796576	-0.054415862565156396	-0.058441834433538495	0.0037602927807998568	441	-0.08508455350674568	-0.08161139712376601	-0.088696987894385	-0.07831091449624494	-0.08005403317010142	-0.08275157723824861	0.0037171743682735104	3065
298	3.294944095611572	0.20241970192754166	0.021498489379882812	0.0026164584861005195	True	squared_error	3	1.0	1	6	200	True	{'bootstrap': True, 'criterion': 'squared_error', 'max_depth': 3, 'max_features': 1.0, 'min_samples_leaf': np.int64(1), 'min_samples_split': 6, 'n_estimators': 200, 'warm_start': True}	-30.0886013209211	-62503130246495.375	-28.102024074345145	-25.40349098180541	-25.423766119245965	-12500626049320.879	25001252098587.25	4543	0.7096304316184976	0.7283380275091356	0.6828257345640178	0.7096505007505899	0.7395781812999276	0.7140045751484336	0.019337364783439823	2855	-0.05966163438133385	-0.056743284259871254	-0.06508910043458808	-0.056221577804453096	-0.05438230632462318	-0.0584195806409739	0.003740747564417306	361	-0.08504807736906651	-0.08162758637980379	-0.08862954019298462	-0.07832873781962625	-0.08002130288922807	-0.08273104893014185	0.0036905695030613837	2969
299	3.301809787750244	0.19010178981062095	0.022740840911865234	0.0023179795793444448	True	squared_error	3	1.0	1	6	200	False	{'bootstrap': True, 'criterion': 'squared_error', 'max_depth': 3, 'max_features': 1.0, 'min_samples_leaf': np.int64(1), 'min_samples_split': 6, 'n_estimators': 200, 'warm_start': False}	-30.0886013209211	-62503130246495.375	-28.102024074345145	-25.40349098180541	-25.423766119245965	-12500626049320.879	25001252098587.25	4543	0.7096304316184976	0.7283380275091356	0.6828257345640178	0.7096505007505899	0.7395781812999276	0.7140045751484336	0.019337364783439823	2855	-0.05966163438133385	-0.056743284259871254	-0.06508910043458808	-0.056221577804453096	-0.05438230632462318	-0.0584195806409739	0.003740747564417306	361	-0.08504807736906651	-0.08162758637980379	-0.08862954019298462	-0.07832873781962625	-0.08002130288922807	-0.08273104893014185	0.0036905695030613837	2969
300	0.840372371673584	0.04347612954423756	0.007332706451416015	0.0008990087599997634	True	squared_error	3	1.0	4	2	50	True	{'bootstrap': True, 'criterion': 'squared_error', 'max_depth': 3, 'max_features': 1.0, 'min_samples_leaf': np.int64(4), 'min_samples_split': 2, 'n_estimators': 50, 'warm_start': True}	-30.097573656349542	-62361603798938.734	-28.098566777556876	-25.45712777167352	-25.437483788706533	-12472320759809.566	24944641519564.586	4413	0.7087419724109472	0.7292820130461433	0.6839885497539773	0.7098045796506007	0.7393277646879117	0.7142289759099161	0.019082499778053208	2679	-0.059778005206647014	-0.05669569359845021	-0.06481957935871857	-0.05616581764771889	-0.054436213253755784	-0.058379061813058096	0.0036528219753330163	273	-0.08517809105477753	-0.08148564101338868	-0.08846692547435299	-0.07830795182318416	-0.08005976711771497	-0.08269967529668366	0.0036642584183947174	2825
301	0.8318059921264649	0.035230576176021294	0.007704973220825195	0.0007536301239450823	True	squared_error	3	1.0	4	2	50	False	{'bootstrap': True, 'criterion': 'squared_error', 'max_depth': 3, 'max_features': 1.0, 'min_samples_leaf': np.int64(4), 'min_samples_split': 2, 'n_estimators': 50, 'warm_start': False}	-30.097573656349542	-62361603798938.734	-28.098566777556876	-25.45712777167352	-25.437483788706533	-12472320759809.566	24944641519564.586	4413	0.7087419724109472	0.7292820130461433	0.6839885497539773	0.7098045796506007	0.7393277646879117	0.7142289759099161	0.019082499778053208	2679	-0.059778005206647014	-0.05669569359845021	-0.06481957935871857	-0.05616581764771889	-0.054436213253755784	-0.058379061813058096	0.0036528219753330163	273	-0.08517809105477753	-0.08148564101338868	-0.08846692547435299	-0.07830795182318416	-0.08005976711771497	-0.08269967529668366	0.0036642584183947174	2825
302	1.4376809120178222	0.06952875326702168	0.01297311782836914	0.002067911405792156	True	squared_error	3	1.0	4	2	87	True	{'bootstrap': True, 'criterion': 'squared_error', 'max_depth': 3, 'max_features': 1.0, 'min_samples_leaf': np.int64(4), 'min_samples_split': 2, 'n_estimators': 87, 'warm_start': True}	-30.119310594309308	-62281875535155.59	-28.078592443558858	-25.402834149951133	-25.433995313374858	-12456375107052.926	24912750214051.336	4327	0.7087949714132991	0.7285120744070852	0.6844806812850963	0.7102842553682863	0.7391790781194942	0.7142502121186523	0.01874333218065195	2629	-0.059755621092010075	-0.056746075440612456	-0.06477975815751633	-0.05612277297053274	-0.05442242807570608	-0.05836533114727553	0.003640750495476594	217	-0.08517034095211304	-0.08160143383383714	-0.08839801289683981	-0.07824320587044144	-0.08008259677396341	-0.08269911806543896	0.0036466585440802887	2813
303	1.4385985851287841	0.09395761887695069	0.013097095489501952	0.002099765636449749	True	squared_error	3	1.0	4	2	87	False	{'bootstrap': True, 'criterion': 'squared_error', 'max_depth': 3, 'max_features': 1.0, 'min_samples_leaf': np.int64(4), 'min_samples_split': 2, 'n_estimators': 87, 'warm_start': False}	-30.119310594309308	-62281875535155.59	-28.078592443558858	-25.402834149951133	-25.433995313374858	-12456375107052.926	24912750214051.336	4327	0.7087949714132991	0.7285120744070852	0.6844806812850963	0.7102842553682863	0.7391790781194942	0.7142502121186523	0.01874333218065195	2629	-0.059755621092010075	-0.056746075440612456	-0.06477975815751633	-0.05612277297053274	-0.05442242807570608	-0.05836533114727553	0.003640750495476594	217	-0.08517034095211304	-0.08160143383383714	-0.08839801289683981	-0.07824320587044144	-0.08008259677396341	-0.08269911806543896	0.0036466585440802887	2813
304	2.1394753456115723	0.06384838587361215	0.01692023277282715	0.0007855935755074833	True	squared_error	3	1.0	4	2	125	True	{'bootstrap': True, 'criterion': 'squared_error', 'max_depth': 3, 'max_features': 1.0, 'min_samples_leaf': np.int64(4), 'min_samples_split': 2, 'n_estimators': 125, 'warm_start': True}	-30.110777001180377	-62237055730123.805	-28.079151032359857	-25.41081039492904	-25.44485614774203	-12447411146046.57	24894822292038.617	4279	0.708961407683351	0.7286707304786613	0.6842594249485994	0.709742134989484	0.7391813684780146	0.714163013315622	0.01885320882962305	2757	-0.05974068172160299	-0.05670436311074898	-0.06482403721146093	-0.056195014029636614	-0.05440407639582272	-0.058373634493854444	0.003654223827666088	245	-0.08514599820641362	-0.08157758663155927	-0.08842900179622393	-0.07831637657792723	-0.0800822451567327	-0.08271024167377135	0.0036368241872038933	2935
305	2.090788555145264	0.11469979517168848	0.016538047790527345	0.00038946051387058834	True	squared_error	3	1.0	4	2	125	False	{'bootstrap': True, 'criterion': 'squared_error', 'max_depth': 3, 'max_features': 1.0, 'min_samples_leaf': np.int64(4), 'min_samples_split': 2, 'n_estimators': 125, 'warm_start': False}	-30.110777001180377	-62237055730123.805	-28.079151032359857	-25.41081039492904	-25.44485614774203	-12447411146046.57	24894822292038.617	4279	0.708961407683351	0.7286707304786613	0.6842594249485994	0.709742134989484	0.7391813684780146	0.714163013315622	0.01885320882962305	2757	-0.05974068172160299	-0.05670436311074898	-0.06482403721146093	-0.056195014029636614	-0.05440407639582272	-0.058373634493854444	0.003654223827666088	245	-0.08514599820641362	-0.08157758663155927	-0.08842900179622393	-0.07831637657792723	-0.0800822451567327	-0.08271024167377135	0.0036368241872038933	2935
306	2.647777462005615	0.1324196857502411	0.019212818145751952	0.0010582419302891998	True	squared_error	3	1.0	4	2	162	True	{'bootstrap': True, 'criterion': 'squared_error', 'max_depth': 3, 'max_features': 1.0, 'min_samples_leaf': np.int64(4), 'min_samples_split': 2, 'n_estimators': 162, 'warm_start': True}	-30.09949823306884	-62388613717756.7	-28.073708296372345	-25.397077439437876	-25.425163116177004	-12477722743573.139	24955445487091.785	4451	0.7092835864920463	0.7285165496707702	0.6839652867972987	0.7097334667494479	0.7394145813033326	0.7141826942025791	0.018968374368057758	2731	-0.0596971696574195	-0.05673361552457709	-0.06488847431225267	-0.05621016254975915	-0.05440198314578267	-0.05838628103795821	0.0036698329939197157	289	-0.08509885698004953	-0.08160076126352364	-0.08847018162912207	-0.07831754598651945	-0.08004643409661993	-0.08270675599116692	0.0036470515107502963	2897
307	2.6358064651489257	0.16703183497926605	0.0193450927734375	0.0017476544328531563	True	squared_error	3	1.0	4	2	162	False	{'bootstrap': True, 'criterion': 'squared_error', 'max_depth': 3, 'max_features': 1.0, 'min_samples_leaf': np.int64(4), 'min_samples_split': 2, 'n_estimators': 162, 'warm_start': False}	-30.09949823306884	-62388613717756.7	-28.073708296372345	-25.397077439437876	-25.425163116177004	-12477722743573.139	24955445487091.785	4451	0.7092835864920463	0.7285165496707702	0.6839652867972987	0.7097334667494479	0.7394145813033326	0.7141826942025791	0.018968374368057758	2731	-0.0596971696574195	-0.05673361552457709	-0.06488847431225267	-0.05621016254975915	-0.05440198314578267	-0.05838628103795821	0.0036698329939197157	289	-0.08509885698004953	-0.08160076126352364	-0.08847018162912207	-0.07831754598651945	-0.08004643409661993	-0.08270675599116692	0.0036470515107502963	2897
308	3.39095253944397	0.168893498062952	0.02453618049621582	0.000651657275918847	True	squared_error	3	1.0	4	2	200	True	{'bootstrap': True, 'criterion': 'squared_error', 'max_depth': 3, 'max_features': 1.0, 'min_samples_leaf': np.int64(4), 'min_samples_split': 2, 'n_estimators': 200, 'warm_start': True}	-30.093278341624963	-62503130246495.375	-28.063977510997645	-25.403984327370864	-25.42321760857242	-12500626049320.871	25001252098587.25	4519	0.7094303868788661	0.7284061921444205	0.6843149043475996	0.7096082818400551	0.7396297072068148	0.7142778944835512	0.01889660071681924	2605	-0.059683629534554035	-0.056728551358039295	-0.06483649575815092	-0.056226232419762316	-0.054368905060532643	-0.05836876282620784	0.0036562285510658562	229	-0.08507736847441019	-0.08161734485854774	-0.08842123243778434	-0.07833443239423007	-0.08001338616744479	-0.08269275286648343	0.003628562674853279	2743
309	3.4670841693878174	0.032619958004814986	0.02195773124694824	0.0036166711685109145	True	squared_error	3	1.0	4	2	200	False	{'bootstrap': True, 'criterion': 'squared_error', 'max_depth': 3, 'max_features': 1.0, 'min_samples_leaf': np.int64(4), 'min_samples_split': 2, 'n_estimators': 200, 'warm_start': False}	-30.093278341624963	-62503130246495.375	-28.063977510997645	-25.403984327370864	-25.42321760857242	-12500626049320.871	25001252098587.25	4519	0.7094303868788661	0.7284061921444205	0.6843149043475996	0.7096082818400551	0.7396297072068148	0.7142778944835512	0.01889660071681924	2605	-0.059683629534554035	-0.056728551358039295	-0.06483649575815092	-0.056226232419762316	-0.054368905060532643	-0.05836876282620784	0.0036562285510658562	229	-0.08507736847441019	-0.08161734485854774	-0.08842123243778434	-0.07833443239423007	-0.08001338616744479	-0.08269275286648343	0.003628562674853279	2743
310	0.8336629867553711	0.056039344375154315	0.007985830307006836	0.0009212392086745953	True	squared_error	3	1.0	4	4	50	True	{'bootstrap': True, 'criterion': 'squared_error', 'max_depth': 3, 'max_features': 1.0, 'min_samples_leaf': np.int64(4), 'min_samples_split': 4, 'n_estimators': 50, 'warm_start': True}	-30.097573656349542	-62361603798938.734	-28.098566777556876	-25.45712777167352	-25.437483788706533	-12472320759809.566	24944641519564.586	4413	0.7087419724109472	0.7292820130461433	0.6839885497539773	0.7098045796506007	0.7393277646879117	0.7142289759099161	0.019082499778053208	2679	-0.059778005206647014	-0.05669569359845021	-0.06481957935871857	-0.05616581764771889	-0.054436213253755784	-0.058379061813058096	0.0036528219753330163	273	-0.08517809105477753	-0.08148564101338868	-0.08846692547435299	-0.07830795182318416	-0.08005976711771497	-0.08269967529668366	0.0036642584183947174	2825
311	0.824112844467163	0.03284170644672962	0.008120584487915038	0.0004195357212045191	True	squared_error	3	1.0	4	4	50	False	{'bootstrap': True, 'criterion': 'squared_error', 'max_depth': 3, 'max_features': 1.0, 'min_samples_leaf': np.int64(4), 'min_samples_split': 4, 'n_estimators': 50, 'warm_start': False}	-30.097573656349542	-62361603798938.734	-28.098566777556876	-25.45712777167352	-25.437483788706533	-12472320759809.566	24944641519564.586	4413	0.7087419724109472	0.7292820130461433	0.6839885497539773	0.7098045796506007	0.7393277646879117	0.7142289759099161	0.019082499778053208	2679	-0.059778005206647014	-0.05669569359845021	-0.06481957935871857	-0.05616581764771889	-0.054436213253755784	-0.058379061813058096	0.0036528219753330163	273	-0.08517809105477753	-0.08148564101338868	-0.08846692547435299	-0.07830795182318416	-0.08005976711771497	-0.08269967529668366	0.0036642584183947174	2825
312	1.5249183654785157	0.022428474632539767	0.0120635986328125	0.000608073030902909	True	squared_error	3	1.0	4	4	87	True	{'bootstrap': True, 'criterion': 'squared_error', 'max_depth': 3, 'max_features': 1.0, 'min_samples_leaf': np.int64(4), 'min_samples_split': 4, 'n_estimators': 87, 'warm_start': True}	-30.119310594309308	-62281875535155.59	-28.078592443558858	-25.402834149951133	-25.433995313374858	-12456375107052.926	24912750214051.336	4327	0.7087949714132991	0.7285120744070852	0.6844806812850963	0.7102842553682863	0.7391790781194942	0.7142502121186523	0.01874333218065195	2629	-0.059755621092010075	-0.056746075440612456	-0.06477975815751633	-0.05612277297053274	-0.05442242807570608	-0.05836533114727553	0.003640750495476594	217	-0.08517034095211304	-0.08160143383383714	-0.08839801289683981	-0.07824320587044144	-0.08008259677396341	-0.08269911806543896	0.0036466585440802887	2813
313	1.5450087070465088	0.02328933882865927	0.012125682830810548	0.0007525309426241487	True	squared_error	3	1.0	4	4	87	False	{'bootstrap': True, 'criterion': 'squared_error', 'max_depth': 3, 'max_features': 1.0, 'min_samples_leaf': np.int64(4), 'min_samples_split': 4, 'n_estimators': 87, 'warm_start': False}	-30.119310594309308	-62281875535155.59	-28.078592443558858	-25.402834149951133	-25.433995313374858	-12456375107052.926	24912750214051.336	4327	0.7087949714132991	0.7285120744070852	0.6844806812850963	0.7102842553682863	0.7391790781194942	0.7142502121186523	0.01874333218065195	2629	-0.059755621092010075	-0.056746075440612456	-0.06477975815751633	-0.05612277297053274	-0.05442242807570608	-0.05836533114727553	0.003640750495476594	217	-0.08517034095211304	-0.08160143383383714	-0.08839801289683981	-0.07824320587044144	-0.08008259677396341	-0.08269911806543896	0.0036466585440802887	2813
314	2.086101245880127	0.09213349404178282	0.015491676330566407	0.0009410909230047636	True	squared_error	3	1.0	4	4	125	True	{'bootstrap': True, 'criterion': 'squared_error', 'max_depth': 3, 'max_features': 1.0, 'min_samples_leaf': np.int64(4), 'min_samples_split': 4, 'n_estimators': 125, 'warm_start': True}	-30.110777001180377	-62237055730123.805	-28.079151032359857	-25.41081039492904	-25.44485614774203	-12447411146046.57	24894822292038.617	4279	0.708961407683351	0.7286707304786613	0.6842594249485994	0.709742134989484	0.7391813684780146	0.714163013315622	0.01885320882962305	2757	-0.05974068172160299	-0.05670436311074898	-0.06482403721146093	-0.056195014029636614	-0.05440407639582272	-0.058373634493854444	0.003654223827666088	245	-0.08514599820641362	-0.08157758663155927	-0.08842900179622393	-0.07831637657792723	-0.0800822451567327	-0.08271024167377135	0.0036368241872038933	2935
315	2.158755970001221	0.07631764618906157	0.016748619079589844	0.0008349077331041666	True	squared_error	3	1.0	4	4	125	False	{'bootstrap': True, 'criterion': 'squared_error', 'max_depth': 3, 'max_features': 1.0, 'min_samples_leaf': np.int64(4), 'min_samples_split': 4, 'n_estimators': 125, 'warm_start': False}	-30.110777001180377	-62237055730123.805	-28.079151032359857	-25.41081039492904	-25.44485614774203	-12447411146046.57	24894822292038.617	4279	0.708961407683351	0.7286707304786613	0.6842594249485994	0.709742134989484	0.7391813684780146	0.714163013315622	0.01885320882962305	2757	-0.05974068172160299	-0.05670436311074898	-0.06482403721146093	-0.056195014029636614	-0.05440407639582272	-0.058373634493854444	0.003654223827666088	245	-0.08514599820641362	-0.08157758663155927	-0.08842900179622393	-0.07831637657792723	-0.0800822451567327	-0.08271024167377135	0.0036368241872038933	2935
316	2.8239137172698974	0.01741471822552241	0.01830301284790039	0.003038239443049485	True	squared_error	3	1.0	4	4	162	True	{'bootstrap': True, 'criterion': 'squared_error', 'max_depth': 3, 'max_features': 1.0, 'min_samples_leaf': np.int64(4), 'min_samples_split': 4, 'n_estimators': 162, 'warm_start': True}	-30.09949823306884	-62388613717756.7	-28.073708296372345	-25.397077439437876	-25.425163116177004	-12477722743573.139	24955445487091.785	4451	0.7092835864920463	0.7285165496707702	0.6839652867972987	0.7097334667494479	0.7394145813033326	0.7141826942025791	0.018968374368057758	2731	-0.0596971696574195	-0.05673361552457709	-0.06488847431225267	-0.05621016254975915	-0.05440198314578267	-0.05838628103795821	0.0036698329939197157	289	-0.08509885698004953	-0.08160076126352364	-0.08847018162912207	-0.07831754598651945	-0.08004643409661993	-0.08270675599116692	0.0036470515107502963	2897
317	2.6446763038635255	0.1496273392916898	0.01774320602416992	0.0012784709629941945	True	squared_error	3	1.0	4	4	162	False	{'bootstrap': True, 'criterion': 'squared_error', 'max_depth': 3, 'max_features': 1.0, 'min_samples_leaf': np.int64(4), 'min_samples_split': 4, 'n_estimators': 162, 'warm_start': False}	-30.09949823306884	-62388613717756.7	-28.073708296372345	-25.397077439437876	-25.425163116177004	-12477722743573.139	24955445487091.785	4451	0.7092835864920463	0.7285165496707702	0.6839652867972987	0.7097334667494479	0.7394145813033326	0.7141826942025791	0.018968374368057758	2731	-0.0596971696574195	-0.05673361552457709	-0.06488847431225267	-0.05621016254975915	-0.05440198314578267	-0.05838628103795821	0.0036698329939197157	289	-0.08509885698004953	-0.08160076126352364	-0.08847018162912207	-0.07831754598651945	-0.08004643409661993	-0.08270675599116692	0.0036470515107502963	2897
318	3.32198224067688	0.19592103256957602	0.023215198516845705	0.002212379172301625	True	squared_error	3	1.0	4	4	200	True	{'bootstrap': True, 'criterion': 'squared_error', 'max_depth': 3, 'max_features': 1.0, 'min_samples_leaf': np.int64(4), 'min_samples_split': 4, 'n_estimators': 200, 'warm_start': True}	-30.093278341624963	-62503130246495.375	-28.063977510997645	-25.403984327370864	-25.42321760857242	-12500626049320.871	25001252098587.25	4519	0.7094303868788661	0.7284061921444205	0.6843149043475996	0.7096082818400551	0.7396297072068148	0.7142778944835512	0.01889660071681924	2605	-0.059683629534554035	-0.056728551358039295	-0.06483649575815092	-0.056226232419762316	-0.054368905060532643	-0.05836876282620784	0.0036562285510658562	229	-0.08507736847441019	-0.08161734485854774	-0.08842123243778434	-0.07833443239423007	-0.08001338616744479	-0.08269275286648343	0.003628562674853279	2743
319	3.413011169433594	0.1772289207615198	0.023605155944824218	0.0025537359419463214	True	squared_error	3	1.0	4	4	200	False	{'bootstrap': True, 'criterion': 'squared_error', 'max_depth': 3, 'max_features': 1.0, 'min_samples_leaf': np.int64(4), 'min_samples_split': 4, 'n_estimators': 200, 'warm_start': False}	-30.093278341624963	-62503130246495.375	-28.063977510997645	-25.403984327370864	-25.42321760857242	-12500626049320.871	25001252098587.25	4519	0.7094303868788661	0.7284061921444205	0.6843149043475996	0.7096082818400551	0.7396297072068148	0.7142778944835512	0.01889660071681924	2605	-0.059683629534554035	-0.056728551358039295	-0.06483649575815092	-0.056226232419762316	-0.054368905060532643	-0.05836876282620784	0.0036562285510658562	229	-0.08507736847441019	-0.08161734485854774	-0.08842123243778434	-0.07833443239423007	-0.08001338616744479	-0.08269275286648343	0.003628562674853279	2743
320	0.8811743259429932	0.05183956643077474	0.007654953002929688	0.0002938430361440596	True	squared_error	3	1.0	4	6	50	True	{'bootstrap': True, 'criterion': 'squared_error', 'max_depth': 3, 'max_features': 1.0, 'min_samples_leaf': np.int64(4), 'min_samples_split': 6, 'n_estimators': 50, 'warm_start': True}	-30.097573656349542	-62361603798938.734	-28.098566777556876	-25.45712777167352	-25.437483788706533	-12472320759809.566	24944641519564.586	4413	0.7087419724109472	0.7292820130461433	0.6839885497539773	0.7098045796506007	0.7393277646879117	0.7142289759099161	0.019082499778053208	2679	-0.059778005206647014	-0.05669569359845021	-0.06481957935871857	-0.05616581764771889	-0.054436213253755784	-0.058379061813058096	0.0036528219753330163	273	-0.08517809105477753	-0.08148564101338868	-0.08846692547435299	-0.07830795182318416	-0.08005976711771497	-0.08269967529668366	0.0036642584183947174	2825
321	0.869499921798706	0.06311417564574022	0.007727384567260742	0.0009491556284795817	True	squared_error	3	1.0	4	6	50	False	{'bootstrap': True, 'criterion': 'squared_error', 'max_depth': 3, 'max_features': 1.0, 'min_samples_leaf': np.int64(4), 'min_samples_split': 6, 'n_estimators': 50, 'warm_start': False}	-30.097573656349542	-62361603798938.734	-28.098566777556876	-25.45712777167352	-25.437483788706533	-12472320759809.566	24944641519564.586	4413	0.7087419724109472	0.7292820130461433	0.6839885497539773	0.7098045796506007	0.7393277646879117	0.7142289759099161	0.019082499778053208	2679	-0.059778005206647014	-0.05669569359845021	-0.06481957935871857	-0.05616581764771889	-0.054436213253755784	-0.058379061813058096	0.0036528219753330163	273	-0.08517809105477753	-0.08148564101338868	-0.08846692547435299	-0.07830795182318416	-0.08005976711771497	-0.08269967529668366	0.0036642584183947174	2825
322	1.44986572265625	0.11147030567459894	0.011725187301635742	0.0013784160449469892	True	squared_error	3	1.0	4	6	87	True	{'bootstrap': True, 'criterion': 'squared_error', 'max_depth': 3, 'max_features': 1.0, 'min_samples_leaf': np.int64(4), 'min_samples_split': 6, 'n_estimators': 87, 'warm_start': True}	-30.119310594309308	-62281875535155.59	-28.078592443558858	-25.402834149951133	-25.433995313374858	-12456375107052.926	24912750214051.336	4327	0.7087949714132991	0.7285120744070852	0.6844806812850963	0.7102842553682863	0.7391790781194942	0.7142502121186523	0.01874333218065195	2629	-0.059755621092010075	-0.056746075440612456	-0.06477975815751633	-0.05612277297053274	-0.05442242807570608	-0.05836533114727553	0.003640750495476594	217	-0.08517034095211304	-0.08160143383383714	-0.08839801289683981	-0.07824320587044144	-0.08008259677396341	-0.08269911806543896	0.0036466585440802887	2813
323	1.5400746822357179	0.007770708505181432	0.012438392639160157	0.00047274025451212256	True	squared_error	3	1.0	4	6	87	False	{'bootstrap': True, 'criterion': 'squared_error', 'max_depth': 3, 'max_features': 1.0, 'min_samples_leaf': np.int64(4), 'min_samples_split': 6, 'n_estimators': 87, 'warm_start': False}	-30.119310594309308	-62281875535155.59	-28.078592443558858	-25.402834149951133	-25.433995313374858	-12456375107052.926	24912750214051.336	4327	0.7087949714132991	0.7285120744070852	0.6844806812850963	0.7102842553682863	0.7391790781194942	0.7142502121186523	0.01874333218065195	2629	-0.059755621092010075	-0.056746075440612456	-0.06477975815751633	-0.05612277297053274	-0.05442242807570608	-0.05836533114727553	0.003640750495476594	217	-0.08517034095211304	-0.08160143383383714	-0.08839801289683981	-0.07824320587044144	-0.08008259677396341	-0.08269911806543896	0.0036466585440802887	2813
324	2.0804981708526613	0.09174626610561175	0.017457866668701173	0.0018509166649723831	True	squared_error	3	1.0	4	6	125	True	{'bootstrap': True, 'criterion': 'squared_error', 'max_depth': 3, 'max_features': 1.0, 'min_samples_leaf': np.int64(4), 'min_samples_split': 6, 'n_estimators': 125, 'warm_start': True}	-30.110777001180377	-62237055730123.805	-28.079151032359857	-25.41081039492904	-25.44485614774203	-12447411146046.57	24894822292038.617	4279	0.708961407683351	0.7286707304786613	0.6842594249485994	0.709742134989484	0.7391813684780146	0.714163013315622	0.01885320882962305	2757	-0.05974068172160299	-0.05670436311074898	-0.06482403721146093	-0.056195014029636614	-0.05440407639582272	-0.058373634493854444	0.003654223827666088	245	-0.08514599820641362	-0.08157758663155927	-0.08842900179622393	-0.07831637657792723	-0.0800822451567327	-0.08271024167377135	0.0036368241872038933	2935
325	2.06604061126709	0.141407190703421	0.016289663314819337	0.0023129672131833143	True	squared_error	3	1.0	4	6	125	False	{'bootstrap': True, 'criterion': 'squared_error', 'max_depth': 3, 'max_features': 1.0, 'min_samples_leaf': np.int64(4), 'min_samples_split': 6, 'n_estimators': 125, 'warm_start': False}	-30.110777001180377	-62237055730123.805	-28.079151032359857	-25.41081039492904	-25.44485614774203	-12447411146046.57	24894822292038.617	4279	0.708961407683351	0.7286707304786613	0.6842594249485994	0.709742134989484	0.7391813684780146	0.714163013315622	0.01885320882962305	2757	-0.05974068172160299	-0.05670436311074898	-0.06482403721146093	-0.056195014029636614	-0.05440407639582272	-0.058373634493854444	0.003654223827666088	245	-0.08514599820641362	-0.08157758663155927	-0.08842900179622393	-0.07831637657792723	-0.0800822451567327	-0.08271024167377135	0.0036368241872038933	2935
326	2.631956386566162	0.18254095585408633	0.01861438751220703	0.0016539913979138228	True	squared_error	3	1.0	4	6	162	True	{'bootstrap': True, 'criterion': 'squared_error', 'max_depth': 3, 'max_features': 1.0, 'min_samples_leaf': np.int64(4), 'min_samples_split': 6, 'n_estimators': 162, 'warm_start': True}	-30.09949823306884	-62388613717756.7	-28.073708296372345	-25.397077439437876	-25.425163116177004	-12477722743573.139	24955445487091.785	4451	0.7092835864920463	0.7285165496707702	0.6839652867972987	0.7097334667494479	0.7394145813033326	0.7141826942025791	0.018968374368057758	2731	-0.0596971696574195	-0.05673361552457709	-0.06488847431225267	-0.05621016254975915	-0.05440198314578267	-0.05838628103795821	0.0036698329939197157	289	-0.08509885698004953	-0.08160076126352364	-0.08847018162912207	-0.07831754598651945	-0.08004643409661993	-0.08270675599116692	0.0036470515107502963	2897
327	2.733287477493286	0.11332198335148376	0.01994767189025879	0.003131107607632235	True	squared_error	3	1.0	4	6	162	False	{'bootstrap': True, 'criterion': 'squared_error', 'max_depth': 3, 'max_features': 1.0, 'min_samples_leaf': np.int64(4), 'min_samples_split': 6, 'n_estimators': 162, 'warm_start': False}	-30.09949823306884	-62388613717756.7	-28.073708296372345	-25.397077439437876	-25.425163116177004	-12477722743573.139	24955445487091.785	4451	0.7092835864920463	0.7285165496707702	0.6839652867972987	0.7097334667494479	0.7394145813033326	0.7141826942025791	0.018968374368057758	2731	-0.0596971696574195	-0.05673361552457709	-0.06488847431225267	-0.05621016254975915	-0.05440198314578267	-0.05838628103795821	0.0036698329939197157	289	-0.08509885698004953	-0.08160076126352364	-0.08847018162912207	-0.07831754598651945	-0.08004643409661993	-0.08270675599116692	0.0036470515107502963	2897
328	3.4096312046051027	0.1305951841406846	0.025554704666137695	0.0019284005993874193	True	squared_error	3	1.0	4	6	200	True	{'bootstrap': True, 'criterion': 'squared_error', 'max_depth': 3, 'max_features': 1.0, 'min_samples_leaf': np.int64(4), 'min_samples_split': 6, 'n_estimators': 200, 'warm_start': True}	-30.093278341624963	-62503130246495.375	-28.063977510997645	-25.403984327370864	-25.42321760857242	-12500626049320.871	25001252098587.25	4519	0.7094303868788661	0.7284061921444205	0.6843149043475996	0.7096082818400551	0.7396297072068148	0.7142778944835512	0.01889660071681924	2605	-0.059683629534554035	-0.056728551358039295	-0.06483649575815092	-0.056226232419762316	-0.054368905060532643	-0.05836876282620784	0.0036562285510658562	229	-0.08507736847441019	-0.08161734485854774	-0.08842123243778434	-0.07833443239423007	-0.08001338616744479	-0.08269275286648343	0.003628562674853279	2743
329	3.4479703426361086	0.12433842621394016	0.022539424896240234	0.003185397342691237	True	squared_error	3	1.0	4	6	200	False	{'bootstrap': True, 'criterion': 'squared_error', 'max_depth': 3, 'max_features': 1.0, 'min_samples_leaf': np.int64(4), 'min_samples_split': 6, 'n_estimators': 200, 'warm_start': False}	-30.093278341624963	-62503130246495.375	-28.063977510997645	-25.403984327370864	-25.42321760857242	-12500626049320.871	25001252098587.25	4519	0.7094303868788661	0.7284061921444205	0.6843149043475996	0.7096082818400551	0.7396297072068148	0.7142778944835512	0.01889660071681924	2605	-0.059683629534554035	-0.056728551358039295	-0.06483649575815092	-0.056226232419762316	-0.054368905060532643	-0.05836876282620784	0.0036562285510658562	229	-0.08507736847441019	-0.08161734485854774	-0.08842123243778434	-0.07833443239423007	-0.08001338616744479	-0.08269275286648343	0.003628562674853279	2743
330	0.8875777721405029	0.008533489654830754	0.007944440841674805	0.000676230287203994	True	squared_error	3	1.0	7	2	50	True	{'bootstrap': True, 'criterion': 'squared_error', 'max_depth': 3, 'max_features': 1.0, 'min_samples_leaf': np.int64(7), 'min_samples_split': 2, 'n_estimators': 50, 'warm_start': True}	-30.104102153471313	-62361603798938.734	-28.089956953335832	-25.465921943945997	-25.433677610141615	-12472320759809.566	24944641519564.586	4413	0.7084537685399463	0.7292820130461433	0.6845923713515727	0.7089007676101223	0.7395432399951596	0.7141544321085889	0.01901288648738148	2769	-0.05980285571764016	-0.05669569359845021	-0.06469721934338754	-0.05628418083046196	-0.05439187635837833	-0.058374365169663635	0.003607383985541123	251	-0.08522022308794969	-0.08148564101338868	-0.08838236559213809	-0.07842980186423379	-0.08002667101653131	-0.08270894051484831	0.0036192914000571833	2911
331	0.8606760501861572	0.049989975888210886	0.007961893081665039	0.0009122345564774304	True	squared_error	3	1.0	7	2	50	False	{'bootstrap': True, 'criterion': 'squared_error', 'max_depth': 3, 'max_features': 1.0, 'min_samples_leaf': np.int64(7), 'min_samples_split': 2, 'n_estimators': 50, 'warm_start': False}	-30.104102153471313	-62361603798938.734	-28.089956953335832	-25.465921943945997	-25.433677610141615	-12472320759809.566	24944641519564.586	4413	0.7084537685399463	0.7292820130461433	0.6845923713515727	0.7089007676101223	0.7395432399951596	0.7141544321085889	0.01901288648738148	2769	-0.05980285571764016	-0.05669569359845021	-0.06469721934338754	-0.05628418083046196	-0.05439187635837833	-0.058374365169663635	0.003607383985541123	251	-0.08522022308794969	-0.08148564101338868	-0.08838236559213809	-0.07842980186423379	-0.08002667101653131	-0.08270894051484831	0.0036192914000571833	2911
332	1.4775426387786865	0.07420858879065234	0.012616157531738281	0.001870456221019347	True	squared_error	3	1.0	7	2	87	True	{'bootstrap': True, 'criterion': 'squared_error', 'max_depth': 3, 'max_features': 1.0, 'min_samples_leaf': np.int64(7), 'min_samples_split': 2, 'n_estimators': 87, 'warm_start': True}	-30.124762847916337	-62281875535155.59	-28.066572210320857	-25.4100570896985	-25.429026014064586	-12456375107052.926	24912750214051.336	4327	0.7085486939906022	0.7285217905869183	0.6851272449365442	0.7096996194508453	0.7394853945881403	0.7142765487106102	0.018664679682473956	2617	-0.05978060178947728	-0.05674367677284357	-0.0646564419890925	-0.05618942016124835	-0.05436466733435056	-0.05834696160940245	0.003604137674628211	151	-0.08520634839880474	-0.0815999736191739	-0.08830739363965029	-0.0783221120659477	-0.08003555717168406	-0.08269427697905214	0.003611085663573658	2759
333	1.5161957740783691	0.031203718737674423	0.01189594268798828	0.000595040471884179	True	squared_error	3	1.0	7	2	87	False	{'bootstrap': True, 'criterion': 'squared_error', 'max_depth': 3, 'max_features': 1.0, 'min_samples_leaf': np.int64(7), 'min_samples_split': 2, 'n_estimators': 87, 'warm_start': False}	-30.124762847916337	-62281875535155.59	-28.066572210320857	-25.4100570896985	-25.429026014064586	-12456375107052.926	24912750214051.336	4327	0.7085486939906022	0.7285217905869183	0.6851272449365442	0.7096996194508453	0.7394853945881403	0.7142765487106102	0.018664679682473956	2617	-0.05978060178947728	-0.05674367677284357	-0.0646564419890925	-0.05618942016124835	-0.05436466733435056	-0.05834696160940245	0.003604137674628211	151	-0.08520634839880474	-0.0815999736191739	-0.08830739363965029	-0.0783221120659477	-0.08003555717168406	-0.08269427697905214	0.003611085663573658	2759
334	2.1861159801483154	0.036758757650181134	0.016678905487060545	0.000565542511188473	True	squared_error	3	1.0	7	2	125	True	{'bootstrap': True, 'criterion': 'squared_error', 'max_depth': 3, 'max_features': 1.0, 'min_samples_leaf': np.int64(7), 'min_samples_split': 2, 'n_estimators': 125, 'warm_start': True}	-30.117352756946286	-62237055730123.805	-28.0696368849065	-25.41901132778254	-25.440885017703664	-12447411146046.57	24894822292038.62	4279	0.7086703524382856	0.7286771254973223	0.684862747372216	0.7092172416086505	0.739402428255097	0.7141659790343142	0.0187660493475732	2745	-0.059769857674528665	-0.05670264318819546	-0.064706745317511	-0.05624364643395325	-0.05436219339551337	-0.058357017201940344	0.0036187586812990026	193	-0.0851885630023251	-0.0815766252659393	-0.08834447558329561	-0.07838715705439057	-0.08004830065699284	-0.08270902431258868	0.003604073742536262	2923
335	2.150071716308594	0.053673875433726356	0.015687036514282226	0.002344099457594366	True	squared_error	3	1.0	7	2	125	False	{'bootstrap': True, 'criterion': 'squared_error', 'max_depth': 3, 'max_features': 1.0, 'min_samples_leaf': np.int64(7), 'min_samples_split': 2, 'n_estimators': 125, 'warm_start': False}	-30.117352756946286	-62237055730123.805	-28.0696368849065	-25.41901132778254	-25.440885017703664	-12447411146046.57	24894822292038.62	4279	0.7086703524382856	0.7286771254973223	0.684862747372216	0.7092172416086505	0.739402428255097	0.7141659790343142	0.0187660493475732	2745	-0.059769857674528665	-0.05670264318819546	-0.064706745317511	-0.05624364643395325	-0.05436219339551337	-0.058357017201940344	0.0036187586812990026	193	-0.0851885630023251	-0.0815766252659393	-0.08834447558329561	-0.07838715705439057	-0.08004830065699284	-0.08270902431258868	0.003604073742536262	2923
336	2.827615833282471	0.022692840142157455	0.021724605560302736	0.001604823077679209	True	squared_error	3	1.0	7	2	162	True	{'bootstrap': True, 'criterion': 'squared_error', 'max_depth': 3, 'max_features': 1.0, 'min_samples_leaf': np.int64(7), 'min_samples_split': 2, 'n_estimators': 162, 'warm_start': True}	-30.106902189921836	-62388613717756.7	-28.058935754647003	-25.40421409403761	-25.42034633796587	-12477722743573.14	24955445487091.78	4457	0.7089531526700892	0.7285218800266197	0.6847841642605124	0.7092663545705717	0.7396894768149938	0.7142430056685575	0.018825419436180324	2649	-0.05972977607002043	-0.05673230275207751	-0.06473728530652635	-0.05625481392896932	-0.05434684111126199	-0.05836020383377112	0.0036258159122026425	205	-0.08514720573761204	-0.081599960177436	-0.08835548975410265	-0.07838053701258924	-0.08000420185694593	-0.08269747890773718	0.003608559941039149	2777
337	2.840803098678589	0.024586252513788834	0.02252359390258789	0.0023229021190410938	True	squared_error	3	1.0	7	2	162	False	{'bootstrap': True, 'criterion': 'squared_error', 'max_depth': 3, 'max_features': 1.0, 'min_samples_leaf': np.int64(7), 'min_samples_split': 2, 'n_estimators': 162, 'warm_start': False}	-30.106902189921836	-62388613717756.7	-28.058935754647003	-25.40421409403761	-25.42034633796587	-12477722743573.14	24955445487091.78	4457	0.7089531526700892	0.7285218800266197	0.6847841642605124	0.7092663545705717	0.7396894768149938	0.7142430056685575	0.018825419436180324	2649	-0.05972977607002043	-0.05673230275207751	-0.06473728530652635	-0.05625481392896932	-0.05434684111126199	-0.05836020383377112	0.0036258159122026425	205	-0.08514720573761204	-0.081599960177436	-0.08835548975410265	-0.07838053701258924	-0.08000420185694593	-0.08269747890773718	0.003608559941039149	2777
338	3.450735855102539	0.0772256870848443	0.02341184616088867	0.0026149368544205994	True	squared_error	3	1.0	7	2	200	True	{'bootstrap': True, 'criterion': 'squared_error', 'max_depth': 3, 'max_features': 1.0, 'min_samples_leaf': np.int64(7), 'min_samples_split': 2, 'n_estimators': 200, 'warm_start': True}	-30.100225199497576	-62503130246495.375	-28.052200812941514	-25.410553794561448	-25.41885898304849	-12500626049320.873	25001252098587.25	4531	0.7091299230529765	0.7284105835178472	0.6849475409023424	0.7092197097334468	0.7398807629086519	0.714317704023053	0.018802065476701636	2577	-0.05971226340060235	-0.0567274719066379	-0.06471719395027617	-0.05625927392699316	-0.05431596717304608	-0.05834643407151113	0.003624196754285449	145	-0.08512134428194773	-0.08161668502449079	-0.08833258942280828	-0.07838682438388142	-0.0799748013864434	-0.08268644889991432	0.0035997726675738345	2731
339	3.5004708766937256	0.05826164205859048	0.025023174285888673	0.00397798604758201	True	squared_error	3	1.0	7	2	200	False	{'bootstrap': True, 'criterion': 'squared_error', 'max_depth': 3, 'max_features': 1.0, 'min_samples_leaf': np.int64(7), 'min_samples_split': 2, 'n_estimators': 200, 'warm_start': False}	-30.100225199497576	-62503130246495.375	-28.052200812941514	-25.410553794561448	-25.41885898304849	-12500626049320.873	25001252098587.25	4531	0.7091299230529765	0.7284105835178472	0.6849475409023424	0.7092197097334468	0.7398807629086519	0.714317704023053	0.018802065476701636	2577	-0.05971226340060235	-0.0567274719066379	-0.06471719395027617	-0.05625927392699316	-0.05431596717304608	-0.05834643407151113	0.003624196754285449	145	-0.08512134428194773	-0.08161668502449079	-0.08833258942280828	-0.07838682438388142	-0.0799748013864434	-0.08268644889991432	0.0035997726675738345	2731
340	0.875531816482544	0.01854018691226103	0.008109760284423829	0.0008010418544585973	True	squared_error	3	1.0	7	4	50	True	{'bootstrap': True, 'criterion': 'squared_error', 'max_depth': 3, 'max_features': 1.0, 'min_samples_leaf': np.int64(7), 'min_samples_split': 4, 'n_estimators': 50, 'warm_start': True}	-30.104102153471313	-62361603798938.734	-28.089956953335832	-25.465921943945997	-25.433677610141615	-12472320759809.566	24944641519564.586	4413	0.7084537685399463	0.7292820130461433	0.6845923713515727	0.7089007676101223	0.7395432399951596	0.7141544321085889	0.01901288648738148	2769	-0.05980285571764016	-0.05669569359845021	-0.06469721934338754	-0.05628418083046196	-0.05439187635837833	-0.058374365169663635	0.003607383985541123	251	-0.08522022308794969	-0.08148564101338868	-0.08838236559213809	-0.07842980186423379	-0.08002667101653131	-0.08270894051484831	0.0036192914000571833	2911
341	0.8714831352233887	0.017757045908583437	0.008269119262695312	0.0006310856724571812	True	squared_error	3	1.0	7	4	50	False	{'bootstrap': True, 'criterion': 'squared_error', 'max_depth': 3, 'max_features': 1.0, 'min_samples_leaf': np.int64(7), 'min_samples_split': 4, 'n_estimators': 50, 'warm_start': False}	-30.104102153471313	-62361603798938.734	-28.089956953335832	-25.465921943945997	-25.433677610141615	-12472320759809.566	24944641519564.586	4413	0.7084537685399463	0.7292820130461433	0.6845923713515727	0.7089007676101223	0.7395432399951596	0.7141544321085889	0.01901288648738148	2769	-0.05980285571764016	-0.05669569359845021	-0.06469721934338754	-0.05628418083046196	-0.05439187635837833	-0.058374365169663635	0.003607383985541123	251	-0.08522022308794969	-0.08148564101338868	-0.08838236559213809	-0.07842980186423379	-0.08002667101653131	-0.08270894051484831	0.0036192914000571833	2911
342	1.325103759765625	0.022826399483986907	0.011697053909301758	0.002226745080061333	True	squared_error	3	1.0	7	4	87	True	{'bootstrap': True, 'criterion': 'squared_error', 'max_depth': 3, 'max_features': 1.0, 'min_samples_leaf': np.int64(7), 'min_samples_split': 4, 'n_estimators': 87, 'warm_start': True}	-30.124762847916337	-62281875535155.59	-28.066572210320857	-25.4100570896985	-25.429026014064586	-12456375107052.926	24912750214051.336	4327	0.7085486939906022	0.7285217905869183	0.6851272449365442	0.7096996194508453	0.7394853945881403	0.7142765487106102	0.018664679682473956	2617	-0.05978060178947728	-0.05674367677284357	-0.0646564419890925	-0.05618942016124835	-0.05436466733435056	-0.05834696160940245	0.003604137674628211	151	-0.08520634839880474	-0.0815999736191739	-0.08830739363965029	-0.0783221120659477	-0.08003555717168406	-0.08269427697905214	0.003611085663573658	2759
343	1.4062207221984864	0.0884241342714493	0.01126255989074707	0.0010957891219671517	True	squared_error	3	1.0	7	4	87	False	{'bootstrap': True, 'criterion': 'squared_error', 'max_depth': 3, 'max_features': 1.0, 'min_samples_leaf': np.int64(7), 'min_samples_split': 4, 'n_estimators': 87, 'warm_start': False}	-30.124762847916337	-62281875535155.59	-28.066572210320857	-25.4100570896985	-25.429026014064586	-12456375107052.926	24912750214051.336	4327	0.7085486939906022	0.7285217905869183	0.6851272449365442	0.7096996194508453	0.7394853945881403	0.7142765487106102	0.018664679682473956	2617	-0.05978060178947728	-0.05674367677284357	-0.0646564419890925	-0.05618942016124835	-0.05436466733435056	-0.05834696160940245	0.003604137674628211	151	-0.08520634839880474	-0.0815999736191739	-0.08830739363965029	-0.0783221120659477	-0.08003555717168406	-0.08269427697905214	0.003611085663573658	2759
344	2.0701004028320313	0.11409600805453193	0.015401315689086915	0.0015065534553033548	True	squared_error	3	1.0	7	4	125	True	{'bootstrap': True, 'criterion': 'squared_error', 'max_depth': 3, 'max_features': 1.0, 'min_samples_leaf': np.int64(7), 'min_samples_split': 4, 'n_estimators': 125, 'warm_start': True}	-30.117352756946286	-62237055730123.805	-28.0696368849065	-25.41901132778254	-25.440885017703664	-12447411146046.57	24894822292038.62	4279	0.7086703524382856	0.7286771254973223	0.684862747372216	0.7092172416086505	0.739402428255097	0.7141659790343142	0.0187660493475732	2745	-0.059769857674528665	-0.05670264318819546	-0.064706745317511	-0.05624364643395325	-0.05436219339551337	-0.058357017201940344	0.0036187586812990026	193	-0.0851885630023251	-0.0815766252659393	-0.08834447558329561	-0.07838715705439057	-0.08004830065699284	-0.08270902431258868	0.003604073742536262	2923
345	2.0783517360687256	0.14391430694219223	0.01651172637939453	0.0021603699735911375	True	squared_error	3	1.0	7	4	125	False	{'bootstrap': True, 'criterion': 'squared_error', 'max_depth': 3, 'max_features': 1.0, 'min_samples_leaf': np.int64(7), 'min_samples_split': 4, 'n_estimators': 125, 'warm_start': False}	-30.117352756946286	-62237055730123.805	-28.0696368849065	-25.41901132778254	-25.440885017703664	-12447411146046.57	24894822292038.62	4279	0.7086703524382856	0.7286771254973223	0.684862747372216	0.7092172416086505	0.739402428255097	0.7141659790343142	0.0187660493475732	2745	-0.059769857674528665	-0.05670264318819546	-0.064706745317511	-0.05624364643395325	-0.05436219339551337	-0.058357017201940344	0.0036187586812990026	193	-0.0851885630023251	-0.0815766252659393	-0.08834447558329561	-0.07838715705439057	-0.08004830065699284	-0.08270902431258868	0.003604073742536262	2923
346	2.8230740070343017	0.0317635418745841	0.018847942352294922	0.003739977594545551	True	squared_error	3	1.0	7	4	162	True	{'bootstrap': True, 'criterion': 'squared_error', 'max_depth': 3, 'max_features': 1.0, 'min_samples_leaf': np.int64(7), 'min_samples_split': 4, 'n_estimators': 162, 'warm_start': True}	-30.106902189921836	-62388613717756.7	-28.058935754647003	-25.40421409403761	-25.42034633796587	-12477722743573.14	24955445487091.78	4457	0.7089531526700892	0.7285218800266197	0.6847841642605124	0.7092663545705717	0.7396894768149938	0.7142430056685575	0.018825419436180324	2649	-0.05972977607002043	-0.05673230275207751	-0.06473728530652635	-0.05625481392896932	-0.05434684111126199	-0.05836020383377112	0.0036258159122026425	205	-0.08514720573761204	-0.081599960177436	-0.08835548975410265	-0.07838053701258924	-0.08000420185694593	-0.08269747890773718	0.003608559941039149	2777
347	2.681146764755249	0.15626517606879675	0.019745397567749023	0.0009393677663065987	True	squared_error	3	1.0	7	4	162	False	{'bootstrap': True, 'criterion': 'squared_error', 'max_depth': 3, 'max_features': 1.0, 'min_samples_leaf': np.int64(7), 'min_samples_split': 4, 'n_estimators': 162, 'warm_start': False}	-30.106902189921836	-62388613717756.7	-28.058935754647003	-25.40421409403761	-25.42034633796587	-12477722743573.14	24955445487091.78	4457	0.7089531526700892	0.7285218800266197	0.6847841642605124	0.7092663545705717	0.7396894768149938	0.7142430056685575	0.018825419436180324	2649	-0.05972977607002043	-0.05673230275207751	-0.06473728530652635	-0.05625481392896932	-0.05434684111126199	-0.05836020383377112	0.0036258159122026425	205	-0.08514720573761204	-0.081599960177436	-0.08835548975410265	-0.07838053701258924	-0.08000420185694593	-0.08269747890773718	0.003608559941039149	2777
348	3.328935384750366	0.15708247955748175	0.021085071563720702	0.004346583221521208	True	squared_error	3	1.0	7	4	200	True	{'bootstrap': True, 'criterion': 'squared_error', 'max_depth': 3, 'max_features': 1.0, 'min_samples_leaf': np.int64(7), 'min_samples_split': 4, 'n_estimators': 200, 'warm_start': True}	-30.100225199497576	-62503130246495.375	-28.052200812941514	-25.410553794561448	-25.41885898304849	-12500626049320.873	25001252098587.25	4531	0.7091299230529765	0.7284105835178472	0.6849475409023424	0.7092197097334468	0.7398807629086519	0.714317704023053	0.018802065476701636	2577	-0.05971226340060235	-0.0567274719066379	-0.06471719395027617	-0.05625927392699316	-0.05431596717304608	-0.05834643407151113	0.003624196754285449	145	-0.08512134428194773	-0.08161668502449079	-0.08833258942280828	-0.07838682438388142	-0.0799748013864434	-0.08268644889991432	0.0035997726675738345	2731
349	3.4995212078094484	0.030867925913620906	0.023688030242919923	0.004147720037602582	True	squared_error	3	1.0	7	4	200	False	{'bootstrap': True, 'criterion': 'squared_error', 'max_depth': 3, 'max_features': 1.0, 'min_samples_leaf': np.int64(7), 'min_samples_split': 4, 'n_estimators': 200, 'warm_start': False}	-30.100225199497576	-62503130246495.375	-28.052200812941514	-25.410553794561448	-25.41885898304849	-12500626049320.873	25001252098587.25	4531	0.7091299230529765	0.7284105835178472	0.6849475409023424	0.7092197097334468	0.7398807629086519	0.714317704023053	0.018802065476701636	2577	-0.05971226340060235	-0.0567274719066379	-0.06471719395027617	-0.05625927392699316	-0.05431596717304608	-0.05834643407151113	0.003624196754285449	145	-0.08512134428194773	-0.08161668502449079	-0.08833258942280828	-0.07838682438388142	-0.0799748013864434	-0.08268644889991432	0.0035997726675738345	2731
350	0.8867373466491699	0.018764532765920036	0.009152507781982422	0.001970455973128838	True	squared_error	3	1.0	7	6	50	True	{'bootstrap': True, 'criterion': 'squared_error', 'max_depth': 3, 'max_features': 1.0, 'min_samples_leaf': np.int64(7), 'min_samples_split': 6, 'n_estimators': 50, 'warm_start': True}	-30.104102153471313	-62361603798938.734	-28.089956953335832	-25.465921943945997	-25.433677610141615	-12472320759809.566	24944641519564.586	4413	0.7084537685399463	0.7292820130461433	0.6845923713515727	0.7089007676101223	0.7395432399951596	0.7141544321085889	0.01901288648738148	2769	-0.05980285571764016	-0.05669569359845021	-0.06469721934338754	-0.05628418083046196	-0.05439187635837833	-0.058374365169663635	0.003607383985541123	251	-0.08522022308794969	-0.08148564101338868	-0.08838236559213809	-0.07842980186423379	-0.08002667101653131	-0.08270894051484831	0.0036192914000571833	2911
351	0.8701967716217041	0.022481669325734782	0.007698631286621094	0.00028412015462011094	True	squared_error	3	1.0	7	6	50	False	{'bootstrap': True, 'criterion': 'squared_error', 'max_depth': 3, 'max_features': 1.0, 'min_samples_leaf': np.int64(7), 'min_samples_split': 6, 'n_estimators': 50, 'warm_start': False}	-30.104102153471313	-62361603798938.734	-28.089956953335832	-25.465921943945997	-25.433677610141615	-12472320759809.566	24944641519564.586	4413	0.7084537685399463	0.7292820130461433	0.6845923713515727	0.7089007676101223	0.7395432399951596	0.7141544321085889	0.01901288648738148	2769	-0.05980285571764016	-0.05669569359845021	-0.06469721934338754	-0.05628418083046196	-0.05439187635837833	-0.058374365169663635	0.003607383985541123	251	-0.08522022308794969	-0.08148564101338868	-0.08838236559213809	-0.07842980186423379	-0.08002667101653131	-0.08270894051484831	0.0036192914000571833	2911
352	1.3724632263183594	0.050957667169011976	0.012163734436035157	0.0024188203323796398	True	squared_error	3	1.0	7	6	87	True	{'bootstrap': True, 'criterion': 'squared_error', 'max_depth': 3, 'max_features': 1.0, 'min_samples_leaf': np.int64(7), 'min_samples_split': 6, 'n_estimators': 87, 'warm_start': True}	-30.124762847916337	-62281875535155.59	-28.066572210320857	-25.4100570896985	-25.429026014064586	-12456375107052.926	24912750214051.336	4327	0.7085486939906022	0.7285217905869183	0.6851272449365442	0.7096996194508453	0.7394853945881403	0.7142765487106102	0.018664679682473956	2617	-0.05978060178947728	-0.05674367677284357	-0.0646564419890925	-0.05618942016124835	-0.05436466733435056	-0.05834696160940245	0.003604137674628211	151	-0.08520634839880474	-0.0815999736191739	-0.08830739363965029	-0.0783221120659477	-0.08003555717168406	-0.08269427697905214	0.003611085663573658	2759
353	1.4308716773986816	0.08156088532463229	0.011970329284667968	0.0012917358736109844	True	squared_error	3	1.0	7	6	87	False	{'bootstrap': True, 'criterion': 'squared_error', 'max_depth': 3, 'max_features': 1.0, 'min_samples_leaf': np.int64(7), 'min_samples_split': 6, 'n_estimators': 87, 'warm_start': False}	-30.124762847916337	-62281875535155.59	-28.066572210320857	-25.4100570896985	-25.429026014064586	-12456375107052.926	24912750214051.336	4327	0.7085486939906022	0.7285217905869183	0.6851272449365442	0.7096996194508453	0.7394853945881403	0.7142765487106102	0.018664679682473956	2617	-0.05978060178947728	-0.05674367677284357	-0.0646564419890925	-0.05618942016124835	-0.05436466733435056	-0.05834696160940245	0.003604137674628211	151	-0.08520634839880474	-0.0815999736191739	-0.08830739363965029	-0.0783221120659477	-0.08003555717168406	-0.08269427697905214	0.003611085663573658	2759
354	2.158598709106445	0.030358938166133796	0.015865039825439454	0.000881279328784729	True	squared_error	3	1.0	7	6	125	True	{'bootstrap': True, 'criterion': 'squared_error', 'max_depth': 3, 'max_features': 1.0, 'min_samples_leaf': np.int64(7), 'min_samples_split': 6, 'n_estimators': 125, 'warm_start': True}	-30.117352756946286	-62237055730123.805	-28.0696368849065	-25.41901132778254	-25.440885017703664	-12447411146046.57	24894822292038.62	4279	0.7086703524382856	0.7286771254973223	0.684862747372216	0.7092172416086505	0.739402428255097	0.7141659790343142	0.0187660493475732	2745	-0.059769857674528665	-0.05670264318819546	-0.064706745317511	-0.05624364643395325	-0.05436219339551337	-0.058357017201940344	0.0036187586812990026	193	-0.0851885630023251	-0.0815766252659393	-0.08834447558329561	-0.07838715705439057	-0.08004830065699284	-0.08270902431258868	0.003604073742536262	2923
355	2.0739162445068358	0.09694867993778995	0.015088176727294922	0.0021903552082005646	True	squared_error	3	1.0	7	6	125	False	{'bootstrap': True, 'criterion': 'squared_error', 'max_depth': 3, 'max_features': 1.0, 'min_samples_leaf': np.int64(7), 'min_samples_split': 6, 'n_estimators': 125, 'warm_start': False}	-30.117352756946286	-62237055730123.805	-28.0696368849065	-25.41901132778254	-25.440885017703664	-12447411146046.57	24894822292038.62	4279	0.7086703524382856	0.7286771254973223	0.684862747372216	0.7092172416086505	0.739402428255097	0.7141659790343142	0.0187660493475732	2745	-0.059769857674528665	-0.05670264318819546	-0.064706745317511	-0.05624364643395325	-0.05436219339551337	-0.058357017201940344	0.0036187586812990026	193	-0.0851885630023251	-0.0815766252659393	-0.08834447558329561	-0.07838715705439057	-0.08004830065699284	-0.08270902431258868	0.003604073742536262	2923
356	2.8156505584716798	0.03207470113717623	0.020336627960205078	0.0009640322031950056	True	squared_error	3	1.0	7	6	162	True	{'bootstrap': True, 'criterion': 'squared_error', 'max_depth': 3, 'max_features': 1.0, 'min_samples_leaf': np.int64(7), 'min_samples_split': 6, 'n_estimators': 162, 'warm_start': True}	-30.106902189921836	-62388613717756.7	-28.058935754647003	-25.40421409403761	-25.42034633796587	-12477722743573.14	24955445487091.78	4457	0.7089531526700892	0.7285218800266197	0.6847841642605124	0.7092663545705717	0.7396894768149938	0.7142430056685575	0.018825419436180324	2649	-0.05972977607002043	-0.05673230275207751	-0.06473728530652635	-0.05625481392896932	-0.05434684111126199	-0.05836020383377112	0.0036258159122026425	205	-0.08514720573761204	-0.081599960177436	-0.08835548975410265	-0.07838053701258924	-0.08000420185694593	-0.08269747890773718	0.003608559941039149	2777
357	2.788972091674805	0.07940276087736924	0.019794654846191407	0.0023490527630216002	True	squared_error	3	1.0	7	6	162	False	{'bootstrap': True, 'criterion': 'squared_error', 'max_depth': 3, 'max_features': 1.0, 'min_samples_leaf': np.int64(7), 'min_samples_split': 6, 'n_estimators': 162, 'warm_start': False}	-30.106902189921836	-62388613717756.7	-28.058935754647003	-25.40421409403761	-25.42034633796587	-12477722743573.14	24955445487091.78	4457	0.7089531526700892	0.7285218800266197	0.6847841642605124	0.7092663545705717	0.7396894768149938	0.7142430056685575	0.018825419436180324	2649	-0.05972977607002043	-0.05673230275207751	-0.06473728530652635	-0.05625481392896932	-0.05434684111126199	-0.05836020383377112	0.0036258159122026425	205	-0.08514720573761204	-0.081599960177436	-0.08835548975410265	-0.07838053701258924	-0.08000420185694593	-0.08269747890773718	0.003608559941039149	2777
358	3.3856678009033203	0.17411717865462442	0.024284982681274415	0.0018246554744936515	True	squared_error	3	1.0	7	6	200	True	{'bootstrap': True, 'criterion': 'squared_error', 'max_depth': 3, 'max_features': 1.0, 'min_samples_leaf': np.int64(7), 'min_samples_split': 6, 'n_estimators': 200, 'warm_start': True}	-30.100225199497576	-62503130246495.375	-28.052200812941514	-25.410553794561448	-25.41885898304849	-12500626049320.873	25001252098587.25	4531	0.7091299230529765	0.7284105835178472	0.6849475409023424	0.7092197097334468	0.7398807629086519	0.714317704023053	0.018802065476701636	2577	-0.05971226340060235	-0.0567274719066379	-0.06471719395027617	-0.05625927392699316	-0.05431596717304608	-0.05834643407151113	0.003624196754285449	145	-0.08512134428194773	-0.08161668502449079	-0.08833258942280828	-0.07838682438388142	-0.0799748013864434	-0.08268644889991432	0.0035997726675738345	2731
359	3.369045114517212	0.11984625053608154	0.025990724563598633	0.001175123939750334	True	squared_error	3	1.0	7	6	200	False	{'bootstrap': True, 'criterion': 'squared_error', 'max_depth': 3, 'max_features': 1.0, 'min_samples_leaf': np.int64(7), 'min_samples_split': 6, 'n_estimators': 200, 'warm_start': False}	-30.100225199497576	-62503130246495.375	-28.052200812941514	-25.410553794561448	-25.41885898304849	-12500626049320.873	25001252098587.25	4531	0.7091299230529765	0.7284105835178472	0.6849475409023424	0.7092197097334468	0.7398807629086519	0.714317704023053	0.018802065476701636	2577	-0.05971226340060235	-0.0567274719066379	-0.06471719395027617	-0.05625927392699316	-0.05431596717304608	-0.05834643407151113	0.003624196754285449	145	-0.08512134428194773	-0.08161668502449079	-0.08833258942280828	-0.07838682438388142	-0.0799748013864434	-0.08268644889991432	0.0035997726675738345	2731
360	0.8764543533325195	0.04632808895149471	0.01445307731628418	0.000610116742083608	True	squared_error	9	sqrt	1	2	50	True	{'bootstrap': True, 'criterion': 'squared_error', 'max_depth': 9, 'max_features': 'sqrt', 'min_samples_leaf': np.int64(1), 'min_samples_split': 2, 'n_estimators': 50, 'warm_start': True}	-29.32153552281143	-62118413208378.41	-26.92565507215809	-24.60134816066872	-24.036912362835345	-12423682641696.658	24847365283340.875	4213	0.712440401656887	0.7407296116263038	0.6946595665769728	0.7033642172592867	0.7517007278542761	0.7205789049947453	0.021949996128819007	341	-0.06011434401971878	-0.055938873645851435	-0.06411280313590863	-0.05781306469469602	-0.0545447091725029	-0.05850475893373556	0.00337001858347654	659	-0.08463556248881954	-0.07974417868389677	-0.08696043102738996	-0.07917213505465488	-0.07813662663592008	-0.08172978677813625	0.0034408776029726863	337
361	0.8484323024749756	0.05470869045970825	0.014377498626708984	0.0006163389045122916	True	squared_error	9	sqrt	1	2	50	False	{'bootstrap': True, 'criterion': 'squared_error', 'max_depth': 9, 'max_features': 'sqrt', 'min_samples_leaf': np.int64(1), 'min_samples_split': 2, 'n_estimators': 50, 'warm_start': False}	-29.32153552281143	-62118413208378.41	-26.92565507215809	-24.60134816066872	-24.036912362835345	-12423682641696.658	24847365283340.875	4213	0.712440401656887	0.7407296116263038	0.6946595665769728	0.7033642172592867	0.7517007278542761	0.7205789049947453	0.021949996128819007	341	-0.06011434401971878	-0.055938873645851435	-0.06411280313590863	-0.05781306469469602	-0.0545447091725029	-0.05850475893373556	0.00337001858347654	659	-0.08463556248881954	-0.07974417868389677	-0.08696043102738996	-0.07917213505465488	-0.07813662663592008	-0.08172978677813625	0.0034408776029726863	337
362	1.3603235721588134	0.01174909372344291	0.02054910659790039	0.001026606630350431	True	squared_error	9	sqrt	1	2	87	True	{'bootstrap': True, 'criterion': 'squared_error', 'max_depth': 9, 'max_features': 'sqrt', 'min_samples_leaf': np.int64(1), 'min_samples_split': 2, 'n_estimators': 87, 'warm_start': True}	-29.40098715519781	-62546851222122.96	-26.87064763185825	-24.58455373941728	-24.076347259086273	-12509370244445.578	25018740488838.69	4575	0.7131400425227836	0.7421824220906068	0.6978815985663644	0.7032494506451569	0.7498164225055802	0.7212539872660984	0.02092883218326876	225	-0.05995498597164455	-0.055732302147476286	-0.0637096409185046	-0.05785888817556369	-0.05477154423584315	-0.05840547228980646	0.0031995381978353887	309	-0.08453253939360982	-0.0795204432838298	-0.08650039962755723	-0.07918744918685285	-0.07843254974603169	-0.08163467624757628	0.0032491657473036418	201
363	1.4182954788208009	0.064486239358287	0.02082524299621582	0.001108209940409199	True	squared_error	9	sqrt	1	2	87	False	{'bootstrap': True, 'criterion': 'squared_error', 'max_depth': 9, 'max_features': 'sqrt', 'min_samples_leaf': np.int64(1), 'min_samples_split': 2, 'n_estimators': 87, 'warm_start': False}	-29.40098715519781	-62546851222122.96	-26.87064763185825	-24.58455373941728	-24.076347259086273	-12509370244445.578	25018740488838.69	4575	0.7131400425227836	0.7421824220906068	0.6978815985663644	0.7032494506451569	0.7498164225055802	0.7212539872660984	0.02092883218326876	225	-0.05995498597164455	-0.055732302147476286	-0.0637096409185046	-0.05785888817556369	-0.05477154423584315	-0.05840547228980646	0.0031995381978353887	309	-0.08453253939360982	-0.0795204432838298	-0.08650039962755723	-0.07918744918685285	-0.07843254974603169	-0.08163467624757628	0.0032491657473036418	201
364	2.0528543472290037	0.06406413808833163	0.031175756454467775	0.002471864161131848	True	squared_error	9	sqrt	1	2	125	True	{'bootstrap': True, 'criterion': 'squared_error', 'max_depth': 9, 'max_features': 'sqrt', 'min_samples_leaf': np.int64(1), 'min_samples_split': 2, 'n_estimators': 125, 'warm_start': True}	-29.33637668097584	-62649879455290.54	-26.875484034690793	-24.5674437625283	-24.10930255759078	-12529975891079.086	25059951782105.727	4637	0.7139829470359746	0.7428521018382641	0.6976554623528766	0.7032269363496251	0.7500222108229246	0.721547931679933	0.021111088043722227	169	-0.05986651522341425	-0.055723316205864196	-0.06375310712460054	-0.057900530495636905	-0.05460449496118773	-0.05836959280214073	0.003244125898259001	241	-0.08440825352483869	-0.07941709917313536	-0.0865327664310613	-0.07919045308326114	-0.07840028579198982	-0.08158977160085726	0.0032565961616160904	165
365	2.1764166831970213	0.0595488438349626	0.03235726356506348	0.0015597669209688073	True	squared_error	9	sqrt	1	2	125	False	{'bootstrap': True, 'criterion': 'squared_error', 'max_depth': 9, 'max_features': 'sqrt', 'min_samples_leaf': np.int64(1), 'min_samples_split': 2, 'n_estimators': 125, 'warm_start': False}	-29.33637668097584	-62649879455290.54	-26.875484034690793	-24.5674437625283	-24.10930255759078	-12529975891079.086	25059951782105.727	4637	0.7139829470359746	0.7428521018382641	0.6976554623528766	0.7032269363496251	0.7500222108229246	0.721547931679933	0.021111088043722227	169	-0.05986651522341425	-0.055723316205864196	-0.06375310712460054	-0.057900530495636905	-0.05460449496118773	-0.05836959280214073	0.003244125898259001	241	-0.08440825352483869	-0.07941709917313536	-0.0865327664310613	-0.07919045308326114	-0.07840028579198982	-0.08158977160085726	0.0032565961616160904	165
366	2.7312740325927733	0.12596438996657966	0.04169731140136719	0.002992637277476395	True	squared_error	9	sqrt	1	2	162	True	{'bootstrap': True, 'criterion': 'squared_error', 'max_depth': 9, 'max_features': 'sqrt', 'min_samples_leaf': np.int64(1), 'min_samples_split': 2, 'n_estimators': 162, 'warm_start': True}	-29.291901178432735	-62983531067716.99	-26.897010462481607	-24.57170764957618	-24.082080033304994	-12596706213564.367	25193412427076.312	4883	0.7140670229117472	0.7426398365408227	0.696937651022226	0.7031094848861463	0.7505394748843371	0.7214586940490558	0.02138665210581664	177	-0.05989306639875517	-0.05575545046809772	-0.0638451201600726	-0.05789666061401699	-0.054620499225406724	-0.05840215937326985	0.0032683383051200095	305	-0.08439584653832084	-0.07944987023005785	-0.0866354264250032	-0.07920612181415458	-0.07831912928020308	-0.08160127885754791	0.0032951507536486636	177
367	2.8116711616516112	0.04945599344997652	0.043709516525268555	0.0030944512211256068	True	squared_error	9	sqrt	1	2	162	False	{'bootstrap': True, 'criterion': 'squared_error', 'max_depth': 9, 'max_features': 'sqrt', 'min_samples_leaf': np.int64(1), 'min_samples_split': 2, 'n_estimators': 162, 'warm_start': False}	-29.291901178432735	-62983531067716.99	-26.897010462481607	-24.57170764957618	-24.082080033304994	-12596706213564.367	25193412427076.312	4883	0.7140670229117472	0.7426398365408227	0.696937651022226	0.7031094848861463	0.7505394748843371	0.7214586940490558	0.02138665210581664	177	-0.05989306639875517	-0.05575545046809772	-0.0638451201600726	-0.05789666061401699	-0.054620499225406724	-0.05840215937326985	0.0032683383051200095	305	-0.08439584653832084	-0.07944987023005785	-0.0866354264250032	-0.07920612181415458	-0.07831912928020308	-0.08160127885754791	0.0032951507536486636	177
368	3.499613618850708	0.048101812836726335	0.05183520317077637	0.0021745876453251843	True	squared_error	9	sqrt	1	2	200	True	{'bootstrap': True, 'criterion': 'squared_error', 'max_depth': 9, 'max_features': 'sqrt', 'min_samples_leaf': np.int64(1), 'min_samples_split': 2, 'n_estimators': 200, 'warm_start': True}	-29.28354662036032	-63306828337872.63	-26.949464455147528	-24.55281952363491	-24.10866838389523	-12661365667595.506	25322731335138.562	5165	0.7146846474134412	0.7425861611573985	0.6959516867330274	0.7035822841777271	0.7500236173224015	0.7213656793607992	0.021346393649955112	181	-0.05982259365564772	-0.05575586842967342	-0.06400893954743825	-0.05784917295492082	-0.05469333117996388	-0.058425981153528816	0.0033019641545731166	377	-0.08430464838145342	-0.07945815488425777	-0.08677623915731424	-0.07914302865772462	-0.07840006523216242	-0.08161642726258249	0.0033157507928443337	181
369	3.4891200065612793	0.04454068975325701	0.053518819808959964	0.0012459975695780462	True	squared_error	9	sqrt	1	2	200	False	{'bootstrap': True, 'criterion': 'squared_error', 'max_depth': 9, 'max_features': 'sqrt', 'min_samples_leaf': np.int64(1), 'min_samples_split': 2, 'n_estimators': 200, 'warm_start': False}	-29.28354662036032	-63306828337872.63	-26.949464455147528	-24.55281952363491	-24.10866838389523	-12661365667595.506	25322731335138.562	5165	0.7146846474134412	0.7425861611573985	0.6959516867330274	0.7035822841777271	0.7500236173224015	0.7213656793607992	0.021346393649955112	181	-0.05982259365564772	-0.05575586842967342	-0.06400893954743825	-0.05784917295492082	-0.05469333117996388	-0.058425981153528816	0.0033019641545731166	377	-0.08430464838145342	-0.07945815488425777	-0.08677623915731424	-0.07914302865772462	-0.07840006523216242	-0.08161642726258249	0.0033157507928443337	181
370	0.8970756530761719	0.018705431570942167	0.014243268966674804	0.0008226155733760209	True	squared_error	9	sqrt	1	4	50	True	{'bootstrap': True, 'criterion': 'squared_error', 'max_depth': 9, 'max_features': 'sqrt', 'min_samples_leaf': np.int64(1), 'min_samples_split': 4, 'n_estimators': 50, 'warm_start': True}	-29.435702536509687	-61314601761820.19	-27.097329105617522	-24.6051022088213	-24.20351544367991	-12262920352385.105	24525840704717.54	3757	0.7105817491227002	0.740041738646628	0.6935165802857683	0.7029076524819347	0.7498398927434351	0.7193775226560934	0.021782453533646273	907	-0.06055979923358013	-0.05603682997267323	-0.06416401006382956	-0.057909531704878114	-0.05450205939995636	-0.05863444607498347	0.0034244063013307855	1269	-0.08490864453867647	-0.07984989366930305	-0.08712303926230401	-0.07923304023211905	-0.07842887070004555	-0.08190869768048963	0.003455316247034679	905
371	0.890953779220581	0.008881546232912815	0.013824653625488282	0.00017944082362546937	True	squared_error	9	sqrt	1	4	50	False	{'bootstrap': True, 'criterion': 'squared_error', 'max_depth': 9, 'max_features': 'sqrt', 'min_samples_leaf': np.int64(1), 'min_samples_split': 4, 'n_estimators': 50, 'warm_start': False}	-29.435702536509687	-61314601761820.19	-27.097329105617522	-24.6051022088213	-24.20351544367991	-12262920352385.105	24525840704717.54	3757	0.7105817491227002	0.740041738646628	0.6935165802857683	0.7029076524819347	0.7498398927434351	0.7193775226560934	0.021782453533646273	907	-0.06055979923358013	-0.05603682997267323	-0.06416401006382956	-0.057909531704878114	-0.05450205939995636	-0.05863444607498347	0.0034244063013307855	1269	-0.08490864453867647	-0.07984989366930305	-0.08712303926230401	-0.07923304023211905	-0.07842887070004555	-0.08190869768048963	0.003455316247034679	905
372	1.3828712463378907	0.07676625769348043	0.021038103103637695	0.0016027913248047203	True	squared_error	9	sqrt	1	4	87	True	{'bootstrap': True, 'criterion': 'squared_error', 'max_depth': 9, 'max_features': 'sqrt', 'min_samples_leaf': np.int64(1), 'min_samples_split': 4, 'n_estimators': 87, 'warm_start': True}	-29.382783447189496	-61526777544261.85	-27.073307936819624	-24.533459472012183	-24.163024951876306	-12305355508873.4	24610711017694.227	3919	0.7132500971106865	0.7416132795354872	0.6945808605388718	0.7056506408669188	0.7488067467266113	0.7207803249557152	0.0209356916368066	297	-0.060084730819934914	-0.05579495043135259	-0.06406795266523589	-0.05764745922702014	-0.054725801696528395	-0.05846417896801439	0.0033405312360358817	501	-0.0845163222709079	-0.07960816716733282	-0.08697163797748513	-0.0788664214140163	-0.07859065706138764	-0.08171064117822595	0.003399829926292591	297
373	1.360811424255371	0.032538838272313325	0.019545841217041015	0.0003936330857468173	True	squared_error	9	sqrt	1	4	87	False	{'bootstrap': True, 'criterion': 'squared_error', 'max_depth': 9, 'max_features': 'sqrt', 'min_samples_leaf': np.int64(1), 'min_samples_split': 4, 'n_estimators': 87, 'warm_start': False}	-29.382783447189496	-61526777544261.85	-27.073307936819624	-24.533459472012183	-24.163024951876306	-12305355508873.4	24610711017694.227	3919	0.7132500971106865	0.7416132795354872	0.6945808605388718	0.7056506408669188	0.7488067467266113	0.7207803249557152	0.0209356916368066	297	-0.060084730819934914	-0.05579495043135259	-0.06406795266523589	-0.05764745922702014	-0.054725801696528395	-0.05846417896801439	0.0033405312360358817	501	-0.0845163222709079	-0.07960816716733282	-0.08697163797748513	-0.0788664214140163	-0.07859065706138764	-0.08171064117822595	0.003399829926292591	297
374	2.0547547340393066	0.10341695067404767	0.03148374557495117	0.0022113425627314468	True	squared_error	9	sqrt	1	4	125	True	{'bootstrap': True, 'criterion': 'squared_error', 'max_depth': 9, 'max_features': 'sqrt', 'min_samples_leaf': np.int64(1), 'min_samples_split': 4, 'n_estimators': 125, 'warm_start': True}	-29.329738559534256	-61523258344114.43	-27.02337093351195	-24.54347397825982	-24.14566560332364	-12304651668843.895	24609303337635.266	3887	0.7140778193385335	0.7415113247973033	0.6956051437924524	0.7037950536263008	0.7495506153453262	0.7209079913799833	0.021093293911764094	289	-0.06001316840504917	-0.05583124074184764	-0.06400152778466052	-0.057893595546010104	-0.05460024456523344	-0.05846795540856017	0.0033241373948443235	505	-0.0843942531890877	-0.07962387159156752	-0.08682567723673879	-0.07911461901727254	-0.07847420395652013	-0.08168652499823734	0.0033145414045399543	289
375	2.1180058479309083	0.07467415195189687	0.033059120178222656	0.0035753821107431583	True	squared_error	9	sqrt	1	4	125	False	{'bootstrap': True, 'criterion': 'squared_error', 'max_depth': 9, 'max_features': 'sqrt', 'min_samples_leaf': np.int64(1), 'min_samples_split': 4, 'n_estimators': 125, 'warm_start': False}	-29.329738559534256	-61523258344114.43	-27.02337093351195	-24.54347397825982	-24.14566560332364	-12304651668843.895	24609303337635.266	3887	0.7140778193385335	0.7415113247973033	0.6956051437924524	0.7037950536263008	0.7495506153453262	0.7209079913799833	0.021093293911764094	289	-0.06001316840504917	-0.05583124074184764	-0.06400152778466052	-0.057893595546010104	-0.05460024456523344	-0.05846795540856017	0.0033241373948443235	505	-0.0843942531890877	-0.07962387159156752	-0.08682567723673879	-0.07911461901727254	-0.07847420395652013	-0.08168652499823734	0.0033145414045399543	289
376	2.8132791996002195	0.031164464325357442	0.0433743953704834	0.0026224618032025544	True	squared_error	9	sqrt	1	4	162	True	{'bootstrap': True, 'criterion': 'squared_error', 'max_depth': 9, 'max_features': 'sqrt', 'min_samples_leaf': np.int64(1), 'min_samples_split': 4, 'n_estimators': 162, 'warm_start': True}	-29.3261812955798	-61692226843139.13	-27.027842076494686	-24.55781957160431	-24.13909728712244	-12338445368648.838	24676890737245.15	4061	0.7140699958470014	0.7423977483415731	0.6958881279988001	0.7035064987387185	0.7496869735124885	0.7211098688877164	0.021285673054318745	257	-0.059961521834631513	-0.055718324301868544	-0.06392064767105833	-0.057909524966344286	-0.05463572160015609	-0.05842914807481174	0.003301920510151219	381	-0.08439540779207651	-0.07948722907136366	-0.08678530860364068	-0.0791531453031349	-0.07845283825117348	-0.08165478580427785	0.0033178983888895322	253
377	2.804864931106567	0.0669743279369544	0.04217548370361328	0.0016151615242760502	True	squared_error	9	sqrt	1	4	162	False	{'bootstrap': True, 'criterion': 'squared_error', 'max_depth': 9, 'max_features': 'sqrt', 'min_samples_leaf': np.int64(1), 'min_samples_split': 4, 'n_estimators': 162, 'warm_start': False}	-29.3261812955798	-61692226843139.13	-27.027842076494686	-24.55781957160431	-24.13909728712244	-12338445368648.838	24676890737245.15	4061	0.7140699958470014	0.7423977483415731	0.6958881279988001	0.7035064987387185	0.7496869735124885	0.7211098688877164	0.021285673054318745	257	-0.059961521834631513	-0.055718324301868544	-0.06392064767105833	-0.057909524966344286	-0.05463572160015609	-0.05842914807481174	0.003301920510151219	381	-0.08439540779207651	-0.07948722907136366	-0.08678530860364068	-0.0791531453031349	-0.07845283825117348	-0.08165478580427785	0.0033178983888895322	253
378	3.4224359512329103	0.1996031639908627	0.05181169509887695	0.0019442789922883626	True	squared_error	9	sqrt	1	4	200	True	{'bootstrap': True, 'criterion': 'squared_error', 'max_depth': 9, 'max_features': 'sqrt', 'min_samples_leaf': np.int64(1), 'min_samples_split': 4, 'n_estimators': 200, 'warm_start': True}	-29.28901589816238	-62214156176281.234	-27.03069321058182	-24.574538144828264	-24.157874658648108	-12442831235277.258	24885662470501.99	4269	0.7147209715650962	0.7422133492067755	0.6962804606878873	0.7034573407466278	0.7499354160413194	0.7213215076495413	0.021189499124701472	189	-0.05988744753996022	-0.05575166787924162	-0.06383890633698021	-0.05784766618862262	-0.054586661222977444	-0.058382469833556425	0.003275758052185008	285	-0.0842992817016053	-0.0795156736095401	-0.08672930996427945	-0.07915970674277406	-0.07841389529133772	-0.08162357346190732	0.003287670140739068	189
379	3.4634501457214357	0.07323578143159275	0.04994807243347168	0.002727372749656166	True	squared_error	9	sqrt	1	4	200	False	{'bootstrap': True, 'criterion': 'squared_error', 'max_depth': 9, 'max_features': 'sqrt', 'min_samples_leaf': np.int64(1), 'min_samples_split': 4, 'n_estimators': 200, 'warm_start': False}	-29.28901589816238	-62214156176281.234	-27.03069321058182	-24.574538144828264	-24.157874658648108	-12442831235277.258	24885662470501.99	4269	0.7147209715650962	0.7422133492067755	0.6962804606878873	0.7034573407466278	0.7499354160413194	0.7213215076495413	0.021189499124701472	189	-0.05988744753996022	-0.05575166787924162	-0.06383890633698021	-0.05784766618862262	-0.054586661222977444	-0.058382469833556425	0.003275758052185008	285	-0.0842992817016053	-0.0795156736095401	-0.08672930996427945	-0.07915970674277406	-0.07841389529133772	-0.08162357346190732	0.003287670140739068	189
380	0.8689215183258057	0.023464471897240685	0.013992881774902344	0.0005173508381857654	True	squared_error	9	sqrt	1	6	50	True	{'bootstrap': True, 'criterion': 'squared_error', 'max_depth': 9, 'max_features': 'sqrt', 'min_samples_leaf': np.int64(1), 'min_samples_split': 6, 'n_estimators': 50, 'warm_start': True}	-29.339029359205654	-60893701321927.805	-26.92188066847904	-24.624173968197802	-24.20385153000398	-12178740264406.578	24357480528760.613	3475	0.7122069087165557	0.736725587358803	0.6985927768694993	0.7031270480908105	0.7478930954048915	0.719709083288112	0.019292718114034695	639	-0.06017990929077644	-0.05644291612452821	-0.06335704457573314	-0.05781170227644129	-0.05485760062909079	-0.058529834579313975	0.002979293464211388	741	-0.08466991675230226	-0.08035758134451813	-0.08639852987673047	-0.07920377897423302	-0.07873345405661376	-0.08187265220087953	0.003084838624501449	659
381	0.8518190860748291	0.04353075770368883	0.014012908935546875	0.0002240457128016318	True	squared_error	9	sqrt	1	6	50	False	{'bootstrap': True, 'criterion': 'squared_error', 'max_depth': 9, 'max_features': 'sqrt', 'min_samples_leaf': np.int64(1), 'min_samples_split': 6, 'n_estimators': 50, 'warm_start': False}	-29.339029359205654	-60893701321927.805	-26.92188066847904	-24.624173968197802	-24.20385153000398	-12178740264406.578	24357480528760.613	3475	0.7122069087165557	0.736725587358803	0.6985927768694993	0.7031270480908105	0.7478930954048915	0.719709083288112	0.019292718114034695	639	-0.06017990929077644	-0.05644291612452821	-0.06335704457573314	-0.05781170227644129	-0.05485760062909079	-0.058529834579313975	0.002979293464211388	741	-0.08466991675230226	-0.08035758134451813	-0.08639852987673047	-0.07920377897423302	-0.07873345405661376	-0.08187265220087953	0.003084838624501449	659
382	1.3769377231597901	0.04121861458781783	0.02258291244506836	0.0017144193570775752	True	squared_error	9	sqrt	1	6	87	True	{'bootstrap': True, 'criterion': 'squared_error', 'max_depth': 9, 'max_features': 'sqrt', 'min_samples_leaf': np.int64(1), 'min_samples_split': 6, 'n_estimators': 87, 'warm_start': True}	-29.36320587005854	-61095029571051.805	-26.91778711879735	-24.59992302149941	-24.125920695480804	-12219005914231.361	24438011828410.223	3585	0.7122634182978692	0.7394128091877356	0.6986324283795327	0.7028717301640126	0.7499145943508063	0.7206189960759912	0.020394262801024226	333	-0.060086303225650194	-0.05604210875071568	-0.0634290123523688	-0.05789353095245251	-0.054617166889115505	-0.05841362443406054	0.003106755351406934	341	-0.08466160366803023	-0.07994642765126389	-0.08639284662730945	-0.07923783023841417	-0.07841715979974642	-0.08173117359695284	0.003184442886463042	341
383	1.454056739807129	0.0650446726248689	0.022718238830566406	0.001897870842818321	True	squared_error	9	sqrt	1	6	87	False	{'bootstrap': True, 'criterion': 'squared_error', 'max_depth': 9, 'max_features': 'sqrt', 'min_samples_leaf': np.int64(1), 'min_samples_split': 6, 'n_estimators': 87, 'warm_start': False}	-29.36320587005854	-61095029571051.805	-26.91778711879735	-24.59992302149941	-24.125920695480804	-12219005914231.361	24438011828410.223	3585	0.7122634182978692	0.7394128091877356	0.6986324283795327	0.7028717301640126	0.7499145943508063	0.7206189960759912	0.020394262801024226	333	-0.060086303225650194	-0.05604210875071568	-0.0634290123523688	-0.05789353095245251	-0.054617166889115505	-0.05841362443406054	0.003106755351406934	341	-0.08466160366803023	-0.07994642765126389	-0.08639284662730945	-0.07923783023841417	-0.07841715979974642	-0.08173117359695284	0.003184442886463042	341
384	2.0435914516448976	0.12444406974473887	0.030352306365966798	0.002414892813142366	True	squared_error	9	sqrt	1	6	125	True	{'bootstrap': True, 'criterion': 'squared_error', 'max_depth': 9, 'max_features': 'sqrt', 'min_samples_leaf': np.int64(1), 'min_samples_split': 6, 'n_estimators': 125, 'warm_start': True}	-29.347466056577925	-62162354891082.72	-26.876627377194247	-24.57108843192976	-24.12842942662379	-12432470978237.527	24864941956422.59	4231	0.7130863595223689	0.7406994646501882	0.7001586751768845	0.7036846419064584	0.7501395898664418	0.7215537462244684	0.02016164468778417	165	-0.059970276765891194	-0.055874043269305965	-0.06324993915963689	-0.05777574820022038	-0.054556917548812804	-0.05828538498877345	0.0030809552548251777	13	-0.08454044873742085	-0.07974881472425979	-0.08617380485575436	-0.07912936280766077	-0.07838187689429474	-0.0815948616038781	0.0031449339899307857	169
385	2.1447737216949463	0.02852823176652459	0.03189730644226074	0.0014303479736986965	True	squared_error	9	sqrt	1	6	125	False	{'bootstrap': True, 'criterion': 'squared_error', 'max_depth': 9, 'max_features': 'sqrt', 'min_samples_leaf': np.int64(1), 'min_samples_split': 6, 'n_estimators': 125, 'warm_start': False}	-29.347466056577925	-62162354891082.72	-26.876627377194247	-24.57108843192976	-24.12842942662379	-12432470978237.527	24864941956422.59	4231	0.7130863595223689	0.7406994646501882	0.7001586751768845	0.7036846419064584	0.7501395898664418	0.7215537462244684	0.02016164468778417	165	-0.059970276765891194	-0.055874043269305965	-0.06324993915963689	-0.05777574820022038	-0.054556917548812804	-0.05828538498877345	0.0030809552548251777	13	-0.08454044873742085	-0.07974881472425979	-0.08617380485575436	-0.07912936280766077	-0.07838187689429474	-0.0815948616038781	0.0031449339899307857	169
386	2.6761992454528807	0.17600320460129826	0.03990769386291504	0.002071419643285577	True	squared_error	9	sqrt	1	6	162	True	{'bootstrap': True, 'criterion': 'squared_error', 'max_depth': 9, 'max_features': 'sqrt', 'min_samples_leaf': np.int64(1), 'min_samples_split': 6, 'n_estimators': 162, 'warm_start': True}	-29.31132688792195	-62871940420793.51	-26.905139997901	-24.584688765656313	-24.121515105497988	-12574388084179.688	25148776168306.914	4747	0.7132108457329865	0.7409185972068215	0.7000858579529183	0.7034646727560068	0.750755408915941	0.7216870765129348	0.02042221568333905	133	-0.0600041249878817	-0.05588880738024158	-0.06326664559688644	-0.05781998629326915	-0.05445132774178241	-0.058286178400012253	0.003112143841009404	17	-0.08452210652495255	-0.07971511009787628	-0.08618426798375559	-0.07915872812590088	-0.07828522526545545	-0.08157308759958815	0.003163888365626936	133
387	2.8116886138916017	0.04817125862465309	0.04059648513793945	0.0016726994861755045	True	squared_error	9	sqrt	1	6	162	False	{'bootstrap': True, 'criterion': 'squared_error', 'max_depth': 9, 'max_features': 'sqrt', 'min_samples_leaf': np.int64(1), 'min_samples_split': 6, 'n_estimators': 162, 'warm_start': False}	-29.31132688792195	-62871940420793.51	-26.905139997901	-24.584688765656313	-24.121515105497988	-12574388084179.688	25148776168306.914	4747	0.7132108457329865	0.7409185972068215	0.7000858579529183	0.7034646727560068	0.750755408915941	0.7216870765129348	0.02042221568333905	133	-0.0600041249878817	-0.05588880738024158	-0.06326664559688644	-0.05781998629326915	-0.05445132774178241	-0.058286178400012253	0.003112143841009404	17	-0.08452210652495255	-0.07971511009787628	-0.08618426798375559	-0.07915872812590088	-0.07828522526545545	-0.08157308759958815	0.003163888365626936	133
388	3.3681348323822022	0.16172216962871797	0.04976177215576172	0.002765984429335034	True	squared_error	9	sqrt	1	6	200	True	{'bootstrap': True, 'criterion': 'squared_error', 'max_depth': 9, 'max_features': 'sqrt', 'min_samples_leaf': np.int64(1), 'min_samples_split': 6, 'n_estimators': 200, 'warm_start': True}	-29.273045662522296	-62423224158814.26	-26.887131158853872	-24.582299670755745	-24.108895642399737	-12484644831783.824	24969289663515.22	4497	0.7138595093968412	0.7414149936634877	0.7004173311824119	0.7035541433088786	0.7507418494408807	0.7219975653985	0.020373338794700782	29	-0.05994604796713289	-0.05579364643038259	-0.06323777709979103	-0.05781577310786345	-0.054470609173878054	-0.05825277075580961	0.0031067823093347924	1	-0.08442646578091369	-0.07963870694815785	-0.08613662822378886	-0.07914678535075241	-0.0782873546840283	-0.08152718819752822	0.003142672372315455	29
389	3.455017900466919	0.07261631974812835	0.05028300285339356	0.0008908414084054886	True	squared_error	9	sqrt	1	6	200	False	{'bootstrap': True, 'criterion': 'squared_error', 'max_depth': 9, 'max_features': 'sqrt', 'min_samples_leaf': np.int64(1), 'min_samples_split': 6, 'n_estimators': 200, 'warm_start': False}	-29.273045662522296	-62423224158814.26	-26.887131158853872	-24.582299670755745	-24.108895642399737	-12484644831783.824	24969289663515.22	4497	0.7138595093968412	0.7414149936634877	0.7004173311824119	0.7035541433088786	0.7507418494408807	0.7219975653985	0.020373338794700782	29	-0.05994604796713289	-0.05579364643038259	-0.06323777709979103	-0.05781577310786345	-0.054470609173878054	-0.05825277075580961	0.0031067823093347924	1	-0.08442646578091369	-0.07963870694815785	-0.08613662822378886	-0.07914678535075241	-0.0782873546840283	-0.08152718819752822	0.003142672372315455	29
390	0.8562530517578125	0.04429453810984197	0.014337396621704102	0.0006653826028494724	True	squared_error	9	sqrt	4	2	50	True	{'bootstrap': True, 'criterion': 'squared_error', 'max_depth': 9, 'max_features': 'sqrt', 'min_samples_leaf': np.int64(4), 'min_samples_split': 2, 'n_estimators': 50, 'warm_start': True}	-29.479498336051556	-62835463966240.54	-26.9939130112106	-24.611795577288273	-24.134886067402302	-12567092793269.15	25134185586485.69	4725	0.710486971729007	0.7405099623655025	0.6963915207865128	0.7038990627212658	0.7501312744547476	0.720283758411407	0.021143546728179426	369	-0.060181361340076074	-0.05598198812547905	-0.06369780558645703	-0.05781336224739528	-0.054556742209419334	-0.058446251901765355	0.003230815741780792	453	-0.08492254615214001	-0.07977795045749501	-0.08671345150742549	-0.07910072768544454	-0.0783831811668537	-0.08177957139387175	0.00337459982419658	375
391	0.8597152709960938	0.03235722899243443	0.017281818389892577	0.0042231862918596106	True	squared_error	9	sqrt	4	2	50	False	{'bootstrap': True, 'criterion': 'squared_error', 'max_depth': 9, 'max_features': 'sqrt', 'min_samples_leaf': np.int64(4), 'min_samples_split': 2, 'n_estimators': 50, 'warm_start': False}	-29.479498336051556	-62835463966240.54	-26.9939130112106	-24.611795577288273	-24.134886067402302	-12567092793269.15	25134185586485.69	4725	0.710486971729007	0.7405099623655025	0.6963915207865128	0.7038990627212658	0.7501312744547476	0.720283758411407	0.021143546728179426	369	-0.060181361340076074	-0.05598198812547905	-0.06369780558645703	-0.05781336224739528	-0.054556742209419334	-0.058446251901765355	0.003230815741780792	453	-0.08492254615214001	-0.07977795045749501	-0.08671345150742549	-0.07910072768544454	-0.0783831811668537	-0.08177957139387175	0.00337459982419658	375
392	1.387734842300415	0.05076244257051464	0.021278953552246092	0.0012415468855170914	True	squared_error	9	sqrt	4	2	87	True	{'bootstrap': True, 'criterion': 'squared_error', 'max_depth': 9, 'max_features': 'sqrt', 'min_samples_leaf': np.int64(4), 'min_samples_split': 2, 'n_estimators': 87, 'warm_start': True}	-29.426557908728807	-62988443940131.62	-27.046501514375286	-24.55696974520668	-24.102345199633927	-12597688788047.35	25195377576042.137	4887	0.7121383126784844	0.7423224157917048	0.6953699919042107	0.7045552923693263	0.7508216866508042	0.721041539878906	0.02167867619721402	277	-0.06003854168772408	-0.05571837929781928	-0.06397514590977468	-0.057783699660312354	-0.054515359715672555	-0.05840622525426059	0.0033594113426735025	313	-0.08468000677003017	-0.07949885074372147	-0.08685920815860737	-0.07901302611429341	-0.07827481598765348	-0.08166518155486117	0.003443503442193022	277
393	1.3860537528991699	0.07609683710679312	0.02110261917114258	0.001326535061487859	True	squared_error	9	sqrt	4	2	87	False	{'bootstrap': True, 'criterion': 'squared_error', 'max_depth': 9, 'max_features': 'sqrt', 'min_samples_leaf': np.int64(4), 'min_samples_split': 2, 'n_estimators': 87, 'warm_start': False}	-29.426557908728807	-62988443940131.62	-27.046501514375286	-24.55696974520668	-24.102345199633927	-12597688788047.35	25195377576042.137	4887	0.7121383126784844	0.7423224157917048	0.6953699919042107	0.7045552923693263	0.7508216866508042	0.721041539878906	0.02167867619721402	277	-0.06003854168772408	-0.05571837929781928	-0.06397514590977468	-0.057783699660312354	-0.054515359715672555	-0.05840622525426059	0.0033594113426735025	313	-0.08468000677003017	-0.07949885074372147	-0.08685920815860737	-0.07901302611429341	-0.07827481598765348	-0.08166518155486117	0.003443503442193022	277
394	2.0632885932922362	0.13460938019858726	0.031945323944091795	0.003160493787495916	True	squared_error	9	sqrt	4	2	125	True	{'bootstrap': True, 'criterion': 'squared_error', 'max_depth': 9, 'max_features': 'sqrt', 'min_samples_leaf': np.int64(4), 'min_samples_split': 2, 'n_estimators': 125, 'warm_start': True}	-29.354328732692476	-62625999594259.05	-26.95467383406975	-24.524489355978858	-24.112414666513647	-12525199918872.797	25050399837693.125	4625	0.7125129611033361	0.7432903652359675	0.6969005981660081	0.7056360162040238	0.7502634739099483	0.7217206829238567	0.021163541122978802	117	-0.06007155814474063	-0.05556626873253128	-0.06380774191081798	-0.05765423665395121	-0.054562310587991845	-0.05833242320600659	0.0033265297827439677	97	-0.08462488383812865	-0.07934939406912786	-0.08664072235156407	-0.07886838061736592	-0.07836244310772693	-0.08156916479678268	0.003393016243677774	117
395	2.04842267036438	0.11243715828881609	0.032815170288085935	0.002315299172334364	True	squared_error	9	sqrt	4	2	125	False	{'bootstrap': True, 'criterion': 'squared_error', 'max_depth': 9, 'max_features': 'sqrt', 'min_samples_leaf': np.int64(4), 'min_samples_split': 2, 'n_estimators': 125, 'warm_start': False}	-29.354328732692476	-62625999594259.05	-26.95467383406975	-24.524489355978858	-24.112414666513647	-12525199918872.797	25050399837693.125	4625	0.7125129611033361	0.7432903652359675	0.6969005981660081	0.7056360162040238	0.7502634739099483	0.7217206829238567	0.021163541122978802	117	-0.06007155814474063	-0.05556626873253128	-0.06380774191081798	-0.05765423665395121	-0.054562310587991845	-0.05833242320600659	0.0033265297827439677	97	-0.08462488383812865	-0.07934939406912786	-0.08664072235156407	-0.07886838061736592	-0.07836244310772693	-0.08156916479678268	0.003393016243677774	117
396	2.553606128692627	0.14300522108702687	0.038897037506103516	0.004166313287038853	True	squared_error	9	sqrt	4	2	162	True	{'bootstrap': True, 'criterion': 'squared_error', 'max_depth': 9, 'max_features': 'sqrt', 'min_samples_leaf': np.int64(4), 'min_samples_split': 2, 'n_estimators': 162, 'warm_start': True}	-29.28553728426817	-63099727003155.65	-26.959476421479522	-24.546174590448206	-24.086294471167793	-12619945400652.105	25239890801251.777	4997	0.7129023544017108	0.7429056647836663	0.6973494196475355	0.7057053363967257	0.7507856184242359	0.7219296787307747	0.02107874878543532	69	-0.06002414772991929	-0.055637026630054105	-0.06372903496695313	-0.0576119848619071	-0.054508349999154736	-0.05830210883759766	0.0032981353992582374	49	-0.0845675533779459	-0.07940882760001758	-0.08657655095561845	-0.07885909365708994	-0.07828048086996658	-0.08153850129212768	0.0033730263364279353	69
397	2.691303777694702	0.09991487304933587	0.04020686149597168	0.0017317801452969486	True	squared_error	9	sqrt	4	2	162	False	{'bootstrap': True, 'criterion': 'squared_error', 'max_depth': 9, 'max_features': 'sqrt', 'min_samples_leaf': np.int64(4), 'min_samples_split': 2, 'n_estimators': 162, 'warm_start': False}	-29.28553728426817	-63099727003155.65	-26.959476421479522	-24.546174590448206	-24.086294471167793	-12619945400652.105	25239890801251.777	4997	0.7129023544017108	0.7429056647836663	0.6973494196475355	0.7057053363967257	0.7507856184242359	0.7219296787307747	0.02107874878543532	69	-0.06002414772991929	-0.055637026630054105	-0.06372903496695313	-0.0576119848619071	-0.054508349999154736	-0.05830210883759766	0.0032981353992582374	49	-0.0845675533779459	-0.07940882760001758	-0.08657655095561845	-0.07885909365708994	-0.07828048086996658	-0.08153850129212768	0.0033730263364279353	69
398	3.3745344638824464	0.03401377505924279	0.046584129333496094	0.003699890802580024	True	squared_error	9	sqrt	4	2	200	True	{'bootstrap': True, 'criterion': 'squared_error', 'max_depth': 9, 'max_features': 'sqrt', 'min_samples_leaf': np.int64(4), 'min_samples_split': 2, 'n_estimators': 200, 'warm_start': True}	-29.288718832533643	-63001774779562.805	-26.922552260139295	-24.540715888391667	-24.072930172237143	-12600354955933.525	25200709911814.637	4911	0.7124783280589237	0.7429433731506083	0.6980335018050066	0.7057216057686899	0.7511655781135052	0.7220684773793467	0.02106786069299507	1	-0.060095867561008556	-0.055646756233896894	-0.06364143802063173	-0.057604780958927834	-0.05445658625152472	-0.05828908580519795	0.0032878675784190348	25	-0.08462998098808948	-0.07940300388746392	-0.0864786509640551	-0.07885691385939335	-0.07822078372773313	-0.081517866685347	0.0033680471112625546	1
399	3.4132408142089843	0.04230579838574558	0.05031671524047852	0.0015132486724315788	True	squared_error	9	sqrt	4	2	200	False	{'bootstrap': True, 'criterion': 'squared_error', 'max_depth': 9, 'max_features': 'sqrt', 'min_samples_leaf': np.int64(4), 'min_samples_split': 2, 'n_estimators': 200, 'warm_start': False}	-29.288718832533643	-63001774779562.805	-26.922552260139295	-24.540715888391667	-24.072930172237143	-12600354955933.525	25200709911814.637	4911	0.7124783280589237	0.7429433731506083	0.6980335018050066	0.7057216057686899	0.7511655781135052	0.7220684773793467	0.02106786069299507	1	-0.060095867561008556	-0.055646756233896894	-0.06364143802063173	-0.057604780958927834	-0.05445658625152472	-0.05828908580519795	0.0032878675784190348	25	-0.08462998098808948	-0.07940300388746392	-0.0864786509640551	-0.07885691385939335	-0.07822078372773313	-0.081517866685347	0.0033680471112625546	1
400	0.8496233463287354	0.01897178121971376	0.013936233520507813	0.000173009072345796	True	squared_error	9	sqrt	4	4	50	True	{'bootstrap': True, 'criterion': 'squared_error', 'max_depth': 9, 'max_features': 'sqrt', 'min_samples_leaf': np.int64(4), 'min_samples_split': 4, 'n_estimators': 50, 'warm_start': True}	-29.479498336051556	-62835463966240.54	-26.9939130112106	-24.611795577288273	-24.134886067402302	-12567092793269.15	25134185586485.69	4725	0.710486971729007	0.7405099623655025	0.6963915207865128	0.7038990627212658	0.7501312744547476	0.720283758411407	0.021143546728179426	369	-0.060181361340076074	-0.05598198812547905	-0.06369780558645703	-0.05781336224739528	-0.054556742209419334	-0.058446251901765355	0.003230815741780792	453	-0.08492254615214001	-0.07977795045749501	-0.08671345150742549	-0.07910072768544454	-0.0783831811668537	-0.08177957139387175	0.00337459982419658	375
401	0.8442216396331788	0.05251107503881393	0.014002084732055664	0.0010939517397911813	True	squared_error	9	sqrt	4	4	50	False	{'bootstrap': True, 'criterion': 'squared_error', 'max_depth': 9, 'max_features': 'sqrt', 'min_samples_leaf': np.int64(4), 'min_samples_split': 4, 'n_estimators': 50, 'warm_start': False}	-29.479498336051556	-62835463966240.54	-26.9939130112106	-24.611795577288273	-24.134886067402302	-12567092793269.15	25134185586485.69	4725	0.710486971729007	0.7405099623655025	0.6963915207865128	0.7038990627212658	0.7501312744547476	0.720283758411407	0.021143546728179426	369	-0.060181361340076074	-0.05598198812547905	-0.06369780558645703	-0.05781336224739528	-0.054556742209419334	-0.058446251901765355	0.003230815741780792	453	-0.08492254615214001	-0.07977795045749501	-0.08671345150742549	-0.07910072768544454	-0.0783831811668537	-0.08177957139387175	0.00337459982419658	375
402	1.3064486026763915	0.022183875005977082	0.02088899612426758	0.0009445415629527791	True	squared_error	9	sqrt	4	4	87	True	{'bootstrap': True, 'criterion': 'squared_error', 'max_depth': 9, 'max_features': 'sqrt', 'min_samples_leaf': np.int64(4), 'min_samples_split': 4, 'n_estimators': 87, 'warm_start': True}	-29.426557908728807	-62988443940131.62	-27.046501514375286	-24.55696974520668	-24.102345199633927	-12597688788047.35	25195377576042.137	4887	0.7121383126784844	0.7423224157917048	0.6953699919042107	0.7045552923693263	0.7508216866508042	0.721041539878906	0.02167867619721402	277	-0.06003854168772408	-0.05571837929781928	-0.06397514590977468	-0.057783699660312354	-0.054515359715672555	-0.05840622525426059	0.0033594113426735025	313	-0.08468000677003017	-0.07949885074372147	-0.08685920815860737	-0.07901302611429341	-0.07827481598765348	-0.08166518155486117	0.003443503442193022	277
403	1.4025631904602052	0.08453558959929365	0.02206568717956543	0.0009721975944302825	True	squared_error	9	sqrt	4	4	87	False	{'bootstrap': True, 'criterion': 'squared_error', 'max_depth': 9, 'max_features': 'sqrt', 'min_samples_leaf': np.int64(4), 'min_samples_split': 4, 'n_estimators': 87, 'warm_start': False}	-29.426557908728807	-62988443940131.62	-27.046501514375286	-24.55696974520668	-24.102345199633927	-12597688788047.35	25195377576042.137	4887	0.7121383126784844	0.7423224157917048	0.6953699919042107	0.7045552923693263	0.7508216866508042	0.721041539878906	0.02167867619721402	277	-0.06003854168772408	-0.05571837929781928	-0.06397514590977468	-0.057783699660312354	-0.054515359715672555	-0.05840622525426059	0.0033594113426735025	313	-0.08468000677003017	-0.07949885074372147	-0.08685920815860737	-0.07901302611429341	-0.07827481598765348	-0.08166518155486117	0.003443503442193022	277
404	2.06518874168396	0.11172227271770885	0.03270630836486817	0.002732853064781807	True	squared_error	9	sqrt	4	4	125	True	{'bootstrap': True, 'criterion': 'squared_error', 'max_depth': 9, 'max_features': 'sqrt', 'min_samples_leaf': np.int64(4), 'min_samples_split': 4, 'n_estimators': 125, 'warm_start': True}	-29.354328732692476	-62625999594259.05	-26.95467383406975	-24.524489355978858	-24.112414666513647	-12525199918872.797	25050399837693.125	4625	0.7125129611033361	0.7432903652359675	0.6969005981660081	0.7056360162040238	0.7502634739099483	0.7217206829238567	0.021163541122978802	117	-0.06007155814474063	-0.05556626873253128	-0.06380774191081798	-0.05765423665395121	-0.054562310587991845	-0.05833242320600659	0.0033265297827439677	97	-0.08462488383812865	-0.07934939406912786	-0.08664072235156407	-0.07886838061736592	-0.07836244310772693	-0.08156916479678268	0.003393016243677774	117
405	2.076635313034058	0.1101232831806983	0.03155951499938965	0.0023141060537227374	True	squared_error	9	sqrt	4	4	125	False	{'bootstrap': True, 'criterion': 'squared_error', 'max_depth': 9, 'max_features': 'sqrt', 'min_samples_leaf': np.int64(4), 'min_samples_split': 4, 'n_estimators': 125, 'warm_start': False}	-29.354328732692476	-62625999594259.05	-26.95467383406975	-24.524489355978858	-24.112414666513647	-12525199918872.797	25050399837693.125	4625	0.7125129611033361	0.7432903652359675	0.6969005981660081	0.7056360162040238	0.7502634739099483	0.7217206829238567	0.021163541122978802	117	-0.06007155814474063	-0.05556626873253128	-0.06380774191081798	-0.05765423665395121	-0.054562310587991845	-0.05833242320600659	0.0033265297827439677	97	-0.08462488383812865	-0.07934939406912786	-0.08664072235156407	-0.07886838061736592	-0.07836244310772693	-0.08156916479678268	0.003393016243677774	117
406	2.670594024658203	0.1565290415127072	0.04006733894348145	0.0029387461936028394	True	squared_error	9	sqrt	4	4	162	True	{'bootstrap': True, 'criterion': 'squared_error', 'max_depth': 9, 'max_features': 'sqrt', 'min_samples_leaf': np.int64(4), 'min_samples_split': 4, 'n_estimators': 162, 'warm_start': True}	-29.28553728426817	-63099727003155.65	-26.959476421479522	-24.546174590448206	-24.086294471167793	-12619945400652.105	25239890801251.777	4997	0.7129023544017108	0.7429056647836663	0.6973494196475355	0.7057053363967257	0.7507856184242359	0.7219296787307747	0.02107874878543532	69	-0.06002414772991929	-0.055637026630054105	-0.06372903496695313	-0.0576119848619071	-0.054508349999154736	-0.05830210883759766	0.0032981353992582374	49	-0.0845675533779459	-0.07940882760001758	-0.08657655095561845	-0.07885909365708994	-0.07828048086996658	-0.08153850129212768	0.0033730263364279353	69
407	2.725000429153442	0.1187525269135769	0.041795969009399414	0.002960670341841394	True	squared_error	9	sqrt	4	4	162	False	{'bootstrap': True, 'criterion': 'squared_error', 'max_depth': 9, 'max_features': 'sqrt', 'min_samples_leaf': np.int64(4), 'min_samples_split': 4, 'n_estimators': 162, 'warm_start': False}	-29.28553728426817	-63099727003155.65	-26.959476421479522	-24.546174590448206	-24.086294471167793	-12619945400652.105	25239890801251.777	4997	0.7129023544017108	0.7429056647836663	0.6973494196475355	0.7057053363967257	0.7507856184242359	0.7219296787307747	0.02107874878543532	69	-0.06002414772991929	-0.055637026630054105	-0.06372903496695313	-0.0576119848619071	-0.054508349999154736	-0.05830210883759766	0.0032981353992582374	49	-0.0845675533779459	-0.07940882760001758	-0.08657655095561845	-0.07885909365708994	-0.07828048086996658	-0.08153850129212768	0.0033730263364279353	69
408	3.3926437854766847	0.07722206548065592	0.05113186836242676	0.0016905584545030923	True	squared_error	9	sqrt	4	4	200	True	{'bootstrap': True, 'criterion': 'squared_error', 'max_depth': 9, 'max_features': 'sqrt', 'min_samples_leaf': np.int64(4), 'min_samples_split': 4, 'n_estimators': 200, 'warm_start': True}	-29.288718832533643	-63001774779562.805	-26.922552260139295	-24.540715888391667	-24.072930172237143	-12600354955933.525	25200709911814.637	4911	0.7124783280589237	0.7429433731506083	0.6980335018050066	0.7057216057686899	0.7511655781135052	0.7220684773793467	0.02106786069299507	1	-0.060095867561008556	-0.055646756233896894	-0.06364143802063173	-0.057604780958927834	-0.05445658625152472	-0.05828908580519795	0.0032878675784190348	25	-0.08462998098808948	-0.07940300388746392	-0.0864786509640551	-0.07885691385939335	-0.07822078372773313	-0.081517866685347	0.0033680471112625546	1
409	3.396211767196655	0.06443182194036974	0.05146975517272949	0.002734376034433093	True	squared_error	9	sqrt	4	4	200	False	{'bootstrap': True, 'criterion': 'squared_error', 'max_depth': 9, 'max_features': 'sqrt', 'min_samples_leaf': np.int64(4), 'min_samples_split': 4, 'n_estimators': 200, 'warm_start': False}	-29.288718832533643	-63001774779562.805	-26.922552260139295	-24.540715888391667	-24.072930172237143	-12600354955933.525	25200709911814.637	4911	0.7124783280589237	0.7429433731506083	0.6980335018050066	0.7057216057686899	0.7511655781135052	0.7220684773793467	0.02106786069299507	1	-0.060095867561008556	-0.055646756233896894	-0.06364143802063173	-0.057604780958927834	-0.05445658625152472	-0.05828908580519795	0.0032878675784190348	25	-0.08462998098808948	-0.07940300388746392	-0.0864786509640551	-0.07885691385939335	-0.07822078372773313	-0.081517866685347	0.0033680471112625546	1
410	0.8693511962890625	0.004779727522835588	0.014274835586547852	0.0006799374013574106	True	squared_error	9	sqrt	4	6	50	True	{'bootstrap': True, 'criterion': 'squared_error', 'max_depth': 9, 'max_features': 'sqrt', 'min_samples_leaf': np.int64(4), 'min_samples_split': 6, 'n_estimators': 50, 'warm_start': True}	-29.479498336051556	-62835463966240.54	-26.9939130112106	-24.611795577288273	-24.134886067402302	-12567092793269.15	25134185586485.69	4725	0.710486971729007	0.7405099623655025	0.6963915207865128	0.7038990627212658	0.7501312744547476	0.720283758411407	0.021143546728179426	369	-0.060181361340076074	-0.05598198812547905	-0.06369780558645703	-0.05781336224739528	-0.054556742209419334	-0.058446251901765355	0.003230815741780792	453	-0.08492254615214001	-0.07977795045749501	-0.08671345150742549	-0.07910072768544454	-0.0783831811668537	-0.08177957139387175	0.00337459982419658	375
411	0.8917665958404541	0.020590413779190905	0.014277029037475585	0.0006782127735487362	True	squared_error	9	sqrt	4	6	50	False	{'bootstrap': True, 'criterion': 'squared_error', 'max_depth': 9, 'max_features': 'sqrt', 'min_samples_leaf': np.int64(4), 'min_samples_split': 6, 'n_estimators': 50, 'warm_start': False}	-29.479498336051556	-62835463966240.54	-26.9939130112106	-24.611795577288273	-24.134886067402302	-12567092793269.15	25134185586485.69	4725	0.710486971729007	0.7405099623655025	0.6963915207865128	0.7038990627212658	0.7501312744547476	0.720283758411407	0.021143546728179426	369	-0.060181361340076074	-0.05598198812547905	-0.06369780558645703	-0.05781336224739528	-0.054556742209419334	-0.058446251901765355	0.003230815741780792	453	-0.08492254615214001	-0.07977795045749501	-0.08671345150742549	-0.07910072768544454	-0.0783831811668537	-0.08177957139387175	0.00337459982419658	375
412	1.4396653652191163	0.07084832960648725	0.023028230667114256	0.0012962418927711895	True	squared_error	9	sqrt	4	6	87	True	{'bootstrap': True, 'criterion': 'squared_error', 'max_depth': 9, 'max_features': 'sqrt', 'min_samples_leaf': np.int64(4), 'min_samples_split': 6, 'n_estimators': 87, 'warm_start': True}	-29.426557908728807	-62988443940131.62	-27.046501514375286	-24.55696974520668	-24.102345199633927	-12597688788047.35	25195377576042.137	4887	0.7121383126784844	0.7423224157917048	0.6953699919042107	0.7045552923693263	0.7508216866508042	0.721041539878906	0.02167867619721402	277	-0.06003854168772408	-0.05571837929781928	-0.06397514590977468	-0.057783699660312354	-0.054515359715672555	-0.05840622525426059	0.0033594113426735025	313	-0.08468000677003017	-0.07949885074372147	-0.08685920815860737	-0.07901302611429341	-0.07827481598765348	-0.08166518155486117	0.003443503442193022	277
413	1.386361026763916	0.10610447558828004	0.021364402770996094	0.0024803184392221045	True	squared_error	9	sqrt	4	6	87	False	{'bootstrap': True, 'criterion': 'squared_error', 'max_depth': 9, 'max_features': 'sqrt', 'min_samples_leaf': np.int64(4), 'min_samples_split': 6, 'n_estimators': 87, 'warm_start': False}	-29.426557908728807	-62988443940131.62	-27.046501514375286	-24.55696974520668	-24.102345199633927	-12597688788047.35	25195377576042.137	4887	0.7121383126784844	0.7423224157917048	0.6953699919042107	0.7045552923693263	0.7508216866508042	0.721041539878906	0.02167867619721402	277	-0.06003854168772408	-0.05571837929781928	-0.06397514590977468	-0.057783699660312354	-0.054515359715672555	-0.05840622525426059	0.0033594113426735025	313	-0.08468000677003017	-0.07949885074372147	-0.08685920815860737	-0.07901302611429341	-0.07827481598765348	-0.08166518155486117	0.003443503442193022	277
414	1.9552517414093018	0.11295415368900823	0.03012714385986328	0.002159167770856532	True	squared_error	9	sqrt	4	6	125	True	{'bootstrap': True, 'criterion': 'squared_error', 'max_depth': 9, 'max_features': 'sqrt', 'min_samples_leaf': np.int64(4), 'min_samples_split': 6, 'n_estimators': 125, 'warm_start': True}	-29.354328732692476	-62625999594259.05	-26.95467383406975	-24.524489355978858	-24.112414666513647	-12525199918872.797	25050399837693.125	4625	0.7125129611033361	0.7432903652359675	0.6969005981660081	0.7056360162040238	0.7502634739099483	0.7217206829238567	0.021163541122978802	117	-0.06007155814474063	-0.05556626873253128	-0.06380774191081798	-0.05765423665395121	-0.054562310587991845	-0.05833242320600659	0.0033265297827439677	97	-0.08462488383812865	-0.07934939406912786	-0.08664072235156407	-0.07886838061736592	-0.07836244310772693	-0.08156916479678268	0.003393016243677774	117
415	2.0934054374694826	0.13802182439375144	0.03301801681518555	0.004723066541292075	True	squared_error	9	sqrt	4	6	125	False	{'bootstrap': True, 'criterion': 'squared_error', 'max_depth': 9, 'max_features': 'sqrt', 'min_samples_leaf': np.int64(4), 'min_samples_split': 6, 'n_estimators': 125, 'warm_start': False}	-29.354328732692476	-62625999594259.05	-26.95467383406975	-24.524489355978858	-24.112414666513647	-12525199918872.797	25050399837693.125	4625	0.7125129611033361	0.7432903652359675	0.6969005981660081	0.7056360162040238	0.7502634739099483	0.7217206829238567	0.021163541122978802	117	-0.06007155814474063	-0.05556626873253128	-0.06380774191081798	-0.05765423665395121	-0.054562310587991845	-0.05833242320600659	0.0033265297827439677	97	-0.08462488383812865	-0.07934939406912786	-0.08664072235156407	-0.07886838061736592	-0.07836244310772693	-0.08156916479678268	0.003393016243677774	117
416	2.7377153873443603	0.046676232188744594	0.04769573211669922	0.011942121421875923	True	squared_error	9	sqrt	4	6	162	True	{'bootstrap': True, 'criterion': 'squared_error', 'max_depth': 9, 'max_features': 'sqrt', 'min_samples_leaf': np.int64(4), 'min_samples_split': 6, 'n_estimators': 162, 'warm_start': True}	-29.28553728426817	-63099727003155.65	-26.959476421479522	-24.546174590448206	-24.086294471167793	-12619945400652.105	25239890801251.777	4997	0.7129023544017108	0.7429056647836663	0.6973494196475355	0.7057053363967257	0.7507856184242359	0.7219296787307747	0.02107874878543532	69	-0.06002414772991929	-0.055637026630054105	-0.06372903496695313	-0.0576119848619071	-0.054508349999154736	-0.05830210883759766	0.0032981353992582374	49	-0.0845675533779459	-0.07940882760001758	-0.08657655095561845	-0.07885909365708994	-0.07828048086996658	-0.08153850129212768	0.0033730263364279353	69
417	2.7466310977935793	0.05662786424303648	0.04062075614929199	0.0030589221268782487	True	squared_error	9	sqrt	4	6	162	False	{'bootstrap': True, 'criterion': 'squared_error', 'max_depth': 9, 'max_features': 'sqrt', 'min_samples_leaf': np.int64(4), 'min_samples_split': 6, 'n_estimators': 162, 'warm_start': False}	-29.28553728426817	-63099727003155.65	-26.959476421479522	-24.546174590448206	-24.086294471167793	-12619945400652.105	25239890801251.777	4997	0.7129023544017108	0.7429056647836663	0.6973494196475355	0.7057053363967257	0.7507856184242359	0.7219296787307747	0.02107874878543532	69	-0.06002414772991929	-0.055637026630054105	-0.06372903496695313	-0.0576119848619071	-0.054508349999154736	-0.05830210883759766	0.0032981353992582374	49	-0.0845675533779459	-0.07940882760001758	-0.08657655095561845	-0.07885909365708994	-0.07828048086996658	-0.08153850129212768	0.0033730263364279353	69
418	3.4085552215576174	0.06320839688920428	0.05201663970947266	0.000837849614072973	True	squared_error	9	sqrt	4	6	200	True	{'bootstrap': True, 'criterion': 'squared_error', 'max_depth': 9, 'max_features': 'sqrt', 'min_samples_leaf': np.int64(4), 'min_samples_split': 6, 'n_estimators': 200, 'warm_start': True}	-29.288718832533643	-63001774779562.805	-26.922552260139295	-24.540715888391667	-24.072930172237143	-12600354955933.525	25200709911814.637	4911	0.7124783280589237	0.7429433731506083	0.6980335018050066	0.7057216057686899	0.7511655781135052	0.7220684773793467	0.02106786069299507	1	-0.060095867561008556	-0.055646756233896894	-0.06364143802063173	-0.057604780958927834	-0.05445658625152472	-0.05828908580519795	0.0032878675784190348	25	-0.08462998098808948	-0.07940300388746392	-0.0864786509640551	-0.07885691385939335	-0.07822078372773313	-0.081517866685347	0.0033680471112625546	1
419	3.4251726150512694	0.03297616535762367	0.05116572380065918	0.0014098328778036939	True	squared_error	9	sqrt	4	6	200	False	{'bootstrap': True, 'criterion': 'squared_error', 'max_depth': 9, 'max_features': 'sqrt', 'min_samples_leaf': np.int64(4), 'min_samples_split': 6, 'n_estimators': 200, 'warm_start': False}	-29.288718832533643	-63001774779562.805	-26.922552260139295	-24.540715888391667	-24.072930172237143	-12600354955933.525	25200709911814.637	4911	0.7124783280589237	0.7429433731506083	0.6980335018050066	0.7057216057686899	0.7511655781135052	0.7220684773793467	0.02106786069299507	1	-0.060095867561008556	-0.055646756233896894	-0.06364143802063173	-0.057604780958927834	-0.05445658625152472	-0.05828908580519795	0.0032878675784190348	25	-0.08462998098808948	-0.07940300388746392	-0.0864786509640551	-0.07885691385939335	-0.07822078372773313	-0.081517866685347	0.0033680471112625546	1
420	0.8407038688659668	0.016863678320955113	0.013820648193359375	9.753936892080308e-05	True	squared_error	9	sqrt	7	2	50	True	{'bootstrap': True, 'criterion': 'squared_error', 'max_depth': 9, 'max_features': 'sqrt', 'min_samples_leaf': np.int64(7), 'min_samples_split': 2, 'n_estimators': 50, 'warm_start': True}	-29.292133387993086	-64156279608241.37	-26.92481316202858	-24.508733197530283	-24.144166154994572	-12831255921669.246	25662511843286.06	5889	0.7136857744462144	0.7419186280412962	0.6991389296668507	0.7042411153853253	0.7474857459724794	0.7212940387024332	0.01975305520746956	213	-0.06003345147983083	-0.05576180449431102	-0.06352851239362374	-0.05785494286872886	-0.0549954643254415	-0.05843483511238719	0.0030923053421409484	409	-0.08445209235696198	-0.07956111478658026	-0.08632021689967061	-0.07905502632212279	-0.07879703637497498	-0.08163709734806213	0.0031272526710905096	217
421	0.8348217010498047	0.03135698505840001	0.014319753646850586	0.0005651232437136456	True	squared_error	9	sqrt	7	2	50	False	{'bootstrap': True, 'criterion': 'squared_error', 'max_depth': 9, 'max_features': 'sqrt', 'min_samples_leaf': np.int64(7), 'min_samples_split': 2, 'n_estimators': 50, 'warm_start': False}	-29.292133387993086	-64156279608241.37	-26.92481316202858	-24.508733197530283	-24.144166154994572	-12831255921669.246	25662511843286.06	5889	0.7136857744462144	0.7419186280412962	0.6991389296668507	0.7042411153853253	0.7474857459724794	0.7212940387024332	0.01975305520746956	213	-0.06003345147983083	-0.05576180449431102	-0.06352851239362374	-0.05785494286872886	-0.0549954643254415	-0.05843483511238719	0.0030923053421409484	409	-0.08445209235696198	-0.07956111478658026	-0.08632021689967061	-0.07905502632212279	-0.07879703637497498	-0.08163709734806213	0.0031272526710905096	217
422	1.2981781482696533	0.03943498951947035	0.021422433853149413	0.0019983778777214614	True	squared_error	9	sqrt	7	2	87	True	{'bootstrap': True, 'criterion': 'squared_error', 'max_depth': 9, 'max_features': 'sqrt', 'min_samples_leaf': np.int64(7), 'min_samples_split': 2, 'n_estimators': 87, 'warm_start': True}	-29.28258490813795	-63133976903062.29	-26.912569343500024	-24.57336809852933	-24.103898914276677	-12626795380633.432	25253590761214.43	5013	0.712910649998346	0.7420514446218935	0.6993496852428626	0.702739877699545	0.748635403278522	0.7211374121682338	0.02036855519409884	229	-0.060086627202369104	-0.055794486081419875	-0.06351026398366406	-0.05804192533112407	-0.05481855370570898	-0.05845037126085721	0.0031205929177065064	477	-0.08456633159262346	-0.07954063985843218	-0.08628997760330295	-0.07925540942130546	-0.07861745654430877	-0.08165396300399456	0.003143694884919552	229
423	1.265392541885376	0.06506719328663184	0.020614004135131835	0.0011201815001826855	True	squared_error	9	sqrt	7	2	87	False	{'bootstrap': True, 'criterion': 'squared_error', 'max_depth': 9, 'max_features': 'sqrt', 'min_samples_leaf': np.int64(7), 'min_samples_split': 2, 'n_estimators': 87, 'warm_start': False}	-29.28258490813795	-63133976903062.29	-26.912569343500024	-24.57336809852933	-24.103898914276677	-12626795380633.432	25253590761214.43	5013	0.712910649998346	0.7420514446218935	0.6993496852428626	0.702739877699545	0.748635403278522	0.7211374121682338	0.02036855519409884	229	-0.060086627202369104	-0.055794486081419875	-0.06351026398366406	-0.05804192533112407	-0.05481855370570898	-0.05845037126085721	0.0031205929177065064	477	-0.08456633159262346	-0.07954063985843218	-0.08628997760330295	-0.07925540942130546	-0.07861745654430877	-0.08165396300399456	0.003143694884919552	229
424	2.0391026973724364	0.10272609149457926	0.03115735054016113	0.002254324588945881	True	squared_error	9	sqrt	7	2	125	True	{'bootstrap': True, 'criterion': 'squared_error', 'max_depth': 9, 'max_features': 'sqrt', 'min_samples_leaf': np.int64(7), 'min_samples_split': 2, 'n_estimators': 125, 'warm_start': True}	-29.272166045059674	-62983274480683.75	-26.88518337111377	-24.571626028477386	-24.081199694759412	-12596654896157.71	25193309792263.02	4859	0.7132292105888518	0.7423881604031094	0.7000131652511985	0.7031476595363935	0.7494248957969856	0.7216406183153078	0.020410363094484744	137	-0.060018238741313706	-0.05572063469781854	-0.06339762206969674	-0.05796986781474988	-0.05466696972419453	-0.058354666609554684	0.003126793071290916	169	-0.08451940024905048	-0.07948870831225678	-0.086194711952262	-0.07920102942647807	-0.07849389756389515	-0.08157954950078848	0.0031461935531927965	137
425	2.0217397212982178	0.12872166900286988	0.03122882843017578	0.0015066122009637418	True	squared_error	9	sqrt	7	2	125	False	{'bootstrap': True, 'criterion': 'squared_error', 'max_depth': 9, 'max_features': 'sqrt', 'min_samples_leaf': np.int64(7), 'min_samples_split': 2, 'n_estimators': 125, 'warm_start': False}	-29.272166045059674	-62983274480683.75	-26.88518337111377	-24.571626028477386	-24.081199694759412	-12596654896157.71	25193309792263.02	4859	0.7132292105888518	0.7423881604031094	0.7000131652511985	0.7031476595363935	0.7494248957969856	0.7216406183153078	0.020410363094484744	137	-0.060018238741313706	-0.05572063469781854	-0.06339762206969674	-0.05796986781474988	-0.05466696972419453	-0.058354666609554684	0.003126793071290916	169	-0.08451940024905048	-0.07948870831225678	-0.086194711952262	-0.07920102942647807	-0.07849389756389515	-0.08157954950078848	0.0031461935531927965	137
426	2.699226474761963	0.04703908042080201	0.0420626163482666	0.001183832316376032	True	squared_error	9	sqrt	7	2	162	True	{'bootstrap': True, 'criterion': 'squared_error', 'max_depth': 9, 'max_features': 'sqrt', 'min_samples_leaf': np.int64(7), 'min_samples_split': 2, 'n_estimators': 162, 'warm_start': True}	-29.250783754587218	-63588779668188.06	-26.865684764624003	-24.57252404732487	-24.079945130947884	-12717755933658.566	25435511867264.75	5343	0.7133798380039341	0.7426685782734916	0.7004471597150173	0.7030682378664768	0.7497562366973389	0.7218640101112518	0.020468268475206417	81	-0.06000685827129254	-0.05570259053942767	-0.06331158333237102	-0.05799972571374023	-0.05464744170057884	-0.05833363991148206	0.003104885090333813	121	-0.08449720027011906	-0.07944543366408136	-0.08613233993636576	-0.07921162367904126	-0.07844198330394161	-0.08154571617070983	0.0031381748846205423	81
427	2.714927816390991	0.060725162679931464	0.04216928482055664	0.0015354735455348567	True	squared_error	9	sqrt	7	2	162	False	{'bootstrap': True, 'criterion': 'squared_error', 'max_depth': 9, 'max_features': 'sqrt', 'min_samples_leaf': np.int64(7), 'min_samples_split': 2, 'n_estimators': 162, 'warm_start': False}	-29.250783754587218	-63588779668188.06	-26.865684764624003	-24.57252404732487	-24.079945130947884	-12717755933658.566	25435511867264.75	5343	0.7133798380039341	0.7426685782734916	0.7004471597150173	0.7030682378664768	0.7497562366973389	0.7218640101112518	0.020468268475206417	81	-0.06000685827129254	-0.05570259053942767	-0.06331158333237102	-0.05799972571374023	-0.05464744170057884	-0.05833363991148206	0.003104885090333813	121	-0.08449720027011906	-0.07944543366408136	-0.08613233993636576	-0.07921162367904126	-0.07844198330394161	-0.08154571617070983	0.0031381748846205423	81
428	3.359387683868408	0.0557577148710976	0.0513911247253418	0.0014187132597988088	True	squared_error	9	sqrt	7	2	200	True	{'bootstrap': True, 'criterion': 'squared_error', 'max_depth': 9, 'max_features': 'sqrt', 'min_samples_leaf': np.int64(7), 'min_samples_split': 2, 'n_estimators': 200, 'warm_start': True}	-29.27477127080005	-63657162239189.13	-26.87062774835435	-24.55640183709907	-24.092056070355824	-12731432447858.785	25462864895665.17	5391	0.7131859615911691	0.742219034364867	0.7004238951178788	0.7042753474477423	0.7497565838900208	0.7219721644823356	0.020182231337818466	33	-0.06003804619369455	-0.0558082888657405	-0.06332459131367847	-0.057846384597187106	-0.054626702926153785	-0.05832880277929088	0.0031038903699526477	73	-0.08452577335550072	-0.07951479679596915	-0.08613568458047288	-0.07905045115118584	-0.07844192888801603	-0.08153372695422893	0.003160136346465335	33
429	3.321874809265137	0.05009236868972451	0.0505312442779541	0.0019990892585870293	True	squared_error	9	sqrt	7	2	200	False	{'bootstrap': True, 'criterion': 'squared_error', 'max_depth': 9, 'max_features': 'sqrt', 'min_samples_leaf': np.int64(7), 'min_samples_split': 2, 'n_estimators': 200, 'warm_start': False}	-29.27477127080005	-63657162239189.13	-26.87062774835435	-24.55640183709907	-24.092056070355824	-12731432447858.785	25462864895665.17	5391	0.7131859615911691	0.742219034364867	0.7004238951178788	0.7042753474477423	0.7497565838900208	0.7219721644823356	0.020182231337818466	33	-0.06003804619369455	-0.0558082888657405	-0.06332459131367847	-0.057846384597187106	-0.054626702926153785	-0.05832880277929088	0.0031038903699526477	73	-0.08452577335550072	-0.07951479679596915	-0.08613568458047288	-0.07905045115118584	-0.07844192888801603	-0.08153372695422893	0.003160136346465335	33
430	0.8189427375793457	0.03183948253698684	0.01321549415588379	0.0009947268333419534	True	squared_error	9	sqrt	7	4	50	True	{'bootstrap': True, 'criterion': 'squared_error', 'max_depth': 9, 'max_features': 'sqrt', 'min_samples_leaf': np.int64(7), 'min_samples_split': 4, 'n_estimators': 50, 'warm_start': True}	-29.292133387993086	-64156279608241.37	-26.92481316202858	-24.508733197530283	-24.144166154994572	-12831255921669.246	25662511843286.06	5889	0.7136857744462144	0.7419186280412962	0.6991389296668507	0.7042411153853253	0.7474857459724794	0.7212940387024332	0.01975305520746956	213	-0.06003345147983083	-0.05576180449431102	-0.06352851239362374	-0.05785494286872886	-0.0549954643254415	-0.05843483511238719	0.0030923053421409484	409	-0.08445209235696198	-0.07956111478658026	-0.08632021689967061	-0.07905502632212279	-0.07879703637497498	-0.08163709734806213	0.0031272526710905096	217
431	0.8383037090301514	0.026374728801926116	0.014282512664794921	0.0007588242080836153	True	squared_error	9	sqrt	7	4	50	False	{'bootstrap': True, 'criterion': 'squared_error', 'max_depth': 9, 'max_features': 'sqrt', 'min_samples_leaf': np.int64(7), 'min_samples_split': 4, 'n_estimators': 50, 'warm_start': False}	-29.292133387993086	-64156279608241.37	-26.92481316202858	-24.508733197530283	-24.144166154994572	-12831255921669.246	25662511843286.06	5889	0.7136857744462144	0.7419186280412962	0.6991389296668507	0.7042411153853253	0.7474857459724794	0.7212940387024332	0.01975305520746956	213	-0.06003345147983083	-0.05576180449431102	-0.06352851239362374	-0.05785494286872886	-0.0549954643254415	-0.05843483511238719	0.0030923053421409484	409	-0.08445209235696198	-0.07956111478658026	-0.08632021689967061	-0.07905502632212279	-0.07879703637497498	-0.08163709734806213	0.0031272526710905096	217
432	1.2752767086029053	0.019700296729331518	0.022665929794311524	0.004749533064805402	True	squared_error	9	sqrt	7	4	87	True	{'bootstrap': True, 'criterion': 'squared_error', 'max_depth': 9, 'max_features': 'sqrt', 'min_samples_leaf': np.int64(7), 'min_samples_split': 4, 'n_estimators': 87, 'warm_start': True}	-29.28258490813795	-63133976903062.29	-26.912569343500024	-24.57336809852933	-24.103898914276677	-12626795380633.432	25253590761214.43	5013	0.712910649998346	0.7420514446218935	0.6993496852428626	0.702739877699545	0.748635403278522	0.7211374121682338	0.02036855519409884	229	-0.060086627202369104	-0.055794486081419875	-0.06351026398366406	-0.05804192533112407	-0.05481855370570898	-0.05845037126085721	0.0031205929177065064	477	-0.08456633159262346	-0.07954063985843218	-0.08628997760330295	-0.07925540942130546	-0.07861745654430877	-0.08165396300399456	0.003143694884919552	229
433	1.3511898994445801	0.07665241922626512	0.02093677520751953	0.001440393483853083	True	squared_error	9	sqrt	7	4	87	False	{'bootstrap': True, 'criterion': 'squared_error', 'max_depth': 9, 'max_features': 'sqrt', 'min_samples_leaf': np.int64(7), 'min_samples_split': 4, 'n_estimators': 87, 'warm_start': False}	-29.28258490813795	-63133976903062.29	-26.912569343500024	-24.57336809852933	-24.103898914276677	-12626795380633.432	25253590761214.43	5013	0.712910649998346	0.7420514446218935	0.6993496852428626	0.702739877699545	0.748635403278522	0.7211374121682338	0.02036855519409884	229	-0.060086627202369104	-0.055794486081419875	-0.06351026398366406	-0.05804192533112407	-0.05481855370570898	-0.05845037126085721	0.0031205929177065064	477	-0.08456633159262346	-0.07954063985843218	-0.08628997760330295	-0.07925540942130546	-0.07861745654430877	-0.08165396300399456	0.003143694884919552	229
434	1.9627652645111084	0.10693428897317399	0.03209042549133301	0.0027365183821526536	True	squared_error	9	sqrt	7	4	125	True	{'bootstrap': True, 'criterion': 'squared_error', 'max_depth': 9, 'max_features': 'sqrt', 'min_samples_leaf': np.int64(7), 'min_samples_split': 4, 'n_estimators': 125, 'warm_start': True}	-29.272166045059674	-62983274480683.75	-26.88518337111377	-24.571626028477386	-24.081199694759412	-12596654896157.71	25193309792263.02	4859	0.7132292105888518	0.7423881604031094	0.7000131652511985	0.7031476595363935	0.7494248957969856	0.7216406183153078	0.020410363094484744	137	-0.060018238741313706	-0.05572063469781854	-0.06339762206969674	-0.05796986781474988	-0.05466696972419453	-0.058354666609554684	0.003126793071290916	169	-0.08451940024905048	-0.07948870831225678	-0.086194711952262	-0.07920102942647807	-0.07849389756389515	-0.08157954950078848	0.0031461935531927965	137
435	2.062436819076538	0.11780548269149514	0.03144006729125977	0.002146871226599372	True	squared_error	9	sqrt	7	4	125	False	{'bootstrap': True, 'criterion': 'squared_error', 'max_depth': 9, 'max_features': 'sqrt', 'min_samples_leaf': np.int64(7), 'min_samples_split': 4, 'n_estimators': 125, 'warm_start': False}	-29.272166045059674	-62983274480683.75	-26.88518337111377	-24.571626028477386	-24.081199694759412	-12596654896157.71	25193309792263.02	4859	0.7132292105888518	0.7423881604031094	0.7000131652511985	0.7031476595363935	0.7494248957969856	0.7216406183153078	0.020410363094484744	137	-0.060018238741313706	-0.05572063469781854	-0.06339762206969674	-0.05796986781474988	-0.05466696972419453	-0.058354666609554684	0.003126793071290916	169	-0.08451940024905048	-0.07948870831225678	-0.086194711952262	-0.07920102942647807	-0.07849389756389515	-0.08157954950078848	0.0031461935531927965	137
436	2.733303689956665	0.021148418581135548	0.041434621810913085	0.001067800556388881	True	squared_error	9	sqrt	7	4	162	True	{'bootstrap': True, 'criterion': 'squared_error', 'max_depth': 9, 'max_features': 'sqrt', 'min_samples_leaf': np.int64(7), 'min_samples_split': 4, 'n_estimators': 162, 'warm_start': True}	-29.250783754587218	-63588779668188.06	-26.865684764624003	-24.57252404732487	-24.079945130947884	-12717755933658.566	25435511867264.75	5343	0.7133798380039341	0.7426685782734916	0.7004471597150173	0.7030682378664768	0.7497562366973389	0.7218640101112518	0.020468268475206417	81	-0.06000685827129254	-0.05570259053942767	-0.06331158333237102	-0.05799972571374023	-0.05464744170057884	-0.05833363991148206	0.003104885090333813	121	-0.08449720027011906	-0.07944543366408136	-0.08613233993636576	-0.07921162367904126	-0.07844198330394161	-0.08154571617070983	0.0031381748846205423	81
437	2.6936867237091064	0.048624005352233365	0.041026735305786134	0.002137870736800507	True	squared_error	9	sqrt	7	4	162	False	{'bootstrap': True, 'criterion': 'squared_error', 'max_depth': 9, 'max_features': 'sqrt', 'min_samples_leaf': np.int64(7), 'min_samples_split': 4, 'n_estimators': 162, 'warm_start': False}	-29.250783754587218	-63588779668188.06	-26.865684764624003	-24.57252404732487	-24.079945130947884	-12717755933658.566	25435511867264.75	5343	0.7133798380039341	0.7426685782734916	0.7004471597150173	0.7030682378664768	0.7497562366973389	0.7218640101112518	0.020468268475206417	81	-0.06000685827129254	-0.05570259053942767	-0.06331158333237102	-0.05799972571374023	-0.05464744170057884	-0.05833363991148206	0.003104885090333813	121	-0.08449720027011906	-0.07944543366408136	-0.08613233993636576	-0.07921162367904126	-0.07844198330394161	-0.08154571617070983	0.0031381748846205423	81
438	3.3351970672607423	0.08811815018024967	0.04984469413757324	0.004127964126825259	True	squared_error	9	sqrt	7	4	200	True	{'bootstrap': True, 'criterion': 'squared_error', 'max_depth': 9, 'max_features': 'sqrt', 'min_samples_leaf': np.int64(7), 'min_samples_split': 4, 'n_estimators': 200, 'warm_start': True}	-29.27477127080005	-63657162239189.13	-26.87062774835435	-24.55640183709907	-24.092056070355824	-12731432447858.785	25462864895665.17	5391	0.7131859615911691	0.742219034364867	0.7004238951178788	0.7042753474477423	0.7497565838900208	0.7219721644823356	0.020182231337818466	33	-0.06003804619369455	-0.0558082888657405	-0.06332459131367847	-0.057846384597187106	-0.054626702926153785	-0.05832880277929088	0.0031038903699526477	73	-0.08452577335550072	-0.07951479679596915	-0.08613568458047288	-0.07905045115118584	-0.07844192888801603	-0.08153372695422893	0.003160136346465335	33
439	3.3582369804382326	0.05583800980417605	0.049389886856079104	0.0015734810475677174	True	squared_error	9	sqrt	7	4	200	False	{'bootstrap': True, 'criterion': 'squared_error', 'max_depth': 9, 'max_features': 'sqrt', 'min_samples_leaf': np.int64(7), 'min_samples_split': 4, 'n_estimators': 200, 'warm_start': False}	-29.27477127080005	-63657162239189.13	-26.87062774835435	-24.55640183709907	-24.092056070355824	-12731432447858.785	25462864895665.17	5391	0.7131859615911691	0.742219034364867	0.7004238951178788	0.7042753474477423	0.7497565838900208	0.7219721644823356	0.020182231337818466	33	-0.06003804619369455	-0.0558082888657405	-0.06332459131367847	-0.057846384597187106	-0.054626702926153785	-0.05832880277929088	0.0031038903699526477	73	-0.08452577335550072	-0.07951479679596915	-0.08613568458047288	-0.07905045115118584	-0.07844192888801603	-0.08153372695422893	0.003160136346465335	33
440	0.786906099319458	0.050548241404998445	0.014023256301879884	0.0010127673641533127	True	squared_error	9	sqrt	7	6	50	True	{'bootstrap': True, 'criterion': 'squared_error', 'max_depth': 9, 'max_features': 'sqrt', 'min_samples_leaf': np.int64(7), 'min_samples_split': 6, 'n_estimators': 50, 'warm_start': True}	-29.292133387993086	-64156279608241.37	-26.92481316202858	-24.508733197530283	-24.144166154994572	-12831255921669.246	25662511843286.06	5889	0.7136857744462144	0.7419186280412962	0.6991389296668507	0.7042411153853253	0.7474857459724794	0.7212940387024332	0.01975305520746956	213	-0.06003345147983083	-0.05576180449431102	-0.06352851239362374	-0.05785494286872886	-0.0549954643254415	-0.05843483511238719	0.0030923053421409484	409	-0.08445209235696198	-0.07956111478658026	-0.08632021689967061	-0.07905502632212279	-0.07879703637497498	-0.08163709734806213	0.0031272526710905096	217
[truncated: 6,759 more rows]
