# Supplementary material for: Comparing supervised machine learning algorithms for the prediction of partial arterial pressure of oxygen during craniotomy
Source: BMC Med Inform Decis Mak. 2025 Sep 3;25:326. doi: 10.1186/s12911-025-03148-8 (PMC12406590; doi:10.1186/s12911-025-03148-8)
Supplement: Supplementary file 5 — Supplementary Material 5 [file 12911_2025_3148_MOESM5_ESM.zip › cv_results_sgd0.csv]

	mean_fit_time	std_fit_time	mean_score_time	std_score_time	param_alpha	param_early_stopping	param_epsilon	param_eta0	param_l1_ratio	param_learning_rate	param_loss	param_max_iter	param_penalty	param_power_t	param_tol	param_validation_fraction	params	split0_test_mape	split1_test_mape	split2_test_mape	split3_test_mape	split4_test_mape	mean_test_mape	std_test_mape	rank_test_mape	split0_test_adjR2	split1_test_adjR2	split2_test_adjR2	split3_test_adjR2	split4_test_adjR2	mean_test_adjR2	std_test_adjR2	rank_test_adjR2	split0_test_std_error	split1_test_std_error	split2_test_std_error	split3_test_std_error	split4_test_std_error	mean_test_std_error	std_test_std_error	rank_test_std_error	split0_test_RMSE	split1_test_RMSE	split2_test_RMSE	split3_test_RMSE	split4_test_RMSE	mean_test_RMSE	std_test_RMSE	rank_test_RMSE
0	0.03134474754333496	0.001645457410153213	0.0014340400695800782	0.0001734570390177649	1e-05	True	0.01	0.001	0.15	invscaling	squared_error	1000	elasticnet	0.25	0.0001	0.1	{'alpha': 1e-05, 'early_stopping': True, 'epsilon': 0.01, 'eta0': 0.001, 'l1_ratio': 0.15, 'learning_rate': 'invscaling', 'loss': 'squared_error', 'max_iter': 1000, 'penalty': 'elasticnet', 'power_t': 0.25, 'tol': 0.0001, 'validation_fraction': 0.1}	-1.2946499869933992e+22	-7.297816319179539e+33	-1.7288736065403544e+23	-4.7199354117619e+22	-1.6706833220247113e+23	-1.4595632639159283e+33	2.919126527631805e+33	229	-5.434314470683743e+40	-1.7201965270540329e+41	-9.749637662570772e+42	-8.267515769133644e+41	-9.135805208907447e+42	-3.987711449160765e+42	4.46598747122967e+42	225	-2.2775766286353576e+19	-3.750325203468993e+19	-3.067548524584058e+20	-8.034223935777717e+19	-2.900259808712367e+20	-1.4748041820169264e+20	1.2477286979988955e+20	225	-3.6695097451089015e+19	-6.478258522793329e+19	-4.900834497763278e+20	-1.3182396722022505e+20	-4.727011117948541e+20	-2.3921724229408584e+20	2.002121652858582e+20	225
1	0.03597698211669922	0.008534692225488383	0.0014719486236572266	0.00024040318375082918	1e-05	True	0.01	0.001	0.15	invscaling	squared_error	1000	elasticnet	0.25	0.001	0.1	{'alpha': 1e-05, 'early_stopping': True, 'epsilon': 0.01, 'eta0': 0.001, 'l1_ratio': 0.15, 'learning_rate': 'invscaling', 'loss': 'squared_error', 'max_iter': 1000, 'penalty': 'elasticnet', 'power_t': 0.25, 'tol': 0.001, 'validation_fraction': 0.1}	-1.2946499869933992e+22	-7.297816319179539e+33	-1.7288736065403544e+23	-4.7199354117619e+22	-1.6706833220247113e+23	-1.4595632639159283e+33	2.919126527631805e+33	229	-5.434314470683743e+40	-1.7201965270540329e+41	-9.749637662570772e+42	-8.267515769133644e+41	-9.135805208907447e+42	-3.987711449160765e+42	4.46598747122967e+42	225	-2.2775766286353576e+19	-3.750325203468993e+19	-3.067548524584058e+20	-8.034223935777717e+19	-2.900259808712367e+20	-1.4748041820169264e+20	1.2477286979988955e+20	225	-3.6695097451089015e+19	-6.478258522793329e+19	-4.900834497763278e+20	-1.3182396722022505e+20	-4.727011117948541e+20	-2.3921724229408584e+20	2.002121652858582e+20	225
2	0.03632783889770508	0.0040835544689016715	0.0015159130096435546	0.00032330397648477703	1e-05	True	0.01	0.001	0.15	invscaling	squared_error	1000	elasticnet	0.5	0.0001	0.1	{'alpha': 1e-05, 'early_stopping': True, 'epsilon': 0.01, 'eta0': 0.001, 'l1_ratio': 0.15, 'learning_rate': 'invscaling', 'loss': 'squared_error', 'max_iter': 1000, 'penalty': 'elasticnet', 'power_t': 0.5, 'tol': 0.0001, 'validation_fraction': 0.1}	-7.20701482328172e+20	-3.690167828553369e+32	-8.887991104917419e+21	-2.468692127931293e+21	-8.587571289464716e+21	-7.380335657520037e+31	1.4760671314006828e+32	177	-1.6840339880416336e+38	-4.398295921791304e+38	-2.576731755254322e+40	-2.2617093076861736e+39	-2.4137887966882647e+40	-1.0555029563619067e+40	1.1788860697101962e+40	153	-1.2678738335576061e+18	-1.896365810992818e+18	-1.5770004173437272e+19	-4.202181530660754e+18	-1.4907785047726342e+19	-7.608842079274959e+18	6.392569666202544e+18	165	-2.0427305705915487e+18	-3.275755393066804e+18	-2.5194770312907858e+19	-6.894856855597436e+18	-2.4297569992027423e+19	-1.2341136624838214e+19	1.0257411616109138e+19	165
3	0.03159079551696777	0.004912362931358393	0.0013225555419921875	0.00014523237168164734	1e-05	True	0.01	0.001	0.15	invscaling	squared_error	1000	elasticnet	0.5	0.001	0.1	{'alpha': 1e-05, 'early_stopping': True, 'epsilon': 0.01, 'eta0': 0.001, 'l1_ratio': 0.15, 'learning_rate': 'invscaling', 'loss': 'squared_error', 'max_iter': 1000, 'penalty': 'elasticnet', 'power_t': 0.5, 'tol': 0.001, 'validation_fraction': 0.1}	-7.20701482328172e+20	-3.690167828553369e+32	-8.887991104917419e+21	-2.468692127931293e+21	-8.587571289464716e+21	-7.380335657520037e+31	1.4760671314006828e+32	177	-1.6840339880416336e+38	-4.398295921791304e+38	-2.576731755254322e+40	-2.2617093076861736e+39	-2.4137887966882647e+40	-1.0555029563619067e+40	1.1788860697101962e+40	153	-1.2678738335576061e+18	-1.896365810992818e+18	-1.5770004173437272e+19	-4.202181530660754e+18	-1.4907785047726342e+19	-7.608842079274959e+18	6.392569666202544e+18	165	-2.0427305705915487e+18	-3.275755393066804e+18	-2.5194770312907858e+19	-6.894856855597436e+18	-2.4297569992027423e+19	-1.2341136624838214e+19	1.0257411616109138e+19	165
4	0.12711801528930664	0.050413255482283176	0.0015088558197021485	0.00032600546424088833	1e-05	True	0.01	0.001	0.15	adaptive	squared_error	1000	elasticnet	0.25	0.0001	0.1	{'alpha': 1e-05, 'early_stopping': True, 'epsilon': 0.01, 'eta0': 0.001, 'l1_ratio': 0.15, 'learning_rate': 'adaptive', 'loss': 'squared_error', 'max_iter': 1000, 'penalty': 'elasticnet', 'power_t': 0.25, 'tol': 0.0001, 'validation_fraction': 0.1}	-5.8147863666271e+19	-3.017977242865672e+31	-1.0411436149531342e+20	-1.0312855612739124e+20	-3.318159682566913e+20	-6.035954485850785e+30	1.2071908971402968e+31	1	-1.0962432089727848e+36	-2.9418812450424837e+36	-3.535735789995545e+36	-3.946985798821557e+36	-3.6037339936331053e+37	-9.511637195832684e+36	1.329864803554743e+37	1	-1.0229478856639216e+17	-1.5509318807290646e+17	-1.8472860331130112e+17	-1.7554707273470493e+17	-5.760225584877192e+17	-2.3873724223460474e+17	1.7104630140365194e+17	1	-1.6481211028434774e+17	-2.679056116495239e+17	-2.951315923077697e+17	-2.8803127273957363e+17	-9.388356476669123e+17	-3.909432469296255e+17	2.779317833694246e+17	1
5	0.1144841194152832	0.021995323226681737	0.0014974594116210938	0.00019556517898999565	1e-05	True	0.01	0.001	0.15	adaptive	squared_error	1000	elasticnet	0.25	0.001	0.1	{'alpha': 1e-05, 'early_stopping': True, 'epsilon': 0.01, 'eta0': 0.001, 'l1_ratio': 0.15, 'learning_rate': 'adaptive', 'loss': 'squared_error', 'max_iter': 1000, 'penalty': 'elasticnet', 'power_t': 0.25, 'tol': 0.001, 'validation_fraction': 0.1}	-5.8147863666271e+19	-3.017977242865672e+31	-1.0411436149531342e+20	-1.0312855612739124e+20	-3.318159682566913e+20	-6.035954485850785e+30	1.2071908971402968e+31	1	-1.0962432089727848e+36	-2.9418812450424837e+36	-3.535735789995545e+36	-3.946985798821557e+36	-3.6037339936331053e+37	-9.511637195832684e+36	1.329864803554743e+37	1	-1.0229478856639216e+17	-1.5509318807290646e+17	-1.8472860331130112e+17	-1.7554707273470493e+17	-5.760225584877192e+17	-2.3873724223460474e+17	1.7104630140365194e+17	1	-1.6481211028434774e+17	-2.679056116495239e+17	-2.951315923077697e+17	-2.8803127273957363e+17	-9.388356476669123e+17	-3.909432469296255e+17	2.779317833694246e+17	1
6	0.12888827323913574	0.03250822263577142	0.001661539077758789	0.000388803469073024	1e-05	True	0.01	0.001	0.15	adaptive	squared_error	1000	elasticnet	0.5	0.0001	0.1	{'alpha': 1e-05, 'early_stopping': True, 'epsilon': 0.01, 'eta0': 0.001, 'l1_ratio': 0.15, 'learning_rate': 'adaptive', 'loss': 'squared_error', 'max_iter': 1000, 'penalty': 'elasticnet', 'power_t': 0.5, 'tol': 0.0001, 'validation_fraction': 0.1}	-5.8147863666271e+19	-3.017977242865672e+31	-1.0411436149531342e+20	-1.0312855612739124e+20	-3.318159682566913e+20	-6.035954485850785e+30	1.2071908971402968e+31	1	-1.0962432089727848e+36	-2.9418812450424837e+36	-3.535735789995545e+36	-3.946985798821557e+36	-3.6037339936331053e+37	-9.511637195832684e+36	1.329864803554743e+37	1	-1.0229478856639216e+17	-1.5509318807290646e+17	-1.8472860331130112e+17	-1.7554707273470493e+17	-5.760225584877192e+17	-2.3873724223460474e+17	1.7104630140365194e+17	1	-1.6481211028434774e+17	-2.679056116495239e+17	-2.951315923077697e+17	-2.8803127273957363e+17	-9.388356476669123e+17	-3.909432469296255e+17	2.779317833694246e+17	1
7	0.15208334922790528	0.031142868192452447	0.0016907215118408202	0.00027334269920909534	1e-05	True	0.01	0.001	0.15	adaptive	squared_error	1000	elasticnet	0.5	0.001	0.1	{'alpha': 1e-05, 'early_stopping': True, 'epsilon': 0.01, 'eta0': 0.001, 'l1_ratio': 0.15, 'learning_rate': 'adaptive', 'loss': 'squared_error', 'max_iter': 1000, 'penalty': 'elasticnet', 'power_t': 0.5, 'tol': 0.001, 'validation_fraction': 0.1}	-5.8147863666271e+19	-3.017977242865672e+31	-1.0411436149531342e+20	-1.0312855612739124e+20	-3.318159682566913e+20	-6.035954485850785e+30	1.2071908971402968e+31	1	-1.0962432089727848e+36	-2.9418812450424837e+36	-3.535735789995545e+36	-3.946985798821557e+36	-3.6037339936331053e+37	-9.511637195832684e+36	1.329864803554743e+37	1	-1.0229478856639216e+17	-1.5509318807290646e+17	-1.8472860331130112e+17	-1.7554707273470493e+17	-5.760225584877192e+17	-2.3873724223460474e+17	1.7104630140365194e+17	1	-1.6481211028434774e+17	-2.679056116495239e+17	-2.951315923077697e+17	-2.8803127273957363e+17	-9.388356476669123e+17	-3.909432469296255e+17	2.779317833694246e+17	1
8	0.041842174530029294	0.008950222867686082	0.0015841007232666015	0.0002848669402344726	1e-05	True	0.01	0.001	0.3	invscaling	squared_error	1000	elasticnet	0.25	0.0001	0.1	{'alpha': 1e-05, 'early_stopping': True, 'epsilon': 0.01, 'eta0': 0.001, 'l1_ratio': 0.3, 'learning_rate': 'invscaling', 'loss': 'squared_error', 'max_iter': 1000, 'penalty': 'elasticnet', 'power_t': 0.25, 'tol': 0.0001, 'validation_fraction': 0.1}	-1.294649948423011e+22	-7.297819150364803e+33	-1.7288735581094458e+23	-4.719935004582405e+22	-1.670683278279933e+23	-1.4595638301529808e+33	2.9191276601059113e+33	233	-5.434314146884073e+40	-1.7201978617535765e+41	-9.749637116337888e+42	-8.267514342689196e+41	-9.135804730487905e+42	-3.9877112417477824e+42	4.4659872179395366e+42	221	-2.277576560781483e+19	-3.750326658406333e+19	-3.0675484386528664e+20	-8.034223242681057e+19	-2.900259732772643e+20	-1.4748041635224796e+20	1.2477286418761086e+20	221	-3.669509635786367e+19	-6.478261036031462e+19	-4.900834360476278e+20	-1.318239558480318e+20	-4.727010994177594e+20	-2.3921723960631945e+20	2.0021215602050967e+20	221
9	0.040146255493164064	0.0062316405064128675	0.0016472816467285156	0.00029815153792891736	1e-05	True	0.01	0.001	0.3	invscaling	squared_error	1000	elasticnet	0.25	0.001	0.1	{'alpha': 1e-05, 'early_stopping': True, 'epsilon': 0.01, 'eta0': 0.001, 'l1_ratio': 0.3, 'learning_rate': 'invscaling', 'loss': 'squared_error', 'max_iter': 1000, 'penalty': 'elasticnet', 'power_t': 0.25, 'tol': 0.001, 'validation_fraction': 0.1}	-1.294649948423011e+22	-7.297819150364803e+33	-1.7288735581094458e+23	-4.719935004582405e+22	-1.670683278279933e+23	-1.4595638301529808e+33	2.9191276601059113e+33	233	-5.434314146884073e+40	-1.7201978617535765e+41	-9.749637116337888e+42	-8.267514342689196e+41	-9.135804730487905e+42	-3.9877112417477824e+42	4.4659872179395366e+42	221	-2.277576560781483e+19	-3.750326658406333e+19	-3.0675484386528664e+20	-8.034223242681057e+19	-2.900259732772643e+20	-1.4748041635224796e+20	1.2477286418761086e+20	221	-3.669509635786367e+19	-6.478261036031462e+19	-4.900834360476278e+20	-1.318239558480318e+20	-4.727010994177594e+20	-2.3921723960631945e+20	2.0021215602050967e+20	221
10	0.053551101684570314	0.011129158564130378	0.0020187854766845702	0.0001358443369403406	1e-05	True	0.01	0.001	0.3	invscaling	squared_error	1000	elasticnet	0.5	0.0001	0.1	{'alpha': 1e-05, 'early_stopping': True, 'epsilon': 0.01, 'eta0': 0.001, 'l1_ratio': 0.3, 'learning_rate': 'invscaling', 'loss': 'squared_error', 'max_iter': 1000, 'penalty': 'elasticnet', 'power_t': 0.5, 'tol': 0.0001, 'validation_fraction': 0.1}	-7.206983605583648e+20	-3.690158592057431e+32	-8.887990942810896e+21	-2.468692476208742e+21	-8.587570763574391e+21	-7.3803171845281615e+31	1.4760634368023075e+32	173	-1.6840193990468397e+38	-4.398273903935479e+38	-2.5767316612612e+40	-2.2617099458397897e+39	-2.41378850105447e+40	-1.0555028179858943e+40	1.1788860318407385e+40	149	-1.2678683416717427e+18	-1.8963610643861522e+18	-1.577000388581091e+19	-4.2021821234949345e+18	-1.4907784134795344e+19	-7.608839910031817e+18	6.392571258938544e+18	161	-2.0427217223585513e+18	-3.2757471938458435e+18	-2.519476985338483e+19	-6.8948578283081e+18	-2.429756850407971e+19	-1.2341133020395405e+19	1.0257414276761682e+19	161
11	0.04794144630432129	0.00922114992201631	0.0018154144287109374	0.00039651243579302744	1e-05	True	0.01	0.001	0.3	invscaling	squared_error	1000	elasticnet	0.5	0.001	0.1	{'alpha': 1e-05, 'early_stopping': True, 'epsilon': 0.01, 'eta0': 0.001, 'l1_ratio': 0.3, 'learning_rate': 'invscaling', 'loss': 'squared_error', 'max_iter': 1000, 'penalty': 'elasticnet', 'power_t': 0.5, 'tol': 0.001, 'validation_fraction': 0.1}	-7.206983605583648e+20	-3.690158592057431e+32	-8.887990942810896e+21	-2.468692476208742e+21	-8.587570763574391e+21	-7.3803171845281615e+31	1.4760634368023075e+32	173	-1.6840193990468397e+38	-4.398273903935479e+38	-2.5767316612612e+40	-2.2617099458397897e+39	-2.41378850105447e+40	-1.0555028179858943e+40	1.1788860318407385e+40	149	-1.2678683416717427e+18	-1.8963610643861522e+18	-1.577000388581091e+19	-4.2021821234949345e+18	-1.4907784134795344e+19	-7.608839910031817e+18	6.392571258938544e+18	161	-2.0427217223585513e+18	-3.2757471938458435e+18	-2.519476985338483e+19	-6.8948578283081e+18	-2.429756850407971e+19	-1.2341133020395405e+19	1.0257414276761682e+19	161
12	0.17820296287536622	0.030903255311069053	0.0019886970520019533	0.00017603045463222017	1e-05	True	0.01	0.001	0.3	adaptive	squared_error	1000	elasticnet	0.25	0.0001	0.1	{'alpha': 1e-05, 'early_stopping': True, 'epsilon': 0.01, 'eta0': 0.001, 'l1_ratio': 0.3, 'learning_rate': 'adaptive', 'loss': 'squared_error', 'max_iter': 1000, 'penalty': 'elasticnet', 'power_t': 0.25, 'tol': 0.0001, 'validation_fraction': 0.1}	-5.813784666270656e+19	-3.0182184868165885e+31	-1.0409739127891105e+20	-1.031346197448667e+20	-3.318711141110165e+20	-6.036436973752624e+30	1.207287394720663e+31	25	-1.0958686903759819e+36	-2.942337883768177e+36	-3.5346390782428804e+36	-3.94744966210482e+36	-3.6049315821813886e+37	-9.513922227261148e+36	1.3303487536327527e+37	33	-1.0227757377332331e+17	-1.5510503410437357e+17	-1.8470244434950774e+17	-1.7555737612138147e+17	-5.7611821010834003e+17	-2.3875212769138525e+17	1.7108650361346653e+17	9	-1.6478395482003222e+17	-2.679264029935718e+17	-2.950858169150022e+17	-2.880481974529377e+17	-9.389916310758068e+17	-3.9096720065147014e+17	2.7799792657199968e+17	9
13	0.155234956741333	0.04193649941617378	0.0016667366027832032	0.0002646884108737597	1e-05	True	0.01	0.001	0.3	adaptive	squared_error	1000	elasticnet	0.25	0.001	0.1	{'alpha': 1e-05, 'early_stopping': True, 'epsilon': 0.01, 'eta0': 0.001, 'l1_ratio': 0.3, 'learning_rate': 'adaptive', 'loss': 'squared_error', 'max_iter': 1000, 'penalty': 'elasticnet', 'power_t': 0.25, 'tol': 0.001, 'validation_fraction': 0.1}	-5.813784666270656e+19	-3.0182184868165885e+31	-1.0409739127891105e+20	-1.031346197448667e+20	-3.318711141110165e+20	-6.036436973752624e+30	1.207287394720663e+31	25	-1.0958686903759819e+36	-2.942337883768177e+36	-3.5346390782428804e+36	-3.94744966210482e+36	-3.6049315821813886e+37	-9.513922227261148e+36	1.3303487536327527e+37	33	-1.0227757377332331e+17	-1.5510503410437357e+17	-1.8470244434950774e+17	-1.7555737612138147e+17	-5.7611821010834003e+17	-2.3875212769138525e+17	1.7108650361346653e+17	9	-1.6478395482003222e+17	-2.679264029935718e+17	-2.950858169150022e+17	-2.880481974529377e+17	-9.389916310758068e+17	-3.9096720065147014e+17	2.7799792657199968e+17	9
14	0.14438037872314452	0.023019714540345005	0.0017704963684082031	0.0001900489514044618	1e-05	True	0.01	0.001	0.3	adaptive	squared_error	1000	elasticnet	0.5	0.0001	0.1	{'alpha': 1e-05, 'early_stopping': True, 'epsilon': 0.01, 'eta0': 0.001, 'l1_ratio': 0.3, 'learning_rate': 'adaptive', 'loss': 'squared_error', 'max_iter': 1000, 'penalty': 'elasticnet', 'power_t': 0.5, 'tol': 0.0001, 'validation_fraction': 0.1}	-5.813784666270656e+19	-3.0182184868165885e+31	-1.0409739127891105e+20	-1.031346197448667e+20	-3.318711141110165e+20	-6.036436973752624e+30	1.207287394720663e+31	25	-1.0958686903759819e+36	-2.942337883768177e+36	-3.5346390782428804e+36	-3.94744966210482e+36	-3.6049315821813886e+37	-9.513922227261148e+36	1.3303487536327527e+37	33	-1.0227757377332331e+17	-1.5510503410437357e+17	-1.8470244434950774e+17	-1.7555737612138147e+17	-5.7611821010834003e+17	-2.3875212769138525e+17	1.7108650361346653e+17	9	-1.6478395482003222e+17	-2.679264029935718e+17	-2.950858169150022e+17	-2.880481974529377e+17	-9.389916310758068e+17	-3.9096720065147014e+17	2.7799792657199968e+17	9
15	0.14237208366394044	0.038755164854617316	0.001874542236328125	0.0002559367022894045	1e-05	True	0.01	0.001	0.3	adaptive	squared_error	1000	elasticnet	0.5	0.001	0.1	{'alpha': 1e-05, 'early_stopping': True, 'epsilon': 0.01, 'eta0': 0.001, 'l1_ratio': 0.3, 'learning_rate': 'adaptive', 'loss': 'squared_error', 'max_iter': 1000, 'penalty': 'elasticnet', 'power_t': 0.5, 'tol': 0.001, 'validation_fraction': 0.1}	-5.813784666270656e+19	-3.0182184868165885e+31	-1.0409739127891105e+20	-1.031346197448667e+20	-3.318711141110165e+20	-6.036436973752624e+30	1.207287394720663e+31	25	-1.0958686903759819e+36	-2.942337883768177e+36	-3.5346390782428804e+36	-3.94744966210482e+36	-3.6049315821813886e+37	-9.513922227261148e+36	1.3303487536327527e+37	33	-1.0227757377332331e+17	-1.5510503410437357e+17	-1.8470244434950774e+17	-1.7555737612138147e+17	-5.7611821010834003e+17	-2.3875212769138525e+17	1.7108650361346653e+17	9	-1.6478395482003222e+17	-2.679264029935718e+17	-2.950858169150022e+17	-2.880481974529377e+17	-9.389916310758068e+17	-3.9096720065147014e+17	2.7799792657199968e+17	9
16	0.05055656433105469	0.009111866921033248	0.0020208358764648438	0.0002790942592050933	1e-05	True	0.01	0.001	0.5	invscaling	squared_error	1000	elasticnet	0.25	0.0001	0.1	{'alpha': 1e-05, 'early_stopping': True, 'epsilon': 0.01, 'eta0': 0.001, 'l1_ratio': 0.5, 'learning_rate': 'invscaling', 'loss': 'squared_error', 'max_iter': 1000, 'penalty': 'elasticnet', 'power_t': 0.25, 'tol': 0.0001, 'validation_fraction': 0.1}	-1.2946498969882172e+22	-7.297822925429219e+33	-1.7288734935332187e+23	-4.7199344616675685e+22	-1.6706832199517443e+23	-1.4595645851658642e+33	2.9191291701316776e+33	237	-5.434313715087313e+40	-1.7201996414248364e+41	-9.749636388008414e+42	-8.267512440732479e+41	-9.135804092575315e+42	-3.987710965190067e+42	4.4659868802092065e+42	217	-2.2775764702962635e+19	-3.750328598400248e+19	-3.067548324074958e+20	-8.034222318537125e+19	-2.9002596315165213e+20	-1.4748041388629685e+20	1.2477285670433115e+20	217	-3.66950949000142e+19	-6.4782643871494504e+19	-4.900834177422174e+20	-1.3182394068486046e+20	-4.727010829144519e+20	-2.3921723602260768e+20	2.0021214366631002e+20	217
17	0.04406352043151855	0.012177892582734497	0.0016789436340332031	0.0002797356156191788	1e-05	True	0.01	0.001	0.5	invscaling	squared_error	1000	elasticnet	0.25	0.001	0.1	{'alpha': 1e-05, 'early_stopping': True, 'epsilon': 0.01, 'eta0': 0.001, 'l1_ratio': 0.5, 'learning_rate': 'invscaling', 'loss': 'squared_error', 'max_iter': 1000, 'penalty': 'elasticnet', 'power_t': 0.25, 'tol': 0.001, 'validation_fraction': 0.1}	-1.2946498969882172e+22	-7.297822925429219e+33	-1.7288734935332187e+23	-4.7199344616675685e+22	-1.6706832199517443e+23	-1.4595645851658642e+33	2.9191291701316776e+33	237	-5.434313715087313e+40	-1.7201996414248364e+41	-9.749636388008414e+42	-8.267512440732479e+41	-9.135804092575315e+42	-3.987710965190067e+42	4.4659868802092065e+42	217	-2.2775764702962635e+19	-3.750328598400248e+19	-3.067548324074958e+20	-8.034222318537125e+19	-2.9002596315165213e+20	-1.4748041388629685e+20	1.2477285670433115e+20	217	-3.66950949000142e+19	-6.4782643871494504e+19	-4.900834177422174e+20	-1.3182394068486046e+20	-4.727010829144519e+20	-2.3921723602260768e+20	2.0021214366631002e+20	217
18	0.05045442581176758	0.014321626882630561	0.0017124176025390624	0.0002864249952662681	1e-05	True	0.01	0.001	0.5	invscaling	squared_error	1000	elasticnet	0.5	0.0001	0.1	{'alpha': 1e-05, 'early_stopping': True, 'epsilon': 0.01, 'eta0': 0.001, 'l1_ratio': 0.5, 'learning_rate': 'invscaling', 'loss': 'squared_error', 'max_iter': 1000, 'penalty': 'elasticnet', 'power_t': 0.5, 'tol': 0.0001, 'validation_fraction': 0.1}	-7.206941981887064e+20	-3.690146276696233e+32	-8.887990726668495e+21	-2.4686929405789324e+21	-8.587570062387088e+21	-7.380292553805766e+31	1.4760585106578285e+32	169	-1.6839999471057432e+38	-4.398244546800772e+38	-2.5767315359368226e+40	-2.261710796711895e+39	-2.413788106875992e+40	-1.0555026334846137e+40	1.1788859813479596e+40	145	-1.2678610191398141e+18	-1.8963547355601613e+18	-1.577000350230843e+19	-4.2021829139409505e+18	-1.4907782917553666e+19	-7.608837017700604e+18	6.392573382593631e+18	157	-2.0427099246864502e+18	-3.275736261521686e+18	-2.51947692406864e+19	-6.894859125256379e+18	-2.4297566520148857e+19	-1.2341128214459953e+19	1.025741782431027e+19	157
19	0.04379720687866211	0.004922288854166737	0.0016817569732666016	0.00017927481702065192	1e-05	True	0.01	0.001	0.5	invscaling	squared_error	1000	elasticnet	0.5	0.001	0.1	{'alpha': 1e-05, 'early_stopping': True, 'epsilon': 0.01, 'eta0': 0.001, 'l1_ratio': 0.5, 'learning_rate': 'invscaling', 'loss': 'squared_error', 'max_iter': 1000, 'penalty': 'elasticnet', 'power_t': 0.5, 'tol': 0.001, 'validation_fraction': 0.1}	-7.206941981887064e+20	-3.690146276696233e+32	-8.887990726668495e+21	-2.4686929405789324e+21	-8.587570062387088e+21	-7.380292553805766e+31	1.4760585106578285e+32	169	-1.6839999471057432e+38	-4.398244546800772e+38	-2.5767315359368226e+40	-2.261710796711895e+39	-2.413788106875992e+40	-1.0555026334846137e+40	1.1788859813479596e+40	145	-1.2678610191398141e+18	-1.8963547355601613e+18	-1.577000350230843e+19	-4.2021829139409505e+18	-1.4907782917553666e+19	-7.608837017700604e+18	6.392573382593631e+18	157	-2.0427099246864502e+18	-3.275736261521686e+18	-2.51947692406864e+19	-6.894859125256379e+18	-2.4297566520148857e+19	-1.2341128214459953e+19	1.025741782431027e+19	157
20	0.14849333763122557	0.018150786456827803	0.0016447067260742187	0.00018747322095325492	1e-05	True	0.01	0.001	0.5	adaptive	squared_error	1000	elasticnet	0.25	0.0001	0.1	{'alpha': 1e-05, 'early_stopping': True, 'epsilon': 0.01, 'eta0': 0.001, 'l1_ratio': 0.5, 'learning_rate': 'adaptive', 'loss': 'squared_error', 'max_iter': 1000, 'penalty': 'elasticnet', 'power_t': 0.25, 'tol': 0.0001, 'validation_fraction': 0.1}	-5.819676815883583e+19	-3.0181033729526064e+31	-1.041116975198886e+20	-1.0312940400559346e+20	-3.3186930602753996e+20	-6.036206746024674e+30	1.2072413491750696e+31	9	-1.098092399618796e+36	-2.942113441388069e+36	-3.535611621385522e+36	-3.947001399211974e+36	-3.604899391546881e+37	-9.514362555414634e+36	1.3303049997206515e+37	57	-1.0238139306874064e+17	-1.5509911941643507e+17	-1.847278943841952e+17	-1.755453983996421e+17	-5.761166778110225e+17	-2.387740966160071e+17	1.7106919578428784e+17	65	-1.6495105782540374e+17	-2.679161840471487e+17	-2.9512641001990816e+17	-2.8803184195822502e+17	-9.389874386517357e+17	-3.910025865004842e+17	2.779684045788643e+17	65
21	0.15027990341186523	0.030914365439330228	0.001717519760131836	0.00029709815075932205	1e-05	True	0.01	0.001	0.5	adaptive	squared_error	1000	elasticnet	0.25	0.001	0.1	{'alpha': 1e-05, 'early_stopping': True, 'epsilon': 0.01, 'eta0': 0.001, 'l1_ratio': 0.5, 'learning_rate': 'adaptive', 'loss': 'squared_error', 'max_iter': 1000, 'penalty': 'elasticnet', 'power_t': 0.25, 'tol': 0.001, 'validation_fraction': 0.1}	-5.819676815883583e+19	-3.0181033729526064e+31	-1.041116975198886e+20	-1.0312940400559346e+20	-3.3186930602753996e+20	-6.036206746024674e+30	1.2072413491750696e+31	9	-1.098092399618796e+36	-2.942113441388069e+36	-3.535611621385522e+36	-3.947001399211974e+36	-3.604899391546881e+37	-9.514362555414634e+36	1.3303049997206515e+37	57	-1.0238139306874064e+17	-1.5509911941643507e+17	-1.847278943841952e+17	-1.755453983996421e+17	-5.761166778110225e+17	-2.387740966160071e+17	1.7106919578428784e+17	65	-1.6495105782540374e+17	-2.679161840471487e+17	-2.9512641001990816e+17	-2.8803184195822502e+17	-9.389874386517357e+17	-3.910025865004842e+17	2.779684045788643e+17	65
22	0.12852783203125	0.028668872425104297	0.001588916778564453	0.00023467547402055891	1e-05	True	0.01	0.001	0.5	adaptive	squared_error	1000	elasticnet	0.5	0.0001	0.1	{'alpha': 1e-05, 'early_stopping': True, 'epsilon': 0.01, 'eta0': 0.001, 'l1_ratio': 0.5, 'learning_rate': 'adaptive', 'loss': 'squared_error', 'max_iter': 1000, 'penalty': 'elasticnet', 'power_t': 0.5, 'tol': 0.0001, 'validation_fraction': 0.1}	-5.819676815883583e+19	-3.0181033729526064e+31	-1.041116975198886e+20	-1.0312940400559346e+20	-3.3186930602753996e+20	-6.036206746024674e+30	1.2072413491750696e+31	9	-1.098092399618796e+36	-2.942113441388069e+36	-3.535611621385522e+36	-3.947001399211974e+36	-3.604899391546881e+37	-9.514362555414634e+36	1.3303049997206515e+37	57	-1.0238139306874064e+17	-1.5509911941643507e+17	-1.847278943841952e+17	-1.755453983996421e+17	-5.761166778110225e+17	-2.387740966160071e+17	1.7106919578428784e+17	65	-1.6495105782540374e+17	-2.679161840471487e+17	-2.9512641001990816e+17	-2.8803184195822502e+17	-9.389874386517357e+17	-3.910025865004842e+17	2.779684045788643e+17	65
23	0.1471999168395996	0.041884836080778996	0.0015532493591308594	0.00019612622438293386	1e-05	True	0.01	0.001	0.5	adaptive	squared_error	1000	elasticnet	0.5	0.001	0.1	{'alpha': 1e-05, 'early_stopping': True, 'epsilon': 0.01, 'eta0': 0.001, 'l1_ratio': 0.5, 'learning_rate': 'adaptive', 'loss': 'squared_error', 'max_iter': 1000, 'penalty': 'elasticnet', 'power_t': 0.5, 'tol': 0.001, 'validation_fraction': 0.1}	-5.819676815883583e+19	-3.0181033729526064e+31	-1.041116975198886e+20	-1.0312940400559346e+20	-3.3186930602753996e+20	-6.036206746024674e+30	1.2072413491750696e+31	9	-1.098092399618796e+36	-2.942113441388069e+36	-3.535611621385522e+36	-3.947001399211974e+36	-3.604899391546881e+37	-9.514362555414634e+36	1.3303049997206515e+37	57	-1.0238139306874064e+17	-1.5509911941643507e+17	-1.847278943841952e+17	-1.755453983996421e+17	-5.761166778110225e+17	-2.387740966160071e+17	1.7106919578428784e+17	65	-1.6495105782540374e+17	-2.679161840471487e+17	-2.9512641001990816e+17	-2.8803184195822502e+17	-9.389874386517357e+17	-3.910025865004842e+17	2.779684045788643e+17	65
24	0.04200525283813476	0.0062469140556854295	0.0015964031219482422	0.0002870537276196323	1e-05	True	0.01	0.01	0.15	invscaling	squared_error	1000	elasticnet	0.25	0.0001	0.1	{'alpha': 1e-05, 'early_stopping': True, 'epsilon': 0.01, 'eta0': 0.01, 'l1_ratio': 0.15, 'learning_rate': 'invscaling', 'loss': 'squared_error', 'max_iter': 1000, 'penalty': 'elasticnet', 'power_t': 0.25, 'tol': 0.0001, 'validation_fraction': 0.1}	-1.2948214270805916e+23	-7.297710928849978e+34	-1.7288557603145794e+24	-4.719868942841704e+23	-1.6706765463640284e+24	-1.4595421858500156e+34	2.9190843714999813e+34	253	-5.435753812113926e+42	-1.7201468443450605e+43	-9.749436384414973e+44	-8.267282924250497e+43	-9.135731106621594e+44	-3.9876536012034525e+44	4.465920060041409e+44	265	-2.2778782302257332e+20	-3.750271051825438e+20	-3.067516860469671e+21	-8.034110806140554e+20	-2.9002480464916696e+21	-1.4747981831561025e+21	1.247714069940237e+21	261	-3.669995669115597e+20	-6.478164969599905e+20	-4.900783909420668e+21	-1.3182211087345642e+21	-4.726991947058214e+21	-2.392162605817e+21	2.0020982952095043e+21	261
25	0.039114856719970705	0.006230793942102259	0.0015673637390136719	0.00011993056485063863	1e-05	True	0.01	0.01	0.15	invscaling	squared_error	1000	elasticnet	0.25	0.001	0.1	{'alpha': 1e-05, 'early_stopping': True, 'epsilon': 0.01, 'eta0': 0.01, 'l1_ratio': 0.15, 'learning_rate': 'invscaling', 'loss': 'squared_error', 'max_iter': 1000, 'penalty': 'elasticnet', 'power_t': 0.25, 'tol': 0.001, 'validation_fraction': 0.1}	-1.2948214270805916e+23	-7.297710928849978e+34	-1.7288557603145794e+24	-4.719868942841704e+23	-1.6706765463640284e+24	-1.4595421858500156e+34	2.9190843714999813e+34	253	-5.435753812113926e+42	-1.7201468443450605e+43	-9.749436384414973e+44	-8.267282924250497e+43	-9.135731106621594e+44	-3.9876536012034525e+44	4.465920060041409e+44	265	-2.2778782302257332e+20	-3.750271051825438e+20	-3.067516860469671e+21	-8.034110806140554e+20	-2.9002480464916696e+21	-1.4747981831561025e+21	1.247714069940237e+21	261	-3.669995669115597e+20	-6.478164969599905e+20	-4.900783909420668e+21	-1.3182211087345642e+21	-4.726991947058214e+21	-2.392162605817e+21	2.0020982952095043e+21	261
26	0.03784956932067871	0.005901772568366461	0.0015303134918212891	6.83094152358702e-05	1e-05	True	0.01	0.01	0.15	invscaling	squared_error	1000	elasticnet	0.5	0.0001	0.1	{'alpha': 1e-05, 'early_stopping': True, 'epsilon': 0.01, 'eta0': 0.01, 'l1_ratio': 0.15, 'learning_rate': 'invscaling', 'loss': 'squared_error', 'max_iter': 1000, 'penalty': 'elasticnet', 'power_t': 0.5, 'tol': 0.0001, 'validation_fraction': 0.1}	-7.206786488261094e+21	-3.690198229488812e+33	-8.887904470470303e+22	-2.4687924549654067e+22	-8.587620956514132e+22	-7.380396459390925e+32	1.4760792917748598e+33	209	-1.6839273022949622e+40	-4.398368414025893e+40	-2.5766815233544758e+42	-2.2618931377122276e+41	-2.413816719344941e+42	-1.0555021027267697e+42	1.178877017702283e+42	189	-1.2678336857460668e+19	-1.89638145280208e+19	-1.5769850461673164e+20	-4.202352294894068e+19	-1.4907871284151393e+20	-7.608857835853354e+19	6.39253708095416e+19	193	-2.0426658647455355e+19	-3.2757823882774684e+19	-2.5194524732950918e+20	-6.895137054285471e+19	-2.4297710528503487e+20	-1.2341164113752574e+20	1.025736129929212e+20	193
27	0.051248598098754886	0.01305300633502372	0.002229166030883789	0.0008715728450739838	1e-05	True	0.01	0.01	0.15	invscaling	squared_error	1000	elasticnet	0.5	0.001	0.1	{'alpha': 1e-05, 'early_stopping': True, 'epsilon': 0.01, 'eta0': 0.01, 'l1_ratio': 0.15, 'learning_rate': 'invscaling', 'loss': 'squared_error', 'max_iter': 1000, 'penalty': 'elasticnet', 'power_t': 0.5, 'tol': 0.001, 'validation_fraction': 0.1}	-7.206786488261094e+21	-3.690198229488812e+33	-8.887904470470303e+22	-2.4687924549654067e+22	-8.587620956514132e+22	-7.380396459390925e+32	1.4760792917748598e+33	209	-1.6839273022949622e+40	-4.398368414025893e+40	-2.5766815233544758e+42	-2.2618931377122276e+41	-2.413816719344941e+42	-1.0555021027267697e+42	1.178877017702283e+42	189	-1.2678336857460668e+19	-1.89638145280208e+19	-1.5769850461673164e+20	-4.202352294894068e+19	-1.4907871284151393e+20	-7.608857835853354e+19	6.39253708095416e+19	193	-2.0426658647455355e+19	-3.2757823882774684e+19	-2.5194524732950918e+20	-6.895137054285471e+19	-2.4297710528503487e+20	-1.2341164113752574e+20	1.025736129929212e+20	193
28	0.14280238151550292	0.03392669341950696	0.0022635459899902344	0.0011368640185997249	1e-05	True	0.01	0.01	0.15	adaptive	squared_error	1000	elasticnet	0.25	0.0001	0.1	{'alpha': 1e-05, 'early_stopping': True, 'epsilon': 0.01, 'eta0': 0.01, 'l1_ratio': 0.15, 'learning_rate': 'adaptive', 'loss': 'squared_error', 'max_iter': 1000, 'penalty': 'elasticnet', 'power_t': 0.25, 'tol': 0.0001, 'validation_fraction': 0.1}	-4.4411235066683286e+19	-2.2555669728255886e+32	-1.3797467392092783e+20	-6.515026403574499e+20	-2.0084822945000073e+20	-4.511133945671873e+31	9.022267891292008e+31	113	-6.396126471514524e+35	-1.6432544345205747e+38	-6.209484916077889e+36	-1.575203521798029e+38	-1.3203472059917302e+37	-6.837967305100141e+37	7.569664822890595e+37	89	-7.815178125257931e+16	-1.159130299698916e+18	-2.448054943871923e+17	-1.1089858623812027e+18	-3.486597919854721e+17	-5.879466459410725e+17	4.5445076384954086e+17	97	-1.2589085510281562e+17	-2.0022654260551887e+18	-3.9111420261363066e+17	-1.8195969433410406e+18	-5.682733420793966e+17	-9.814281538384145e+17	7.740474384766523e+17	97
29	0.15848941802978517	0.02905122328728673	0.0016542434692382812	0.00027584354108817064	1e-05	True	0.01	0.01	0.15	adaptive	squared_error	1000	elasticnet	0.25	0.001	0.1	{'alpha': 1e-05, 'early_stopping': True, 'epsilon': 0.01, 'eta0': 0.01, 'l1_ratio': 0.15, 'learning_rate': 'adaptive', 'loss': 'squared_error', 'max_iter': 1000, 'penalty': 'elasticnet', 'power_t': 0.25, 'tol': 0.001, 'validation_fraction': 0.1}	-4.4411235066683286e+19	-2.2555669728255886e+32	-1.3797467392092783e+20	-6.515026403574499e+20	-2.0084822945000073e+20	-4.511133945671873e+31	9.022267891292008e+31	113	-6.396126471514524e+35	-1.6432544345205747e+38	-6.209484916077889e+36	-1.575203521798029e+38	-1.3203472059917302e+37	-6.837967305100141e+37	7.569664822890595e+37	89	-7.815178125257931e+16	-1.159130299698916e+18	-2.448054943871923e+17	-1.1089858623812027e+18	-3.486597919854721e+17	-5.879466459410725e+17	4.5445076384954086e+17	97	-1.2589085510281562e+17	-2.0022654260551887e+18	-3.9111420261363066e+17	-1.8195969433410406e+18	-5.682733420793966e+17	-9.814281538384145e+17	7.740474384766523e+17	97
30	0.15477328300476073	0.030588108601220663	0.0019041061401367187	0.0005431213663449178	1e-05	True	0.01	0.01	0.15	adaptive	squared_error	1000	elasticnet	0.5	0.0001	0.1	{'alpha': 1e-05, 'early_stopping': True, 'epsilon': 0.01, 'eta0': 0.01, 'l1_ratio': 0.15, 'learning_rate': 'adaptive', 'loss': 'squared_error', 'max_iter': 1000, 'penalty': 'elasticnet', 'power_t': 0.5, 'tol': 0.0001, 'validation_fraction': 0.1}	-4.4411235066683286e+19	-2.2555669728255886e+32	-1.3797467392092783e+20	-6.515026403574499e+20	-2.0084822945000073e+20	-4.511133945671873e+31	9.022267891292008e+31	113	-6.396126471514524e+35	-1.6432544345205747e+38	-6.209484916077889e+36	-1.575203521798029e+38	-1.3203472059917302e+37	-6.837967305100141e+37	7.569664822890595e+37	89	-7.815178125257931e+16	-1.159130299698916e+18	-2.448054943871923e+17	-1.1089858623812027e+18	-3.486597919854721e+17	-5.879466459410725e+17	4.5445076384954086e+17	97	-1.2589085510281562e+17	-2.0022654260551887e+18	-3.9111420261363066e+17	-1.8195969433410406e+18	-5.682733420793966e+17	-9.814281538384145e+17	7.740474384766523e+17	97
31	0.1445615291595459	0.04069287873186362	0.0017964363098144532	0.00041975537631178155	1e-05	True	0.01	0.01	0.15	adaptive	squared_error	1000	elasticnet	0.5	0.001	0.1	{'alpha': 1e-05, 'early_stopping': True, 'epsilon': 0.01, 'eta0': 0.01, 'l1_ratio': 0.15, 'learning_rate': 'adaptive', 'loss': 'squared_error', 'max_iter': 1000, 'penalty': 'elasticnet', 'power_t': 0.5, 'tol': 0.001, 'validation_fraction': 0.1}	-4.4411235066683286e+19	-2.2555669728255886e+32	-1.3797467392092783e+20	-6.515026403574499e+20	-2.0084822945000073e+20	-4.511133945671873e+31	9.022267891292008e+31	113	-6.396126471514524e+35	-1.6432544345205747e+38	-6.209484916077889e+36	-1.575203521798029e+38	-1.3203472059917302e+37	-6.837967305100141e+37	7.569664822890595e+37	89	-7.815178125257931e+16	-1.159130299698916e+18	-2.448054943871923e+17	-1.1089858623812027e+18	-3.486597919854721e+17	-5.879466459410725e+17	4.5445076384954086e+17	97	-1.2589085510281562e+17	-2.0022654260551887e+18	-3.9111420261363066e+17	-1.8195969433410406e+18	-5.682733420793966e+17	-9.814281538384145e+17	7.740474384766523e+17	97
32	0.027996826171875	0.002345496466796362	0.001088714599609375	1.42713784728396e-05	1e-05	True	0.01	0.01	0.3	invscaling	squared_error	1000	elasticnet	0.25	0.0001	0.1	{'alpha': 1e-05, 'early_stopping': True, 'epsilon': 0.01, 'eta0': 0.01, 'l1_ratio': 0.3, 'learning_rate': 'invscaling', 'loss': 'squared_error', 'max_iter': 1000, 'penalty': 'elasticnet', 'power_t': 0.25, 'tol': 0.0001, 'validation_fraction': 0.1}	-1.2948191572251794e+23	-7.297747514674909e+34	-1.7288561819303952e+24	-4.719870176396914e+23	-1.6706761033309545e+24	-1.4595495030150018e+34	2.9190990058299537e+34	257	-5.435734754096695e+42	-1.7201640917121826e+43	-9.74944113960302e+44	-8.267287245621231e+43	-9.135726261362255e+44	-3.987653976447917e+44	4.4659198476460676e+44	269	-2.277874237046225e+20	-3.750289853168384e+20	-3.067517608544607e+21	-8.034112905885416e+20	-2.90024727739853e+21	-1.474798517110628e+21	1.247713810975994e+21	265	-3.669989235518305e+20	-6.478197446771784e+20	-4.900785104574178e+21	-1.318221453256545e+21	-4.72699069354579e+21	-2.392163183921104e+21	2.0020978296204446e+21	265
33	0.027156829833984375	0.002919928864178209	0.0010440349578857422	2.8120053895555182e-05	1e-05	True	0.01	0.01	0.3	invscaling	squared_error	1000	elasticnet	0.25	0.001	0.1	{'alpha': 1e-05, 'early_stopping': True, 'epsilon': 0.01, 'eta0': 0.01, 'l1_ratio': 0.3, 'learning_rate': 'invscaling', 'loss': 'squared_error', 'max_iter': 1000, 'penalty': 'elasticnet', 'power_t': 0.25, 'tol': 0.001, 'validation_fraction': 0.1}	-1.2948191572251794e+23	-7.297747514674909e+34	-1.7288561819303952e+24	-4.719870176396914e+23	-1.6706761033309545e+24	-1.4595495030150018e+34	2.9190990058299537e+34	257	-5.435734754096695e+42	-1.7201640917121826e+43	-9.74944113960302e+44	-8.267287245621231e+43	-9.135726261362255e+44	-3.987653976447917e+44	4.4659198476460676e+44	269	-2.277874237046225e+20	-3.750289853168384e+20	-3.067517608544607e+21	-8.034112905885416e+20	-2.90024727739853e+21	-1.474798517110628e+21	1.247713810975994e+21	265	-3.669989235518305e+20	-6.478197446771784e+20	-4.900785104574178e+21	-1.318221453256545e+21	-4.72699069354579e+21	-2.392163183921104e+21	2.0020978296204446e+21	265
34	0.027364253997802734	0.0025530350261493127	0.0010523796081542969	4.1698039475668346e-05	1e-05	True	0.01	0.01	0.3	invscaling	squared_error	1000	elasticnet	0.5	0.0001	0.1	{'alpha': 1e-05, 'early_stopping': True, 'epsilon': 0.01, 'eta0': 0.01, 'l1_ratio': 0.3, 'learning_rate': 'invscaling', 'loss': 'squared_error', 'max_iter': 1000, 'penalty': 'elasticnet', 'power_t': 0.5, 'tol': 0.0001, 'validation_fraction': 0.1}	-7.207120145438484e+21	-3.6901982764942114e+33	-8.887899645744495e+22	-2.4687924217455355e+22	-8.587616012863685e+22	-7.380396553401722e+32	1.4760793105770196e+33	213	-1.6840832296103908e+40	-4.398368517236675e+40	-2.57667872589451e+42	-2.2618930768405058e+41	-2.4138139402137452e+42	-1.0555012982521554e+42	1.1788753812419694e+42	185	-1.2678923834479843e+19	-1.896381473220661e+19	-1.5769841901139598e+20	-4.2023522383475016e+19	-1.490786270211166e+20	-7.60886613965348e+19	6.392521292874167e+19	201	-2.0427604353458442e+19	-3.2757824267117273e+19	-2.519451105631048e+20	-6.895136961505034e+19	-2.429769654099892e+20	-1.23411774841744e+20	1.0257335623901916e+20	201
35	0.027149677276611328	0.0031913110885848864	0.001013946533203125	9.752922812414836e-06	1e-05	True	0.01	0.01	0.3	invscaling	squared_error	1000	elasticnet	0.5	0.001	0.1	{'alpha': 1e-05, 'early_stopping': True, 'epsilon': 0.01, 'eta0': 0.01, 'l1_ratio': 0.3, 'learning_rate': 'invscaling', 'loss': 'squared_error', 'max_iter': 1000, 'penalty': 'elasticnet', 'power_t': 0.5, 'tol': 0.001, 'validation_fraction': 0.1}	-7.207120145438484e+21	-3.6901982764942114e+33	-8.887899645744495e+22	-2.4687924217455355e+22	-8.587616012863685e+22	-7.380396553401722e+32	1.4760793105770196e+33	213	-1.6840832296103908e+40	-4.398368517236675e+40	-2.57667872589451e+42	-2.2618930768405058e+41	-2.4138139402137452e+42	-1.0555012982521554e+42	1.1788753812419694e+42	185	-1.2678923834479843e+19	-1.896381473220661e+19	-1.5769841901139598e+20	-4.2023522383475016e+19	-1.490786270211166e+20	-7.60886613965348e+19	6.392521292874167e+19	201	-2.0427604353458442e+19	-3.2757824267117273e+19	-2.519451105631048e+20	-6.895136961505034e+19	-2.429769654099892e+20	-1.23411774841744e+20	1.0257335623901916e+20	201
36	0.10897231101989746	0.01906774225943937	0.0011283397674560548	4.576260638035022e-05	1e-05	True	0.01	0.01	0.3	adaptive	squared_error	1000	elasticnet	0.25	0.0001	0.1	{'alpha': 1e-05, 'early_stopping': True, 'epsilon': 0.01, 'eta0': 0.01, 'l1_ratio': 0.3, 'learning_rate': 'adaptive', 'loss': 'squared_error', 'max_iter': 1000, 'penalty': 'elasticnet', 'power_t': 0.25, 'tol': 0.0001, 'validation_fraction': 0.1}	-4.436789874233149e+19	-2.2555522661353623e+32	-1.3794128165845498e+20	-6.515141942962778e+20	-2.0089676150726813e+20	-4.511104532291419e+31	9.022209064531102e+31	105	-6.38104357650529e+35	-1.643229855190237e+38	-6.206462847238509e+36	-1.575238495896073e+38	-1.3209852753294115e+37	-6.838025101336284e+37	7.569668511126636e+37	97	-7.803172750637947e+16	-1.1591190524016276e+18	-2.4474540002384595e+17	-1.1089847430539005e+18	-3.4874387370022266e+17	-5.879249593371953e+17	4.544748397177689e+17	73	-1.2574233401871474e+17	-2.0022504513421036e+18	-3.9101901614423194e+17	-1.819617143400201e+18	-5.6841063702605914e+17	-9.81407916386262e+17	7.74080562288279e+17	81
37	0.126259708404541	0.025247194920764892	0.0014056682586669922	0.00029656765822785267	1e-05	True	0.01	0.01	0.3	adaptive	squared_error	1000	elasticnet	0.25	0.001	0.1	{'alpha': 1e-05, 'early_stopping': True, 'epsilon': 0.01, 'eta0': 0.01, 'l1_ratio': 0.3, 'learning_rate': 'adaptive', 'loss': 'squared_error', 'max_iter': 1000, 'penalty': 'elasticnet', 'power_t': 0.25, 'tol': 0.001, 'validation_fraction': 0.1}	-4.436789874233149e+19	-2.2555522661353623e+32	-1.3794128165845498e+20	-6.515141942962778e+20	-2.0089676150726813e+20	-4.511104532291419e+31	9.022209064531102e+31	105	-6.38104357650529e+35	-1.643229855190237e+38	-6.206462847238509e+36	-1.575238495896073e+38	-1.3209852753294115e+37	-6.838025101336284e+37	7.569668511126636e+37	97	-7.803172750637947e+16	-1.1591190524016276e+18	-2.4474540002384595e+17	-1.1089847430539005e+18	-3.4874387370022266e+17	-5.879249593371953e+17	4.544748397177689e+17	73	-1.2574233401871474e+17	-2.0022504513421036e+18	-3.9101901614423194e+17	-1.819617143400201e+18	-5.6841063702605914e+17	-9.81407916386262e+17	7.74080562288279e+17	81
38	0.12319598197937012	0.02637560938543036	0.0012810707092285156	0.00010711798385246483	1e-05	True	0.01	0.01	0.3	adaptive	squared_error	1000	elasticnet	0.5	0.0001	0.1	{'alpha': 1e-05, 'early_stopping': True, 'epsilon': 0.01, 'eta0': 0.01, 'l1_ratio': 0.3, 'learning_rate': 'adaptive', 'loss': 'squared_error', 'max_iter': 1000, 'penalty': 'elasticnet', 'power_t': 0.5, 'tol': 0.0001, 'validation_fraction': 0.1}	-4.436789874233149e+19	-2.2555522661353623e+32	-1.3794128165845498e+20	-6.515141942962778e+20	-2.0089676150726813e+20	-4.511104532291419e+31	9.022209064531102e+31	105	-6.38104357650529e+35	-1.643229855190237e+38	-6.206462847238509e+36	-1.575238495896073e+38	-1.3209852753294115e+37	-6.838025101336284e+37	7.569668511126636e+37	97	-7.803172750637947e+16	-1.1591190524016276e+18	-2.4474540002384595e+17	-1.1089847430539005e+18	-3.4874387370022266e+17	-5.879249593371953e+17	4.544748397177689e+17	73	-1.2574233401871474e+17	-2.0022504513421036e+18	-3.9101901614423194e+17	-1.819617143400201e+18	-5.6841063702605914e+17	-9.81407916386262e+17	7.74080562288279e+17	81
39	0.13273086547851562	0.03326316714431443	0.0012708187103271484	0.00011396162676862448	1e-05	True	0.01	0.01	0.3	adaptive	squared_error	1000	elasticnet	0.5	0.001	0.1	{'alpha': 1e-05, 'early_stopping': True, 'epsilon': 0.01, 'eta0': 0.01, 'l1_ratio': 0.3, 'learning_rate': 'adaptive', 'loss': 'squared_error', 'max_iter': 1000, 'penalty': 'elasticnet', 'power_t': 0.5, 'tol': 0.001, 'validation_fraction': 0.1}	-4.436789874233149e+19	-2.2555522661353623e+32	-1.3794128165845498e+20	-6.515141942962778e+20	-2.0089676150726813e+20	-4.511104532291419e+31	9.022209064531102e+31	105	-6.38104357650529e+35	-1.643229855190237e+38	-6.206462847238509e+36	-1.575238495896073e+38	-1.3209852753294115e+37	-6.838025101336284e+37	7.569668511126636e+37	97	-7.803172750637947e+16	-1.1591190524016276e+18	-2.4474540002384595e+17	-1.1089847430539005e+18	-3.4874387370022266e+17	-5.879249593371953e+17	4.544748397177689e+17	73	-1.2574233401871474e+17	-2.0022504513421036e+18	-3.9101901614423194e+17	-1.819617143400201e+18	-5.6841063702605914e+17	-9.81407916386262e+17	7.74080562288279e+17	81
40	0.035822153091430664	0.004162356336747996	0.001392364501953125	0.00019924827663588877	1e-05	True	0.01	0.01	0.5	invscaling	squared_error	1000	elasticnet	0.25	0.0001	0.1	{'alpha': 1e-05, 'early_stopping': True, 'epsilon': 0.01, 'eta0': 0.01, 'l1_ratio': 0.5, 'learning_rate': 'invscaling', 'loss': 'squared_error', 'max_iter': 1000, 'penalty': 'elasticnet', 'power_t': 0.25, 'tol': 0.0001, 'validation_fraction': 0.1}	-1.2948161299974306e+23	-7.297796314754186e+34	-1.728856744296061e+24	-4.719871820963432e+23	-1.6706755124251902e+24	-1.4595592630308573e+34	2.9191185258616647e+34	261	-5.435709337129475e+42	-1.7201870972835608e+43	-9.749447482238082e+44	-8.267293006841909e+43	-9.135719798885853e+44	-3.987654476981555e+44	4.465919564444134e+44	273	-2.2778689114806623e+20	-3.7503149313790876e+20	-3.06751860635267e+21	-8.034115705249451e+20	-2.900246251602498e+21	-1.4747989625532176e+21	1.2477134655674308e+21	269	-3.66998065525185e+20	-6.478240766515576e+20	-4.900786698711008e+21	-1.3182219125706551e+21	-4.726989021644161e+21	-2.392163955020513e+21	2.0020972086130256e+21	269
41	0.028564643859863282	0.003258554735221055	0.0012021064758300781	7.669388728841767e-05	1e-05	True	0.01	0.01	0.5	invscaling	squared_error	1000	elasticnet	0.25	0.001	0.1	{'alpha': 1e-05, 'early_stopping': True, 'epsilon': 0.01, 'eta0': 0.01, 'l1_ratio': 0.5, 'learning_rate': 'invscaling', 'loss': 'squared_error', 'max_iter': 1000, 'penalty': 'elasticnet', 'power_t': 0.25, 'tol': 0.001, 'validation_fraction': 0.1}	-1.2948161299974306e+23	-7.297796314754186e+34	-1.728856744296061e+24	-4.719871820963432e+23	-1.6706755124251902e+24	-1.4595592630308573e+34	2.9191185258616647e+34	261	-5.435709337129475e+42	-1.7201870972835608e+43	-9.749447482238082e+44	-8.267293006841909e+43	-9.135719798885853e+44	-3.987654476981555e+44	4.465919564444134e+44	273	-2.2778689114806623e+20	-3.7503149313790876e+20	-3.06751860635267e+21	-8.034115705249451e+20	-2.900246251602498e+21	-1.4747989625532176e+21	1.2477134655674308e+21	269	-3.66998065525185e+20	-6.478240766515576e+20	-4.900786698711008e+21	-1.3182219125706551e+21	-4.726989021644161e+21	-2.392163955020513e+21	2.0020972086130256e+21	269
42	0.03862595558166504	0.007682134014959829	0.0015678882598876953	0.00019822077651317872	1e-05	True	0.01	0.01	0.5	invscaling	squared_error	1000	elasticnet	0.5	0.0001	0.1	{'alpha': 1e-05, 'early_stopping': True, 'epsilon': 0.01, 'eta0': 0.01, 'l1_ratio': 0.5, 'learning_rate': 'invscaling', 'loss': 'squared_error', 'max_iter': 1000, 'penalty': 'elasticnet', 'power_t': 0.5, 'tol': 0.0001, 'validation_fraction': 0.1}	-7.206885304730958e+21	-3.69009540710113e+33	-8.88789321261347e+22	-2.4687923774609032e+22	-8.587609421160815e+22	-7.380190814615558e+32	1.4760381628197869e+33	197	-1.6839734578750896e+40	-4.398123288768269e+40	-2.576674995855577e+42	-2.2618929956938403e+41	-2.4138102346129992e+42	-1.0554990995008787e+42	1.1788741800973216e+42	181	-1.2678510455950778e+19	-1.8963285968683393e+19	-1.5769830486805132e+20	-4.202352162966597e+19	-1.4907851259098736e+20	-7.608842710266777e+19	6.392533424563195e+19	189	-2.042693858763398e+19	-3.2756911057706115e+19	-2.519449282032704e+20	-6.895136837821606e+19	-2.429767789051483e+20	-1.2341138502639498e+20	1.02573562292767e+20	189
43	0.03310976028442383	0.0030064791959236357	0.0013729095458984374	0.00021697257083938166	1e-05	True	0.01	0.01	0.5	invscaling	squared_error	1000	elasticnet	0.5	0.001	0.1	{'alpha': 1e-05, 'early_stopping': True, 'epsilon': 0.01, 'eta0': 0.01, 'l1_ratio': 0.5, 'learning_rate': 'invscaling', 'loss': 'squared_error', 'max_iter': 1000, 'penalty': 'elasticnet', 'power_t': 0.5, 'tol': 0.001, 'validation_fraction': 0.1}	-7.206885304730958e+21	-3.69009540710113e+33	-8.88789321261347e+22	-2.4687923774609032e+22	-8.587609421160815e+22	-7.380190814615558e+32	1.4760381628197869e+33	197	-1.6839734578750896e+40	-4.398123288768269e+40	-2.576674995855577e+42	-2.2618929956938403e+41	-2.4138102346129992e+42	-1.0554990995008787e+42	1.1788741800973216e+42	181	-1.2678510455950778e+19	-1.8963285968683393e+19	-1.5769830486805132e+20	-4.202352162966597e+19	-1.4907851259098736e+20	-7.608842710266777e+19	6.392533424563195e+19	189	-2.042693858763398e+19	-3.2756911057706115e+19	-2.519449282032704e+20	-6.895136837821606e+19	-2.429767789051483e+20	-1.2341138502639498e+20	1.02573562292767e+20	189
44	0.13858160972595215	0.029601358602160812	0.00373077392578125	0.0047737143172873	1e-05	True	0.01	0.01	0.5	adaptive	squared_error	1000	elasticnet	0.25	0.0001	0.1	{'alpha': 1e-05, 'early_stopping': True, 'epsilon': 0.01, 'eta0': 0.01, 'l1_ratio': 0.5, 'learning_rate': 'adaptive', 'loss': 'squared_error', 'max_iter': 1000, 'penalty': 'elasticnet', 'power_t': 0.25, 'tol': 0.0001, 'validation_fraction': 0.1}	-4.441505594380826e+19	-2.2555996519413486e+32	-1.3795800931052288e+20	-6.515161231946472e+20	-2.008962593108889e+20	-4.511199303903393e+31	9.022398607755046e+31	129	-6.3970748243307454e+35	-1.6433075160129167e+38	-6.20815087619062e+36	-1.5752525357963503e+38	-1.321018660123284e+37	-6.8382810028156645e+37	7.5698371572237875e+37	105	-7.81559672024604e+16	-1.1591531515820777e+18	-2.44784049194336e+17	-1.1089927251462303e+18	-3.487579616957598e+17	-5.879687709641729e+17	4.544500449774065e+17	113	-1.2590018766701578e+17	-2.002297765045534e+18	-3.9107218705352083e+17	-1.819625252390166e+18	-5.6841781960122214e+17	-9.814626423514917e+17	7.740510238693669e+17	113
45	0.18534450531005858	0.02122227302745043	0.0021606922149658204	0.0010781720117775332	1e-05	True	0.01	0.01	0.5	adaptive	squared_error	1000	elasticnet	0.25	0.001	0.1	{'alpha': 1e-05, 'early_stopping': True, 'epsilon': 0.01, 'eta0': 0.01, 'l1_ratio': 0.5, 'learning_rate': 'adaptive', 'loss': 'squared_error', 'max_iter': 1000, 'penalty': 'elasticnet', 'power_t': 0.25, 'tol': 0.001, 'validation_fraction': 0.1}	-4.441505594380826e+19	-2.2555996519413486e+32	-1.3795800931052288e+20	-6.515161231946472e+20	-2.008962593108889e+20	-4.511199303903393e+31	9.022398607755046e+31	129	-6.3970748243307454e+35	-1.6433075160129167e+38	-6.20815087619062e+36	-1.5752525357963503e+38	-1.321018660123284e+37	-6.8382810028156645e+37	7.5698371572237875e+37	105	-7.81559672024604e+16	-1.1591531515820777e+18	-2.44784049194336e+17	-1.1089927251462303e+18	-3.487579616957598e+17	-5.879687709641729e+17	4.544500449774065e+17	113	-1.2590018766701578e+17	-2.002297765045534e+18	-3.9107218705352083e+17	-1.819625252390166e+18	-5.6841781960122214e+17	-9.814626423514917e+17	7.740510238693669e+17	113
46	0.1413715362548828	0.008757633998712083	0.0013103961944580078	0.00011537857180904406	1e-05	True	0.01	0.01	0.5	adaptive	squared_error	1000	elasticnet	0.5	0.0001	0.1	{'alpha': 1e-05, 'early_stopping': True, 'epsilon': 0.01, 'eta0': 0.01, 'l1_ratio': 0.5, 'learning_rate': 'adaptive', 'loss': 'squared_error', 'max_iter': 1000, 'penalty': 'elasticnet', 'power_t': 0.5, 'tol': 0.0001, 'validation_fraction': 0.1}	-4.441505594380826e+19	-2.2555996519413486e+32	-1.3795800931052288e+20	-6.515161231946472e+20	-2.008962593108889e+20	-4.511199303903393e+31	9.022398607755046e+31	129	-6.3970748243307454e+35	-1.6433075160129167e+38	-6.20815087619062e+36	-1.5752525357963503e+38	-1.321018660123284e+37	-6.8382810028156645e+37	7.5698371572237875e+37	105	-7.81559672024604e+16	-1.1591531515820777e+18	-2.44784049194336e+17	-1.1089927251462303e+18	-3.487579616957598e+17	-5.879687709641729e+17	4.544500449774065e+17	113	-1.2590018766701578e+17	-2.002297765045534e+18	-3.9107218705352083e+17	-1.819625252390166e+18	-5.6841781960122214e+17	-9.814626423514917e+17	7.740510238693669e+17	113
47	0.15371179580688477	0.02731195806190622	0.0015213489532470703	0.0002478997003084487	1e-05	True	0.01	0.01	0.5	adaptive	squared_error	1000	elasticnet	0.5	0.001	0.1	{'alpha': 1e-05, 'early_stopping': True, 'epsilon': 0.01, 'eta0': 0.01, 'l1_ratio': 0.5, 'learning_rate': 'adaptive', 'loss': 'squared_error', 'max_iter': 1000, 'penalty': 'elasticnet', 'power_t': 0.5, 'tol': 0.001, 'validation_fraction': 0.1}	-4.441505594380826e+19	-2.2555996519413486e+32	-1.3795800931052288e+20	-6.515161231946472e+20	-2.008962593108889e+20	-4.511199303903393e+31	9.022398607755046e+31	129	-6.3970748243307454e+35	-1.6433075160129167e+38	-6.20815087619062e+36	-1.5752525357963503e+38	-1.321018660123284e+37	-6.8382810028156645e+37	7.5698371572237875e+37	105	-7.81559672024604e+16	-1.1591531515820777e+18	-2.44784049194336e+17	-1.1089927251462303e+18	-3.487579616957598e+17	-5.879687709641729e+17	4.544500449774065e+17	113	-1.2590018766701578e+17	-2.002297765045534e+18	-3.9107218705352083e+17	-1.819625252390166e+18	-5.6841781960122214e+17	-9.814626423514917e+17	7.740510238693669e+17	113
48	0.043989133834838864	0.008782188554596476	0.0015876293182373047	0.0004621742526249159	1e-05	True	0.1	0.001	0.15	invscaling	squared_error	1000	elasticnet	0.25	0.0001	0.1	{'alpha': 1e-05, 'early_stopping': True, 'epsilon': 0.1, 'eta0': 0.001, 'l1_ratio': 0.15, 'learning_rate': 'invscaling', 'loss': 'squared_error', 'max_iter': 1000, 'penalty': 'elasticnet', 'power_t': 0.25, 'tol': 0.0001, 'validation_fraction': 0.1}	-1.2946499869933992e+22	-7.297816319179539e+33	-1.7288736065403544e+23	-4.7199354117619e+22	-1.6706833220247113e+23	-1.4595632639159283e+33	2.919126527631805e+33	229	-5.434314470683743e+40	-1.7201965270540329e+41	-9.749637662570772e+42	-8.267515769133644e+41	-9.135805208907447e+42	-3.987711449160765e+42	4.46598747122967e+42	225	-2.2775766286353576e+19	-3.750325203468993e+19	-3.067548524584058e+20	-8.034223935777717e+19	-2.900259808712367e+20	-1.4748041820169264e+20	1.2477286979988955e+20	225	-3.6695097451089015e+19	-6.478258522793329e+19	-4.900834497763278e+20	-1.3182396722022505e+20	-4.727011117948541e+20	-2.3921724229408584e+20	2.002121652858582e+20	225
49	0.04403815269470215	0.011077783467338224	0.0015461444854736328	0.00024276781426771263	1e-05	True	0.1	0.001	0.15	invscaling	squared_error	1000	elasticnet	0.25	0.001	0.1	{'alpha': 1e-05, 'early_stopping': True, 'epsilon': 0.1, 'eta0': 0.001, 'l1_ratio': 0.15, 'learning_rate': 'invscaling', 'loss': 'squared_error', 'max_iter': 1000, 'penalty': 'elasticnet', 'power_t': 0.25, 'tol': 0.001, 'validation_fraction': 0.1}	-1.2946499869933992e+22	-7.297816319179539e+33	-1.7288736065403544e+23	-4.7199354117619e+22	-1.6706833220247113e+23	-1.4595632639159283e+33	2.919126527631805e+33	229	-5.434314470683743e+40	-1.7201965270540329e+41	-9.749637662570772e+42	-8.267515769133644e+41	-9.135805208907447e+42	-3.987711449160765e+42	4.46598747122967e+42	225	-2.2775766286353576e+19	-3.750325203468993e+19	-3.067548524584058e+20	-8.034223935777717e+19	-2.900259808712367e+20	-1.4748041820169264e+20	1.2477286979988955e+20	225	-3.6695097451089015e+19	-6.478258522793329e+19	-4.900834497763278e+20	-1.3182396722022505e+20	-4.727011117948541e+20	-2.3921724229408584e+20	2.002121652858582e+20	225
50	0.03260593414306641	0.005777433250236112	0.0013379096984863282	0.00028810336154489575	1e-05	True	0.1	0.001	0.15	invscaling	squared_error	1000	elasticnet	0.5	0.0001	0.1	{'alpha': 1e-05, 'early_stopping': True, 'epsilon': 0.1, 'eta0': 0.001, 'l1_ratio': 0.15, 'learning_rate': 'invscaling', 'loss': 'squared_error', 'max_iter': 1000, 'penalty': 'elasticnet', 'power_t': 0.5, 'tol': 0.0001, 'validation_fraction': 0.1}	-7.20701482328172e+20	-3.690167828553369e+32	-8.887991104917419e+21	-2.468692127931293e+21	-8.587571289464716e+21	-7.380335657520037e+31	1.4760671314006828e+32	177	-1.6840339880416336e+38	-4.398295921791304e+38	-2.576731755254322e+40	-2.2617093076861736e+39	-2.4137887966882647e+40	-1.0555029563619067e+40	1.1788860697101962e+40	153	-1.2678738335576061e+18	-1.896365810992818e+18	-1.5770004173437272e+19	-4.202181530660754e+18	-1.4907785047726342e+19	-7.608842079274959e+18	6.392569666202544e+18	165	-2.0427305705915487e+18	-3.275755393066804e+18	-2.5194770312907858e+19	-6.894856855597436e+18	-2.4297569992027423e+19	-1.2341136624838214e+19	1.0257411616109138e+19	165
51	0.04013700485229492	0.007283990693536373	0.002153444290161133	0.0011868903063167644	1e-05	True	0.1	0.001	0.15	invscaling	squared_error	1000	elasticnet	0.5	0.001	0.1	{'alpha': 1e-05, 'early_stopping': True, 'epsilon': 0.1, 'eta0': 0.001, 'l1_ratio': 0.15, 'learning_rate': 'invscaling', 'loss': 'squared_error', 'max_iter': 1000, 'penalty': 'elasticnet', 'power_t': 0.5, 'tol': 0.001, 'validation_fraction': 0.1}	-7.20701482328172e+20	-3.690167828553369e+32	-8.887991104917419e+21	-2.468692127931293e+21	-8.587571289464716e+21	-7.380335657520037e+31	1.4760671314006828e+32	177	-1.6840339880416336e+38	-4.398295921791304e+38	-2.576731755254322e+40	-2.2617093076861736e+39	-2.4137887966882647e+40	-1.0555029563619067e+40	1.1788860697101962e+40	153	-1.2678738335576061e+18	-1.896365810992818e+18	-1.5770004173437272e+19	-4.202181530660754e+18	-1.4907785047726342e+19	-7.608842079274959e+18	6.392569666202544e+18	165	-2.0427305705915487e+18	-3.275755393066804e+18	-2.5194770312907858e+19	-6.894856855597436e+18	-2.4297569992027423e+19	-1.2341136624838214e+19	1.0257411616109138e+19	165
52	0.13149576187133788	0.02787337982813986	0.0017940998077392578	0.000460580982677296	1e-05	True	0.1	0.001	0.15	adaptive	squared_error	1000	elasticnet	0.25	0.0001	0.1	{'alpha': 1e-05, 'early_stopping': True, 'epsilon': 0.1, 'eta0': 0.001, 'l1_ratio': 0.15, 'learning_rate': 'adaptive', 'loss': 'squared_error', 'max_iter': 1000, 'penalty': 'elasticnet', 'power_t': 0.25, 'tol': 0.0001, 'validation_fraction': 0.1}	-5.8147863666271e+19	-3.017977242865672e+31	-1.0411436149531342e+20	-1.0312855612739124e+20	-3.318159682566913e+20	-6.035954485850785e+30	1.2071908971402968e+31	1	-1.0962432089727848e+36	-2.9418812450424837e+36	-3.535735789995545e+36	-3.946985798821557e+36	-3.6037339936331053e+37	-9.511637195832684e+36	1.329864803554743e+37	1	-1.0229478856639216e+17	-1.5509318807290646e+17	-1.8472860331130112e+17	-1.7554707273470493e+17	-5.760225584877192e+17	-2.3873724223460474e+17	1.7104630140365194e+17	1	-1.6481211028434774e+17	-2.679056116495239e+17	-2.951315923077697e+17	-2.8803127273957363e+17	-9.388356476669123e+17	-3.909432469296255e+17	2.779317833694246e+17	1
53	0.11598281860351563	0.02178850406087641	0.0015441417694091798	0.0005520263400929693	1e-05	True	0.1	0.001	0.15	adaptive	squared_error	1000	elasticnet	0.25	0.001	0.1	{'alpha': 1e-05, 'early_stopping': True, 'epsilon': 0.1, 'eta0': 0.001, 'l1_ratio': 0.15, 'learning_rate': 'adaptive', 'loss': 'squared_error', 'max_iter': 1000, 'penalty': 'elasticnet', 'power_t': 0.25, 'tol': 0.001, 'validation_fraction': 0.1}	-5.8147863666271e+19	-3.017977242865672e+31	-1.0411436149531342e+20	-1.0312855612739124e+20	-3.318159682566913e+20	-6.035954485850785e+30	1.2071908971402968e+31	1	-1.0962432089727848e+36	-2.9418812450424837e+36	-3.535735789995545e+36	-3.946985798821557e+36	-3.6037339936331053e+37	-9.511637195832684e+36	1.329864803554743e+37	1	-1.0229478856639216e+17	-1.5509318807290646e+17	-1.8472860331130112e+17	-1.7554707273470493e+17	-5.760225584877192e+17	-2.3873724223460474e+17	1.7104630140365194e+17	1	-1.6481211028434774e+17	-2.679056116495239e+17	-2.951315923077697e+17	-2.8803127273957363e+17	-9.388356476669123e+17	-3.909432469296255e+17	2.779317833694246e+17	1
54	0.12472076416015625	0.01986572725372559	0.0018456935882568359	0.0011559125067542547	1e-05	True	0.1	0.001	0.15	adaptive	squared_error	1000	elasticnet	0.5	0.0001	0.1	{'alpha': 1e-05, 'early_stopping': True, 'epsilon': 0.1, 'eta0': 0.001, 'l1_ratio': 0.15, 'learning_rate': 'adaptive', 'loss': 'squared_error', 'max_iter': 1000, 'penalty': 'elasticnet', 'power_t': 0.5, 'tol': 0.0001, 'validation_fraction': 0.1}	-5.8147863666271e+19	-3.017977242865672e+31	-1.0411436149531342e+20	-1.0312855612739124e+20	-3.318159682566913e+20	-6.035954485850785e+30	1.2071908971402968e+31	1	-1.0962432089727848e+36	-2.9418812450424837e+36	-3.535735789995545e+36	-3.946985798821557e+36	-3.6037339936331053e+37	-9.511637195832684e+36	1.329864803554743e+37	1	-1.0229478856639216e+17	-1.5509318807290646e+17	-1.8472860331130112e+17	-1.7554707273470493e+17	-5.760225584877192e+17	-2.3873724223460474e+17	1.7104630140365194e+17	1	-1.6481211028434774e+17	-2.679056116495239e+17	-2.951315923077697e+17	-2.8803127273957363e+17	-9.388356476669123e+17	-3.909432469296255e+17	2.779317833694246e+17	1
55	0.12049527168273926	0.030335941768507093	0.0017810344696044921	0.0010307174337746729	1e-05	True	0.1	0.001	0.15	adaptive	squared_error	1000	elasticnet	0.5	0.001	0.1	{'alpha': 1e-05, 'early_stopping': True, 'epsilon': 0.1, 'eta0': 0.001, 'l1_ratio': 0.15, 'learning_rate': 'adaptive', 'loss': 'squared_error', 'max_iter': 1000, 'penalty': 'elasticnet', 'power_t': 0.5, 'tol': 0.001, 'validation_fraction': 0.1}	-5.8147863666271e+19	-3.017977242865672e+31	-1.0411436149531342e+20	-1.0312855612739124e+20	-3.318159682566913e+20	-6.035954485850785e+30	1.2071908971402968e+31	1	-1.0962432089727848e+36	-2.9418812450424837e+36	-3.535735789995545e+36	-3.946985798821557e+36	-3.6037339936331053e+37	-9.511637195832684e+36	1.329864803554743e+37	1	-1.0229478856639216e+17	-1.5509318807290646e+17	-1.8472860331130112e+17	-1.7554707273470493e+17	-5.760225584877192e+17	-2.3873724223460474e+17	1.7104630140365194e+17	1	-1.6481211028434774e+17	-2.679056116495239e+17	-2.951315923077697e+17	-2.8803127273957363e+17	-9.388356476669123e+17	-3.909432469296255e+17	2.779317833694246e+17	1
56	0.03974628448486328	0.008422277471651128	0.0014567852020263671	0.00019659409085176133	1e-05	True	0.1	0.001	0.3	invscaling	squared_error	1000	elasticnet	0.25	0.0001	0.1	{'alpha': 1e-05, 'early_stopping': True, 'epsilon': 0.1, 'eta0': 0.001, 'l1_ratio': 0.3, 'learning_rate': 'invscaling', 'loss': 'squared_error', 'max_iter': 1000, 'penalty': 'elasticnet', 'power_t': 0.25, 'tol': 0.0001, 'validation_fraction': 0.1}	-1.294649948423011e+22	-7.297819150364803e+33	-1.7288735581094458e+23	-4.719935004582405e+22	-1.670683278279933e+23	-1.4595638301529808e+33	2.9191276601059113e+33	233	-5.434314146884073e+40	-1.7201978617535765e+41	-9.749637116337888e+42	-8.267514342689196e+41	-9.135804730487905e+42	-3.9877112417477824e+42	4.4659872179395366e+42	221	-2.277576560781483e+19	-3.750326658406333e+19	-3.0675484386528664e+20	-8.034223242681057e+19	-2.900259732772643e+20	-1.4748041635224796e+20	1.2477286418761086e+20	221	-3.669509635786367e+19	-6.478261036031462e+19	-4.900834360476278e+20	-1.318239558480318e+20	-4.727010994177594e+20	-2.3921723960631945e+20	2.0021215602050967e+20	221
57	0.03546528816223145	0.0075114346031169565	0.0013265132904052735	0.00011664779988121855	1e-05	True	0.1	0.001	0.3	invscaling	squared_error	1000	elasticnet	0.25	0.001	0.1	{'alpha': 1e-05, 'early_stopping': True, 'epsilon': 0.1, 'eta0': 0.001, 'l1_ratio': 0.3, 'learning_rate': 'invscaling', 'loss': 'squared_error', 'max_iter': 1000, 'penalty': 'elasticnet', 'power_t': 0.25, 'tol': 0.001, 'validation_fraction': 0.1}	-1.294649948423011e+22	-7.297819150364803e+33	-1.7288735581094458e+23	-4.719935004582405e+22	-1.670683278279933e+23	-1.4595638301529808e+33	2.9191276601059113e+33	233	-5.434314146884073e+40	-1.7201978617535765e+41	-9.749637116337888e+42	-8.267514342689196e+41	-9.135804730487905e+42	-3.9877112417477824e+42	4.4659872179395366e+42	221	-2.277576560781483e+19	-3.750326658406333e+19	-3.0675484386528664e+20	-8.034223242681057e+19	-2.900259732772643e+20	-1.4748041635224796e+20	1.2477286418761086e+20	221	-3.669509635786367e+19	-6.478261036031462e+19	-4.900834360476278e+20	-1.318239558480318e+20	-4.727010994177594e+20	-2.3921723960631945e+20	2.0021215602050967e+20	221
58	0.04312596321105957	0.010013259779931389	0.0014226436614990234	0.0002872437911373531	1e-05	True	0.1	0.001	0.3	invscaling	squared_error	1000	elasticnet	0.5	0.0001	0.1	{'alpha': 1e-05, 'early_stopping': True, 'epsilon': 0.1, 'eta0': 0.001, 'l1_ratio': 0.3, 'learning_rate': 'invscaling', 'loss': 'squared_error', 'max_iter': 1000, 'penalty': 'elasticnet', 'power_t': 0.5, 'tol': 0.0001, 'validation_fraction': 0.1}	-7.206983605583648e+20	-3.690158592057431e+32	-8.887990942810896e+21	-2.468692476208742e+21	-8.587570763574391e+21	-7.3803171845281615e+31	1.4760634368023075e+32	173	-1.6840193990468397e+38	-4.398273903935479e+38	-2.5767316612612e+40	-2.2617099458397897e+39	-2.41378850105447e+40	-1.0555028179858943e+40	1.1788860318407385e+40	149	-1.2678683416717427e+18	-1.8963610643861522e+18	-1.577000388581091e+19	-4.2021821234949345e+18	-1.4907784134795344e+19	-7.608839910031817e+18	6.392571258938544e+18	161	-2.0427217223585513e+18	-3.2757471938458435e+18	-2.519476985338483e+19	-6.8948578283081e+18	-2.429756850407971e+19	-1.2341133020395405e+19	1.0257414276761682e+19	161
59	0.03509697914123535	0.009977033352543697	0.0013836860656738282	0.0002703588306293304	1e-05	True	0.1	0.001	0.3	invscaling	squared_error	1000	elasticnet	0.5	0.001	0.1	{'alpha': 1e-05, 'early_stopping': True, 'epsilon': 0.1, 'eta0': 0.001, 'l1_ratio': 0.3, 'learning_rate': 'invscaling', 'loss': 'squared_error', 'max_iter': 1000, 'penalty': 'elasticnet', 'power_t': 0.5, 'tol': 0.001, 'validation_fraction': 0.1}	-7.206983605583648e+20	-3.690158592057431e+32	-8.887990942810896e+21	-2.468692476208742e+21	-8.587570763574391e+21	-7.3803171845281615e+31	1.4760634368023075e+32	173	-1.6840193990468397e+38	-4.398273903935479e+38	-2.5767316612612e+40	-2.2617099458397897e+39	-2.41378850105447e+40	-1.0555028179858943e+40	1.1788860318407385e+40	149	-1.2678683416717427e+18	-1.8963610643861522e+18	-1.577000388581091e+19	-4.2021821234949345e+18	-1.4907784134795344e+19	-7.608839910031817e+18	6.392571258938544e+18	161	-2.0427217223585513e+18	-3.2757471938458435e+18	-2.519476985338483e+19	-6.8948578283081e+18	-2.429756850407971e+19	-1.2341133020395405e+19	1.0257414276761682e+19	161
60	0.10272307395935058	0.017347827910426557	0.0011254310607910155	6.110898410569425e-05	1e-05	True	0.1	0.001	0.3	adaptive	squared_error	1000	elasticnet	0.25	0.0001	0.1	{'alpha': 1e-05, 'early_stopping': True, 'epsilon': 0.1, 'eta0': 0.001, 'l1_ratio': 0.3, 'learning_rate': 'adaptive', 'loss': 'squared_error', 'max_iter': 1000, 'penalty': 'elasticnet', 'power_t': 0.25, 'tol': 0.0001, 'validation_fraction': 0.1}	-5.813784666270656e+19	-3.0182184868165885e+31	-1.0409739127891105e+20	-1.031346197448667e+20	-3.318711141110165e+20	-6.036436973752624e+30	1.207287394720663e+31	25	-1.0958686903759819e+36	-2.942337883768177e+36	-3.5346390782428804e+36	-3.94744966210482e+36	-3.6049315821813886e+37	-9.513922227261148e+36	1.3303487536327527e+37	33	-1.0227757377332331e+17	-1.5510503410437357e+17	-1.8470244434950774e+17	-1.7555737612138147e+17	-5.7611821010834003e+17	-2.3875212769138525e+17	1.7108650361346653e+17	9	-1.6478395482003222e+17	-2.679264029935718e+17	-2.950858169150022e+17	-2.880481974529377e+17	-9.389916310758068e+17	-3.9096720065147014e+17	2.7799792657199968e+17	9
61	0.13257408142089844	0.04711976597621246	0.001350069046020508	0.00020319869305893384	1e-05	True	0.1	0.001	0.3	adaptive	squared_error	1000	elasticnet	0.25	0.001	0.1	{'alpha': 1e-05, 'early_stopping': True, 'epsilon': 0.1, 'eta0': 0.001, 'l1_ratio': 0.3, 'learning_rate': 'adaptive', 'loss': 'squared_error', 'max_iter': 1000, 'penalty': 'elasticnet', 'power_t': 0.25, 'tol': 0.001, 'validation_fraction': 0.1}	-5.813784666270656e+19	-3.0182184868165885e+31	-1.0409739127891105e+20	-1.031346197448667e+20	-3.318711141110165e+20	-6.036436973752624e+30	1.207287394720663e+31	25	-1.0958686903759819e+36	-2.942337883768177e+36	-3.5346390782428804e+36	-3.94744966210482e+36	-3.6049315821813886e+37	-9.513922227261148e+36	1.3303487536327527e+37	33	-1.0227757377332331e+17	-1.5510503410437357e+17	-1.8470244434950774e+17	-1.7555737612138147e+17	-5.7611821010834003e+17	-2.3875212769138525e+17	1.7108650361346653e+17	9	-1.6478395482003222e+17	-2.679264029935718e+17	-2.950858169150022e+17	-2.880481974529377e+17	-9.389916310758068e+17	-3.9096720065147014e+17	2.7799792657199968e+17	9
62	0.1450685977935791	0.006041483525916849	0.0013608455657958985	0.00016343870271918792	1e-05	True	0.1	0.001	0.3	adaptive	squared_error	1000	elasticnet	0.5	0.0001	0.1	{'alpha': 1e-05, 'early_stopping': True, 'epsilon': 0.1, 'eta0': 0.001, 'l1_ratio': 0.3, 'learning_rate': 'adaptive', 'loss': 'squared_error', 'max_iter': 1000, 'penalty': 'elasticnet', 'power_t': 0.5, 'tol': 0.0001, 'validation_fraction': 0.1}	-5.813784666270656e+19	-3.0182184868165885e+31	-1.0409739127891105e+20	-1.031346197448667e+20	-3.318711141110165e+20	-6.036436973752624e+30	1.207287394720663e+31	25	-1.0958686903759819e+36	-2.942337883768177e+36	-3.5346390782428804e+36	-3.94744966210482e+36	-3.6049315821813886e+37	-9.513922227261148e+36	1.3303487536327527e+37	33	-1.0227757377332331e+17	-1.5510503410437357e+17	-1.8470244434950774e+17	-1.7555737612138147e+17	-5.7611821010834003e+17	-2.3875212769138525e+17	1.7108650361346653e+17	9	-1.6478395482003222e+17	-2.679264029935718e+17	-2.950858169150022e+17	-2.880481974529377e+17	-9.389916310758068e+17	-3.9096720065147014e+17	2.7799792657199968e+17	9
63	0.12095460891723633	0.029413533145192294	0.0012429237365722656	2.8837572288823043e-05	1e-05	True	0.1	0.001	0.3	adaptive	squared_error	1000	elasticnet	0.5	0.001	0.1	{'alpha': 1e-05, 'early_stopping': True, 'epsilon': 0.1, 'eta0': 0.001, 'l1_ratio': 0.3, 'learning_rate': 'adaptive', 'loss': 'squared_error', 'max_iter': 1000, 'penalty': 'elasticnet', 'power_t': 0.5, 'tol': 0.001, 'validation_fraction': 0.1}	-5.813784666270656e+19	-3.0182184868165885e+31	-1.0409739127891105e+20	-1.031346197448667e+20	-3.318711141110165e+20	-6.036436973752624e+30	1.207287394720663e+31	25	-1.0958686903759819e+36	-2.942337883768177e+36	-3.5346390782428804e+36	-3.94744966210482e+36	-3.6049315821813886e+37	-9.513922227261148e+36	1.3303487536327527e+37	33	-1.0227757377332331e+17	-1.5510503410437357e+17	-1.8470244434950774e+17	-1.7555737612138147e+17	-5.7611821010834003e+17	-2.3875212769138525e+17	1.7108650361346653e+17	9	-1.6478395482003222e+17	-2.679264029935718e+17	-2.950858169150022e+17	-2.880481974529377e+17	-9.389916310758068e+17	-3.9096720065147014e+17	2.7799792657199968e+17	9
64	0.035556697845458986	0.006670974082446163	0.0012431621551513671	0.0001404132332738184	1e-05	True	0.1	0.001	0.5	invscaling	squared_error	1000	elasticnet	0.25	0.0001	0.1	{'alpha': 1e-05, 'early_stopping': True, 'epsilon': 0.1, 'eta0': 0.001, 'l1_ratio': 0.5, 'learning_rate': 'invscaling', 'loss': 'squared_error', 'max_iter': 1000, 'penalty': 'elasticnet', 'power_t': 0.25, 'tol': 0.0001, 'validation_fraction': 0.1}	-1.2946498969882172e+22	-7.297822925429219e+33	-1.7288734935332187e+23	-4.7199344616675685e+22	-1.6706832199517443e+23	-1.4595645851658642e+33	2.9191291701316776e+33	237	-5.434313715087313e+40	-1.7201996414248364e+41	-9.749636388008414e+42	-8.267512440732479e+41	-9.135804092575315e+42	-3.987710965190067e+42	4.4659868802092065e+42	217	-2.2775764702962635e+19	-3.750328598400248e+19	-3.067548324074958e+20	-8.034222318537125e+19	-2.9002596315165213e+20	-1.4748041388629685e+20	1.2477285670433115e+20	217	-3.66950949000142e+19	-6.4782643871494504e+19	-4.900834177422174e+20	-1.3182394068486046e+20	-4.727010829144519e+20	-2.3921723602260768e+20	2.0021214366631002e+20	217
65	0.036095285415649415	0.007461658548390136	0.0016663551330566406	0.00035118645253202354	1e-05	True	0.1	0.001	0.5	invscaling	squared_error	1000	elasticnet	0.25	0.001	0.1	{'alpha': 1e-05, 'early_stopping': True, 'epsilon': 0.1, 'eta0': 0.001, 'l1_ratio': 0.5, 'learning_rate': 'invscaling', 'loss': 'squared_error', 'max_iter': 1000, 'penalty': 'elasticnet', 'power_t': 0.25, 'tol': 0.001, 'validation_fraction': 0.1}	-1.2946498969882172e+22	-7.297822925429219e+33	-1.7288734935332187e+23	-4.7199344616675685e+22	-1.6706832199517443e+23	-1.4595645851658642e+33	2.9191291701316776e+33	237	-5.434313715087313e+40	-1.7201996414248364e+41	-9.749636388008414e+42	-8.267512440732479e+41	-9.135804092575315e+42	-3.987710965190067e+42	4.4659868802092065e+42	217	-2.2775764702962635e+19	-3.750328598400248e+19	-3.067548324074958e+20	-8.034222318537125e+19	-2.9002596315165213e+20	-1.4748041388629685e+20	1.2477285670433115e+20	217	-3.66950949000142e+19	-6.4782643871494504e+19	-4.900834177422174e+20	-1.3182394068486046e+20	-4.727010829144519e+20	-2.3921723602260768e+20	2.0021214366631002e+20	217
66	0.05362887382507324	0.007979240943191076	0.0021155357360839845	0.0006152393609556372	1e-05	True	0.1	0.001	0.5	invscaling	squared_error	1000	elasticnet	0.5	0.0001	0.1	{'alpha': 1e-05, 'early_stopping': True, 'epsilon': 0.1, 'eta0': 0.001, 'l1_ratio': 0.5, 'learning_rate': 'invscaling', 'loss': 'squared_error', 'max_iter': 1000, 'penalty': 'elasticnet', 'power_t': 0.5, 'tol': 0.0001, 'validation_fraction': 0.1}	-7.206941981887064e+20	-3.690146276696233e+32	-8.887990726668495e+21	-2.4686929405789324e+21	-8.587570062387088e+21	-7.380292553805766e+31	1.4760585106578285e+32	169	-1.6839999471057432e+38	-4.398244546800772e+38	-2.5767315359368226e+40	-2.261710796711895e+39	-2.413788106875992e+40	-1.0555026334846137e+40	1.1788859813479596e+40	145	-1.2678610191398141e+18	-1.8963547355601613e+18	-1.577000350230843e+19	-4.2021829139409505e+18	-1.4907782917553666e+19	-7.608837017700604e+18	6.392573382593631e+18	157	-2.0427099246864502e+18	-3.275736261521686e+18	-2.51947692406864e+19	-6.894859125256379e+18	-2.4297566520148857e+19	-1.2341128214459953e+19	1.025741782431027e+19	157
67	0.03330273628234863	0.007918387987205141	0.001228475570678711	6.405355516250388e-05	1e-05	True	0.1	0.001	0.5	invscaling	squared_error	1000	elasticnet	0.5	0.001	0.1	{'alpha': 1e-05, 'early_stopping': True, 'epsilon': 0.1, 'eta0': 0.001, 'l1_ratio': 0.5, 'learning_rate': 'invscaling', 'loss': 'squared_error', 'max_iter': 1000, 'penalty': 'elasticnet', 'power_t': 0.5, 'tol': 0.001, 'validation_fraction': 0.1}	-7.206941981887064e+20	-3.690146276696233e+32	-8.887990726668495e+21	-2.4686929405789324e+21	-8.587570062387088e+21	-7.380292553805766e+31	1.4760585106578285e+32	169	-1.6839999471057432e+38	-4.398244546800772e+38	-2.5767315359368226e+40	-2.261710796711895e+39	-2.413788106875992e+40	-1.0555026334846137e+40	1.1788859813479596e+40	145	-1.2678610191398141e+18	-1.8963547355601613e+18	-1.577000350230843e+19	-4.2021829139409505e+18	-1.4907782917553666e+19	-7.608837017700604e+18	6.392573382593631e+18	157	-2.0427099246864502e+18	-3.275736261521686e+18	-2.51947692406864e+19	-6.894859125256379e+18	-2.4297566520148857e+19	-1.2341128214459953e+19	1.025741782431027e+19	157
68	0.14357857704162597	0.01773773401855637	0.0020175933837890624	0.001061195836539469	1e-05	True	0.1	0.001	0.5	adaptive	squared_error	1000	elasticnet	0.25	0.0001	0.1	{'alpha': 1e-05, 'early_stopping': True, 'epsilon': 0.1, 'eta0': 0.001, 'l1_ratio': 0.5, 'learning_rate': 'adaptive', 'loss': 'squared_error', 'max_iter': 1000, 'penalty': 'elasticnet', 'power_t': 0.25, 'tol': 0.0001, 'validation_fraction': 0.1}	-5.819676815883583e+19	-3.0181033729526064e+31	-1.041116975198886e+20	-1.0312940400559346e+20	-3.3186930602753996e+20	-6.036206746024674e+30	1.2072413491750696e+31	9	-1.098092399618796e+36	-2.942113441388069e+36	-3.535611621385522e+36	-3.947001399211974e+36	-3.604899391546881e+37	-9.514362555414634e+36	1.3303049997206515e+37	57	-1.0238139306874064e+17	-1.5509911941643507e+17	-1.847278943841952e+17	-1.755453983996421e+17	-5.761166778110225e+17	-2.387740966160071e+17	1.7106919578428784e+17	65	-1.6495105782540374e+17	-2.679161840471487e+17	-2.9512641001990816e+17	-2.8803184195822502e+17	-9.389874386517357e+17	-3.910025865004842e+17	2.779684045788643e+17	65
69	0.12691879272460938	0.03249605396086746	0.0013171195983886718	0.00018012308899554221	1e-05	True	0.1	0.001	0.5	adaptive	squared_error	1000	elasticnet	0.25	0.001	0.1	{'alpha': 1e-05, 'early_stopping': True, 'epsilon': 0.1, 'eta0': 0.001, 'l1_ratio': 0.5, 'learning_rate': 'adaptive', 'loss': 'squared_error', 'max_iter': 1000, 'penalty': 'elasticnet', 'power_t': 0.25, 'tol': 0.001, 'validation_fraction': 0.1}	-5.819676815883583e+19	-3.0181033729526064e+31	-1.041116975198886e+20	-1.0312940400559346e+20	-3.3186930602753996e+20	-6.036206746024674e+30	1.2072413491750696e+31	9	-1.098092399618796e+36	-2.942113441388069e+36	-3.535611621385522e+36	-3.947001399211974e+36	-3.604899391546881e+37	-9.514362555414634e+36	1.3303049997206515e+37	57	-1.0238139306874064e+17	-1.5509911941643507e+17	-1.847278943841952e+17	-1.755453983996421e+17	-5.761166778110225e+17	-2.387740966160071e+17	1.7106919578428784e+17	65	-1.6495105782540374e+17	-2.679161840471487e+17	-2.9512641001990816e+17	-2.8803184195822502e+17	-9.389874386517357e+17	-3.910025865004842e+17	2.779684045788643e+17	65
70	0.12869176864624024	0.04398997328497484	0.0012003421783447266	5.505922851804688e-05	1e-05	True	0.1	0.001	0.5	adaptive	squared_error	1000	elasticnet	0.5	0.0001	0.1	{'alpha': 1e-05, 'early_stopping': True, 'epsilon': 0.1, 'eta0': 0.001, 'l1_ratio': 0.5, 'learning_rate': 'adaptive', 'loss': 'squared_error', 'max_iter': 1000, 'penalty': 'elasticnet', 'power_t': 0.5, 'tol': 0.0001, 'validation_fraction': 0.1}	-5.819676815883583e+19	-3.0181033729526064e+31	-1.041116975198886e+20	-1.0312940400559346e+20	-3.3186930602753996e+20	-6.036206746024674e+30	1.2072413491750696e+31	9	-1.098092399618796e+36	-2.942113441388069e+36	-3.535611621385522e+36	-3.947001399211974e+36	-3.604899391546881e+37	-9.514362555414634e+36	1.3303049997206515e+37	57	-1.0238139306874064e+17	-1.5509911941643507e+17	-1.847278943841952e+17	-1.755453983996421e+17	-5.761166778110225e+17	-2.387740966160071e+17	1.7106919578428784e+17	65	-1.6495105782540374e+17	-2.679161840471487e+17	-2.9512641001990816e+17	-2.8803184195822502e+17	-9.389874386517357e+17	-3.910025865004842e+17	2.779684045788643e+17	65
71	0.11501274108886719	0.02581274816055543	0.0014582157135009765	0.00026169987505267773	1e-05	True	0.1	0.001	0.5	adaptive	squared_error	1000	elasticnet	0.5	0.001	0.1	{'alpha': 1e-05, 'early_stopping': True, 'epsilon': 0.1, 'eta0': 0.001, 'l1_ratio': 0.5, 'learning_rate': 'adaptive', 'loss': 'squared_error', 'max_iter': 1000, 'penalty': 'elasticnet', 'power_t': 0.5, 'tol': 0.001, 'validation_fraction': 0.1}	-5.819676815883583e+19	-3.0181033729526064e+31	-1.041116975198886e+20	-1.0312940400559346e+20	-3.3186930602753996e+20	-6.036206746024674e+30	1.2072413491750696e+31	9	-1.098092399618796e+36	-2.942113441388069e+36	-3.535611621385522e+36	-3.947001399211974e+36	-3.604899391546881e+37	-9.514362555414634e+36	1.3303049997206515e+37	57	-1.0238139306874064e+17	-1.5509911941643507e+17	-1.847278943841952e+17	-1.755453983996421e+17	-5.761166778110225e+17	-2.387740966160071e+17	1.7106919578428784e+17	65	-1.6495105782540374e+17	-2.679161840471487e+17	-2.9512641001990816e+17	-2.8803184195822502e+17	-9.389874386517357e+17	-3.910025865004842e+17	2.779684045788643e+17	65
72	0.03545422554016113	0.009830479416265157	0.0012899875640869141	0.00013055559313517287	1e-05	True	0.1	0.01	0.15	invscaling	squared_error	1000	elasticnet	0.25	0.0001	0.1	{'alpha': 1e-05, 'early_stopping': True, 'epsilon': 0.1, 'eta0': 0.01, 'l1_ratio': 0.15, 'learning_rate': 'invscaling', 'loss': 'squared_error', 'max_iter': 1000, 'penalty': 'elasticnet', 'power_t': 0.25, 'tol': 0.0001, 'validation_fraction': 0.1}	-1.2948214270805916e+23	-7.297710928849978e+34	-1.7288557603145794e+24	-4.719868942841704e+23	-1.6706765463640284e+24	-1.4595421858500156e+34	2.9190843714999813e+34	253	-5.435753812113926e+42	-1.7201468443450605e+43	-9.749436384414973e+44	-8.267282924250497e+43	-9.135731106621594e+44	-3.9876536012034525e+44	4.465920060041409e+44	265	-2.2778782302257332e+20	-3.750271051825438e+20	-3.067516860469671e+21	-8.034110806140554e+20	-2.9002480464916696e+21	-1.4747981831561025e+21	1.247714069940237e+21	261	-3.669995669115597e+20	-6.478164969599905e+20	-4.900783909420668e+21	-1.3182211087345642e+21	-4.726991947058214e+21	-2.392162605817e+21	2.0020982952095043e+21	261
73	0.040829944610595706	0.008709966875651226	0.0013089656829833984	0.00014480998877131144	1e-05	True	0.1	0.01	0.15	invscaling	squared_error	1000	elasticnet	0.25	0.001	0.1	{'alpha': 1e-05, 'early_stopping': True, 'epsilon': 0.1, 'eta0': 0.01, 'l1_ratio': 0.15, 'learning_rate': 'invscaling', 'loss': 'squared_error', 'max_iter': 1000, 'penalty': 'elasticnet', 'power_t': 0.25, 'tol': 0.001, 'validation_fraction': 0.1}	-1.2948214270805916e+23	-7.297710928849978e+34	-1.7288557603145794e+24	-4.719868942841704e+23	-1.6706765463640284e+24	-1.4595421858500156e+34	2.9190843714999813e+34	253	-5.435753812113926e+42	-1.7201468443450605e+43	-9.749436384414973e+44	-8.267282924250497e+43	-9.135731106621594e+44	-3.9876536012034525e+44	4.465920060041409e+44	265	-2.2778782302257332e+20	-3.750271051825438e+20	-3.067516860469671e+21	-8.034110806140554e+20	-2.9002480464916696e+21	-1.4747981831561025e+21	1.247714069940237e+21	261	-3.669995669115597e+20	-6.478164969599905e+20	-4.900783909420668e+21	-1.3182211087345642e+21	-4.726991947058214e+21	-2.392162605817e+21	2.0020982952095043e+21	261
74	0.04061036109924317	0.012184797031055789	0.002016782760620117	0.00123048314195402	1e-05	True	0.1	0.01	0.15	invscaling	squared_error	1000	elasticnet	0.5	0.0001	0.1	{'alpha': 1e-05, 'early_stopping': True, 'epsilon': 0.1, 'eta0': 0.01, 'l1_ratio': 0.15, 'learning_rate': 'invscaling', 'loss': 'squared_error', 'max_iter': 1000, 'penalty': 'elasticnet', 'power_t': 0.5, 'tol': 0.0001, 'validation_fraction': 0.1}	-7.206786488261094e+21	-3.690198229488812e+33	-8.887904470470303e+22	-2.4687924549654067e+22	-8.587620956514132e+22	-7.380396459390925e+32	1.4760792917748598e+33	209	-1.6839273022949622e+40	-4.398368414025893e+40	-2.5766815233544758e+42	-2.2618931377122276e+41	-2.413816719344941e+42	-1.0555021027267697e+42	1.178877017702283e+42	189	-1.2678336857460668e+19	-1.89638145280208e+19	-1.5769850461673164e+20	-4.202352294894068e+19	-1.4907871284151393e+20	-7.608857835853354e+19	6.39253708095416e+19	193	-2.0426658647455355e+19	-3.2757823882774684e+19	-2.5194524732950918e+20	-6.895137054285471e+19	-2.4297710528503487e+20	-1.2341164113752574e+20	1.025736129929212e+20	193
75	0.038126897811889646	0.011563849482755935	0.0013112068176269532	0.00018327666514934463	1e-05	True	0.1	0.01	0.15	invscaling	squared_error	1000	elasticnet	0.5	0.001	0.1	{'alpha': 1e-05, 'early_stopping': True, 'epsilon': 0.1, 'eta0': 0.01, 'l1_ratio': 0.15, 'learning_rate': 'invscaling', 'loss': 'squared_error', 'max_iter': 1000, 'penalty': 'elasticnet', 'power_t': 0.5, 'tol': 0.001, 'validation_fraction': 0.1}	-7.206786488261094e+21	-3.690198229488812e+33	-8.887904470470303e+22	-2.4687924549654067e+22	-8.587620956514132e+22	-7.380396459390925e+32	1.4760792917748598e+33	209	-1.6839273022949622e+40	-4.398368414025893e+40	-2.5766815233544758e+42	-2.2618931377122276e+41	-2.413816719344941e+42	-1.0555021027267697e+42	1.178877017702283e+42	189	-1.2678336857460668e+19	-1.89638145280208e+19	-1.5769850461673164e+20	-4.202352294894068e+19	-1.4907871284151393e+20	-7.608857835853354e+19	6.39253708095416e+19	193	-2.0426658647455355e+19	-3.2757823882774684e+19	-2.5194524732950918e+20	-6.895137054285471e+19	-2.4297710528503487e+20	-1.2341164113752574e+20	1.025736129929212e+20	193
76	0.19266242980957032	0.05866583460719186	0.0013092041015625	0.0002690429340256947	1e-05	True	0.1	0.01	0.15	adaptive	squared_error	1000	elasticnet	0.25	0.0001	0.1	{'alpha': 1e-05, 'early_stopping': True, 'epsilon': 0.1, 'eta0': 0.01, 'l1_ratio': 0.15, 'learning_rate': 'adaptive', 'loss': 'squared_error', 'max_iter': 1000, 'penalty': 'elasticnet', 'power_t': 0.25, 'tol': 0.0001, 'validation_fraction': 0.1}	-4.4411235066683286e+19	-2.2555669728255886e+32	-1.3797467392092783e+20	-6.515026403574499e+20	-2.0084822945000073e+20	-4.511133945671873e+31	9.022267891292008e+31	113	-6.396126471514524e+35	-1.6432544345205747e+38	-6.209484916077889e+36	-1.575203521798029e+38	-1.3203472059917302e+37	-6.837967305100141e+37	7.569664822890595e+37	89	-7.815178125257931e+16	-1.159130299698916e+18	-2.448054943871923e+17	-1.1089858623812027e+18	-3.486597919854721e+17	-5.879466459410725e+17	4.5445076384954086e+17	97	-1.2589085510281562e+17	-2.0022654260551887e+18	-3.9111420261363066e+17	-1.8195969433410406e+18	-5.682733420793966e+17	-9.814281538384145e+17	7.740474384766523e+17	97
77	0.2123669147491455	0.025766727553130017	0.0015778541564941406	0.0002479277191936962	1e-05	True	0.1	0.01	0.15	adaptive	squared_error	1000	elasticnet	0.25	0.001	0.1	{'alpha': 1e-05, 'early_stopping': True, 'epsilon': 0.1, 'eta0': 0.01, 'l1_ratio': 0.15, 'learning_rate': 'adaptive', 'loss': 'squared_error', 'max_iter': 1000, 'penalty': 'elasticnet', 'power_t': 0.25, 'tol': 0.001, 'validation_fraction': 0.1}	-4.4411235066683286e+19	-2.2555669728255886e+32	-1.3797467392092783e+20	-6.515026403574499e+20	-2.0084822945000073e+20	-4.511133945671873e+31	9.022267891292008e+31	113	-6.396126471514524e+35	-1.6432544345205747e+38	-6.209484916077889e+36	-1.575203521798029e+38	-1.3203472059917302e+37	-6.837967305100141e+37	7.569664822890595e+37	89	-7.815178125257931e+16	-1.159130299698916e+18	-2.448054943871923e+17	-1.1089858623812027e+18	-3.486597919854721e+17	-5.879466459410725e+17	4.5445076384954086e+17	97	-1.2589085510281562e+17	-2.0022654260551887e+18	-3.9111420261363066e+17	-1.8195969433410406e+18	-5.682733420793966e+17	-9.814281538384145e+17	7.740474384766523e+17	97
78	0.17701311111450196	0.04389581215432334	0.0015291213989257813	0.00018733624208538204	1e-05	True	0.1	0.01	0.15	adaptive	squared_error	1000	elasticnet	0.5	0.0001	0.1	{'alpha': 1e-05, 'early_stopping': True, 'epsilon': 0.1, 'eta0': 0.01, 'l1_ratio': 0.15, 'learning_rate': 'adaptive', 'loss': 'squared_error', 'max_iter': 1000, 'penalty': 'elasticnet', 'power_t': 0.5, 'tol': 0.0001, 'validation_fraction': 0.1}	-4.4411235066683286e+19	-2.2555669728255886e+32	-1.3797467392092783e+20	-6.515026403574499e+20	-2.0084822945000073e+20	-4.511133945671873e+31	9.022267891292008e+31	113	-6.396126471514524e+35	-1.6432544345205747e+38	-6.209484916077889e+36	-1.575203521798029e+38	-1.3203472059917302e+37	-6.837967305100141e+37	7.569664822890595e+37	89	-7.815178125257931e+16	-1.159130299698916e+18	-2.448054943871923e+17	-1.1089858623812027e+18	-3.486597919854721e+17	-5.879466459410725e+17	4.5445076384954086e+17	97	-1.2589085510281562e+17	-2.0022654260551887e+18	-3.9111420261363066e+17	-1.8195969433410406e+18	-5.682733420793966e+17	-9.814281538384145e+17	7.740474384766523e+17	97
79	0.14401779174804688	0.01740548332932997	0.0014126300811767578	0.0001613670065300753	1e-05	True	0.1	0.01	0.15	adaptive	squared_error	1000	elasticnet	0.5	0.001	0.1	{'alpha': 1e-05, 'early_stopping': True, 'epsilon': 0.1, 'eta0': 0.01, 'l1_ratio': 0.15, 'learning_rate': 'adaptive', 'loss': 'squared_error', 'max_iter': 1000, 'penalty': 'elasticnet', 'power_t': 0.5, 'tol': 0.001, 'validation_fraction': 0.1}	-4.4411235066683286e+19	-2.2555669728255886e+32	-1.3797467392092783e+20	-6.515026403574499e+20	-2.0084822945000073e+20	-4.511133945671873e+31	9.022267891292008e+31	113	-6.396126471514524e+35	-1.6432544345205747e+38	-6.209484916077889e+36	-1.575203521798029e+38	-1.3203472059917302e+37	-6.837967305100141e+37	7.569664822890595e+37	89	-7.815178125257931e+16	-1.159130299698916e+18	-2.448054943871923e+17	-1.1089858623812027e+18	-3.486597919854721e+17	-5.879466459410725e+17	4.5445076384954086e+17	97	-1.2589085510281562e+17	-2.0022654260551887e+18	-3.9111420261363066e+17	-1.8195969433410406e+18	-5.682733420793966e+17	-9.814281538384145e+17	7.740474384766523e+17	97
80	0.03246116638183594	0.005460114895989127	0.0012685298919677735	0.00018057179118421713	1e-05	True	0.1	0.01	0.3	invscaling	squared_error	1000	elasticnet	0.25	0.0001	0.1	{'alpha': 1e-05, 'early_stopping': True, 'epsilon': 0.1, 'eta0': 0.01, 'l1_ratio': 0.3, 'learning_rate': 'invscaling', 'loss': 'squared_error', 'max_iter': 1000, 'penalty': 'elasticnet', 'power_t': 0.25, 'tol': 0.0001, 'validation_fraction': 0.1}	-1.2948191572251794e+23	-7.297747514674909e+34	-1.7288561819303952e+24	-4.719870176396914e+23	-1.6706761033309545e+24	-1.4595495030150018e+34	2.9190990058299537e+34	257	-5.435734754096695e+42	-1.7201640917121826e+43	-9.74944113960302e+44	-8.267287245621231e+43	-9.135726261362255e+44	-3.987653976447917e+44	4.4659198476460676e+44	269	-2.277874237046225e+20	-3.750289853168384e+20	-3.067517608544607e+21	-8.034112905885416e+20	-2.90024727739853e+21	-1.474798517110628e+21	1.247713810975994e+21	265	-3.669989235518305e+20	-6.478197446771784e+20	-4.900785104574178e+21	-1.318221453256545e+21	-4.72699069354579e+21	-2.392163183921104e+21	2.0020978296204446e+21	265
81	0.03819403648376465	0.006271181745334414	0.001487588882446289	5.602635724950743e-05	1e-05	True	0.1	0.01	0.3	invscaling	squared_error	1000	elasticnet	0.25	0.001	0.1	{'alpha': 1e-05, 'early_stopping': True, 'epsilon': 0.1, 'eta0': 0.01, 'l1_ratio': 0.3, 'learning_rate': 'invscaling', 'loss': 'squared_error', 'max_iter': 1000, 'penalty': 'elasticnet', 'power_t': 0.25, 'tol': 0.001, 'validation_fraction': 0.1}	-1.2948191572251794e+23	-7.297747514674909e+34	-1.7288561819303952e+24	-4.719870176396914e+23	-1.6706761033309545e+24	-1.4595495030150018e+34	2.9190990058299537e+34	257	-5.435734754096695e+42	-1.7201640917121826e+43	-9.74944113960302e+44	-8.267287245621231e+43	-9.135726261362255e+44	-3.987653976447917e+44	4.4659198476460676e+44	269	-2.277874237046225e+20	-3.750289853168384e+20	-3.067517608544607e+21	-8.034112905885416e+20	-2.90024727739853e+21	-1.474798517110628e+21	1.247713810975994e+21	265	-3.669989235518305e+20	-6.478197446771784e+20	-4.900785104574178e+21	-1.318221453256545e+21	-4.72699069354579e+21	-2.392163183921104e+21	2.0020978296204446e+21	265
82	0.03782076835632324	0.00766218700582633	0.0013608455657958985	0.00019133208473534028	1e-05	True	0.1	0.01	0.3	invscaling	squared_error	1000	elasticnet	0.5	0.0001	0.1	{'alpha': 1e-05, 'early_stopping': True, 'epsilon': 0.1, 'eta0': 0.01, 'l1_ratio': 0.3, 'learning_rate': 'invscaling', 'loss': 'squared_error', 'max_iter': 1000, 'penalty': 'elasticnet', 'power_t': 0.5, 'tol': 0.0001, 'validation_fraction': 0.1}	-7.207120145438484e+21	-3.6901982764942114e+33	-8.887899645744495e+22	-2.4687924217455355e+22	-8.587616012863685e+22	-7.380396553401722e+32	1.4760793105770196e+33	213	-1.6840832296103908e+40	-4.398368517236675e+40	-2.57667872589451e+42	-2.2618930768405058e+41	-2.4138139402137452e+42	-1.0555012982521554e+42	1.1788753812419694e+42	185	-1.2678923834479843e+19	-1.896381473220661e+19	-1.5769841901139598e+20	-4.2023522383475016e+19	-1.490786270211166e+20	-7.60886613965348e+19	6.392521292874167e+19	201	-2.0427604353458442e+19	-3.2757824267117273e+19	-2.519451105631048e+20	-6.895136961505034e+19	-2.429769654099892e+20	-1.23411774841744e+20	1.0257335623901916e+20	201
83	0.040169286727905276	0.008862934419807006	0.001279592514038086	0.00012233405752624986	1e-05	True	0.1	0.01	0.3	invscaling	squared_error	1000	elasticnet	0.5	0.001	0.1	{'alpha': 1e-05, 'early_stopping': True, 'epsilon': 0.1, 'eta0': 0.01, 'l1_ratio': 0.3, 'learning_rate': 'invscaling', 'loss': 'squared_error', 'max_iter': 1000, 'penalty': 'elasticnet', 'power_t': 0.5, 'tol': 0.001, 'validation_fraction': 0.1}	-7.207120145438484e+21	-3.6901982764942114e+33	-8.887899645744495e+22	-2.4687924217455355e+22	-8.587616012863685e+22	-7.380396553401722e+32	1.4760793105770196e+33	213	-1.6840832296103908e+40	-4.398368517236675e+40	-2.57667872589451e+42	-2.2618930768405058e+41	-2.4138139402137452e+42	-1.0555012982521554e+42	1.1788753812419694e+42	185	-1.2678923834479843e+19	-1.896381473220661e+19	-1.5769841901139598e+20	-4.2023522383475016e+19	-1.490786270211166e+20	-7.60886613965348e+19	6.392521292874167e+19	201	-2.0427604353458442e+19	-3.2757824267117273e+19	-2.519451105631048e+20	-6.895136961505034e+19	-2.429769654099892e+20	-1.23411774841744e+20	1.0257335623901916e+20	201
84	0.1887110710144043	0.0419083719471453	0.0013594627380371094	0.00018574316112850904	1e-05	True	0.1	0.01	0.3	adaptive	squared_error	1000	elasticnet	0.25	0.0001	0.1	{'alpha': 1e-05, 'early_stopping': True, 'epsilon': 0.1, 'eta0': 0.01, 'l1_ratio': 0.3, 'learning_rate': 'adaptive', 'loss': 'squared_error', 'max_iter': 1000, 'penalty': 'elasticnet', 'power_t': 0.25, 'tol': 0.0001, 'validation_fraction': 0.1}	-4.436789874233149e+19	-2.2555522661353623e+32	-1.3794128165845498e+20	-6.515141942962778e+20	-2.0089676150726813e+20	-4.511104532291419e+31	9.022209064531102e+31	105	-6.38104357650529e+35	-1.643229855190237e+38	-6.206462847238509e+36	-1.575238495896073e+38	-1.3209852753294115e+37	-6.838025101336284e+37	7.569668511126636e+37	97	-7.803172750637947e+16	-1.1591190524016276e+18	-2.4474540002384595e+17	-1.1089847430539005e+18	-3.4874387370022266e+17	-5.879249593371953e+17	4.544748397177689e+17	73	-1.2574233401871474e+17	-2.0022504513421036e+18	-3.9101901614423194e+17	-1.819617143400201e+18	-5.6841063702605914e+17	-9.81407916386262e+17	7.74080562288279e+17	81
85	0.1715546131134033	0.04142361918100826	0.0013504981994628905	0.00019218729854876416	1e-05	True	0.1	0.01	0.3	adaptive	squared_error	1000	elasticnet	0.25	0.001	0.1	{'alpha': 1e-05, 'early_stopping': True, 'epsilon': 0.1, 'eta0': 0.01, 'l1_ratio': 0.3, 'learning_rate': 'adaptive', 'loss': 'squared_error', 'max_iter': 1000, 'penalty': 'elasticnet', 'power_t': 0.25, 'tol': 0.001, 'validation_fraction': 0.1}	-4.436789874233149e+19	-2.2555522661353623e+32	-1.3794128165845498e+20	-6.515141942962778e+20	-2.0089676150726813e+20	-4.511104532291419e+31	9.022209064531102e+31	105	-6.38104357650529e+35	-1.643229855190237e+38	-6.206462847238509e+36	-1.575238495896073e+38	-1.3209852753294115e+37	-6.838025101336284e+37	7.569668511126636e+37	97	-7.803172750637947e+16	-1.1591190524016276e+18	-2.4474540002384595e+17	-1.1089847430539005e+18	-3.4874387370022266e+17	-5.879249593371953e+17	4.544748397177689e+17	73	-1.2574233401871474e+17	-2.0022504513421036e+18	-3.9101901614423194e+17	-1.819617143400201e+18	-5.6841063702605914e+17	-9.81407916386262e+17	7.74080562288279e+17	81
86	0.18545289039611818	0.04107318943823529	0.0015301227569580079	0.00015132991979471933	1e-05	True	0.1	0.01	0.3	adaptive	squared_error	1000	elasticnet	0.5	0.0001	0.1	{'alpha': 1e-05, 'early_stopping': True, 'epsilon': 0.1, 'eta0': 0.01, 'l1_ratio': 0.3, 'learning_rate': 'adaptive', 'loss': 'squared_error', 'max_iter': 1000, 'penalty': 'elasticnet', 'power_t': 0.5, 'tol': 0.0001, 'validation_fraction': 0.1}	-4.436789874233149e+19	-2.2555522661353623e+32	-1.3794128165845498e+20	-6.515141942962778e+20	-2.0089676150726813e+20	-4.511104532291419e+31	9.022209064531102e+31	105	-6.38104357650529e+35	-1.643229855190237e+38	-6.206462847238509e+36	-1.575238495896073e+38	-1.3209852753294115e+37	-6.838025101336284e+37	7.569668511126636e+37	97	-7.803172750637947e+16	-1.1591190524016276e+18	-2.4474540002384595e+17	-1.1089847430539005e+18	-3.4874387370022266e+17	-5.879249593371953e+17	4.544748397177689e+17	73	-1.2574233401871474e+17	-2.0022504513421036e+18	-3.9101901614423194e+17	-1.819617143400201e+18	-5.6841063702605914e+17	-9.81407916386262e+17	7.74080562288279e+17	81
87	0.14535861015319823	0.04421261806803578	0.0012392520904541016	0.00014472949611677095	1e-05	True	0.1	0.01	0.3	adaptive	squared_error	1000	elasticnet	0.5	0.001	0.1	{'alpha': 1e-05, 'early_stopping': True, 'epsilon': 0.1, 'eta0': 0.01, 'l1_ratio': 0.3, 'learning_rate': 'adaptive', 'loss': 'squared_error', 'max_iter': 1000, 'penalty': 'elasticnet', 'power_t': 0.5, 'tol': 0.001, 'validation_fraction': 0.1}	-4.436789874233149e+19	-2.2555522661353623e+32	-1.3794128165845498e+20	-6.515141942962778e+20	-2.0089676150726813e+20	-4.511104532291419e+31	9.022209064531102e+31	105	-6.38104357650529e+35	-1.643229855190237e+38	-6.206462847238509e+36	-1.575238495896073e+38	-1.3209852753294115e+37	-6.838025101336284e+37	7.569668511126636e+37	97	-7.803172750637947e+16	-1.1591190524016276e+18	-2.4474540002384595e+17	-1.1089847430539005e+18	-3.4874387370022266e+17	-5.879249593371953e+17	4.544748397177689e+17	73	-1.2574233401871474e+17	-2.0022504513421036e+18	-3.9101901614423194e+17	-1.819617143400201e+18	-5.6841063702605914e+17	-9.81407916386262e+17	7.74080562288279e+17	81
88	0.043503856658935545	0.008116090418225502	0.0016077518463134765	0.00018541637385242662	1e-05	True	0.1	0.01	0.5	invscaling	squared_error	1000	elasticnet	0.25	0.0001	0.1	{'alpha': 1e-05, 'early_stopping': True, 'epsilon': 0.1, 'eta0': 0.01, 'l1_ratio': 0.5, 'learning_rate': 'invscaling', 'loss': 'squared_error', 'max_iter': 1000, 'penalty': 'elasticnet', 'power_t': 0.25, 'tol': 0.0001, 'validation_fraction': 0.1}	-1.2948161299974306e+23	-7.297796314754186e+34	-1.728856744296061e+24	-4.719871820963432e+23	-1.6706755124251902e+24	-1.4595592630308573e+34	2.9191185258616647e+34	261	-5.435709337129475e+42	-1.7201870972835608e+43	-9.749447482238082e+44	-8.267293006841909e+43	-9.135719798885853e+44	-3.987654476981555e+44	4.465919564444134e+44	273	-2.2778689114806623e+20	-3.7503149313790876e+20	-3.06751860635267e+21	-8.034115705249451e+20	-2.900246251602498e+21	-1.4747989625532176e+21	1.2477134655674308e+21	269	-3.66998065525185e+20	-6.478240766515576e+20	-4.900786698711008e+21	-1.3182219125706551e+21	-4.726989021644161e+21	-2.392163955020513e+21	2.0020972086130256e+21	269
89	0.03614993095397949	0.006732474028258583	0.0011986255645751952	4.5244434380771576e-05	1e-05	True	0.1	0.01	0.5	invscaling	squared_error	1000	elasticnet	0.25	0.001	0.1	{'alpha': 1e-05, 'early_stopping': True, 'epsilon': 0.1, 'eta0': 0.01, 'l1_ratio': 0.5, 'learning_rate': 'invscaling', 'loss': 'squared_error', 'max_iter': 1000, 'penalty': 'elasticnet', 'power_t': 0.25, 'tol': 0.001, 'validation_fraction': 0.1}	-1.2948161299974306e+23	-7.297796314754186e+34	-1.728856744296061e+24	-4.719871820963432e+23	-1.6706755124251902e+24	-1.4595592630308573e+34	2.9191185258616647e+34	261	-5.435709337129475e+42	-1.7201870972835608e+43	-9.749447482238082e+44	-8.267293006841909e+43	-9.135719798885853e+44	-3.987654476981555e+44	4.465919564444134e+44	273	-2.2778689114806623e+20	-3.7503149313790876e+20	-3.06751860635267e+21	-8.034115705249451e+20	-2.900246251602498e+21	-1.4747989625532176e+21	1.2477134655674308e+21	269	-3.66998065525185e+20	-6.478240766515576e+20	-4.900786698711008e+21	-1.3182219125706551e+21	-4.726989021644161e+21	-2.392163955020513e+21	2.0020972086130256e+21	269
90	0.04126653671264648	0.010016191014609684	0.0013580799102783203	0.00015704958826739888	1e-05	True	0.1	0.01	0.5	invscaling	squared_error	1000	elasticnet	0.5	0.0001	0.1	{'alpha': 1e-05, 'early_stopping': True, 'epsilon': 0.1, 'eta0': 0.01, 'l1_ratio': 0.5, 'learning_rate': 'invscaling', 'loss': 'squared_error', 'max_iter': 1000, 'penalty': 'elasticnet', 'power_t': 0.5, 'tol': 0.0001, 'validation_fraction': 0.1}	-7.206885304730958e+21	-3.69009540710113e+33	-8.88789321261347e+22	-2.4687923774609032e+22	-8.587609421160815e+22	-7.380190814615558e+32	1.4760381628197869e+33	197	-1.6839734578750896e+40	-4.398123288768269e+40	-2.576674995855577e+42	-2.2618929956938403e+41	-2.4138102346129992e+42	-1.0554990995008787e+42	1.1788741800973216e+42	181	-1.2678510455950778e+19	-1.8963285968683393e+19	-1.5769830486805132e+20	-4.202352162966597e+19	-1.4907851259098736e+20	-7.608842710266777e+19	6.392533424563195e+19	189	-2.042693858763398e+19	-3.2756911057706115e+19	-2.519449282032704e+20	-6.895136837821606e+19	-2.429767789051483e+20	-1.2341138502639498e+20	1.02573562292767e+20	189
91	0.04226031303405762	0.011306962111309795	0.001279926300048828	0.00021451963089065353	1e-05	True	0.1	0.01	0.5	invscaling	squared_error	1000	elasticnet	0.5	0.001	0.1	{'alpha': 1e-05, 'early_stopping': True, 'epsilon': 0.1, 'eta0': 0.01, 'l1_ratio': 0.5, 'learning_rate': 'invscaling', 'loss': 'squared_error', 'max_iter': 1000, 'penalty': 'elasticnet', 'power_t': 0.5, 'tol': 0.001, 'validation_fraction': 0.1}	-7.206885304730958e+21	-3.69009540710113e+33	-8.88789321261347e+22	-2.4687923774609032e+22	-8.587609421160815e+22	-7.380190814615558e+32	1.4760381628197869e+33	197	-1.6839734578750896e+40	-4.398123288768269e+40	-2.576674995855577e+42	-2.2618929956938403e+41	-2.4138102346129992e+42	-1.0554990995008787e+42	1.1788741800973216e+42	181	-1.2678510455950778e+19	-1.8963285968683393e+19	-1.5769830486805132e+20	-4.202352162966597e+19	-1.4907851259098736e+20	-7.608842710266777e+19	6.392533424563195e+19	189	-2.042693858763398e+19	-3.2756911057706115e+19	-2.519449282032704e+20	-6.895136837821606e+19	-2.429767789051483e+20	-1.2341138502639498e+20	1.02573562292767e+20	189
92	0.1314323902130127	0.02469582169857683	0.001325225830078125	0.00021073745782872088	1e-05	True	0.1	0.01	0.5	adaptive	squared_error	1000	elasticnet	0.25	0.0001	0.1	{'alpha': 1e-05, 'early_stopping': True, 'epsilon': 0.1, 'eta0': 0.01, 'l1_ratio': 0.5, 'learning_rate': 'adaptive', 'loss': 'squared_error', 'max_iter': 1000, 'penalty': 'elasticnet', 'power_t': 0.25, 'tol': 0.0001, 'validation_fraction': 0.1}	-4.441505594380826e+19	-2.2555996519413486e+32	-1.3795800931052288e+20	-6.515161231946472e+20	-2.008962593108889e+20	-4.511199303903393e+31	9.022398607755046e+31	129	-6.3970748243307454e+35	-1.6433075160129167e+38	-6.20815087619062e+36	-1.5752525357963503e+38	-1.321018660123284e+37	-6.8382810028156645e+37	7.5698371572237875e+37	105	-7.81559672024604e+16	-1.1591531515820777e+18	-2.44784049194336e+17	-1.1089927251462303e+18	-3.487579616957598e+17	-5.879687709641729e+17	4.544500449774065e+17	113	-1.2590018766701578e+17	-2.002297765045534e+18	-3.9107218705352083e+17	-1.819625252390166e+18	-5.6841781960122214e+17	-9.814626423514917e+17	7.740510238693669e+17	113
93	0.13806576728820802	0.024470848872299552	0.0014367103576660156	7.385390232144177e-05	1e-05	True	0.1	0.01	0.5	adaptive	squared_error	1000	elasticnet	0.25	0.001	0.1	{'alpha': 1e-05, 'early_stopping': True, 'epsilon': 0.1, 'eta0': 0.01, 'l1_ratio': 0.5, 'learning_rate': 'adaptive', 'loss': 'squared_error', 'max_iter': 1000, 'penalty': 'elasticnet', 'power_t': 0.25, 'tol': 0.001, 'validation_fraction': 0.1}	-4.441505594380826e+19	-2.2555996519413486e+32	-1.3795800931052288e+20	-6.515161231946472e+20	-2.008962593108889e+20	-4.511199303903393e+31	9.022398607755046e+31	129	-6.3970748243307454e+35	-1.6433075160129167e+38	-6.20815087619062e+36	-1.5752525357963503e+38	-1.321018660123284e+37	-6.8382810028156645e+37	7.5698371572237875e+37	105	-7.81559672024604e+16	-1.1591531515820777e+18	-2.44784049194336e+17	-1.1089927251462303e+18	-3.487579616957598e+17	-5.879687709641729e+17	4.544500449774065e+17	113	-1.2590018766701578e+17	-2.002297765045534e+18	-3.9107218705352083e+17	-1.819625252390166e+18	-5.6841781960122214e+17	-9.814626423514917e+17	7.740510238693669e+17	113
94	0.1533271312713623	0.05075033472499087	0.001405811309814453	0.00030676890076211893	1e-05	True	0.1	0.01	0.5	adaptive	squared_error	1000	elasticnet	0.5	0.0001	0.1	{'alpha': 1e-05, 'early_stopping': True, 'epsilon': 0.1, 'eta0': 0.01, 'l1_ratio': 0.5, 'learning_rate': 'adaptive', 'loss': 'squared_error', 'max_iter': 1000, 'penalty': 'elasticnet', 'power_t': 0.5, 'tol': 0.0001, 'validation_fraction': 0.1}	-4.441505594380826e+19	-2.2555996519413486e+32	-1.3795800931052288e+20	-6.515161231946472e+20	-2.008962593108889e+20	-4.511199303903393e+31	9.022398607755046e+31	129	-6.3970748243307454e+35	-1.6433075160129167e+38	-6.20815087619062e+36	-1.5752525357963503e+38	-1.321018660123284e+37	-6.8382810028156645e+37	7.5698371572237875e+37	105	-7.81559672024604e+16	-1.1591531515820777e+18	-2.44784049194336e+17	-1.1089927251462303e+18	-3.487579616957598e+17	-5.879687709641729e+17	4.544500449774065e+17	113	-1.2590018766701578e+17	-2.002297765045534e+18	-3.9107218705352083e+17	-1.819625252390166e+18	-5.6841781960122214e+17	-9.814626423514917e+17	7.740510238693669e+17	113
95	0.14260282516479492	0.019685612880002912	0.0014413833618164063	0.00041386357533552287	1e-05	True	0.1	0.01	0.5	adaptive	squared_error	1000	elasticnet	0.5	0.001	0.1	{'alpha': 1e-05, 'early_stopping': True, 'epsilon': 0.1, 'eta0': 0.01, 'l1_ratio': 0.5, 'learning_rate': 'adaptive', 'loss': 'squared_error', 'max_iter': 1000, 'penalty': 'elasticnet', 'power_t': 0.5, 'tol': 0.001, 'validation_fraction': 0.1}	-4.441505594380826e+19	-2.2555996519413486e+32	-1.3795800931052288e+20	-6.515161231946472e+20	-2.008962593108889e+20	-4.511199303903393e+31	9.022398607755046e+31	129	-6.3970748243307454e+35	-1.6433075160129167e+38	-6.20815087619062e+36	-1.5752525357963503e+38	-1.321018660123284e+37	-6.8382810028156645e+37	7.5698371572237875e+37	105	-7.81559672024604e+16	-1.1591531515820777e+18	-2.44784049194336e+17	-1.1089927251462303e+18	-3.487579616957598e+17	-5.879687709641729e+17	4.544500449774065e+17	113	-1.2590018766701578e+17	-2.002297765045534e+18	-3.9107218705352083e+17	-1.819625252390166e+18	-5.6841781960122214e+17	-9.814626423514917e+17	7.740510238693669e+17	113
96	0.05630335807800293	0.008314031057804266	0.0016126632690429688	0.00015531853315828393	0.0001	True	0.01	0.001	0.15	invscaling	squared_error	1000	elasticnet	0.25	0.0001	0.1	{'alpha': 0.0001, 'early_stopping': True, 'epsilon': 0.01, 'eta0': 0.001, 'l1_ratio': 0.15, 'learning_rate': 'invscaling', 'loss': 'squared_error', 'max_iter': 1000, 'penalty': 'elasticnet', 'power_t': 0.25, 'tol': 0.0001, 'validation_fraction': 0.1}	-1.2946519476340586e+22	-7.297677116753738e+33	-1.7288760749592914e+23	-4.719938407472087e+22	-1.6706855513710822e+23	-1.459535423430768e+33	2.9190708466614847e+33	217	-5.43433093033894e+40	-1.7201309014943218e+41	-9.749665502903171e+42	-8.267526268895995e+41	-9.135829590414119e+42	-3.987720823931942e+42	4.4660012198834376e+42	237	-2.2775800778375148e+19	-3.750253668096234e+19	-3.067552904311579e+20	-8.034229042132328e+19	-2.900263678795971e+20	-1.4748045723828316e+20	1.2477318375806358e+20	237	-3.6695153022789677e+19	-6.478134948716276e+19	-4.9008414949855724e+20	-1.3182405092855577e+20	-4.727017425634266e+20	-2.3921728910009844e+20	2.002126828600937e+20	237
97	0.04901785850524902	0.004992482813403806	0.0015322208404541016	0.00024823785237787813	0.0001	True	0.01	0.001	0.15	invscaling	squared_error	1000	elasticnet	0.25	0.001	0.1	{'alpha': 0.0001, 'early_stopping': True, 'epsilon': 0.01, 'eta0': 0.001, 'l1_ratio': 0.15, 'learning_rate': 'invscaling', 'loss': 'squared_error', 'max_iter': 1000, 'penalty': 'elasticnet', 'power_t': 0.25, 'tol': 0.001, 'validation_fraction': 0.1}	-1.2946519476340586e+22	-7.297677116753738e+33	-1.7288760749592914e+23	-4.719938407472087e+22	-1.6706855513710822e+23	-1.459535423430768e+33	2.9190708466614847e+33	217	-5.43433093033894e+40	-1.7201309014943218e+41	-9.749665502903171e+42	-8.267526268895995e+41	-9.135829590414119e+42	-3.987720823931942e+42	4.4660012198834376e+42	237	-2.2775800778375148e+19	-3.750253668096234e+19	-3.067552904311579e+20	-8.034229042132328e+19	-2.900263678795971e+20	-1.4748045723828316e+20	1.2477318375806358e+20	237	-3.6695153022789677e+19	-6.478134948716276e+19	-4.9008414949855724e+20	-1.3182405092855577e+20	-4.727017425634266e+20	-2.3921728910009844e+20	2.002126828600937e+20	237
98	0.04592256546020508	0.007350713550481141	0.0015866279602050782	0.0001947085231339843	0.0001	True	0.01	0.001	0.15	invscaling	squared_error	1000	elasticnet	0.5	0.0001	0.1	{'alpha': 0.0001, 'early_stopping': True, 'epsilon': 0.01, 'eta0': 0.001, 'l1_ratio': 0.15, 'learning_rate': 'invscaling', 'loss': 'squared_error', 'max_iter': 1000, 'penalty': 'elasticnet', 'power_t': 0.5, 'tol': 0.0001, 'validation_fraction': 0.1}	-7.20703820306955e+20	-3.6898107659152796e+32	-8.887999371988726e+21	-2.4686767317903496e+21	-8.58759757177037e+21	-7.37962153224386e+31	1.475924306345447e+32	145	-1.6840449348014931e+38	-4.397444799439925e+38	-2.5767365486963887e+40	-2.2616810944112427e+39	-2.413803574017099e+40	-1.0555046258994052e+40	1.1788925502681835e+40	165	-1.2678779676092214e+18	-1.8961823174658017e+18	-1.5770018841740829e+19	-4.202155316248211e+18	-1.490783069508905e+19	-7.608813027630623e+18	6.392618603964804e+18	145	-2.042737209781979e+18	-3.2754384289997665e+18	-2.5194793747558257e+19	-6.894813851154278e+18	-2.4297644367348208e+19	-1.2341085520968495e+19	1.0257494088297613e+19	145
99	0.03649106025695801	0.0050675371264515085	0.0013164520263671876	0.00018150069672646476	0.0001	True	0.01	0.001	0.15	invscaling	squared_error	1000	elasticnet	0.5	0.001	0.1	{'alpha': 0.0001, 'early_stopping': True, 'epsilon': 0.01, 'eta0': 0.001, 'l1_ratio': 0.15, 'learning_rate': 'invscaling', 'loss': 'squared_error', 'max_iter': 1000, 'penalty': 'elasticnet', 'power_t': 0.5, 'tol': 0.001, 'validation_fraction': 0.1}	-7.20703820306955e+20	-3.6898107659152796e+32	-8.887999371988726e+21	-2.4686767317903496e+21	-8.58759757177037e+21	-7.37962153224386e+31	1.475924306345447e+32	145	-1.6840449348014931e+38	-4.397444799439925e+38	-2.5767365486963887e+40	-2.2616810944112427e+39	-2.413803574017099e+40	-1.0555046258994052e+40	1.1788925502681835e+40	165	-1.2678779676092214e+18	-1.8961823174658017e+18	-1.5770018841740829e+19	-4.202155316248211e+18	-1.490783069508905e+19	-7.608813027630623e+18	6.392618603964804e+18	145	-2.042737209781979e+18	-3.2754384289997665e+18	-2.5194793747558257e+19	-6.894813851154278e+18	-2.4297644367348208e+19	-1.2341085520968495e+19	1.0257494088297613e+19	145
100	0.16617321968078613	0.04453531266105684	0.0019275665283203125	0.0003883303792197737	0.0001	True	0.01	0.001	0.15	adaptive	squared_error	1000	elasticnet	0.25	0.0001	0.1	{'alpha': 0.0001, 'early_stopping': True, 'epsilon': 0.01, 'eta0': 0.001, 'l1_ratio': 0.15, 'learning_rate': 'adaptive', 'loss': 'squared_error', 'max_iter': 1000, 'penalty': 'elasticnet', 'power_t': 0.25, 'tol': 0.0001, 'validation_fraction': 0.1}	-5.814946558802748e+19	-3.0181394600470476e+31	-1.041181008057915e+20	-1.0314637557941918e+20	-3.3186163360761034e+20	-6.036278920213551e+30	1.2072557840128464e+31	17	-1.0963076305315128e+36	-2.9422077177682813e+36	-3.536021043802683e+36	-3.9483381054724265e+36	-3.604725936246336e+37	-9.514026772007653e+36	1.3302425912177887e+37	41	-1.0229812449766184e+17	-1.551022091237025e+17	-1.847374207745128e+17	-1.7557665884123725e+17	-5.7610182442735674e+17	-2.387632475328942e+17	1.7107340504083142e+17	41	-1.6481695286716778e+17	-2.6792047653385885e+17	-2.9514349728559846e+17	-2.880806108001088e+17	-9.38964847964736e+17	-3.9098527709029395e+17	2.7797614401745197e+17	41
101	0.17002654075622559	0.025662743458474593	0.0018264293670654298	0.00011611122859000912	0.0001	True	0.01	0.001	0.15	adaptive	squared_error	1000	elasticnet	0.25	0.001	0.1	{'alpha': 0.0001, 'early_stopping': True, 'epsilon': 0.01, 'eta0': 0.001, 'l1_ratio': 0.15, 'learning_rate': 'adaptive', 'loss': 'squared_error', 'max_iter': 1000, 'penalty': 'elasticnet', 'power_t': 0.25, 'tol': 0.001, 'validation_fraction': 0.1}	-5.814946558802748e+19	-3.0181394600470476e+31	-1.041181008057915e+20	-1.0314637557941918e+20	-3.3186163360761034e+20	-6.036278920213551e+30	1.2072557840128464e+31	17	-1.0963076305315128e+36	-2.9422077177682813e+36	-3.536021043802683e+36	-3.9483381054724265e+36	-3.604725936246336e+37	-9.514026772007653e+36	1.3302425912177887e+37	41	-1.0229812449766184e+17	-1.551022091237025e+17	-1.847374207745128e+17	-1.7557665884123725e+17	-5.7610182442735674e+17	-2.387632475328942e+17	1.7107340504083142e+17	41	-1.6481695286716778e+17	-2.6792047653385885e+17	-2.9514349728559846e+17	-2.880806108001088e+17	-9.38964847964736e+17	-3.9098527709029395e+17	2.7797614401745197e+17	41
102	0.20203261375427245	0.02508591153135479	0.001990795135498047	0.00037897897218067887	0.0001	True	0.01	0.001	0.15	adaptive	squared_error	1000	elasticnet	0.5	0.0001	0.1	{'alpha': 0.0001, 'early_stopping': True, 'epsilon': 0.01, 'eta0': 0.001, 'l1_ratio': 0.15, 'learning_rate': 'adaptive', 'loss': 'squared_error', 'max_iter': 1000, 'penalty': 'elasticnet', 'power_t': 0.5, 'tol': 0.0001, 'validation_fraction': 0.1}	-5.814946558802748e+19	-3.0181394600470476e+31	-1.041181008057915e+20	-1.0314637557941918e+20	-3.3186163360761034e+20	-6.036278920213551e+30	1.2072557840128464e+31	17	-1.0963076305315128e+36	-2.9422077177682813e+36	-3.536021043802683e+36	-3.9483381054724265e+36	-3.604725936246336e+37	-9.514026772007653e+36	1.3302425912177887e+37	41	-1.0229812449766184e+17	-1.551022091237025e+17	-1.847374207745128e+17	-1.7557665884123725e+17	-5.7610182442735674e+17	-2.387632475328942e+17	1.7107340504083142e+17	41	-1.6481695286716778e+17	-2.6792047653385885e+17	-2.9514349728559846e+17	-2.880806108001088e+17	-9.38964847964736e+17	-3.9098527709029395e+17	2.7797614401745197e+17	41
103	0.1874795913696289	0.026619321166710536	0.0018741607666015625	0.00024273594005003038	0.0001	True	0.01	0.001	0.15	adaptive	squared_error	1000	elasticnet	0.5	0.001	0.1	{'alpha': 0.0001, 'early_stopping': True, 'epsilon': 0.01, 'eta0': 0.001, 'l1_ratio': 0.15, 'learning_rate': 'adaptive', 'loss': 'squared_error', 'max_iter': 1000, 'penalty': 'elasticnet', 'power_t': 0.5, 'tol': 0.001, 'validation_fraction': 0.1}	-5.814946558802748e+19	-3.0181394600470476e+31	-1.041181008057915e+20	-1.0314637557941918e+20	-3.3186163360761034e+20	-6.036278920213551e+30	1.2072557840128464e+31	17	-1.0963076305315128e+36	-2.9422077177682813e+36	-3.536021043802683e+36	-3.9483381054724265e+36	-3.604725936246336e+37	-9.514026772007653e+36	1.3302425912177887e+37	41	-1.0229812449766184e+17	-1.551022091237025e+17	-1.847374207745128e+17	-1.7557665884123725e+17	-5.7610182442735674e+17	-2.387632475328942e+17	1.7107340504083142e+17	41	-1.6481695286716778e+17	-2.6792047653385885e+17	-2.9514349728559846e+17	-2.880806108001088e+17	-9.38964847964736e+17	-3.9098527709029395e+17	2.7797614401745197e+17	41
104	0.06497645378112793	0.0070757566399720934	0.0020043373107910155	0.00030629583543413945	0.0001	True	0.01	0.001	0.3	invscaling	squared_error	1000	elasticnet	0.25	0.0001	0.1	{'alpha': 0.0001, 'early_stopping': True, 'epsilon': 0.01, 'eta0': 0.001, 'l1_ratio': 0.3, 'learning_rate': 'invscaling', 'loss': 'squared_error', 'max_iter': 1000, 'penalty': 'elasticnet', 'power_t': 0.25, 'tol': 0.0001, 'validation_fraction': 0.1}	-1.2946515641936223e+22	-7.297700324820467e+33	-1.728875591195449e+23	-4.719939260813668e+22	-1.6706851144973134e+23	-1.4595400650441137e+33	2.9190801298881765e+33	221	-5.434327711339487e+40	-1.7201418445293824e+41	-9.749660046716746e+42	-8.267529258352325e+41	-9.135824812490613e+42	-3.987719049321785e+42	4.465998486816633e+42	233	-2.277579403280669e+19	-3.7502655943270105e+19	-3.0675520459670815e+20	-8.034230494681486e+19	-2.9002629203951983e+20	-1.4748045031182392e+20	1.2477312327681824e+20	233	-3.66951421546905e+19	-6.4781555548065055e+19	-4.900840123661163e+20	-1.3182407476169492e+20	-4.727016189548895e+20	-2.3921728075709127e+20	2.002125834003033e+20	229
105	0.05450587272644043	0.007341266275816888	0.0018743038177490234	0.00016013606033439627	0.0001	True	0.01	0.001	0.3	invscaling	squared_error	1000	elasticnet	0.25	0.001	0.1	{'alpha': 0.0001, 'early_stopping': True, 'epsilon': 0.01, 'eta0': 0.001, 'l1_ratio': 0.3, 'learning_rate': 'invscaling', 'loss': 'squared_error', 'max_iter': 1000, 'penalty': 'elasticnet', 'power_t': 0.25, 'tol': 0.001, 'validation_fraction': 0.1}	-1.2946515641936223e+22	-7.297700324820467e+33	-1.728875591195449e+23	-4.719939260813668e+22	-1.6706851144973134e+23	-1.4595400650441137e+33	2.9190801298881765e+33	221	-5.434327711339487e+40	-1.7201418445293824e+41	-9.749660046716746e+42	-8.267529258352325e+41	-9.135824812490613e+42	-3.987719049321785e+42	4.465998486816633e+42	233	-2.277579403280669e+19	-3.7502655943270105e+19	-3.0675520459670815e+20	-8.034230494681486e+19	-2.9002629203951983e+20	-1.4748045031182392e+20	1.2477312327681824e+20	233	-3.66951421546905e+19	-6.4781555548065055e+19	-4.900840123661163e+20	-1.3182407476169492e+20	-4.727016189548895e+20	-2.3921728075709127e+20	2.002125834003033e+20	229
106	0.057353973388671875	0.010329590126620243	0.0017806529998779298	0.00020541415338838875	0.0001	True	0.01	0.001	0.3	invscaling	squared_error	1000	elasticnet	0.5	0.0001	0.1	{'alpha': 0.0001, 'early_stopping': True, 'epsilon': 0.01, 'eta0': 0.001, 'l1_ratio': 0.3, 'learning_rate': 'invscaling', 'loss': 'squared_error', 'max_iter': 1000, 'penalty': 'elasticnet', 'power_t': 0.5, 'tol': 0.0001, 'validation_fraction': 0.1}	-7.20729753461973e+20	-3.689879406411057e+32	-8.887997751074434e+21	-2.468677849182079e+21	-8.587592849923223e+21	-7.379758813235415e+31	1.4759517625437578e+32	153	-1.6841661131496353e+38	-4.397608426859369e+38	-2.57673560885187e+40	-2.2616831446127413e+39	-2.413800917102052e+40	-1.0555045171630571e+40	1.1788911722948267e+40	161	-1.267923571299785e+18	-1.8962176099077322e+18	-1.5770015965744966e+19	-4.2021572255252137e+18	-1.4907822476083407e+19	-7.60882736971222e+18	6.392600434606802e+18	153	-2.0428107027936123e+18	-3.275499367405656e+18	-2.5194789152755773e+19	-6.894816976209027e+18	-2.4297630994927313e+19	-1.2341109438818275e+19	1.0257463958715798e+19	153
107	0.05446491241455078	0.005880841167647649	0.0017644882202148438	5.9122692932904e-05	0.0001	True	0.01	0.001	0.3	invscaling	squared_error	1000	elasticnet	0.5	0.001	0.1	{'alpha': 0.0001, 'early_stopping': True, 'epsilon': 0.01, 'eta0': 0.001, 'l1_ratio': 0.3, 'learning_rate': 'invscaling', 'loss': 'squared_error', 'max_iter': 1000, 'penalty': 'elasticnet', 'power_t': 0.5, 'tol': 0.001, 'validation_fraction': 0.1}	-7.20729753461973e+20	-3.689879406411057e+32	-8.887997751074434e+21	-2.468677849182079e+21	-8.587592849923223e+21	-7.379758813235415e+31	1.4759517625437578e+32	153	-1.6841661131496353e+38	-4.397608426859369e+38	-2.57673560885187e+40	-2.2616831446127413e+39	-2.413800917102052e+40	-1.0555045171630571e+40	1.1788911722948267e+40	161	-1.267923571299785e+18	-1.8962176099077322e+18	-1.5770015965744966e+19	-4.2021572255252137e+18	-1.4907822476083407e+19	-7.60882736971222e+18	6.392600434606802e+18	153	-2.0428107027936123e+18	-3.275499367405656e+18	-2.5194789152755773e+19	-6.894816976209027e+18	-2.4297630994927313e+19	-1.2341109438818275e+19	1.0257463958715798e+19	153
108	0.1824124813079834	0.02094621407083449	0.0018734455108642579	0.0005135200227393353	0.0001	True	0.01	0.001	0.3	adaptive	squared_error	1000	elasticnet	0.25	0.0001	0.1	{'alpha': 0.0001, 'early_stopping': True, 'epsilon': 0.01, 'eta0': 0.001, 'l1_ratio': 0.3, 'learning_rate': 'adaptive', 'loss': 'squared_error', 'max_iter': 1000, 'penalty': 'elasticnet', 'power_t': 0.25, 'tol': 0.0001, 'validation_fraction': 0.1}	-5.815155878207003e+19	-3.0184884256698807e+31	-1.0411489975141772e+20	-1.0314132372644351e+20	-3.318717581118902e+20	-6.036976851459217e+30	1.2073953702619796e+31	57	-1.0963866333428651e+36	-2.942878397912352e+36	-3.535794778795256e+36	-3.947952503797877e+36	-3.6049524566321945e+37	-9.51450737603406e+36	1.3303305897554102e+37	65	-1.0230181647058443e+17	-1.5511952095954858e+17	-1.847311832913566e+17	-1.75568131919304e+17	-5.7612088696018285e+17	-2.3876830792019526e+17	1.7107966478701184e+17	57	-1.6482289133174602e+17	-2.679510112074986e+17	-2.951340542261382e+17	-2.8806654322594614e+17	-9.389943496996959e+17	-3.90993769938205e+17	2.7798579867312845e+17	57
109	0.18420066833496093	0.027603835999219225	0.0040209293365478516	0.0036771589977483733	0.0001	True	0.01	0.001	0.3	adaptive	squared_error	1000	elasticnet	0.25	0.001	0.1	{'alpha': 0.0001, 'early_stopping': True, 'epsilon': 0.01, 'eta0': 0.001, 'l1_ratio': 0.3, 'learning_rate': 'adaptive', 'loss': 'squared_error', 'max_iter': 1000, 'penalty': 'elasticnet', 'power_t': 0.25, 'tol': 0.001, 'validation_fraction': 0.1}	-5.815155878207003e+19	-3.0184884256698807e+31	-1.0411489975141772e+20	-1.0314132372644351e+20	-3.318717581118902e+20	-6.036976851459217e+30	1.2073953702619796e+31	57	-1.0963866333428651e+36	-2.942878397912352e+36	-3.535794778795256e+36	-3.947952503797877e+36	-3.6049524566321945e+37	-9.51450737603406e+36	1.3303305897554102e+37	65	-1.0230181647058443e+17	-1.5511952095954858e+17	-1.847311832913566e+17	-1.75568131919304e+17	-5.7612088696018285e+17	-2.3876830792019526e+17	1.7107966478701184e+17	57	-1.6482289133174602e+17	-2.679510112074986e+17	-2.951340542261382e+17	-2.8806654322594614e+17	-9.389943496996959e+17	-3.90993769938205e+17	2.7798579867312845e+17	57
110	0.18504672050476073	0.03523899413609594	0.0036731243133544924	0.004161388260070538	0.0001	True	0.01	0.001	0.3	adaptive	squared_error	1000	elasticnet	0.5	0.0001	0.1	{'alpha': 0.0001, 'early_stopping': True, 'epsilon': 0.01, 'eta0': 0.001, 'l1_ratio': 0.3, 'learning_rate': 'adaptive', 'loss': 'squared_error', 'max_iter': 1000, 'penalty': 'elasticnet', 'power_t': 0.5, 'tol': 0.0001, 'validation_fraction': 0.1}	-5.815155878207003e+19	-3.0184884256698807e+31	-1.0411489975141772e+20	-1.0314132372644351e+20	-3.318717581118902e+20	-6.036976851459217e+30	1.2073953702619796e+31	57	-1.0963866333428651e+36	-2.942878397912352e+36	-3.535794778795256e+36	-3.947952503797877e+36	-3.6049524566321945e+37	-9.51450737603406e+36	1.3303305897554102e+37	65	-1.0230181647058443e+17	-1.5511952095954858e+17	-1.847311832913566e+17	-1.75568131919304e+17	-5.7612088696018285e+17	-2.3876830792019526e+17	1.7107966478701184e+17	57	-1.6482289133174602e+17	-2.679510112074986e+17	-2.951340542261382e+17	-2.8806654322594614e+17	-9.389943496996959e+17	-3.90993769938205e+17	2.7798579867312845e+17	57
111	0.17916545867919922	0.025898170565571317	0.001774740219116211	0.0001486902892374193	0.0001	True	0.01	0.001	0.3	adaptive	squared_error	1000	elasticnet	0.5	0.001	0.1	{'alpha': 0.0001, 'early_stopping': True, 'epsilon': 0.01, 'eta0': 0.001, 'l1_ratio': 0.3, 'learning_rate': 'adaptive', 'loss': 'squared_error', 'max_iter': 1000, 'penalty': 'elasticnet', 'power_t': 0.5, 'tol': 0.001, 'validation_fraction': 0.1}	-5.815155878207003e+19	-3.0184884256698807e+31	-1.0411489975141772e+20	-1.0314132372644351e+20	-3.318717581118902e+20	-6.036976851459217e+30	1.2073953702619796e+31	57	-1.0963866333428651e+36	-2.942878397912352e+36	-3.535794778795256e+36	-3.947952503797877e+36	-3.6049524566321945e+37	-9.51450737603406e+36	1.3303305897554102e+37	65	-1.0230181647058443e+17	-1.5511952095954858e+17	-1.847311832913566e+17	-1.75568131919304e+17	-5.7612088696018285e+17	-2.3876830792019526e+17	1.7107966478701184e+17	57	-1.6482289133174602e+17	-2.679510112074986e+17	-2.951340542261382e+17	-2.8806654322594614e+17	-9.389943496996959e+17	-3.90993769938205e+17	2.7798579867312845e+17	57
112	0.05306687355041504	0.0034404124954347678	0.0017330169677734375	9.84981454878056e-05	0.0001	True	0.01	0.001	0.5	invscaling	squared_error	1000	elasticnet	0.25	0.0001	0.1	{'alpha': 0.0001, 'early_stopping': True, 'epsilon': 0.01, 'eta0': 0.001, 'l1_ratio': 0.5, 'learning_rate': 'invscaling', 'loss': 'squared_error', 'max_iter': 1000, 'penalty': 'elasticnet', 'power_t': 0.25, 'tol': 0.0001, 'validation_fraction': 0.1}	-1.294651052183265e+22	-7.297738028519043e+33	-1.728874945994887e+23	-4.719940399441874e+22	-1.6706845318069974e+23	-1.459547605783829e+33	2.919095211367607e+33	225	-5.434323412991333e+40	-1.7201596188624111e+41	-9.749652769749982e+42	-8.267533247235659e+41	-9.135818439828517e+42	-3.987716746063644e+42	4.465994787283187e+42	229	-2.2775785025407906e+19	-3.750284970140969e+19	-3.067550901184639e+20	-8.034232432842562e+19	-2.9002619088609352e+20	-1.474804480119601e+20	1.2477303649601972e+20	229	-3.669512764245126e+19	-6.478189024312861e+19	-4.900838294712401e+20	-1.3182410656265835e+20	-4.7270145408919444e+20	-2.3921728160173454e+20	2.002124403176926e+20	233
113	0.04734477996826172	0.005017875943047801	0.001668834686279297	6.860037957478216e-05	0.0001	True	0.01	0.001	0.5	invscaling	squared_error	1000	elasticnet	0.25	0.001	0.1	{'alpha': 0.0001, 'early_stopping': True, 'epsilon': 0.01, 'eta0': 0.001, 'l1_ratio': 0.5, 'learning_rate': 'invscaling', 'loss': 'squared_error', 'max_iter': 1000, 'penalty': 'elasticnet', 'power_t': 0.25, 'tol': 0.001, 'validation_fraction': 0.1}	-1.294651052183265e+22	-7.297738028519043e+33	-1.728874945994887e+23	-4.719940399441874e+22	-1.6706845318069974e+23	-1.459547605783829e+33	2.919095211367607e+33	225	-5.434323412991333e+40	-1.7201596188624111e+41	-9.749652769749982e+42	-8.267533247235659e+41	-9.135818439828517e+42	-3.987716746063644e+42	4.465994787283187e+42	229	-2.2775785025407906e+19	-3.750284970140969e+19	-3.067550901184639e+20	-8.034232432842562e+19	-2.9002619088609352e+20	-1.474804480119601e+20	1.2477303649601972e+20	229	-3.669512764245126e+19	-6.478189024312861e+19	-4.900838294712401e+20	-1.3182410656265835e+20	-4.7270145408919444e+20	-2.3921728160173454e+20	2.002124403176926e+20	233
114	0.0362581729888916	0.008452547012998248	0.0013257503509521485	0.00018798808917973973	0.0001	True	0.01	0.001	0.5	invscaling	squared_error	1000	elasticnet	0.5	0.0001	0.1	{'alpha': 0.0001, 'early_stopping': True, 'epsilon': 0.01, 'eta0': 0.001, 'l1_ratio': 0.5, 'learning_rate': 'invscaling', 'loss': 'squared_error', 'max_iter': 1000, 'penalty': 'elasticnet', 'power_t': 0.5, 'tol': 0.0001, 'validation_fraction': 0.1}	-7.206884083935315e+20	-3.690002678279804e+32	-8.887995589804358e+21	-2.4686824925092103e+21	-8.587585838575063e+21	-7.38000535697291e+31	1.4760010712912568e+32	161	-1.6839728924152835e+38	-4.397902263271827e+38	-2.5767343556965276e+40	-2.2616916526038698e+39	-2.4137969756036423e+40	-1.0555038496234856e+40	1.178889657145795e+40	157	-1.2678508361492444e+18	-1.8962809589394294e+18	-1.577001213099329e+19	-4.202165129347432e+18	-1.4907810304577757e+19	-7.608823872001431e+18	6.392598941049253e+18	149	-2.042693515806279e+18	-3.275608795623562e+18	-2.519478302620784e+19	-6.894829944645086e+18	-2.4297611157103833e+19	-1.2341105287877319e+19	1.025746060966551e+19	149
115	0.049594974517822264	0.006048236227738547	0.0017715930938720704	0.00012749849879335428	0.0001	True	0.01	0.001	0.5	invscaling	squared_error	1000	elasticnet	0.5	0.001	0.1	{'alpha': 0.0001, 'early_stopping': True, 'epsilon': 0.01, 'eta0': 0.001, 'l1_ratio': 0.5, 'learning_rate': 'invscaling', 'loss': 'squared_error', 'max_iter': 1000, 'penalty': 'elasticnet', 'power_t': 0.5, 'tol': 0.001, 'validation_fraction': 0.1}	-7.206884083935315e+20	-3.690002678279804e+32	-8.887995589804358e+21	-2.4686824925092103e+21	-8.587585838575063e+21	-7.38000535697291e+31	1.4760010712912568e+32	161	-1.6839728924152835e+38	-4.397902263271827e+38	-2.5767343556965276e+40	-2.2616916526038698e+39	-2.4137969756036423e+40	-1.0555038496234856e+40	1.178889657145795e+40	157	-1.2678508361492444e+18	-1.8962809589394294e+18	-1.577001213099329e+19	-4.202165129347432e+18	-1.4907810304577757e+19	-7.608823872001431e+18	6.392598941049253e+18	149	-2.042693515806279e+18	-3.275608795623562e+18	-2.519478302620784e+19	-6.894829944645086e+18	-2.4297611157103833e+19	-1.2341105287877319e+19	1.025746060966551e+19	149
116	0.16688961982727052	0.03571518044036834	0.0016383647918701172	0.00016943154886462183	0.0001	True	0.01	0.001	0.5	adaptive	squared_error	1000	elasticnet	0.25	0.0001	0.1	{'alpha': 0.0001, 'early_stopping': True, 'epsilon': 0.01, 'eta0': 0.001, 'l1_ratio': 0.5, 'learning_rate': 'adaptive', 'loss': 'squared_error', 'max_iter': 1000, 'penalty': 'elasticnet', 'power_t': 0.25, 'tol': 0.0001, 'validation_fraction': 0.1}	-5.815110227964786e+19	-3.0183714747574897e+31	-1.0411845873254697e+20	-1.031398190426378e+20	-3.318573489252011e+20	-6.036742949634433e+30	1.2073485898970231e+31	41	-1.0963694073167335e+36	-2.942634250653361e+36	-3.5360455838515723e+36	-3.947848441868427e+36	-3.6046324852913254e+37	-9.513844507320669e+36	1.3302041924124513e+37	17	-1.0230101162505053e+17	-1.5511277593412854e+17	-1.8473806922003152e+17	-1.755662754902273e+17	-5.760942982697731e+17	-2.387624861078422e+17	1.7106966895572694e+17	33	-1.6482159650814128e+17	-2.67939896092809e+17	-2.9514452143437997e+17	-2.880627467063822e+17	-9.389526767578225e+17	-3.9098428749990694e+17	2.7797012249452368e+17	33
117	0.1776418685913086	0.02765982150446821	0.004997539520263672	0.007230692369531452	0.0001	True	0.01	0.001	0.5	adaptive	squared_error	1000	elasticnet	0.25	0.001	0.1	{'alpha': 0.0001, 'early_stopping': True, 'epsilon': 0.01, 'eta0': 0.001, 'l1_ratio': 0.5, 'learning_rate': 'adaptive', 'loss': 'squared_error', 'max_iter': 1000, 'penalty': 'elasticnet', 'power_t': 0.25, 'tol': 0.001, 'validation_fraction': 0.1}	-5.815110227964786e+19	-3.0183714747574897e+31	-1.0411845873254697e+20	-1.031398190426378e+20	-3.318573489252011e+20	-6.036742949634433e+30	1.2073485898970231e+31	41	-1.0963694073167335e+36	-2.942634250653361e+36	-3.5360455838515723e+36	-3.947848441868427e+36	-3.6046324852913254e+37	-9.513844507320669e+36	1.3302041924124513e+37	17	-1.0230101162505053e+17	-1.5511277593412854e+17	-1.8473806922003152e+17	-1.755662754902273e+17	-5.760942982697731e+17	-2.387624861078422e+17	1.7106966895572694e+17	33	-1.6482159650814128e+17	-2.67939896092809e+17	-2.9514452143437997e+17	-2.880627467063822e+17	-9.389526767578225e+17	-3.9098428749990694e+17	2.7797012249452368e+17	33
118	0.1504197120666504	0.022827874380449018	0.001457548141479492	0.00014082008045504125	0.0001	True	0.01	0.001	0.5	adaptive	squared_error	1000	elasticnet	0.5	0.0001	0.1	{'alpha': 0.0001, 'early_stopping': True, 'epsilon': 0.01, 'eta0': 0.001, 'l1_ratio': 0.5, 'learning_rate': 'adaptive', 'loss': 'squared_error', 'max_iter': 1000, 'penalty': 'elasticnet', 'power_t': 0.5, 'tol': 0.0001, 'validation_fraction': 0.1}	-5.815110227964786e+19	-3.0183714747574897e+31	-1.0411845873254697e+20	-1.031398190426378e+20	-3.318573489252011e+20	-6.036742949634433e+30	1.2073485898970231e+31	41	-1.0963694073167335e+36	-2.942634250653361e+36	-3.5360455838515723e+36	-3.947848441868427e+36	-3.6046324852913254e+37	-9.513844507320669e+36	1.3302041924124513e+37	17	-1.0230101162505053e+17	-1.5511277593412854e+17	-1.8473806922003152e+17	-1.755662754902273e+17	-5.760942982697731e+17	-2.387624861078422e+17	1.7106966895572694e+17	33	-1.6482159650814128e+17	-2.67939896092809e+17	-2.9514452143437997e+17	-2.880627467063822e+17	-9.389526767578225e+17	-3.9098428749990694e+17	2.7797012249452368e+17	33
119	0.14726710319519043	0.017198035748469488	0.001504993438720703	0.0003123791704236136	0.0001	True	0.01	0.001	0.5	adaptive	squared_error	1000	elasticnet	0.5	0.001	0.1	{'alpha': 0.0001, 'early_stopping': True, 'epsilon': 0.01, 'eta0': 0.001, 'l1_ratio': 0.5, 'learning_rate': 'adaptive', 'loss': 'squared_error', 'max_iter': 1000, 'penalty': 'elasticnet', 'power_t': 0.5, 'tol': 0.001, 'validation_fraction': 0.1}	-5.815110227964786e+19	-3.0183714747574897e+31	-1.0411845873254697e+20	-1.031398190426378e+20	-3.318573489252011e+20	-6.036742949634433e+30	1.2073485898970231e+31	41	-1.0963694073167335e+36	-2.942634250653361e+36	-3.5360455838515723e+36	-3.947848441868427e+36	-3.6046324852913254e+37	-9.513844507320669e+36	1.3302041924124513e+37	17	-1.0230101162505053e+17	-1.5511277593412854e+17	-1.8473806922003152e+17	-1.755662754902273e+17	-5.760942982697731e+17	-2.387624861078422e+17	1.7106966895572694e+17	33	-1.6482159650814128e+17	-2.67939896092809e+17	-2.9514452143437997e+17	-2.880627467063822e+17	-9.389526767578225e+17	-3.9098428749990694e+17	2.7797012249452368e+17	33
120	0.046761608123779295	0.005823501421721693	0.0016518115997314453	0.00015663983796030773	0.0001	True	0.01	0.01	0.15	invscaling	squared_error	1000	elasticnet	0.25	0.0001	0.1	{'alpha': 0.0001, 'early_stopping': True, 'epsilon': 0.01, 'eta0': 0.01, 'l1_ratio': 0.15, 'learning_rate': 'invscaling', 'loss': 'squared_error', 'max_iter': 1000, 'penalty': 'elasticnet', 'power_t': 0.25, 'tol': 0.0001, 'validation_fraction': 0.1}	-1.2948151885277196e+23	-7.298035371298485e+34	-1.7288344373722708e+24	-4.7198836307998236e+23	-1.6706989755272913e+24	-1.4596070743397171e+34	2.919214148479384e+34	265	-5.435701438517116e+42	-1.72029979329024e+43	-9.749195895422247e+44	-8.267334373487254e+43	-9.135976406268487e+44	-3.987658546550731e+44	4.4659113125777196e+44	281	-2.277867258717362e+20	-3.750437768921939e+20	-3.067479027072197e+21	-8.034135800528031e+20	-2.90028698289756e+21	-1.474802018557298e+21	1.2477103191583862e+21	273	-3.6699779888321344e+20	-6.478452970149933e+20	-4.900723465318693e+21	-1.3182252105274402e+21	-4.727055407861655e+21	-2.3921694359211994e+21	2.0020928490288015e+21	273
121	0.045882892608642575	0.004325568275170025	0.0015550613403320312	5.8316931018294274e-05	0.0001	True	0.01	0.01	0.15	invscaling	squared_error	1000	elasticnet	0.25	0.001	0.1	{'alpha': 0.0001, 'early_stopping': True, 'epsilon': 0.01, 'eta0': 0.01, 'l1_ratio': 0.15, 'learning_rate': 'invscaling', 'loss': 'squared_error', 'max_iter': 1000, 'penalty': 'elasticnet', 'power_t': 0.25, 'tol': 0.001, 'validation_fraction': 0.1}	-1.2948151885277196e+23	-7.298035371298485e+34	-1.7288344373722708e+24	-4.7198836307998236e+23	-1.6706989755272913e+24	-1.4596070743397171e+34	2.919214148479384e+34	265	-5.435701438517116e+42	-1.72029979329024e+43	-9.749195895422247e+44	-8.267334373487254e+43	-9.135976406268487e+44	-3.987658546550731e+44	4.4659113125777196e+44	281	-2.277867258717362e+20	-3.750437768921939e+20	-3.067479027072197e+21	-8.034135800528031e+20	-2.90028698289756e+21	-1.474802018557298e+21	1.2477103191583862e+21	273	-3.6699779888321344e+20	-6.478452970149933e+20	-4.900723465318693e+21	-1.3182252105274402e+21	-4.727055407861655e+21	-2.3921694359211994e+21	2.0020928490288015e+21	273
122	0.04556584358215332	0.004402652135899186	0.0016270160675048828	8.097340813028265e-05	0.0001	True	0.01	0.01	0.15	invscaling	squared_error	1000	elasticnet	0.5	0.0001	0.1	{'alpha': 0.0001, 'early_stopping': True, 'epsilon': 0.01, 'eta0': 0.01, 'l1_ratio': 0.15, 'learning_rate': 'invscaling', 'loss': 'squared_error', 'max_iter': 1000, 'penalty': 'elasticnet', 'power_t': 0.5, 'tol': 0.0001, 'validation_fraction': 0.1}	-7.207048297629361e+21	-3.689806809326418e+33	-8.887943690847109e+22	-2.46879415623217e+22	-8.5876217234185e+22	-7.379613619066137e+32	1.475922723709902e+33	181	-1.6840496287335806e+40	-4.397435389242927e+40	-2.5767042646933933e+42	-2.2618962550955855e+41	-2.413817149992953e+42	-1.0555051780751341e+42	1.178884327606041e+42	193	-1.2678797192564517e+19	-1.896180299788132e+19	-1.5769920055843068e+20	-4.2023551907751035e+19	-1.490787261134148e+20	-7.608841575400848e+19	6.392581663571699e+19	185	-2.0427400566368506e+19	-3.2754349244034875e+19	-2.5194635913932426e+20	-6.895141805787153e+19	-2.4297712695975477e+20	-1.2341133079347079e+20	1.0257435684282037e+20	185
123	0.04806809425354004	0.008763664522987899	0.0015902042388916016	8.106265348476766e-05	0.0001	True	0.01	0.01	0.15	invscaling	squared_error	1000	elasticnet	0.5	0.001	0.1	{'alpha': 0.0001, 'early_stopping': True, 'epsilon': 0.01, 'eta0': 0.01, 'l1_ratio': 0.15, 'learning_rate': 'invscaling', 'loss': 'squared_error', 'max_iter': 1000, 'penalty': 'elasticnet', 'power_t': 0.5, 'tol': 0.001, 'validation_fraction': 0.1}	-7.207048297629361e+21	-3.689806809326418e+33	-8.887943690847109e+22	-2.46879415623217e+22	-8.5876217234185e+22	-7.379613619066137e+32	1.475922723709902e+33	181	-1.6840496287335806e+40	-4.397435389242927e+40	-2.5767042646933933e+42	-2.2618962550955855e+41	-2.413817149992953e+42	-1.0555051780751341e+42	1.178884327606041e+42	193	-1.2678797192564517e+19	-1.896180299788132e+19	-1.5769920055843068e+20	-4.2023551907751035e+19	-1.490787261134148e+20	-7.608841575400848e+19	6.392581663571699e+19	185	-2.0427400566368506e+19	-3.2754349244034875e+19	-2.5194635913932426e+20	-6.895141805787153e+19	-2.4297712695975477e+20	-1.2341133079347079e+20	1.0257435684282037e+20	185
124	0.18275928497314453	0.03885180078482572	0.0019419193267822266	0.0003229443504417622	0.0001	True	0.01	0.01	0.15	adaptive	squared_error	1000	elasticnet	0.25	0.0001	0.1	{'alpha': 0.0001, 'early_stopping': True, 'epsilon': 0.01, 'eta0': 0.01, 'l1_ratio': 0.15, 'learning_rate': 'adaptive', 'loss': 'squared_error', 'max_iter': 1000, 'penalty': 'elasticnet', 'power_t': 0.25, 'tol': 0.0001, 'validation_fraction': 0.1}	-4.440306465188409e+19	-2.2555485810524166e+32	-1.3797963635981907e+20	-6.515049034114349e+20	-2.008583667077013e+20	-4.511097162125528e+31	9.022194324199319e+31	97	-6.392389383163724e+35	-1.6432131909833437e+38	-6.209929516875881e+36	-1.5751932022287434e+38	-1.3204808557471622e+37	-6.837892326677452e+37	7.569515868024873e+37	81	-7.811416776077746e+16	-1.1591092880634703e+18	-2.4481384942172826e+17	-1.108968675229896e+18	-3.4867734460492954e+17	-5.879366650161604e+17	4.5444687009130566e+17	89	-1.2585407237264517e+17	-2.0022402987757233e+18	-3.9112820430430336e+17	-1.819590983004099e+18	-5.683021025717032e+17	-9.814231322056947e+17	7.740424454578243e+17	89
125	0.16364169120788574	0.04025012549426883	0.0016961097717285156	0.0003124805982022533	0.0001	True	0.01	0.01	0.15	adaptive	squared_error	1000	elasticnet	0.25	0.001	0.1	{'alpha': 0.0001, 'early_stopping': True, 'epsilon': 0.01, 'eta0': 0.01, 'l1_ratio': 0.15, 'learning_rate': 'adaptive', 'loss': 'squared_error', 'max_iter': 1000, 'penalty': 'elasticnet', 'power_t': 0.25, 'tol': 0.001, 'validation_fraction': 0.1}	-4.440306465188409e+19	-2.2555485810524166e+32	-1.3797963635981907e+20	-6.515049034114349e+20	-2.008583667077013e+20	-4.511097162125528e+31	9.022194324199319e+31	97	-6.392389383163724e+35	-1.6432131909833437e+38	-6.209929516875881e+36	-1.5751932022287434e+38	-1.3204808557471622e+37	-6.837892326677452e+37	7.569515868024873e+37	81	-7.811416776077746e+16	-1.1591092880634703e+18	-2.4481384942172826e+17	-1.108968675229896e+18	-3.4867734460492954e+17	-5.879366650161604e+17	4.5444687009130566e+17	89	-1.2585407237264517e+17	-2.0022402987757233e+18	-3.9112820430430336e+17	-1.819590983004099e+18	-5.683021025717032e+17	-9.814231322056947e+17	7.740424454578243e+17	89
126	0.18459596633911132	0.04169539272723957	0.0019258499145507813	0.0005001839188041963	0.0001	True	0.01	0.01	0.15	adaptive	squared_error	1000	elasticnet	0.5	0.0001	0.1	{'alpha': 0.0001, 'early_stopping': True, 'epsilon': 0.01, 'eta0': 0.01, 'l1_ratio': 0.15, 'learning_rate': 'adaptive', 'loss': 'squared_error', 'max_iter': 1000, 'penalty': 'elasticnet', 'power_t': 0.5, 'tol': 0.0001, 'validation_fraction': 0.1}	-4.440306465188409e+19	-2.2555485810524166e+32	-1.3797963635981907e+20	-6.515049034114349e+20	-2.008583667077013e+20	-4.511097162125528e+31	9.022194324199319e+31	97	-6.392389383163724e+35	-1.6432131909833437e+38	-6.209929516875881e+36	-1.5751932022287434e+38	-1.3204808557471622e+37	-6.837892326677452e+37	7.569515868024873e+37	81	-7.811416776077746e+16	-1.1591092880634703e+18	-2.4481384942172826e+17	-1.108968675229896e+18	-3.4867734460492954e+17	-5.879366650161604e+17	4.5444687009130566e+17	89	-1.2585407237264517e+17	-2.0022402987757233e+18	-3.9112820430430336e+17	-1.819590983004099e+18	-5.683021025717032e+17	-9.814231322056947e+17	7.740424454578243e+17	89
127	0.18506622314453125	0.035789263872556765	0.0017445087432861328	0.000201528781332967	0.0001	True	0.01	0.01	0.15	adaptive	squared_error	1000	elasticnet	0.5	0.001	0.1	{'alpha': 0.0001, 'early_stopping': True, 'epsilon': 0.01, 'eta0': 0.01, 'l1_ratio': 0.15, 'learning_rate': 'adaptive', 'loss': 'squared_error', 'max_iter': 1000, 'penalty': 'elasticnet', 'power_t': 0.5, 'tol': 0.001, 'validation_fraction': 0.1}	-4.440306465188409e+19	-2.2555485810524166e+32	-1.3797963635981907e+20	-6.515049034114349e+20	-2.008583667077013e+20	-4.511097162125528e+31	9.022194324199319e+31	97	-6.392389383163724e+35	-1.6432131909833437e+38	-6.209929516875881e+36	-1.5751932022287434e+38	-1.3204808557471622e+37	-6.837892326677452e+37	7.569515868024873e+37	81	-7.811416776077746e+16	-1.1591092880634703e+18	-2.4481384942172826e+17	-1.108968675229896e+18	-3.4867734460492954e+17	-5.879366650161604e+17	4.5444687009130566e+17	89	-1.2585407237264517e+17	-2.0022402987757233e+18	-3.9112820430430336e+17	-1.819590983004099e+18	-5.683021025717032e+17	-9.814231322056947e+17	7.740424454578243e+17	89
128	0.05031318664550781	0.006467558553688865	0.0018773078918457031	0.0001976130203147596	0.0001	True	0.01	0.01	0.3	invscaling	squared_error	1000	elasticnet	0.25	0.0001	0.1	{'alpha': 0.0001, 'early_stopping': True, 'epsilon': 0.01, 'eta0': 0.01, 'l1_ratio': 0.3, 'learning_rate': 'invscaling', 'loss': 'squared_error', 'max_iter': 1000, 'penalty': 'elasticnet', 'power_t': 0.25, 'tol': 0.0001, 'validation_fraction': 0.1}	-1.2948445288312238e+23	-7.298085406621129e+34	-1.728838590677052e+24	-4.719872306541978e+23	-1.6706946031682355e+24	-1.4596170814042459e+34	2.9192341626084414e+34	269	-5.435947777091606e+42	-1.7203233877930465e+43	-9.749242737884657e+44	-8.267294702458784e+43	-9.13592858710038e+44	-3.987658522356228e+44	4.465912098364137e+44	277	-2.277918869936749e+20	-3.7504634987198435e+20	-3.0674863963005313e+21	-8.034116524493696e+20	-2.900279392603401e+21	-1.4748031356437922e+21	1.2477091883727415e+21	277	-3.670061147088155e+20	-6.47849739710193e+20	-4.900735238683461e+21	-1.318222047753913e+21	-4.727043036761789e+21	-2.3921712355236344e+21	2.0020907967122443e+21	277
129	0.04771003723144531	0.005924888486239336	0.0017218589782714844	0.0001354164639635596	0.0001	True	0.01	0.01	0.3	invscaling	squared_error	1000	elasticnet	0.25	0.001	0.1	{'alpha': 0.0001, 'early_stopping': True, 'epsilon': 0.01, 'eta0': 0.01, 'l1_ratio': 0.3, 'learning_rate': 'invscaling', 'loss': 'squared_error', 'max_iter': 1000, 'penalty': 'elasticnet', 'power_t': 0.25, 'tol': 0.001, 'validation_fraction': 0.1}	-1.2948445288312238e+23	-7.298085406621129e+34	-1.728838590677052e+24	-4.719872306541978e+23	-1.6706946031682355e+24	-1.4596170814042459e+34	2.9192341626084414e+34	269	-5.435947777091606e+42	-1.7203233877930465e+43	-9.749242737884657e+44	-8.267294702458784e+43	-9.13592858710038e+44	-3.987658522356228e+44	4.465912098364137e+44	277	-2.277918869936749e+20	-3.7504634987198435e+20	-3.0674863963005313e+21	-8.034116524493696e+20	-2.900279392603401e+21	-1.4748031356437922e+21	1.2477091883727415e+21	277	-3.670061147088155e+20	-6.47849739710193e+20	-4.900735238683461e+21	-1.318222047753913e+21	-4.727043036761789e+21	-2.3921712355236344e+21	2.0020907967122443e+21	277
130	0.05002164840698242	0.007667177288635854	0.0017216205596923828	9.229219843565769e-05	0.0001	True	0.01	0.01	0.3	invscaling	squared_error	1000	elasticnet	0.5	0.0001	0.1	{'alpha': 0.0001, 'early_stopping': True, 'epsilon': 0.01, 'eta0': 0.01, 'l1_ratio': 0.3, 'learning_rate': 'invscaling', 'loss': 'squared_error', 'max_iter': 1000, 'penalty': 'elasticnet', 'power_t': 0.5, 'tol': 0.0001, 'validation_fraction': 0.1}	-7.205726225748107e+21	-3.689906915340658e+33	-8.887990762180653e+22	-2.468793821319142e+22	-8.587612201974083e+22	-7.379813831094615e+32	1.475962766115598e+33	193	-1.6834318322045684e+40	-4.39767399095869e+40	-2.5767315576716753e+42	-2.2618956414042996e+41	-2.4138117977089877e+42	-1.0555087955505451e+42	1.1788908256908153e+42	197	-1.26764713336939e+19	-1.8962317392008385e+19	-1.5770003574730313e+20	-4.2023546206891516e+19	-1.4907856084995998e+20	-7.608818630597139e+19	6.392636223857389e+19	181	-2.042365330898999e+19	-3.2755237845825135e+19	-2.5194769346945938e+20	-6.895140870401917e+19	-2.4297685757661164e+20	-1.2341097018098105e+20	1.0257522482590207e+20	181
131	0.04279007911682129	0.009011510728316088	0.0015564441680908203	0.00021978760738897154	0.0001	True	0.01	0.01	0.3	invscaling	squared_error	1000	elasticnet	0.5	0.001	0.1	{'alpha': 0.0001, 'early_stopping': True, 'epsilon': 0.01, 'eta0': 0.01, 'l1_ratio': 0.3, 'learning_rate': 'invscaling', 'loss': 'squared_error', 'max_iter': 1000, 'penalty': 'elasticnet', 'power_t': 0.5, 'tol': 0.001, 'validation_fraction': 0.1}	-7.205726225748107e+21	-3.689906915340658e+33	-8.887990762180653e+22	-2.468793821319142e+22	-8.587612201974083e+22	-7.379813831094615e+32	1.475962766115598e+33	193	-1.6834318322045684e+40	-4.39767399095869e+40	-2.5767315576716753e+42	-2.2618956414042996e+41	-2.4138117977089877e+42	-1.0555087955505451e+42	1.1788908256908153e+42	197	-1.26764713336939e+19	-1.8962317392008385e+19	-1.5770003574730313e+20	-4.2023546206891516e+19	-1.4907856084995998e+20	-7.608818630597139e+19	6.392636223857389e+19	181	-2.042365330898999e+19	-3.2755237845825135e+19	-2.5194769346945938e+20	-6.895140870401917e+19	-2.4297685757661164e+20	-1.2341097018098105e+20	1.0257522482590207e+20	181
132	0.22301430702209474	0.05660697338925234	0.0020011425018310546	0.00018798149722881627	0.0001	True	0.01	0.01	0.3	adaptive	squared_error	1000	elasticnet	0.25	0.0001	0.1	{'alpha': 0.0001, 'early_stopping': True, 'epsilon': 0.01, 'eta0': 0.01, 'l1_ratio': 0.3, 'learning_rate': 'adaptive', 'loss': 'squared_error', 'max_iter': 1000, 'penalty': 'elasticnet', 'power_t': 0.25, 'tol': 0.0001, 'validation_fraction': 0.1}	-4.438015802556326e+19	-2.2555436411778595e+32	-1.3794752224762685e+20	-6.515080609932698e+20	-2.008808896855535e+20	-4.511087282376414e+31	9.022174564701092e+31	89	-6.385916564335491e+35	-1.6432050801888227e+38	-6.207336130500823e+36	-1.5752032091054102e+38	-1.3207606931235485e+37	-6.837887272951862e+37	7.569532268051384e+37	73	-7.807589868525392e+16	-1.1591078236437386e+18	-2.4477276573150723e+17	-1.1089686625791008e+18	-3.4871029700383917e+17	-5.879270895286879e+17	4.5445782036226464e+17	81	-1.2579033744623653e+17	-2.0022353573050202e+18	-3.910465244335432e+17	-1.8195967627375332e+18	-5.6836231690348326e+17	-9.814062597651633e+17	7.740625153071713e+17	73
133	0.20314288139343262	0.04843170351774373	0.0019413948059082032	0.0002796487689698379	0.0001	True	0.01	0.01	0.3	adaptive	squared_error	1000	elasticnet	0.25	0.001	0.1	{'alpha': 0.0001, 'early_stopping': True, 'epsilon': 0.01, 'eta0': 0.01, 'l1_ratio': 0.3, 'learning_rate': 'adaptive', 'loss': 'squared_error', 'max_iter': 1000, 'penalty': 'elasticnet', 'power_t': 0.25, 'tol': 0.001, 'validation_fraction': 0.1}	-4.438015802556326e+19	-2.2555436411778595e+32	-1.3794752224762685e+20	-6.515080609932698e+20	-2.008808896855535e+20	-4.511087282376414e+31	9.022174564701092e+31	89	-6.385916564335491e+35	-1.6432050801888227e+38	-6.207336130500823e+36	-1.5752032091054102e+38	-1.3207606931235485e+37	-6.837887272951862e+37	7.569532268051384e+37	73	-7.807589868525392e+16	-1.1591078236437386e+18	-2.4477276573150723e+17	-1.1089686625791008e+18	-3.4871029700383917e+17	-5.879270895286879e+17	4.5445782036226464e+17	81	-1.2579033744623653e+17	-2.0022353573050202e+18	-3.910465244335432e+17	-1.8195967627375332e+18	-5.6836231690348326e+17	-9.814062597651633e+17	7.740625153071713e+17	73
134	0.2148714542388916	0.03783251258766106	0.0017493247985839843	0.0001878743486349133	0.0001	True	0.01	0.01	0.3	adaptive	squared_error	1000	elasticnet	0.5	0.0001	0.1	{'alpha': 0.0001, 'early_stopping': True, 'epsilon': 0.01, 'eta0': 0.01, 'l1_ratio': 0.3, 'learning_rate': 'adaptive', 'loss': 'squared_error', 'max_iter': 1000, 'penalty': 'elasticnet', 'power_t': 0.5, 'tol': 0.0001, 'validation_fraction': 0.1}	-4.438015802556326e+19	-2.2555436411778595e+32	-1.3794752224762685e+20	-6.515080609932698e+20	-2.008808896855535e+20	-4.511087282376414e+31	9.022174564701092e+31	89	-6.385916564335491e+35	-1.6432050801888227e+38	-6.207336130500823e+36	-1.5752032091054102e+38	-1.3207606931235485e+37	-6.837887272951862e+37	7.569532268051384e+37	73	-7.807589868525392e+16	-1.1591078236437386e+18	-2.4477276573150723e+17	-1.1089686625791008e+18	-3.4871029700383917e+17	-5.879270895286879e+17	4.5445782036226464e+17	81	-1.2579033744623653e+17	-2.0022353573050202e+18	-3.910465244335432e+17	-1.8195967627375332e+18	-5.6836231690348326e+17	-9.814062597651633e+17	7.740625153071713e+17	73
135	0.1806694507598877	0.03083226171196306	0.001623249053955078	0.0002524631254586356	0.0001	True	0.01	0.01	0.3	adaptive	squared_error	1000	elasticnet	0.5	0.001	0.1	{'alpha': 0.0001, 'early_stopping': True, 'epsilon': 0.01, 'eta0': 0.01, 'l1_ratio': 0.3, 'learning_rate': 'adaptive', 'loss': 'squared_error', 'max_iter': 1000, 'penalty': 'elasticnet', 'power_t': 0.5, 'tol': 0.001, 'validation_fraction': 0.1}	-4.438015802556326e+19	-2.2555436411778595e+32	-1.3794752224762685e+20	-6.515080609932698e+20	-2.008808896855535e+20	-4.511087282376414e+31	9.022174564701092e+31	89	-6.385916564335491e+35	-1.6432050801888227e+38	-6.207336130500823e+36	-1.5752032091054102e+38	-1.3207606931235485e+37	-6.837887272951862e+37	7.569532268051384e+37	73	-7.807589868525392e+16	-1.1591078236437386e+18	-2.4477276573150723e+17	-1.1089686625791008e+18	-3.4871029700383917e+17	-5.879270895286879e+17	4.5445782036226464e+17	81	-1.2579033744623653e+17	-2.0022353573050202e+18	-3.910465244335432e+17	-1.8195967627375332e+18	-5.6836231690348326e+17	-9.814062597651633e+17	7.740625153071713e+17	73
136	0.055448484420776364	0.005776110971151303	0.001929330825805664	0.0001281544019248845	0.0001	True	0.01	0.01	0.5	invscaling	squared_error	1000	elasticnet	0.25	0.0001	0.1	{'alpha': 0.0001, 'early_stopping': True, 'epsilon': 0.01, 'eta0': 0.01, 'l1_ratio': 0.5, 'learning_rate': 'invscaling', 'loss': 'squared_error', 'max_iter': 1000, 'penalty': 'elasticnet', 'power_t': 0.25, 'tol': 0.0001, 'validation_fraction': 0.1}	-1.2948181989257954e+23	-7.298501001371589e+34	-1.7288441493656352e+24	-4.71985722093864e+23	-1.6706887540338067e+24	-1.4597002003543377e+34	2.9194004005086255e+34	273	-5.435726711771867e+42	-1.7205193175823937e+43	-9.749305430946226e+44	-8.267241854869709e+43	-9.135864617082516e+44	-3.987660686478334e+44	4.465911315592662e+44	285	-2.27787255327851e+20	-3.750677053801327e+20	-3.067496259107997e+21	-8.034090845936039e+20	-2.900269238668117e+21	-1.47480590861554e+21	1.2477068237760019e+21	281	-3.669986520590352e+20	-6.478866308697259e+20	-4.900750995886886e+21	-1.3182178344670444e+21	-4.727026487291532e+21	-2.392176120114845e+21	2.0020864188732374e+21	281
137	0.05616741180419922	0.0034004014069241454	0.0018843650817871095	9.584303518232066e-05	0.0001	True	0.01	0.01	0.5	invscaling	squared_error	1000	elasticnet	0.25	0.001	0.1	{'alpha': 0.0001, 'early_stopping': True, 'epsilon': 0.01, 'eta0': 0.01, 'l1_ratio': 0.5, 'learning_rate': 'invscaling', 'loss': 'squared_error', 'max_iter': 1000, 'penalty': 'elasticnet', 'power_t': 0.25, 'tol': 0.001, 'validation_fraction': 0.1}	-1.2948181989257954e+23	-7.298501001371589e+34	-1.7288441493656352e+24	-4.71985722093864e+23	-1.6706887540338067e+24	-1.4597002003543377e+34	2.9194004005086255e+34	273	-5.435726711771867e+42	-1.7205193175823937e+43	-9.749305430946226e+44	-8.267241854869709e+43	-9.135864617082516e+44	-3.987660686478334e+44	4.465911315592662e+44	285	-2.27787255327851e+20	-3.750677053801327e+20	-3.067496259107997e+21	-8.034090845936039e+20	-2.900269238668117e+21	-1.47480590861554e+21	1.2477068237760019e+21	281	-3.669986520590352e+20	-6.478866308697259e+20	-4.900750995886886e+21	-1.3182178344670444e+21	-4.727026487291532e+21	-2.392176120114845e+21	2.0020864188732374e+21	281
138	0.054534292221069335	0.007094478761335274	0.001891756057739258	0.00014492293285507695	0.0001	True	0.01	0.01	0.5	invscaling	squared_error	1000	elasticnet	0.5	0.0001	0.1	{'alpha': 0.0001, 'early_stopping': True, 'epsilon': 0.01, 'eta0': 0.01, 'l1_ratio': 0.5, 'learning_rate': 'invscaling', 'loss': 'squared_error', 'max_iter': 1000, 'penalty': 'elasticnet', 'power_t': 0.5, 'tol': 0.0001, 'validation_fraction': 0.1}	-7.207477669423119e+21	-3.689883791133131e+33	-8.888037912361304e+22	-2.468793375674888e+22	-8.587576531098214e+22	-7.379767582679565e+32	1.4759535164325874e+33	189	-1.684250320400252e+40	-4.397618850372519e+40	-2.5767588958864128e+42	-2.2618948248103507e+41	-2.4137917439665653e+42	-1.0555117628083483e+42	1.1788919238582913e+42	201	-1.2679552816605118e+19	-1.8962198406401892e+19	-1.5770087228244545e+20	-4.202353862117498e+19	-1.4907794153119597e+20	-7.608882073156469e+19	6.3925845155930685e+19	209	-2.0428617717829796e+19	-3.2755032493099987e+19	-2.5194903000408152e+20	-6.895139625753243e+19	-2.429758482590167e+20	-1.2341198494631209e+20	1.025743652542788e+20	209
139	0.05234661102294922	0.00826764868421765	0.0018697738647460937	0.0003379387227511474	0.0001	True	0.01	0.01	0.5	invscaling	squared_error	1000	elasticnet	0.5	0.001	0.1	{'alpha': 0.0001, 'early_stopping': True, 'epsilon': 0.01, 'eta0': 0.01, 'l1_ratio': 0.5, 'learning_rate': 'invscaling', 'loss': 'squared_error', 'max_iter': 1000, 'penalty': 'elasticnet', 'power_t': 0.5, 'tol': 0.001, 'validation_fraction': 0.1}	-7.207477669423119e+21	-3.689883791133131e+33	-8.888037912361304e+22	-2.468793375674888e+22	-8.587576531098214e+22	-7.379767582679565e+32	1.4759535164325874e+33	189	-1.684250320400252e+40	-4.397618850372519e+40	-2.5767588958864128e+42	-2.2618948248103507e+41	-2.4137917439665653e+42	-1.0555117628083483e+42	1.1788919238582913e+42	201	-1.2679552816605118e+19	-1.8962198406401892e+19	-1.5770087228244545e+20	-4.202353862117498e+19	-1.4907794153119597e+20	-7.608882073156469e+19	6.3925845155930685e+19	209	-2.0428617717829796e+19	-3.2755032493099987e+19	-2.5194903000408152e+20	-6.895139625753243e+19	-2.429758482590167e+20	-1.2341198494631209e+20	1.025743652542788e+20	209
140	0.1845125675201416	0.0394211540202814	0.0028413772583007813	0.001554765644522393	0.0001	True	0.01	0.01	0.5	adaptive	squared_error	1000	elasticnet	0.25	0.0001	0.1	{'alpha': 0.0001, 'early_stopping': True, 'epsilon': 0.01, 'eta0': 0.01, 'l1_ratio': 0.5, 'learning_rate': 'adaptive', 'loss': 'squared_error', 'max_iter': 1000, 'penalty': 'elasticnet', 'power_t': 0.25, 'tol': 0.0001, 'validation_fraction': 0.1}	-4.435469467931111e+19	-2.2555680211402365e+32	-1.379726109796408e+20	-6.51548343476439e+20	-2.0087861479405624e+20	-4.511136042301169e+31	9.022272084550597e+31	121	-6.378562186669608e+35	-1.6432677366557859e+38	-6.209435839399793e+36	-1.5754331105318129e+38	-1.3207505169822247e+37	-6.838497638932978e+37	7.570212753800513e+37	113	-7.803064242536267e+16	-1.1591397017288899e+18	-2.448087958006279e+17	-1.1090720698900573e+18	-3.487137743200304e+17	-5.879529968329935e+17	4.544938934615193e+17	105	-1.2571788299553822e+17	-2.002273530202351e+18	-3.911126570245838e+17	-1.819729543265834e+18	-5.683601273522532e+17	-9.814387481681121e+17	7.741075053644799e+17	105
141	0.20946035385131836	0.014182504830239	0.0018313407897949218	0.00014444887462852982	0.0001	True	0.01	0.01	0.5	adaptive	squared_error	1000	elasticnet	0.25	0.001	0.1	{'alpha': 0.0001, 'early_stopping': True, 'epsilon': 0.01, 'eta0': 0.01, 'l1_ratio': 0.5, 'learning_rate': 'adaptive', 'loss': 'squared_error', 'max_iter': 1000, 'penalty': 'elasticnet', 'power_t': 0.25, 'tol': 0.001, 'validation_fraction': 0.1}	-4.435469467931111e+19	-2.2555680211402365e+32	-1.379726109796408e+20	-6.51548343476439e+20	-2.0087861479405624e+20	-4.511136042301169e+31	9.022272084550597e+31	121	-6.378562186669608e+35	-1.6432677366557859e+38	-6.209435839399793e+36	-1.5754331105318129e+38	-1.3207505169822247e+37	-6.838497638932978e+37	7.570212753800513e+37	113	-7.803064242536267e+16	-1.1591397017288899e+18	-2.448087958006279e+17	-1.1090720698900573e+18	-3.487137743200304e+17	-5.879529968329935e+17	4.544938934615193e+17	105	-1.2571788299553822e+17	-2.002273530202351e+18	-3.911126570245838e+17	-1.819729543265834e+18	-5.683601273522532e+17	-9.814387481681121e+17	7.741075053644799e+17	105
142	0.20043115615844725	0.027454611937302868	0.0033303260803222655	0.00188347801114102	0.0001	True	0.01	0.01	0.5	adaptive	squared_error	1000	elasticnet	0.5	0.0001	0.1	{'alpha': 0.0001, 'early_stopping': True, 'epsilon': 0.01, 'eta0': 0.01, 'l1_ratio': 0.5, 'learning_rate': 'adaptive', 'loss': 'squared_error', 'max_iter': 1000, 'penalty': 'elasticnet', 'power_t': 0.5, 'tol': 0.0001, 'validation_fraction': 0.1}	-4.435469467931111e+19	-2.2555680211402365e+32	-1.379726109796408e+20	-6.51548343476439e+20	-2.0087861479405624e+20	-4.511136042301169e+31	9.022272084550597e+31	121	-6.378562186669608e+35	-1.6432677366557859e+38	-6.209435839399793e+36	-1.5754331105318129e+38	-1.3207505169822247e+37	-6.838497638932978e+37	7.570212753800513e+37	113	-7.803064242536267e+16	-1.1591397017288899e+18	-2.448087958006279e+17	-1.1090720698900573e+18	-3.487137743200304e+17	-5.879529968329935e+17	4.544938934615193e+17	105	-1.2571788299553822e+17	-2.002273530202351e+18	-3.911126570245838e+17	-1.819729543265834e+18	-5.683601273522532e+17	-9.814387481681121e+17	7.741075053644799e+17	105
143	0.1843043327331543	0.031683737043010134	0.0016742229461669921	0.00023965791929169588	0.0001	True	0.01	0.01	0.5	adaptive	squared_error	1000	elasticnet	0.5	0.001	0.1	{'alpha': 0.0001, 'early_stopping': True, 'epsilon': 0.01, 'eta0': 0.01, 'l1_ratio': 0.5, 'learning_rate': 'adaptive', 'loss': 'squared_error', 'max_iter': 1000, 'penalty': 'elasticnet', 'power_t': 0.5, 'tol': 0.001, 'validation_fraction': 0.1}	-4.435469467931111e+19	-2.2555680211402365e+32	-1.379726109796408e+20	-6.51548343476439e+20	-2.0087861479405624e+20	-4.511136042301169e+31	9.022272084550597e+31	121	-6.378562186669608e+35	-1.6432677366557859e+38	-6.209435839399793e+36	-1.5754331105318129e+38	-1.3207505169822247e+37	-6.838497638932978e+37	7.570212753800513e+37	113	-7.803064242536267e+16	-1.1591397017288899e+18	-2.448087958006279e+17	-1.1090720698900573e+18	-3.487137743200304e+17	-5.879529968329935e+17	4.544938934615193e+17	105	-1.2571788299553822e+17	-2.002273530202351e+18	-3.911126570245838e+17	-1.819729543265834e+18	-5.683601273522532e+17	-9.814387481681121e+17	7.741075053644799e+17	105
144	0.04907002449035645	0.013836270351196405	0.0018838405609130859	0.0005160027293889137	0.0001	True	0.1	0.001	0.15	invscaling	squared_error	1000	elasticnet	0.25	0.0001	0.1	{'alpha': 0.0001, 'early_stopping': True, 'epsilon': 0.1, 'eta0': 0.001, 'l1_ratio': 0.15, 'learning_rate': 'invscaling', 'loss': 'squared_error', 'max_iter': 1000, 'penalty': 'elasticnet', 'power_t': 0.25, 'tol': 0.0001, 'validation_fraction': 0.1}	-1.2946519476340586e+22	-7.297677116753738e+33	-1.7288760749592914e+23	-4.719938407472087e+22	-1.6706855513710822e+23	-1.459535423430768e+33	2.9190708466614847e+33	217	-5.43433093033894e+40	-1.7201309014943218e+41	-9.749665502903171e+42	-8.267526268895995e+41	-9.135829590414119e+42	-3.987720823931942e+42	4.4660012198834376e+42	237	-2.2775800778375148e+19	-3.750253668096234e+19	-3.067552904311579e+20	-8.034229042132328e+19	-2.900263678795971e+20	-1.4748045723828316e+20	1.2477318375806358e+20	237	-3.6695153022789677e+19	-6.478134948716276e+19	-4.9008414949855724e+20	-1.3182405092855577e+20	-4.727017425634266e+20	-2.3921728910009844e+20	2.002126828600937e+20	237
145	0.054206323623657224	0.008074913545510586	0.001865053176879883	8.98580109396235e-05	0.0001	True	0.1	0.001	0.15	invscaling	squared_error	1000	elasticnet	0.25	0.001	0.1	{'alpha': 0.0001, 'early_stopping': True, 'epsilon': 0.1, 'eta0': 0.001, 'l1_ratio': 0.15, 'learning_rate': 'invscaling', 'loss': 'squared_error', 'max_iter': 1000, 'penalty': 'elasticnet', 'power_t': 0.25, 'tol': 0.001, 'validation_fraction': 0.1}	-1.2946519476340586e+22	-7.297677116753738e+33	-1.7288760749592914e+23	-4.719938407472087e+22	-1.6706855513710822e+23	-1.459535423430768e+33	2.9190708466614847e+33	217	-5.43433093033894e+40	-1.7201309014943218e+41	-9.749665502903171e+42	-8.267526268895995e+41	-9.135829590414119e+42	-3.987720823931942e+42	4.4660012198834376e+42	237	-2.2775800778375148e+19	-3.750253668096234e+19	-3.067552904311579e+20	-8.034229042132328e+19	-2.900263678795971e+20	-1.4748045723828316e+20	1.2477318375806358e+20	237	-3.6695153022789677e+19	-6.478134948716276e+19	-4.9008414949855724e+20	-1.3182405092855577e+20	-4.727017425634266e+20	-2.3921728910009844e+20	2.002126828600937e+20	237
146	0.050419187545776366	0.009909118532093633	0.0016724109649658204	0.00024150234992504935	0.0001	True	0.1	0.001	0.15	invscaling	squared_error	1000	elasticnet	0.5	0.0001	0.1	{'alpha': 0.0001, 'early_stopping': True, 'epsilon': 0.1, 'eta0': 0.001, 'l1_ratio': 0.15, 'learning_rate': 'invscaling', 'loss': 'squared_error', 'max_iter': 1000, 'penalty': 'elasticnet', 'power_t': 0.5, 'tol': 0.0001, 'validation_fraction': 0.1}	-7.20703820306955e+20	-3.6898107659152796e+32	-8.887999371988726e+21	-2.4686767317903496e+21	-8.58759757177037e+21	-7.37962153224386e+31	1.475924306345447e+32	145	-1.6840449348014931e+38	-4.397444799439925e+38	-2.5767365486963887e+40	-2.2616810944112427e+39	-2.413803574017099e+40	-1.0555046258994052e+40	1.1788925502681835e+40	165	-1.2678779676092214e+18	-1.8961823174658017e+18	-1.5770018841740829e+19	-4.202155316248211e+18	-1.490783069508905e+19	-7.608813027630623e+18	6.392618603964804e+18	145	-2.042737209781979e+18	-3.2754384289997665e+18	-2.5194793747558257e+19	-6.894813851154278e+18	-2.4297644367348208e+19	-1.2341085520968495e+19	1.0257494088297613e+19	145
147	0.042076730728149415	0.006039301880318662	0.0016653060913085938	0.00017764033150921422	0.0001	True	0.1	0.001	0.15	invscaling	squared_error	1000	elasticnet	0.5	0.001	0.1	{'alpha': 0.0001, 'early_stopping': True, 'epsilon': 0.1, 'eta0': 0.001, 'l1_ratio': 0.15, 'learning_rate': 'invscaling', 'loss': 'squared_error', 'max_iter': 1000, 'penalty': 'elasticnet', 'power_t': 0.5, 'tol': 0.001, 'validation_fraction': 0.1}	-7.20703820306955e+20	-3.6898107659152796e+32	-8.887999371988726e+21	-2.4686767317903496e+21	-8.58759757177037e+21	-7.37962153224386e+31	1.475924306345447e+32	145	-1.6840449348014931e+38	-4.397444799439925e+38	-2.5767365486963887e+40	-2.2616810944112427e+39	-2.413803574017099e+40	-1.0555046258994052e+40	1.1788925502681835e+40	165	-1.2678779676092214e+18	-1.8961823174658017e+18	-1.5770018841740829e+19	-4.202155316248211e+18	-1.490783069508905e+19	-7.608813027630623e+18	6.392618603964804e+18	145	-2.042737209781979e+18	-3.2754384289997665e+18	-2.5194793747558257e+19	-6.894813851154278e+18	-2.4297644367348208e+19	-1.2341085520968495e+19	1.0257494088297613e+19	145
148	0.14947729110717772	0.03216214897250092	0.0013605117797851562	5.0137925000799655e-05	0.0001	True	0.1	0.001	0.15	adaptive	squared_error	1000	elasticnet	0.25	0.0001	0.1	{'alpha': 0.0001, 'early_stopping': True, 'epsilon': 0.1, 'eta0': 0.001, 'l1_ratio': 0.15, 'learning_rate': 'adaptive', 'loss': 'squared_error', 'max_iter': 1000, 'penalty': 'elasticnet', 'power_t': 0.25, 'tol': 0.0001, 'validation_fraction': 0.1}	-5.814946558802748e+19	-3.0181394600470476e+31	-1.041181008057915e+20	-1.0314637557941918e+20	-3.3186163360761034e+20	-6.036278920213551e+30	1.2072557840128464e+31	17	-1.0963076305315128e+36	-2.9422077177682813e+36	-3.536021043802683e+36	-3.9483381054724265e+36	-3.604725936246336e+37	-9.514026772007653e+36	1.3302425912177887e+37	41	-1.0229812449766184e+17	-1.551022091237025e+17	-1.847374207745128e+17	-1.7557665884123725e+17	-5.7610182442735674e+17	-2.387632475328942e+17	1.7107340504083142e+17	41	-1.6481695286716778e+17	-2.6792047653385885e+17	-2.9514349728559846e+17	-2.880806108001088e+17	-9.38964847964736e+17	-3.9098527709029395e+17	2.7797614401745197e+17	41
149	0.1572183609008789	0.03333993833687698	0.0019461154937744141	0.0007962493181543859	0.0001	True	0.1	0.001	0.15	adaptive	squared_error	1000	elasticnet	0.25	0.001	0.1	{'alpha': 0.0001, 'early_stopping': True, 'epsilon': 0.1, 'eta0': 0.001, 'l1_ratio': 0.15, 'learning_rate': 'adaptive', 'loss': 'squared_error', 'max_iter': 1000, 'penalty': 'elasticnet', 'power_t': 0.25, 'tol': 0.001, 'validation_fraction': 0.1}	-5.814946558802748e+19	-3.0181394600470476e+31	-1.041181008057915e+20	-1.0314637557941918e+20	-3.3186163360761034e+20	-6.036278920213551e+30	1.2072557840128464e+31	17	-1.0963076305315128e+36	-2.9422077177682813e+36	-3.536021043802683e+36	-3.9483381054724265e+36	-3.604725936246336e+37	-9.514026772007653e+36	1.3302425912177887e+37	41	-1.0229812449766184e+17	-1.551022091237025e+17	-1.847374207745128e+17	-1.7557665884123725e+17	-5.7610182442735674e+17	-2.387632475328942e+17	1.7107340504083142e+17	41	-1.6481695286716778e+17	-2.6792047653385885e+17	-2.9514349728559846e+17	-2.880806108001088e+17	-9.38964847964736e+17	-3.9098527709029395e+17	2.7797614401745197e+17	41
150	0.16208887100219727	0.029031163693593688	0.0014539241790771484	0.0001874296024107453	0.0001	True	0.1	0.001	0.15	adaptive	squared_error	1000	elasticnet	0.5	0.0001	0.1	{'alpha': 0.0001, 'early_stopping': True, 'epsilon': 0.1, 'eta0': 0.001, 'l1_ratio': 0.15, 'learning_rate': 'adaptive', 'loss': 'squared_error', 'max_iter': 1000, 'penalty': 'elasticnet', 'power_t': 0.5, 'tol': 0.0001, 'validation_fraction': 0.1}	-5.814946558802748e+19	-3.0181394600470476e+31	-1.041181008057915e+20	-1.0314637557941918e+20	-3.3186163360761034e+20	-6.036278920213551e+30	1.2072557840128464e+31	17	-1.0963076305315128e+36	-2.9422077177682813e+36	-3.536021043802683e+36	-3.9483381054724265e+36	-3.604725936246336e+37	-9.514026772007653e+36	1.3302425912177887e+37	41	-1.0229812449766184e+17	-1.551022091237025e+17	-1.847374207745128e+17	-1.7557665884123725e+17	-5.7610182442735674e+17	-2.387632475328942e+17	1.7107340504083142e+17	41	-1.6481695286716778e+17	-2.6792047653385885e+17	-2.9514349728559846e+17	-2.880806108001088e+17	-9.38964847964736e+17	-3.9098527709029395e+17	2.7797614401745197e+17	41
151	0.17649626731872559	0.03922539414292822	0.0017661094665527345	0.00034615141478251796	0.0001	True	0.1	0.001	0.15	adaptive	squared_error	1000	elasticnet	0.5	0.001	0.1	{'alpha': 0.0001, 'early_stopping': True, 'epsilon': 0.1, 'eta0': 0.001, 'l1_ratio': 0.15, 'learning_rate': 'adaptive', 'loss': 'squared_error', 'max_iter': 1000, 'penalty': 'elasticnet', 'power_t': 0.5, 'tol': 0.001, 'validation_fraction': 0.1}	-5.814946558802748e+19	-3.0181394600470476e+31	-1.041181008057915e+20	-1.0314637557941918e+20	-3.3186163360761034e+20	-6.036278920213551e+30	1.2072557840128464e+31	17	-1.0963076305315128e+36	-2.9422077177682813e+36	-3.536021043802683e+36	-3.9483381054724265e+36	-3.604725936246336e+37	-9.514026772007653e+36	1.3302425912177887e+37	41	-1.0229812449766184e+17	-1.551022091237025e+17	-1.847374207745128e+17	-1.7557665884123725e+17	-5.7610182442735674e+17	-2.387632475328942e+17	1.7107340504083142e+17	41	-1.6481695286716778e+17	-2.6792047653385885e+17	-2.9514349728559846e+17	-2.880806108001088e+17	-9.38964847964736e+17	-3.9098527709029395e+17	2.7797614401745197e+17	41
152	0.04930481910705566	0.007500113511816554	0.001867961883544922	0.0001885715469220027	0.0001	True	0.1	0.001	0.3	invscaling	squared_error	1000	elasticnet	0.25	0.0001	0.1	{'alpha': 0.0001, 'early_stopping': True, 'epsilon': 0.1, 'eta0': 0.001, 'l1_ratio': 0.3, 'learning_rate': 'invscaling', 'loss': 'squared_error', 'max_iter': 1000, 'penalty': 'elasticnet', 'power_t': 0.25, 'tol': 0.0001, 'validation_fraction': 0.1}	-1.2946515641936223e+22	-7.297700324820467e+33	-1.728875591195449e+23	-4.719939260813668e+22	-1.6706851144973134e+23	-1.4595400650441137e+33	2.9190801298881765e+33	221	-5.434327711339487e+40	-1.7201418445293824e+41	-9.749660046716746e+42	-8.267529258352325e+41	-9.135824812490613e+42	-3.987719049321785e+42	4.465998486816633e+42	233	-2.277579403280669e+19	-3.7502655943270105e+19	-3.0675520459670815e+20	-8.034230494681486e+19	-2.9002629203951983e+20	-1.4748045031182392e+20	1.2477312327681824e+20	233	-3.66951421546905e+19	-6.4781555548065055e+19	-4.900840123661163e+20	-1.3182407476169492e+20	-4.727016189548895e+20	-2.3921728075709127e+20	2.002125834003033e+20	229
153	0.052602958679199216	0.007917608689469882	0.0019356727600097657	0.0002628601067481448	0.0001	True	0.1	0.001	0.3	invscaling	squared_error	1000	elasticnet	0.25	0.001	0.1	{'alpha': 0.0001, 'early_stopping': True, 'epsilon': 0.1, 'eta0': 0.001, 'l1_ratio': 0.3, 'learning_rate': 'invscaling', 'loss': 'squared_error', 'max_iter': 1000, 'penalty': 'elasticnet', 'power_t': 0.25, 'tol': 0.001, 'validation_fraction': 0.1}	-1.2946515641936223e+22	-7.297700324820467e+33	-1.728875591195449e+23	-4.719939260813668e+22	-1.6706851144973134e+23	-1.4595400650441137e+33	2.9190801298881765e+33	221	-5.434327711339487e+40	-1.7201418445293824e+41	-9.749660046716746e+42	-8.267529258352325e+41	-9.135824812490613e+42	-3.987719049321785e+42	4.465998486816633e+42	233	-2.277579403280669e+19	-3.7502655943270105e+19	-3.0675520459670815e+20	-8.034230494681486e+19	-2.9002629203951983e+20	-1.4748045031182392e+20	1.2477312327681824e+20	233	-3.66951421546905e+19	-6.4781555548065055e+19	-4.900840123661163e+20	-1.3182407476169492e+20	-4.727016189548895e+20	-2.3921728075709127e+20	2.002125834003033e+20	229
154	0.04962916374206543	0.005006758586239025	0.0015797615051269531	0.0002363914140105806	0.0001	True	0.1	0.001	0.3	invscaling	squared_error	1000	elasticnet	0.5	0.0001	0.1	{'alpha': 0.0001, 'early_stopping': True, 'epsilon': 0.1, 'eta0': 0.001, 'l1_ratio': 0.3, 'learning_rate': 'invscaling', 'loss': 'squared_error', 'max_iter': 1000, 'penalty': 'elasticnet', 'power_t': 0.5, 'tol': 0.0001, 'validation_fraction': 0.1}	-7.20729753461973e+20	-3.689879406411057e+32	-8.887997751074434e+21	-2.468677849182079e+21	-8.587592849923223e+21	-7.379758813235415e+31	1.4759517625437578e+32	153	-1.6841661131496353e+38	-4.397608426859369e+38	-2.57673560885187e+40	-2.2616831446127413e+39	-2.413800917102052e+40	-1.0555045171630571e+40	1.1788911722948267e+40	161	-1.267923571299785e+18	-1.8962176099077322e+18	-1.5770015965744966e+19	-4.2021572255252137e+18	-1.4907822476083407e+19	-7.60882736971222e+18	6.392600434606802e+18	153	-2.0428107027936123e+18	-3.275499367405656e+18	-2.5194789152755773e+19	-6.894816976209027e+18	-2.4297630994927313e+19	-1.2341109438818275e+19	1.0257463958715798e+19	153
155	0.04459023475646973	0.004194065703066782	0.001645660400390625	0.0002442760296931118	0.0001	True	0.1	0.001	0.3	invscaling	squared_error	1000	elasticnet	0.5	0.001	0.1	{'alpha': 0.0001, 'early_stopping': True, 'epsilon': 0.1, 'eta0': 0.001, 'l1_ratio': 0.3, 'learning_rate': 'invscaling', 'loss': 'squared_error', 'max_iter': 1000, 'penalty': 'elasticnet', 'power_t': 0.5, 'tol': 0.001, 'validation_fraction': 0.1}	-7.20729753461973e+20	-3.689879406411057e+32	-8.887997751074434e+21	-2.468677849182079e+21	-8.587592849923223e+21	-7.379758813235415e+31	1.4759517625437578e+32	153	-1.6841661131496353e+38	-4.397608426859369e+38	-2.57673560885187e+40	-2.2616831446127413e+39	-2.413800917102052e+40	-1.0555045171630571e+40	1.1788911722948267e+40	161	-1.267923571299785e+18	-1.8962176099077322e+18	-1.5770015965744966e+19	-4.2021572255252137e+18	-1.4907822476083407e+19	-7.60882736971222e+18	6.392600434606802e+18	153	-2.0428107027936123e+18	-3.275499367405656e+18	-2.5194789152755773e+19	-6.894816976209027e+18	-2.4297630994927313e+19	-1.2341109438818275e+19	1.0257463958715798e+19	153
156	0.1538839340209961	0.037288799185038586	0.0016498088836669922	0.00041587197410587734	0.0001	True	0.1	0.001	0.3	adaptive	squared_error	1000	elasticnet	0.25	0.0001	0.1	{'alpha': 0.0001, 'early_stopping': True, 'epsilon': 0.1, 'eta0': 0.001, 'l1_ratio': 0.3, 'learning_rate': 'adaptive', 'loss': 'squared_error', 'max_iter': 1000, 'penalty': 'elasticnet', 'power_t': 0.25, 'tol': 0.0001, 'validation_fraction': 0.1}	-5.815155878207003e+19	-3.0184884256698807e+31	-1.0411489975141772e+20	-1.0314132372644351e+20	-3.318717581118902e+20	-6.036976851459217e+30	1.2073953702619796e+31	57	-1.0963866333428651e+36	-2.942878397912352e+36	-3.535794778795256e+36	-3.947952503797877e+36	-3.6049524566321945e+37	-9.51450737603406e+36	1.3303305897554102e+37	65	-1.0230181647058443e+17	-1.5511952095954858e+17	-1.847311832913566e+17	-1.75568131919304e+17	-5.7612088696018285e+17	-2.3876830792019526e+17	1.7107966478701184e+17	57	-1.6482289133174602e+17	-2.679510112074986e+17	-2.951340542261382e+17	-2.8806654322594614e+17	-9.389943496996959e+17	-3.90993769938205e+17	2.7798579867312845e+17	57
157	0.19308938980102539	0.027634852844760006	0.001581859588623047	0.00023440319487115366	0.0001	True	0.1	0.001	0.3	adaptive	squared_error	1000	elasticnet	0.25	0.001	0.1	{'alpha': 0.0001, 'early_stopping': True, 'epsilon': 0.1, 'eta0': 0.001, 'l1_ratio': 0.3, 'learning_rate': 'adaptive', 'loss': 'squared_error', 'max_iter': 1000, 'penalty': 'elasticnet', 'power_t': 0.25, 'tol': 0.001, 'validation_fraction': 0.1}	-5.815155878207003e+19	-3.0184884256698807e+31	-1.0411489975141772e+20	-1.0314132372644351e+20	-3.318717581118902e+20	-6.036976851459217e+30	1.2073953702619796e+31	57	-1.0963866333428651e+36	-2.942878397912352e+36	-3.535794778795256e+36	-3.947952503797877e+36	-3.6049524566321945e+37	-9.51450737603406e+36	1.3303305897554102e+37	65	-1.0230181647058443e+17	-1.5511952095954858e+17	-1.847311832913566e+17	-1.75568131919304e+17	-5.7612088696018285e+17	-2.3876830792019526e+17	1.7107966478701184e+17	57	-1.6482289133174602e+17	-2.679510112074986e+17	-2.951340542261382e+17	-2.8806654322594614e+17	-9.389943496996959e+17	-3.90993769938205e+17	2.7798579867312845e+17	57
158	0.17774686813354493	0.040333875240074014	0.0015034198760986329	0.00020450896988601544	0.0001	True	0.1	0.001	0.3	adaptive	squared_error	1000	elasticnet	0.5	0.0001	0.1	{'alpha': 0.0001, 'early_stopping': True, 'epsilon': 0.1, 'eta0': 0.001, 'l1_ratio': 0.3, 'learning_rate': 'adaptive', 'loss': 'squared_error', 'max_iter': 1000, 'penalty': 'elasticnet', 'power_t': 0.5, 'tol': 0.0001, 'validation_fraction': 0.1}	-5.815155878207003e+19	-3.0184884256698807e+31	-1.0411489975141772e+20	-1.0314132372644351e+20	-3.318717581118902e+20	-6.036976851459217e+30	1.2073953702619796e+31	57	-1.0963866333428651e+36	-2.942878397912352e+36	-3.535794778795256e+36	-3.947952503797877e+36	-3.6049524566321945e+37	-9.51450737603406e+36	1.3303305897554102e+37	65	-1.0230181647058443e+17	-1.5511952095954858e+17	-1.847311832913566e+17	-1.75568131919304e+17	-5.7612088696018285e+17	-2.3876830792019526e+17	1.7107966478701184e+17	57	-1.6482289133174602e+17	-2.679510112074986e+17	-2.951340542261382e+17	-2.8806654322594614e+17	-9.389943496996959e+17	-3.90993769938205e+17	2.7798579867312845e+17	57
159	0.15808706283569335	0.0321092907472829	0.001921367645263672	0.0007775679219938556	0.0001	True	0.1	0.001	0.3	adaptive	squared_error	1000	elasticnet	0.5	0.001	0.1	{'alpha': 0.0001, 'early_stopping': True, 'epsilon': 0.1, 'eta0': 0.001, 'l1_ratio': 0.3, 'learning_rate': 'adaptive', 'loss': 'squared_error', 'max_iter': 1000, 'penalty': 'elasticnet', 'power_t': 0.5, 'tol': 0.001, 'validation_fraction': 0.1}	-5.815155878207003e+19	-3.0184884256698807e+31	-1.0411489975141772e+20	-1.0314132372644351e+20	-3.318717581118902e+20	-6.036976851459217e+30	1.2073953702619796e+31	57	-1.0963866333428651e+36	-2.942878397912352e+36	-3.535794778795256e+36	-3.947952503797877e+36	-3.6049524566321945e+37	-9.51450737603406e+36	1.3303305897554102e+37	65	-1.0230181647058443e+17	-1.5511952095954858e+17	-1.847311832913566e+17	-1.75568131919304e+17	-5.7612088696018285e+17	-2.3876830792019526e+17	1.7107966478701184e+17	57	-1.6482289133174602e+17	-2.679510112074986e+17	-2.951340542261382e+17	-2.8806654322594614e+17	-9.389943496996959e+17	-3.90993769938205e+17	2.7798579867312845e+17	57
160	0.06055617332458496	0.00444227072102177	0.001857757568359375	0.00017693171104240114	0.0001	True	0.1	0.001	0.5	invscaling	squared_error	1000	elasticnet	0.25	0.0001	0.1	{'alpha': 0.0001, 'early_stopping': True, 'epsilon': 0.1, 'eta0': 0.001, 'l1_ratio': 0.5, 'learning_rate': 'invscaling', 'loss': 'squared_error', 'max_iter': 1000, 'penalty': 'elasticnet', 'power_t': 0.25, 'tol': 0.0001, 'validation_fraction': 0.1}	-1.294651052183265e+22	-7.297738028519043e+33	-1.728874945994887e+23	-4.719940399441874e+22	-1.6706845318069974e+23	-1.459547605783829e+33	2.919095211367607e+33	225	-5.434323412991333e+40	-1.7201596188624111e+41	-9.749652769749982e+42	-8.267533247235659e+41	-9.135818439828517e+42	-3.987716746063644e+42	4.465994787283187e+42	229	-2.2775785025407906e+19	-3.750284970140969e+19	-3.067550901184639e+20	-8.034232432842562e+19	-2.9002619088609352e+20	-1.474804480119601e+20	1.2477303649601972e+20	229	-3.669512764245126e+19	-6.478189024312861e+19	-4.900838294712401e+20	-1.3182410656265835e+20	-4.7270145408919444e+20	-2.3921728160173454e+20	2.002124403176926e+20	233
161	0.050610923767089845	0.008116434829452129	0.0017296791076660157	0.00016118107431036208	0.0001	True	0.1	0.001	0.5	invscaling	squared_error	1000	elasticnet	0.25	0.001	0.1	{'alpha': 0.0001, 'early_stopping': True, 'epsilon': 0.1, 'eta0': 0.001, 'l1_ratio': 0.5, 'learning_rate': 'invscaling', 'loss': 'squared_error', 'max_iter': 1000, 'penalty': 'elasticnet', 'power_t': 0.25, 'tol': 0.001, 'validation_fraction': 0.1}	-1.294651052183265e+22	-7.297738028519043e+33	-1.728874945994887e+23	-4.719940399441874e+22	-1.6706845318069974e+23	-1.459547605783829e+33	2.919095211367607e+33	225	-5.434323412991333e+40	-1.7201596188624111e+41	-9.749652769749982e+42	-8.267533247235659e+41	-9.135818439828517e+42	-3.987716746063644e+42	4.465994787283187e+42	229	-2.2775785025407906e+19	-3.750284970140969e+19	-3.067550901184639e+20	-8.034232432842562e+19	-2.9002619088609352e+20	-1.474804480119601e+20	1.2477303649601972e+20	229	-3.669512764245126e+19	-6.478189024312861e+19	-4.900838294712401e+20	-1.3182410656265835e+20	-4.7270145408919444e+20	-2.3921728160173454e+20	2.002124403176926e+20	233
162	0.05187191963195801	0.014053457517545342	0.001674509048461914	0.00019606942091510596	0.0001	True	0.1	0.001	0.5	invscaling	squared_error	1000	elasticnet	0.5	0.0001	0.1	{'alpha': 0.0001, 'early_stopping': True, 'epsilon': 0.1, 'eta0': 0.001, 'l1_ratio': 0.5, 'learning_rate': 'invscaling', 'loss': 'squared_error', 'max_iter': 1000, 'penalty': 'elasticnet', 'power_t': 0.5, 'tol': 0.0001, 'validation_fraction': 0.1}	-7.206884083935315e+20	-3.690002678279804e+32	-8.887995589804358e+21	-2.4686824925092103e+21	-8.587585838575063e+21	-7.38000535697291e+31	1.4760010712912568e+32	161	-1.6839728924152835e+38	-4.397902263271827e+38	-2.5767343556965276e+40	-2.2616916526038698e+39	-2.4137969756036423e+40	-1.0555038496234856e+40	1.178889657145795e+40	157	-1.2678508361492444e+18	-1.8962809589394294e+18	-1.577001213099329e+19	-4.202165129347432e+18	-1.4907810304577757e+19	-7.608823872001431e+18	6.392598941049253e+18	149	-2.042693515806279e+18	-3.275608795623562e+18	-2.519478302620784e+19	-6.894829944645086e+18	-2.4297611157103833e+19	-1.2341105287877319e+19	1.025746060966551e+19	149
163	0.05005946159362793	0.008121877567162912	0.0016861915588378905	0.00032169336047330877	0.0001	True	0.1	0.001	0.5	invscaling	squared_error	1000	elasticnet	0.5	0.001	0.1	{'alpha': 0.0001, 'early_stopping': True, 'epsilon': 0.1, 'eta0': 0.001, 'l1_ratio': 0.5, 'learning_rate': 'invscaling', 'loss': 'squared_error', 'max_iter': 1000, 'penalty': 'elasticnet', 'power_t': 0.5, 'tol': 0.001, 'validation_fraction': 0.1}	-7.206884083935315e+20	-3.690002678279804e+32	-8.887995589804358e+21	-2.4686824925092103e+21	-8.587585838575063e+21	-7.38000535697291e+31	1.4760010712912568e+32	161	-1.6839728924152835e+38	-4.397902263271827e+38	-2.5767343556965276e+40	-2.2616916526038698e+39	-2.4137969756036423e+40	-1.0555038496234856e+40	1.178889657145795e+40	157	-1.2678508361492444e+18	-1.8962809589394294e+18	-1.577001213099329e+19	-4.202165129347432e+18	-1.4907810304577757e+19	-7.608823872001431e+18	6.392598941049253e+18	149	-2.042693515806279e+18	-3.275608795623562e+18	-2.519478302620784e+19	-6.894829944645086e+18	-2.4297611157103833e+19	-1.2341105287877319e+19	1.025746060966551e+19	149
164	0.15792198181152345	0.011656250082072177	0.0016015529632568359	0.00024240023386070701	0.0001	True	0.1	0.001	0.5	adaptive	squared_error	1000	elasticnet	0.25	0.0001	0.1	{'alpha': 0.0001, 'early_stopping': True, 'epsilon': 0.1, 'eta0': 0.001, 'l1_ratio': 0.5, 'learning_rate': 'adaptive', 'loss': 'squared_error', 'max_iter': 1000, 'penalty': 'elasticnet', 'power_t': 0.25, 'tol': 0.0001, 'validation_fraction': 0.1}	-5.815110227964786e+19	-3.0183714747574897e+31	-1.0411845873254697e+20	-1.031398190426378e+20	-3.318573489252011e+20	-6.036742949634433e+30	1.2073485898970231e+31	41	-1.0963694073167335e+36	-2.942634250653361e+36	-3.5360455838515723e+36	-3.947848441868427e+36	-3.6046324852913254e+37	-9.513844507320669e+36	1.3302041924124513e+37	17	-1.0230101162505053e+17	-1.5511277593412854e+17	-1.8473806922003152e+17	-1.755662754902273e+17	-5.760942982697731e+17	-2.387624861078422e+17	1.7106966895572694e+17	33	-1.6482159650814128e+17	-2.67939896092809e+17	-2.9514452143437997e+17	-2.880627467063822e+17	-9.389526767578225e+17	-3.9098428749990694e+17	2.7797012249452368e+17	33
165	0.14247393608093262	0.030622749333389036	0.0018321037292480468	0.0005163445121296065	0.0001	True	0.1	0.001	0.5	adaptive	squared_error	1000	elasticnet	0.25	0.001	0.1	{'alpha': 0.0001, 'early_stopping': True, 'epsilon': 0.1, 'eta0': 0.001, 'l1_ratio': 0.5, 'learning_rate': 'adaptive', 'loss': 'squared_error', 'max_iter': 1000, 'penalty': 'elasticnet', 'power_t': 0.25, 'tol': 0.001, 'validation_fraction': 0.1}	-5.815110227964786e+19	-3.0183714747574897e+31	-1.0411845873254697e+20	-1.031398190426378e+20	-3.318573489252011e+20	-6.036742949634433e+30	1.2073485898970231e+31	41	-1.0963694073167335e+36	-2.942634250653361e+36	-3.5360455838515723e+36	-3.947848441868427e+36	-3.6046324852913254e+37	-9.513844507320669e+36	1.3302041924124513e+37	17	-1.0230101162505053e+17	-1.5511277593412854e+17	-1.8473806922003152e+17	-1.755662754902273e+17	-5.760942982697731e+17	-2.387624861078422e+17	1.7106966895572694e+17	33	-1.6482159650814128e+17	-2.67939896092809e+17	-2.9514452143437997e+17	-2.880627467063822e+17	-9.389526767578225e+17	-3.9098428749990694e+17	2.7797012249452368e+17	33
166	0.15359015464782716	0.03584296323393848	0.0018887519836425781	0.00105803671281279	0.0001	True	0.1	0.001	0.5	adaptive	squared_error	1000	elasticnet	0.5	0.0001	0.1	{'alpha': 0.0001, 'early_stopping': True, 'epsilon': 0.1, 'eta0': 0.001, 'l1_ratio': 0.5, 'learning_rate': 'adaptive', 'loss': 'squared_error', 'max_iter': 1000, 'penalty': 'elasticnet', 'power_t': 0.5, 'tol': 0.0001, 'validation_fraction': 0.1}	-5.815110227964786e+19	-3.0183714747574897e+31	-1.0411845873254697e+20	-1.031398190426378e+20	-3.318573489252011e+20	-6.036742949634433e+30	1.2073485898970231e+31	41	-1.0963694073167335e+36	-2.942634250653361e+36	-3.5360455838515723e+36	-3.947848441868427e+36	-3.6046324852913254e+37	-9.513844507320669e+36	1.3302041924124513e+37	17	-1.0230101162505053e+17	-1.5511277593412854e+17	-1.8473806922003152e+17	-1.755662754902273e+17	-5.760942982697731e+17	-2.387624861078422e+17	1.7106966895572694e+17	33	-1.6482159650814128e+17	-2.67939896092809e+17	-2.9514452143437997e+17	-2.880627467063822e+17	-9.389526767578225e+17	-3.9098428749990694e+17	2.7797012249452368e+17	33
167	0.14678397178649902	0.023993000107027335	0.0014525413513183593	0.00026109935193142214	0.0001	True	0.1	0.001	0.5	adaptive	squared_error	1000	elasticnet	0.5	0.001	0.1	{'alpha': 0.0001, 'early_stopping': True, 'epsilon': 0.1, 'eta0': 0.001, 'l1_ratio': 0.5, 'learning_rate': 'adaptive', 'loss': 'squared_error', 'max_iter': 1000, 'penalty': 'elasticnet', 'power_t': 0.5, 'tol': 0.001, 'validation_fraction': 0.1}	-5.815110227964786e+19	-3.0183714747574897e+31	-1.0411845873254697e+20	-1.031398190426378e+20	-3.318573489252011e+20	-6.036742949634433e+30	1.2073485898970231e+31	41	-1.0963694073167335e+36	-2.942634250653361e+36	-3.5360455838515723e+36	-3.947848441868427e+36	-3.6046324852913254e+37	-9.513844507320669e+36	1.3302041924124513e+37	17	-1.0230101162505053e+17	-1.5511277593412854e+17	-1.8473806922003152e+17	-1.755662754902273e+17	-5.760942982697731e+17	-2.387624861078422e+17	1.7106966895572694e+17	33	-1.6482159650814128e+17	-2.67939896092809e+17	-2.9514452143437997e+17	-2.880627467063822e+17	-9.389526767578225e+17	-3.9098428749990694e+17	2.7797012249452368e+17	33
168	0.05414538383483887	0.014664873939310078	0.001635265350341797	0.00018801250762240308	0.0001	True	0.1	0.01	0.15	invscaling	squared_error	1000	elasticnet	0.25	0.0001	0.1	{'alpha': 0.0001, 'early_stopping': True, 'epsilon': 0.1, 'eta0': 0.01, 'l1_ratio': 0.15, 'learning_rate': 'invscaling', 'loss': 'squared_error', 'max_iter': 1000, 'penalty': 'elasticnet', 'power_t': 0.25, 'tol': 0.0001, 'validation_fraction': 0.1}	-1.2948151885277196e+23	-7.298035371298485e+34	-1.7288344373722708e+24	-4.7198836307998236e+23	-1.6706989755272913e+24	-1.4596070743397171e+34	2.919214148479384e+34	265	-5.435701438517116e+42	-1.72029979329024e+43	-9.749195895422247e+44	-8.267334373487254e+43	-9.135976406268487e+44	-3.987658546550731e+44	4.4659113125777196e+44	281	-2.277867258717362e+20	-3.750437768921939e+20	-3.067479027072197e+21	-8.034135800528031e+20	-2.90028698289756e+21	-1.474802018557298e+21	1.2477103191583862e+21	273	-3.6699779888321344e+20	-6.478452970149933e+20	-4.900723465318693e+21	-1.3182252105274402e+21	-4.727055407861655e+21	-2.3921694359211994e+21	2.0020928490288015e+21	273
169	0.04568548202514648	0.010936025734253094	0.0014485359191894532	7.549954129868722e-05	0.0001	True	0.1	0.01	0.15	invscaling	squared_error	1000	elasticnet	0.25	0.001	0.1	{'alpha': 0.0001, 'early_stopping': True, 'epsilon': 0.1, 'eta0': 0.01, 'l1_ratio': 0.15, 'learning_rate': 'invscaling', 'loss': 'squared_error', 'max_iter': 1000, 'penalty': 'elasticnet', 'power_t': 0.25, 'tol': 0.001, 'validation_fraction': 0.1}	-1.2948151885277196e+23	-7.298035371298485e+34	-1.7288344373722708e+24	-4.7198836307998236e+23	-1.6706989755272913e+24	-1.4596070743397171e+34	2.919214148479384e+34	265	-5.435701438517116e+42	-1.72029979329024e+43	-9.749195895422247e+44	-8.267334373487254e+43	-9.135976406268487e+44	-3.987658546550731e+44	4.4659113125777196e+44	281	-2.277867258717362e+20	-3.750437768921939e+20	-3.067479027072197e+21	-8.034135800528031e+20	-2.90028698289756e+21	-1.474802018557298e+21	1.2477103191583862e+21	273	-3.6699779888321344e+20	-6.478452970149933e+20	-4.900723465318693e+21	-1.3182252105274402e+21	-4.727055407861655e+21	-2.3921694359211994e+21	2.0020928490288015e+21	273
170	0.04747929573059082	0.010283813298595812	0.0014588356018066407	0.00018369599327239413	0.0001	True	0.1	0.01	0.15	invscaling	squared_error	1000	elasticnet	0.5	0.0001	0.1	{'alpha': 0.0001, 'early_stopping': True, 'epsilon': 0.1, 'eta0': 0.01, 'l1_ratio': 0.15, 'learning_rate': 'invscaling', 'loss': 'squared_error', 'max_iter': 1000, 'penalty': 'elasticnet', 'power_t': 0.5, 'tol': 0.0001, 'validation_fraction': 0.1}	-7.207048297629361e+21	-3.689806809326418e+33	-8.887943690847109e+22	-2.46879415623217e+22	-8.5876217234185e+22	-7.379613619066137e+32	1.475922723709902e+33	181	-1.6840496287335806e+40	-4.397435389242927e+40	-2.5767042646933933e+42	-2.2618962550955855e+41	-2.413817149992953e+42	-1.0555051780751341e+42	1.178884327606041e+42	193	-1.2678797192564517e+19	-1.896180299788132e+19	-1.5769920055843068e+20	-4.2023551907751035e+19	-1.490787261134148e+20	-7.608841575400848e+19	6.392581663571699e+19	185	-2.0427400566368506e+19	-3.2754349244034875e+19	-2.5194635913932426e+20	-6.895141805787153e+19	-2.4297712695975477e+20	-1.2341133079347079e+20	1.0257435684282037e+20	185
171	0.04406805038452148	0.009046612392180799	0.0013129711151123047	0.00020053987473643052	0.0001	True	0.1	0.01	0.15	invscaling	squared_error	1000	elasticnet	0.5	0.001	0.1	{'alpha': 0.0001, 'early_stopping': True, 'epsilon': 0.1, 'eta0': 0.01, 'l1_ratio': 0.15, 'learning_rate': 'invscaling', 'loss': 'squared_error', 'max_iter': 1000, 'penalty': 'elasticnet', 'power_t': 0.5, 'tol': 0.001, 'validation_fraction': 0.1}	-7.207048297629361e+21	-3.689806809326418e+33	-8.887943690847109e+22	-2.46879415623217e+22	-8.5876217234185e+22	-7.379613619066137e+32	1.475922723709902e+33	181	-1.6840496287335806e+40	-4.397435389242927e+40	-2.5767042646933933e+42	-2.2618962550955855e+41	-2.413817149992953e+42	-1.0555051780751341e+42	1.178884327606041e+42	193	-1.2678797192564517e+19	-1.896180299788132e+19	-1.5769920055843068e+20	-4.2023551907751035e+19	-1.490787261134148e+20	-7.608841575400848e+19	6.392581663571699e+19	185	-2.0427400566368506e+19	-3.2754349244034875e+19	-2.5194635913932426e+20	-6.895141805787153e+19	-2.4297712695975477e+20	-1.2341133079347079e+20	1.0257435684282037e+20	185
172	0.15543780326843262	0.04049998825522629	0.0021182537078857423	0.001157466021784208	0.0001	True	0.1	0.01	0.15	adaptive	squared_error	1000	elasticnet	0.25	0.0001	0.1	{'alpha': 0.0001, 'early_stopping': True, 'epsilon': 0.1, 'eta0': 0.01, 'l1_ratio': 0.15, 'learning_rate': 'adaptive', 'loss': 'squared_error', 'max_iter': 1000, 'penalty': 'elasticnet', 'power_t': 0.25, 'tol': 0.0001, 'validation_fraction': 0.1}	-4.440306465188409e+19	-2.2555485810524166e+32	-1.3797963635981907e+20	-6.515049034114349e+20	-2.008583667077013e+20	-4.511097162125528e+31	9.022194324199319e+31	97	-6.392389383163724e+35	-1.6432131909833437e+38	-6.209929516875881e+36	-1.5751932022287434e+38	-1.3204808557471622e+37	-6.837892326677452e+37	7.569515868024873e+37	81	-7.811416776077746e+16	-1.1591092880634703e+18	-2.4481384942172826e+17	-1.108968675229896e+18	-3.4867734460492954e+17	-5.879366650161604e+17	4.5444687009130566e+17	89	-1.2585407237264517e+17	-2.0022402987757233e+18	-3.9112820430430336e+17	-1.819590983004099e+18	-5.683021025717032e+17	-9.814231322056947e+17	7.740424454578243e+17	89
173	0.18055143356323242	0.02169094987192263	0.002218198776245117	0.0007098876803294455	0.0001	True	0.1	0.01	0.15	adaptive	squared_error	1000	elasticnet	0.25	0.001	0.1	{'alpha': 0.0001, 'early_stopping': True, 'epsilon': 0.1, 'eta0': 0.01, 'l1_ratio': 0.15, 'learning_rate': 'adaptive', 'loss': 'squared_error', 'max_iter': 1000, 'penalty': 'elasticnet', 'power_t': 0.25, 'tol': 0.001, 'validation_fraction': 0.1}	-4.440306465188409e+19	-2.2555485810524166e+32	-1.3797963635981907e+20	-6.515049034114349e+20	-2.008583667077013e+20	-4.511097162125528e+31	9.022194324199319e+31	97	-6.392389383163724e+35	-1.6432131909833437e+38	-6.209929516875881e+36	-1.5751932022287434e+38	-1.3204808557471622e+37	-6.837892326677452e+37	7.569515868024873e+37	81	-7.811416776077746e+16	-1.1591092880634703e+18	-2.4481384942172826e+17	-1.108968675229896e+18	-3.4867734460492954e+17	-5.879366650161604e+17	4.5444687009130566e+17	89	-1.2585407237264517e+17	-2.0022402987757233e+18	-3.9112820430430336e+17	-1.819590983004099e+18	-5.683021025717032e+17	-9.814231322056947e+17	7.740424454578243e+17	89
174	0.18399972915649415	0.01928823076524186	0.0014005184173583984	0.0001752237002985647	0.0001	True	0.1	0.01	0.15	adaptive	squared_error	1000	elasticnet	0.5	0.0001	0.1	{'alpha': 0.0001, 'early_stopping': True, 'epsilon': 0.1, 'eta0': 0.01, 'l1_ratio': 0.15, 'learning_rate': 'adaptive', 'loss': 'squared_error', 'max_iter': 1000, 'penalty': 'elasticnet', 'power_t': 0.5, 'tol': 0.0001, 'validation_fraction': 0.1}	-4.440306465188409e+19	-2.2555485810524166e+32	-1.3797963635981907e+20	-6.515049034114349e+20	-2.008583667077013e+20	-4.511097162125528e+31	9.022194324199319e+31	97	-6.392389383163724e+35	-1.6432131909833437e+38	-6.209929516875881e+36	-1.5751932022287434e+38	-1.3204808557471622e+37	-6.837892326677452e+37	7.569515868024873e+37	81	-7.811416776077746e+16	-1.1591092880634703e+18	-2.4481384942172826e+17	-1.108968675229896e+18	-3.4867734460492954e+17	-5.879366650161604e+17	4.5444687009130566e+17	89	-1.2585407237264517e+17	-2.0022402987757233e+18	-3.9112820430430336e+17	-1.819590983004099e+18	-5.683021025717032e+17	-9.814231322056947e+17	7.740424454578243e+17	89
175	0.15645666122436525	0.03519939497160656	0.0011818408966064453	4.8499988500646766e-05	0.0001	True	0.1	0.01	0.15	adaptive	squared_error	1000	elasticnet	0.5	0.001	0.1	{'alpha': 0.0001, 'early_stopping': True, 'epsilon': 0.1, 'eta0': 0.01, 'l1_ratio': 0.15, 'learning_rate': 'adaptive', 'loss': 'squared_error', 'max_iter': 1000, 'penalty': 'elasticnet', 'power_t': 0.5, 'tol': 0.001, 'validation_fraction': 0.1}	-4.440306465188409e+19	-2.2555485810524166e+32	-1.3797963635981907e+20	-6.515049034114349e+20	-2.008583667077013e+20	-4.511097162125528e+31	9.022194324199319e+31	97	-6.392389383163724e+35	-1.6432131909833437e+38	-6.209929516875881e+36	-1.5751932022287434e+38	-1.3204808557471622e+37	-6.837892326677452e+37	7.569515868024873e+37	81	-7.811416776077746e+16	-1.1591092880634703e+18	-2.4481384942172826e+17	-1.108968675229896e+18	-3.4867734460492954e+17	-5.879366650161604e+17	4.5444687009130566e+17	89	-1.2585407237264517e+17	-2.0022402987757233e+18	-3.9112820430430336e+17	-1.819590983004099e+18	-5.683021025717032e+17	-9.814231322056947e+17	7.740424454578243e+17	89
176	0.05702905654907227	0.00979259905548316	0.001619720458984375	0.00017160696915842892	0.0001	True	0.1	0.01	0.3	invscaling	squared_error	1000	elasticnet	0.25	0.0001	0.1	{'alpha': 0.0001, 'early_stopping': True, 'epsilon': 0.1, 'eta0': 0.01, 'l1_ratio': 0.3, 'learning_rate': 'invscaling', 'loss': 'squared_error', 'max_iter': 1000, 'penalty': 'elasticnet', 'power_t': 0.25, 'tol': 0.0001, 'validation_fraction': 0.1}	-1.2948445288312238e+23	-7.298085406621129e+34	-1.728838590677052e+24	-4.719872306541978e+23	-1.6706946031682355e+24	-1.4596170814042459e+34	2.9192341626084414e+34	269	-5.435947777091606e+42	-1.7203233877930465e+43	-9.749242737884657e+44	-8.267294702458784e+43	-9.13592858710038e+44	-3.987658522356228e+44	4.465912098364137e+44	277	-2.277918869936749e+20	-3.7504634987198435e+20	-3.0674863963005313e+21	-8.034116524493696e+20	-2.900279392603401e+21	-1.4748031356437922e+21	1.2477091883727415e+21	277	-3.670061147088155e+20	-6.47849739710193e+20	-4.900735238683461e+21	-1.318222047753913e+21	-4.727043036761789e+21	-2.3921712355236344e+21	2.0020907967122443e+21	277
177	0.04817442893981934	0.004362609927097088	0.001511859893798828	0.00018097935822368737	0.0001	True	0.1	0.01	0.3	invscaling	squared_error	1000	elasticnet	0.25	0.001	0.1	{'alpha': 0.0001, 'early_stopping': True, 'epsilon': 0.1, 'eta0': 0.01, 'l1_ratio': 0.3, 'learning_rate': 'invscaling', 'loss': 'squared_error', 'max_iter': 1000, 'penalty': 'elasticnet', 'power_t': 0.25, 'tol': 0.001, 'validation_fraction': 0.1}	-1.2948445288312238e+23	-7.298085406621129e+34	-1.728838590677052e+24	-4.719872306541978e+23	-1.6706946031682355e+24	-1.4596170814042459e+34	2.9192341626084414e+34	269	-5.435947777091606e+42	-1.7203233877930465e+43	-9.749242737884657e+44	-8.267294702458784e+43	-9.13592858710038e+44	-3.987658522356228e+44	4.465912098364137e+44	277	-2.277918869936749e+20	-3.7504634987198435e+20	-3.0674863963005313e+21	-8.034116524493696e+20	-2.900279392603401e+21	-1.4748031356437922e+21	1.2477091883727415e+21	277	-3.670061147088155e+20	-6.47849739710193e+20	-4.900735238683461e+21	-1.318222047753913e+21	-4.727043036761789e+21	-2.3921712355236344e+21	2.0020907967122443e+21	277
178	0.04849462509155274	0.006268280602651634	0.0014269828796386718	0.00018425011239915545	0.0001	True	0.1	0.01	0.3	invscaling	squared_error	1000	elasticnet	0.5	0.0001	0.1	{'alpha': 0.0001, 'early_stopping': True, 'epsilon': 0.1, 'eta0': 0.01, 'l1_ratio': 0.3, 'learning_rate': 'invscaling', 'loss': 'squared_error', 'max_iter': 1000, 'penalty': 'elasticnet', 'power_t': 0.5, 'tol': 0.0001, 'validation_fraction': 0.1}	-7.205726225748107e+21	-3.689906915340658e+33	-8.887990762180653e+22	-2.468793821319142e+22	-8.587612201974083e+22	-7.379813831094615e+32	1.475962766115598e+33	193	-1.6834318322045684e+40	-4.39767399095869e+40	-2.5767315576716753e+42	-2.2618956414042996e+41	-2.4138117977089877e+42	-1.0555087955505451e+42	1.1788908256908153e+42	197	-1.26764713336939e+19	-1.8962317392008385e+19	-1.5770003574730313e+20	-4.2023546206891516e+19	-1.4907856084995998e+20	-7.608818630597139e+19	6.392636223857389e+19	181	-2.042365330898999e+19	-3.2755237845825135e+19	-2.5194769346945938e+20	-6.895140870401917e+19	-2.4297685757661164e+20	-1.2341097018098105e+20	1.0257522482590207e+20	181
179	0.04434361457824707	0.00863221459703538	0.0014498710632324218	0.00015968730384100085	0.0001	True	0.1	0.01	0.3	invscaling	squared_error	1000	elasticnet	0.5	0.001	0.1	{'alpha': 0.0001, 'early_stopping': True, 'epsilon': 0.1, 'eta0': 0.01, 'l1_ratio': 0.3, 'learning_rate': 'invscaling', 'loss': 'squared_error', 'max_iter': 1000, 'penalty': 'elasticnet', 'power_t': 0.5, 'tol': 0.001, 'validation_fraction': 0.1}	-7.205726225748107e+21	-3.689906915340658e+33	-8.887990762180653e+22	-2.468793821319142e+22	-8.587612201974083e+22	-7.379813831094615e+32	1.475962766115598e+33	193	-1.6834318322045684e+40	-4.39767399095869e+40	-2.5767315576716753e+42	-2.2618956414042996e+41	-2.4138117977089877e+42	-1.0555087955505451e+42	1.1788908256908153e+42	197	-1.26764713336939e+19	-1.8962317392008385e+19	-1.5770003574730313e+20	-4.2023546206891516e+19	-1.4907856084995998e+20	-7.608818630597139e+19	6.392636223857389e+19	181	-2.042365330898999e+19	-3.2755237845825135e+19	-2.5194769346945938e+20	-6.895140870401917e+19	-2.4297685757661164e+20	-1.2341097018098105e+20	1.0257522482590207e+20	181
180	0.17847270965576173	0.03195931623025572	0.0019107341766357421	0.0009440754426877469	0.0001	True	0.1	0.01	0.3	adaptive	squared_error	1000	elasticnet	0.25	0.0001	0.1	{'alpha': 0.0001, 'early_stopping': True, 'epsilon': 0.1, 'eta0': 0.01, 'l1_ratio': 0.3, 'learning_rate': 'adaptive', 'loss': 'squared_error', 'max_iter': 1000, 'penalty': 'elasticnet', 'power_t': 0.25, 'tol': 0.0001, 'validation_fraction': 0.1}	-4.438015802556326e+19	-2.2555436411778595e+32	-1.3794752224762685e+20	-6.515080609932698e+20	-2.008808896855535e+20	-4.511087282376414e+31	9.022174564701092e+31	89	-6.385916564335491e+35	-1.6432050801888227e+38	-6.207336130500823e+36	-1.5752032091054102e+38	-1.3207606931235485e+37	-6.837887272951862e+37	7.569532268051384e+37	73	-7.807589868525392e+16	-1.1591078236437386e+18	-2.4477276573150723e+17	-1.1089686625791008e+18	-3.4871029700383917e+17	-5.879270895286879e+17	4.5445782036226464e+17	81	-1.2579033744623653e+17	-2.0022353573050202e+18	-3.910465244335432e+17	-1.8195967627375332e+18	-5.6836231690348326e+17	-9.814062597651633e+17	7.740625153071713e+17	73
181	0.1676797866821289	0.03211555661160737	0.0015771865844726562	0.0002439477370900099	0.0001	True	0.1	0.01	0.3	adaptive	squared_error	1000	elasticnet	0.25	0.001	0.1	{'alpha': 0.0001, 'early_stopping': True, 'epsilon': 0.1, 'eta0': 0.01, 'l1_ratio': 0.3, 'learning_rate': 'adaptive', 'loss': 'squared_error', 'max_iter': 1000, 'penalty': 'elasticnet', 'power_t': 0.25, 'tol': 0.001, 'validation_fraction': 0.1}	-4.438015802556326e+19	-2.2555436411778595e+32	-1.3794752224762685e+20	-6.515080609932698e+20	-2.008808896855535e+20	-4.511087282376414e+31	9.022174564701092e+31	89	-6.385916564335491e+35	-1.6432050801888227e+38	-6.207336130500823e+36	-1.5752032091054102e+38	-1.3207606931235485e+37	-6.837887272951862e+37	7.569532268051384e+37	73	-7.807589868525392e+16	-1.1591078236437386e+18	-2.4477276573150723e+17	-1.1089686625791008e+18	-3.4871029700383917e+17	-5.879270895286879e+17	4.5445782036226464e+17	81	-1.2579033744623653e+17	-2.0022353573050202e+18	-3.910465244335432e+17	-1.8195967627375332e+18	-5.6836231690348326e+17	-9.814062597651633e+17	7.740625153071713e+17	73
182	0.1808638095855713	0.03423453107150093	0.001764059066772461	0.0006543480322171608	0.0001	True	0.1	0.01	0.3	adaptive	squared_error	1000	elasticnet	0.5	0.0001	0.1	{'alpha': 0.0001, 'early_stopping': True, 'epsilon': 0.1, 'eta0': 0.01, 'l1_ratio': 0.3, 'learning_rate': 'adaptive', 'loss': 'squared_error', 'max_iter': 1000, 'penalty': 'elasticnet', 'power_t': 0.5, 'tol': 0.0001, 'validation_fraction': 0.1}	-4.438015802556326e+19	-2.2555436411778595e+32	-1.3794752224762685e+20	-6.515080609932698e+20	-2.008808896855535e+20	-4.511087282376414e+31	9.022174564701092e+31	89	-6.385916564335491e+35	-1.6432050801888227e+38	-6.207336130500823e+36	-1.5752032091054102e+38	-1.3207606931235485e+37	-6.837887272951862e+37	7.569532268051384e+37	73	-7.807589868525392e+16	-1.1591078236437386e+18	-2.4477276573150723e+17	-1.1089686625791008e+18	-3.4871029700383917e+17	-5.879270895286879e+17	4.5445782036226464e+17	81	-1.2579033744623653e+17	-2.0022353573050202e+18	-3.910465244335432e+17	-1.8195967627375332e+18	-5.6836231690348326e+17	-9.814062597651633e+17	7.740625153071713e+17	73
183	0.16212062835693358	0.032529744349162865	0.0015953540802001952	0.0004354594726573236	0.0001	True	0.1	0.01	0.3	adaptive	squared_error	1000	elasticnet	0.5	0.001	0.1	{'alpha': 0.0001, 'early_stopping': True, 'epsilon': 0.1, 'eta0': 0.01, 'l1_ratio': 0.3, 'learning_rate': 'adaptive', 'loss': 'squared_error', 'max_iter': 1000, 'penalty': 'elasticnet', 'power_t': 0.5, 'tol': 0.001, 'validation_fraction': 0.1}	-4.438015802556326e+19	-2.2555436411778595e+32	-1.3794752224762685e+20	-6.515080609932698e+20	-2.008808896855535e+20	-4.511087282376414e+31	9.022174564701092e+31	89	-6.385916564335491e+35	-1.6432050801888227e+38	-6.207336130500823e+36	-1.5752032091054102e+38	-1.3207606931235485e+37	-6.837887272951862e+37	7.569532268051384e+37	73	-7.807589868525392e+16	-1.1591078236437386e+18	-2.4477276573150723e+17	-1.1089686625791008e+18	-3.4871029700383917e+17	-5.879270895286879e+17	4.5445782036226464e+17	81	-1.2579033744623653e+17	-2.0022353573050202e+18	-3.910465244335432e+17	-1.8195967627375332e+18	-5.6836231690348326e+17	-9.814062597651633e+17	7.740625153071713e+17	73
184	0.057404518127441406	0.01077167634971615	0.0019417762756347655	0.0005319403632612317	0.0001	True	0.1	0.01	0.5	invscaling	squared_error	1000	elasticnet	0.25	0.0001	0.1	{'alpha': 0.0001, 'early_stopping': True, 'epsilon': 0.1, 'eta0': 0.01, 'l1_ratio': 0.5, 'learning_rate': 'invscaling', 'loss': 'squared_error', 'max_iter': 1000, 'penalty': 'elasticnet', 'power_t': 0.25, 'tol': 0.0001, 'validation_fraction': 0.1}	-1.2948181989257954e+23	-7.298501001371589e+34	-1.7288441493656352e+24	-4.71985722093864e+23	-1.6706887540338067e+24	-1.4597002003543377e+34	2.9194004005086255e+34	273	-5.435726711771867e+42	-1.7205193175823937e+43	-9.749305430946226e+44	-8.267241854869709e+43	-9.135864617082516e+44	-3.987660686478334e+44	4.465911315592662e+44	285	-2.27787255327851e+20	-3.750677053801327e+20	-3.067496259107997e+21	-8.034090845936039e+20	-2.900269238668117e+21	-1.47480590861554e+21	1.2477068237760019e+21	281	-3.669986520590352e+20	-6.478866308697259e+20	-4.900750995886886e+21	-1.3182178344670444e+21	-4.727026487291532e+21	-2.392176120114845e+21	2.0020864188732374e+21	281
185	0.049648380279541014	0.006734256576281869	0.0014870166778564453	0.0002008603728585333	0.0001	True	0.1	0.01	0.5	invscaling	squared_error	1000	elasticnet	0.25	0.001	0.1	{'alpha': 0.0001, 'early_stopping': True, 'epsilon': 0.1, 'eta0': 0.01, 'l1_ratio': 0.5, 'learning_rate': 'invscaling', 'loss': 'squared_error', 'max_iter': 1000, 'penalty': 'elasticnet', 'power_t': 0.25, 'tol': 0.001, 'validation_fraction': 0.1}	-1.2948181989257954e+23	-7.298501001371589e+34	-1.7288441493656352e+24	-4.71985722093864e+23	-1.6706887540338067e+24	-1.4597002003543377e+34	2.9194004005086255e+34	273	-5.435726711771867e+42	-1.7205193175823937e+43	-9.749305430946226e+44	-8.267241854869709e+43	-9.135864617082516e+44	-3.987660686478334e+44	4.465911315592662e+44	285	-2.27787255327851e+20	-3.750677053801327e+20	-3.067496259107997e+21	-8.034090845936039e+20	-2.900269238668117e+21	-1.47480590861554e+21	1.2477068237760019e+21	281	-3.669986520590352e+20	-6.478866308697259e+20	-4.900750995886886e+21	-1.3182178344670444e+21	-4.727026487291532e+21	-2.392176120114845e+21	2.0020864188732374e+21	281
186	0.048451471328735354	0.006294348055632427	0.0015766620635986328	3.308610826950551e-05	0.0001	True	0.1	0.01	0.5	invscaling	squared_error	1000	elasticnet	0.5	0.0001	0.1	{'alpha': 0.0001, 'early_stopping': True, 'epsilon': 0.1, 'eta0': 0.01, 'l1_ratio': 0.5, 'learning_rate': 'invscaling', 'loss': 'squared_error', 'max_iter': 1000, 'penalty': 'elasticnet', 'power_t': 0.5, 'tol': 0.0001, 'validation_fraction': 0.1}	-7.207477669423119e+21	-3.689883791133131e+33	-8.888037912361304e+22	-2.468793375674888e+22	-8.587576531098214e+22	-7.379767582679565e+32	1.4759535164325874e+33	189	-1.684250320400252e+40	-4.397618850372519e+40	-2.5767588958864128e+42	-2.2618948248103507e+41	-2.4137917439665653e+42	-1.0555117628083483e+42	1.1788919238582913e+42	201	-1.2679552816605118e+19	-1.8962198406401892e+19	-1.5770087228244545e+20	-4.202353862117498e+19	-1.4907794153119597e+20	-7.608882073156469e+19	6.3925845155930685e+19	209	-2.0428617717829796e+19	-3.2755032493099987e+19	-2.5194903000408152e+20	-6.895139625753243e+19	-2.429758482590167e+20	-1.2341198494631209e+20	1.025743652542788e+20	209
187	0.044185733795166014	0.007483942697196336	0.0016843795776367188	0.00017094963926688183	0.0001	True	0.1	0.01	0.5	invscaling	squared_error	1000	elasticnet	0.5	0.001	0.1	{'alpha': 0.0001, 'early_stopping': True, 'epsilon': 0.1, 'eta0': 0.01, 'l1_ratio': 0.5, 'learning_rate': 'invscaling', 'loss': 'squared_error', 'max_iter': 1000, 'penalty': 'elasticnet', 'power_t': 0.5, 'tol': 0.001, 'validation_fraction': 0.1}	-7.207477669423119e+21	-3.689883791133131e+33	-8.888037912361304e+22	-2.468793375674888e+22	-8.587576531098214e+22	-7.379767582679565e+32	1.4759535164325874e+33	189	-1.684250320400252e+40	-4.397618850372519e+40	-2.5767588958864128e+42	-2.2618948248103507e+41	-2.4137917439665653e+42	-1.0555117628083483e+42	1.1788919238582913e+42	201	-1.2679552816605118e+19	-1.8962198406401892e+19	-1.5770087228244545e+20	-4.202353862117498e+19	-1.4907794153119597e+20	-7.608882073156469e+19	6.3925845155930685e+19	209	-2.0428617717829796e+19	-3.2755032493099987e+19	-2.5194903000408152e+20	-6.895139625753243e+19	-2.429758482590167e+20	-1.2341198494631209e+20	1.025743652542788e+20	209
188	0.17577638626098632	0.03075378643255537	0.0020569324493408202	0.0016588856520699414	0.0001	True	0.1	0.01	0.5	adaptive	squared_error	1000	elasticnet	0.25	0.0001	0.1	{'alpha': 0.0001, 'early_stopping': True, 'epsilon': 0.1, 'eta0': 0.01, 'l1_ratio': 0.5, 'learning_rate': 'adaptive', 'loss': 'squared_error', 'max_iter': 1000, 'penalty': 'elasticnet', 'power_t': 0.25, 'tol': 0.0001, 'validation_fraction': 0.1}	-4.435469467931111e+19	-2.2555680211402365e+32	-1.379726109796408e+20	-6.51548343476439e+20	-2.0087861479405624e+20	-4.511136042301169e+31	9.022272084550597e+31	121	-6.378562186669608e+35	-1.6432677366557859e+38	-6.209435839399793e+36	-1.5754331105318129e+38	-1.3207505169822247e+37	-6.838497638932978e+37	7.570212753800513e+37	113	-7.803064242536267e+16	-1.1591397017288899e+18	-2.448087958006279e+17	-1.1090720698900573e+18	-3.487137743200304e+17	-5.879529968329935e+17	4.544938934615193e+17	105	-1.2571788299553822e+17	-2.002273530202351e+18	-3.911126570245838e+17	-1.819729543265834e+18	-5.683601273522532e+17	-9.814387481681121e+17	7.741075053644799e+17	105
189	0.16287012100219728	0.053810852551334935	0.0013671875	0.0002659658836661503	0.0001	True	0.1	0.01	0.5	adaptive	squared_error	1000	elasticnet	0.25	0.001	0.1	{'alpha': 0.0001, 'early_stopping': True, 'epsilon': 0.1, 'eta0': 0.01, 'l1_ratio': 0.5, 'learning_rate': 'adaptive', 'loss': 'squared_error', 'max_iter': 1000, 'penalty': 'elasticnet', 'power_t': 0.25, 'tol': 0.001, 'validation_fraction': 0.1}	-4.435469467931111e+19	-2.2555680211402365e+32	-1.379726109796408e+20	-6.51548343476439e+20	-2.0087861479405624e+20	-4.511136042301169e+31	9.022272084550597e+31	121	-6.378562186669608e+35	-1.6432677366557859e+38	-6.209435839399793e+36	-1.5754331105318129e+38	-1.3207505169822247e+37	-6.838497638932978e+37	7.570212753800513e+37	113	-7.803064242536267e+16	-1.1591397017288899e+18	-2.448087958006279e+17	-1.1090720698900573e+18	-3.487137743200304e+17	-5.879529968329935e+17	4.544938934615193e+17	105	-1.2571788299553822e+17	-2.002273530202351e+18	-3.911126570245838e+17	-1.819729543265834e+18	-5.683601273522532e+17	-9.814387481681121e+17	7.741075053644799e+17	105
190	0.1613542079925537	0.05065991108610349	0.0013316154479980468	0.00023252026142890796	0.0001	True	0.1	0.01	0.5	adaptive	squared_error	1000	elasticnet	0.5	0.0001	0.1	{'alpha': 0.0001, 'early_stopping': True, 'epsilon': 0.1, 'eta0': 0.01, 'l1_ratio': 0.5, 'learning_rate': 'adaptive', 'loss': 'squared_error', 'max_iter': 1000, 'penalty': 'elasticnet', 'power_t': 0.5, 'tol': 0.0001, 'validation_fraction': 0.1}	-4.435469467931111e+19	-2.2555680211402365e+32	-1.379726109796408e+20	-6.51548343476439e+20	-2.0087861479405624e+20	-4.511136042301169e+31	9.022272084550597e+31	121	-6.378562186669608e+35	-1.6432677366557859e+38	-6.209435839399793e+36	-1.5754331105318129e+38	-1.3207505169822247e+37	-6.838497638932978e+37	7.570212753800513e+37	113	-7.803064242536267e+16	-1.1591397017288899e+18	-2.448087958006279e+17	-1.1090720698900573e+18	-3.487137743200304e+17	-5.879529968329935e+17	4.544938934615193e+17	105	-1.2571788299553822e+17	-2.002273530202351e+18	-3.911126570245838e+17	-1.819729543265834e+18	-5.683601273522532e+17	-9.814387481681121e+17	7.741075053644799e+17	105
191	0.1609591007232666	0.00849355205009792	0.0014050960540771484	0.000331657489435156	0.0001	True	0.1	0.01	0.5	adaptive	squared_error	1000	elasticnet	0.5	0.001	0.1	{'alpha': 0.0001, 'early_stopping': True, 'epsilon': 0.1, 'eta0': 0.01, 'l1_ratio': 0.5, 'learning_rate': 'adaptive', 'loss': 'squared_error', 'max_iter': 1000, 'penalty': 'elasticnet', 'power_t': 0.5, 'tol': 0.001, 'validation_fraction': 0.1}	-4.435469467931111e+19	-2.2555680211402365e+32	-1.379726109796408e+20	-6.51548343476439e+20	-2.0087861479405624e+20	-4.511136042301169e+31	9.022272084550597e+31	121	-6.378562186669608e+35	-1.6432677366557859e+38	-6.209435839399793e+36	-1.5754331105318129e+38	-1.3207505169822247e+37	-6.838497638932978e+37	7.570212753800513e+37	113	-7.803064242536267e+16	-1.1591397017288899e+18	-2.448087958006279e+17	-1.1090720698900573e+18	-3.487137743200304e+17	-5.879529968329935e+17	4.544938934615193e+17	105	-1.2571788299553822e+17	-2.002273530202351e+18	-3.911126570245838e+17	-1.819729543265834e+18	-5.683601273522532e+17	-9.814387481681121e+17	7.741075053644799e+17	105
192	0.0483039379119873	0.012680693156001252	0.0015986442565917968	0.00032561210024063364	0.001	True	0.01	0.001	0.15	invscaling	squared_error	1000	elasticnet	0.25	0.0001	0.1	{'alpha': 0.001, 'early_stopping': True, 'epsilon': 0.01, 'eta0': 0.001, 'l1_ratio': 0.15, 'learning_rate': 'invscaling', 'loss': 'squared_error', 'max_iter': 1000, 'penalty': 'elasticnet', 'power_t': 0.25, 'tol': 0.0001, 'validation_fraction': 0.1}	-1.2946708602945561e+22	-7.298906044119138e+33	-1.7288639726118962e+23	-4.720181889515123e+22	-1.6707076691280786e+23	-1.4597812089038487e+33	2.919562417607645e+33	249	-5.434489704145247e+40	-1.7207102898894481e+41	-9.749529006635882e+42	-8.268379271093007e+41	-9.13607148560644e+42	-3.987770869076404e+42	4.4659995137624404e+42	249	-2.2776133494057378e+19	-3.750885204058331e+19	-3.0675314314862605e+20	-8.034643502084588e+19	-2.900302074610027e+20	-1.4748295423302307e+20	1.247718870449865e+20	249	-3.6695689076504273e+19	-6.479225865751241e+19	-4.900807188736205e+20	-1.3183085122777126e+20	-4.727080005349066e+20	-2.39221503674063e+20	2.0021054387577867e+20	249
193	0.049176025390625	0.008149905545305947	0.0016709327697753905	9.909894554413452e-05	0.001	True	0.01	0.001	0.15	invscaling	squared_error	1000	elasticnet	0.25	0.001	0.1	{'alpha': 0.001, 'early_stopping': True, 'epsilon': 0.01, 'eta0': 0.001, 'l1_ratio': 0.15, 'learning_rate': 'invscaling', 'loss': 'squared_error', 'max_iter': 1000, 'penalty': 'elasticnet', 'power_t': 0.25, 'tol': 0.001, 'validation_fraction': 0.1}	-1.2946708602945561e+22	-7.298906044119138e+33	-1.7288639726118962e+23	-4.720181889515123e+22	-1.6707076691280786e+23	-1.4597812089038487e+33	2.919562417607645e+33	249	-5.434489704145247e+40	-1.7207102898894481e+41	-9.749529006635882e+42	-8.268379271093007e+41	-9.13607148560644e+42	-3.987770869076404e+42	4.4659995137624404e+42	249	-2.2776133494057378e+19	-3.750885204058331e+19	-3.0675314314862605e+20	-8.034643502084588e+19	-2.900302074610027e+20	-1.4748295423302307e+20	1.247718870449865e+20	249	-3.6695689076504273e+19	-6.479225865751241e+19	-4.900807188736205e+20	-1.3183085122777126e+20	-4.727080005349066e+20	-2.39221503674063e+20	2.0021054387577867e+20	249
194	0.047805261611938474	0.008885132598084971	0.001324939727783203	0.00017010850007912685	0.001	True	0.01	0.001	0.15	invscaling	squared_error	1000	elasticnet	0.5	0.0001	0.1	{'alpha': 0.001, 'early_stopping': True, 'epsilon': 0.01, 'eta0': 0.001, 'l1_ratio': 0.15, 'learning_rate': 'invscaling', 'loss': 'squared_error', 'max_iter': 1000, 'penalty': 'elasticnet', 'power_t': 0.5, 'tol': 0.0001, 'validation_fraction': 0.1}	-7.207031553095654e+20	-3.6898340137305985e+32	-8.888012086635951e+21	-2.468784974608785e+21	-8.587585359655064e+21	-7.379668027874499e+31	1.4759336054715742e+32	149	-1.6840418285252269e+38	-4.397500202801818e+38	-2.576743922618115e+40	-2.26187943592387e+39	-2.413796706113921e+40	-1.0555087985275387e+40	1.178889990513831e+40	169	-1.2678767992046925e+18	-1.8961942600876877e+18	-1.5770041414948866e+19	-4.20233957531828e+18	-1.4907809471008395e+19	-7.608852304113585e+18	6.392597980168224e+18	169	-2.0427353258331282e+18	-3.2754590625423503e+18	-2.519482979786852e+19	-6.895116170042507e+18	-2.429760980074356e+19	-1.2341150031406012e+19	1.0257459692970467e+19	169
195	0.048485851287841795	0.006182908397889735	0.0016314983367919922	6.838001132386821e-05	0.001	True	0.01	0.001	0.15	invscaling	squared_error	1000	elasticnet	0.5	0.001	0.1	{'alpha': 0.001, 'early_stopping': True, 'epsilon': 0.01, 'eta0': 0.001, 'l1_ratio': 0.15, 'learning_rate': 'invscaling', 'loss': 'squared_error', 'max_iter': 1000, 'penalty': 'elasticnet', 'power_t': 0.5, 'tol': 0.001, 'validation_fraction': 0.1}	-7.207031553095654e+20	-3.6898340137305985e+32	-8.888012086635951e+21	-2.468784974608785e+21	-8.587585359655064e+21	-7.379668027874499e+31	1.4759336054715742e+32	149	-1.6840418285252269e+38	-4.397500202801818e+38	-2.576743922618115e+40	-2.26187943592387e+39	-2.413796706113921e+40	-1.0555087985275387e+40	1.178889990513831e+40	169	-1.2678767992046925e+18	-1.8961942600876877e+18	-1.5770041414948866e+19	-4.20233957531828e+18	-1.4907809471008395e+19	-7.608852304113585e+18	6.392597980168224e+18	169	-2.0427353258331282e+18	-3.2754590625423503e+18	-2.519482979786852e+19	-6.895116170042507e+18	-2.429760980074356e+19	-1.2341150031406012e+19	1.0257459692970467e+19	169
196	0.15575218200683594	0.0461808421391992	0.0017204761505126953	0.0007927070108119117	0.001	True	0.01	0.001	0.15	adaptive	squared_error	1000	elasticnet	0.25	0.0001	0.1	{'alpha': 0.001, 'early_stopping': True, 'epsilon': 0.01, 'eta0': 0.001, 'l1_ratio': 0.15, 'learning_rate': 'adaptive', 'loss': 'squared_error', 'max_iter': 1000, 'penalty': 'elasticnet', 'power_t': 0.25, 'tol': 0.0001, 'validation_fraction': 0.1}	-5.8150245205339636e+19	-3.0185484273839823e+31	-1.0412383724990682e+20	-1.031311988170469e+20	-3.318646780954693e+20	-6.037096854887419e+30	1.20741937094762e+31	65	-1.096337371794612e+36	-2.942975502857784e+36	-3.536412430685095e+36	-3.947152752331897e+36	-3.604798735043695e+37	-9.514173081621268e+36	1.330270072620886e+37	49	-1.022995293256687e+17	-1.551211689837599e+17	-1.847477563742793e+17	-1.755493320584331e+17	-5.7610862181042355e+17	-2.387652817105129e+17	1.7107537380431837e+17	49	-1.648191884764882e+17	-2.6795543190556522e+17	-2.951598309125114e+17	-2.8803736439102826e+17	-9.389743292911656e+17	-3.9098922899535174e+17	2.779785000906634e+17	49
197	0.18754711151123046	0.019289963127401156	0.002801847457885742	0.0014189532193027926	0.001	True	0.01	0.001	0.15	adaptive	squared_error	1000	elasticnet	0.25	0.001	0.1	{'alpha': 0.001, 'early_stopping': True, 'epsilon': 0.01, 'eta0': 0.001, 'l1_ratio': 0.15, 'learning_rate': 'adaptive', 'loss': 'squared_error', 'max_iter': 1000, 'penalty': 'elasticnet', 'power_t': 0.25, 'tol': 0.001, 'validation_fraction': 0.1}	-5.8150245205339636e+19	-3.0185484273839823e+31	-1.0412383724990682e+20	-1.031311988170469e+20	-3.318646780954693e+20	-6.037096854887419e+30	1.20741937094762e+31	65	-1.096337371794612e+36	-2.942975502857784e+36	-3.536412430685095e+36	-3.947152752331897e+36	-3.604798735043695e+37	-9.514173081621268e+36	1.330270072620886e+37	49	-1.022995293256687e+17	-1.551211689837599e+17	-1.847477563742793e+17	-1.755493320584331e+17	-5.7610862181042355e+17	-2.387652817105129e+17	1.7107537380431837e+17	49	-1.648191884764882e+17	-2.6795543190556522e+17	-2.951598309125114e+17	-2.8803736439102826e+17	-9.389743292911656e+17	-3.9098922899535174e+17	2.779785000906634e+17	49
198	0.1726069450378418	0.024726741913063257	0.0015362739562988282	0.0002685297184276724	0.001	True	0.01	0.001	0.15	adaptive	squared_error	1000	elasticnet	0.5	0.0001	0.1	{'alpha': 0.001, 'early_stopping': True, 'epsilon': 0.01, 'eta0': 0.001, 'l1_ratio': 0.15, 'learning_rate': 'adaptive', 'loss': 'squared_error', 'max_iter': 1000, 'penalty': 'elasticnet', 'power_t': 0.5, 'tol': 0.0001, 'validation_fraction': 0.1}	-5.8150245205339636e+19	-3.0185484273839823e+31	-1.0412383724990682e+20	-1.031311988170469e+20	-3.318646780954693e+20	-6.037096854887419e+30	1.20741937094762e+31	65	-1.096337371794612e+36	-2.942975502857784e+36	-3.536412430685095e+36	-3.947152752331897e+36	-3.604798735043695e+37	-9.514173081621268e+36	1.330270072620886e+37	49	-1.022995293256687e+17	-1.551211689837599e+17	-1.847477563742793e+17	-1.755493320584331e+17	-5.7610862181042355e+17	-2.387652817105129e+17	1.7107537380431837e+17	49	-1.648191884764882e+17	-2.6795543190556522e+17	-2.951598309125114e+17	-2.8803736439102826e+17	-9.389743292911656e+17	-3.9098922899535174e+17	2.779785000906634e+17	49
199	0.15978198051452636	0.03467985934380082	0.0014752388000488282	0.0003578235599442957	0.001	True	0.01	0.001	0.15	adaptive	squared_error	1000	elasticnet	0.5	0.001	0.1	{'alpha': 0.001, 'early_stopping': True, 'epsilon': 0.01, 'eta0': 0.001, 'l1_ratio': 0.15, 'learning_rate': 'adaptive', 'loss': 'squared_error', 'max_iter': 1000, 'penalty': 'elasticnet', 'power_t': 0.5, 'tol': 0.001, 'validation_fraction': 0.1}	-5.8150245205339636e+19	-3.0185484273839823e+31	-1.0412383724990682e+20	-1.031311988170469e+20	-3.318646780954693e+20	-6.037096854887419e+30	1.20741937094762e+31	65	-1.096337371794612e+36	-2.942975502857784e+36	-3.536412430685095e+36	-3.947152752331897e+36	-3.604798735043695e+37	-9.514173081621268e+36	1.330270072620886e+37	49	-1.022995293256687e+17	-1.551211689837599e+17	-1.847477563742793e+17	-1.755493320584331e+17	-5.7610862181042355e+17	-2.387652817105129e+17	1.7107537380431837e+17	49	-1.648191884764882e+17	-2.6795543190556522e+17	-2.951598309125114e+17	-2.8803736439102826e+17	-9.389743292911656e+17	-3.9098922899535174e+17	2.779785000906634e+17	49
200	0.047345876693725586	0.013775264771326956	0.0017931938171386718	0.0007959386269968036	0.001	True	0.01	0.001	0.3	invscaling	squared_error	1000	elasticnet	0.25	0.0001	0.1	{'alpha': 0.001, 'early_stopping': True, 'epsilon': 0.01, 'eta0': 0.001, 'l1_ratio': 0.3, 'learning_rate': 'invscaling', 'loss': 'squared_error', 'max_iter': 1000, 'penalty': 'elasticnet', 'power_t': 0.25, 'tol': 0.0001, 'validation_fraction': 0.1}	-1.2946672510423834e+22	-7.298731549622558e+33	-1.728864579126349e+23	-4.720130690534365e+22	-1.670703357410748e+23	-1.4597463100045325e+33	2.919492619809013e+33	245	-5.434459403908395e+40	-1.7206280171956641e+41	-9.749535845845566e+42	-8.26819988833504e+41	-9.136024329411937e+42	-3.987757511969931e+42	4.465994404883259e+42	245	-2.2776069999299437e+19	-3.750795539929673e+19	-3.067532507033094e+20	-8.034556334656409e+19	-2.900294589588064e+20	-1.4748245968145521e+20	1.2477200803453506e+20	245	-3.669558677714584e+19	-6.479070967584838e+19	-4.900808907672683e+20	-1.318294211827064e+20	-4.727067805828071e+20	-2.3922067779715524e+20	2.0021074642193216e+20	245
201	0.05179743766784668	0.00765620295555674	0.0016124248504638672	0.000157424377379624	0.001	True	0.01	0.001	0.3	invscaling	squared_error	1000	elasticnet	0.25	0.001	0.1	{'alpha': 0.001, 'early_stopping': True, 'epsilon': 0.01, 'eta0': 0.001, 'l1_ratio': 0.3, 'learning_rate': 'invscaling', 'loss': 'squared_error', 'max_iter': 1000, 'penalty': 'elasticnet', 'power_t': 0.25, 'tol': 0.001, 'validation_fraction': 0.1}	-1.2946672510423834e+22	-7.298731549622558e+33	-1.728864579126349e+23	-4.720130690534365e+22	-1.670703357410748e+23	-1.4597463100045325e+33	2.919492619809013e+33	245	-5.434459403908395e+40	-1.7206280171956641e+41	-9.749535845845566e+42	-8.26819988833504e+41	-9.136024329411937e+42	-3.987757511969931e+42	4.465994404883259e+42	245	-2.2776069999299437e+19	-3.750795539929673e+19	-3.067532507033094e+20	-8.034556334656409e+19	-2.900294589588064e+20	-1.4748245968145521e+20	1.2477200803453506e+20	245	-3.669558677714584e+19	-6.479070967584838e+19	-4.900808907672683e+20	-1.318294211827064e+20	-4.727067805828071e+20	-2.3922067779715524e+20	2.0021074642193216e+20	245
202	0.04800772666931152	0.010761893981293506	0.0015443801879882813	8.983245060545516e-05	0.001	True	0.01	0.001	0.3	invscaling	squared_error	1000	elasticnet	0.5	0.0001	0.1	{'alpha': 0.001, 'early_stopping': True, 'epsilon': 0.01, 'eta0': 0.001, 'l1_ratio': 0.3, 'learning_rate': 'invscaling', 'loss': 'squared_error', 'max_iter': 1000, 'penalty': 'elasticnet', 'power_t': 0.5, 'tol': 0.0001, 'validation_fraction': 0.1}	-7.207196808733284e+20	-3.6898916447695094e+32	-8.888027153412705e+21	-2.468820675500072e+21	-8.587602082089129e+21	-7.379783289952322e+31	1.4759566578871384e+32	157	-1.6841190604030973e+38	-4.3976376096799126e+38	-2.576752658713032e+40	-2.2619448540925617e+39	-2.4138061098308533e+40	-1.0555141641307944e+40	1.1788931197715012e+40	173	-1.2679058730254907e+18	-1.8962239041472476e+18	-1.5770068148001815e+19	-4.20240034499696e+18	-1.4907838527333601e+19	-7.608887359501022e+18	6.392593898550787e+18	173	-2.0427821662600607e+18	-3.275510235602909e+18	-2.519487250763025e+19	-6.895215879736183e+18	-2.4297657130251796e+19	-1.234120758389624e+19	1.025745239190925e+19	173
203	0.0495913028717041	0.00612674969690495	0.0015619277954101562	5.925445682624947e-05	0.001	True	0.01	0.001	0.3	invscaling	squared_error	1000	elasticnet	0.5	0.001	0.1	{'alpha': 0.001, 'early_stopping': True, 'epsilon': 0.01, 'eta0': 0.001, 'l1_ratio': 0.3, 'learning_rate': 'invscaling', 'loss': 'squared_error', 'max_iter': 1000, 'penalty': 'elasticnet', 'power_t': 0.5, 'tol': 0.001, 'validation_fraction': 0.1}	-7.207196808733284e+20	-3.6898916447695094e+32	-8.888027153412705e+21	-2.468820675500072e+21	-8.587602082089129e+21	-7.379783289952322e+31	1.4759566578871384e+32	157	-1.6841190604030973e+38	-4.3976376096799126e+38	-2.576752658713032e+40	-2.2619448540925617e+39	-2.4138061098308533e+40	-1.0555141641307944e+40	1.1788931197715012e+40	173	-1.2679058730254907e+18	-1.8962239041472476e+18	-1.5770068148001815e+19	-4.20240034499696e+18	-1.4907838527333601e+19	-7.608887359501022e+18	6.392593898550787e+18	173	-2.0427821662600607e+18	-3.275510235602909e+18	-2.519487250763025e+19	-6.895215879736183e+18	-2.4297657130251796e+19	-1.234120758389624e+19	1.025745239190925e+19	173
204	0.13567028045654297	0.014695670833438201	0.001495361328125	0.0005661385989990578	0.001	True	0.01	0.001	0.3	adaptive	squared_error	1000	elasticnet	0.25	0.0001	0.1	{'alpha': 0.001, 'early_stopping': True, 'epsilon': 0.01, 'eta0': 0.001, 'l1_ratio': 0.3, 'learning_rate': 'adaptive', 'loss': 'squared_error', 'max_iter': 1000, 'penalty': 'elasticnet', 'power_t': 0.25, 'tol': 0.0001, 'validation_fraction': 0.1}	-5.814820007087086e+19	-3.018267364708306e+31	-1.0411730335653716e+20	-1.0312678691811893e+20	-3.3186219530785856e+20	-6.036534729536063e+30	1.2073069458773496e+31	33	-1.0962595833863587e+36	-2.9424244344472376e+36	-3.5359602024363494e+36	-3.946803937359106e+36	-3.604733594179982e+37	-9.513756819885774e+36	1.3302574990287582e+37	9	-1.0229584672220269e+17	-1.5510704623516186e+17	-1.8473554751281232e+17	-1.7554111001496822e+17	-5.7610176209094464e+17	-2.3875626251521792e+17	1.7107601567821702e+17	25	-1.6481334116612483e+17	-2.6793034357458333e+17	-2.9514095813061894e+17	-2.8802463699339133e+17	-9.389658453396835e+17	-3.909750250408804e+17	2.7798057155191674e+17	25
205	0.12242493629455567	0.02899683488615709	0.001497507095336914	0.0005177875657139492	0.001	True	0.01	0.001	0.3	adaptive	squared_error	1000	elasticnet	0.25	0.001	0.1	{'alpha': 0.001, 'early_stopping': True, 'epsilon': 0.01, 'eta0': 0.001, 'l1_ratio': 0.3, 'learning_rate': 'adaptive', 'loss': 'squared_error', 'max_iter': 1000, 'penalty': 'elasticnet', 'power_t': 0.25, 'tol': 0.001, 'validation_fraction': 0.1}	-5.814820007087086e+19	-3.018267364708306e+31	-1.0411730335653716e+20	-1.0312678691811893e+20	-3.3186219530785856e+20	-6.036534729536063e+30	1.2073069458773496e+31	33	-1.0962595833863587e+36	-2.9424244344472376e+36	-3.5359602024363494e+36	-3.946803937359106e+36	-3.604733594179982e+37	-9.513756819885774e+36	1.3302574990287582e+37	9	-1.0229584672220269e+17	-1.5510704623516186e+17	-1.8473554751281232e+17	-1.7554111001496822e+17	-5.7610176209094464e+17	-2.3875626251521792e+17	1.7107601567821702e+17	25	-1.6481334116612483e+17	-2.6793034357458333e+17	-2.9514095813061894e+17	-2.8802463699339133e+17	-9.389658453396835e+17	-3.909750250408804e+17	2.7798057155191674e+17	25
206	0.1283698558807373	0.022847556502112856	0.0014064311981201172	0.00025377527118836785	0.001	True	0.01	0.001	0.3	adaptive	squared_error	1000	elasticnet	0.5	0.0001	0.1	{'alpha': 0.001, 'early_stopping': True, 'epsilon': 0.01, 'eta0': 0.001, 'l1_ratio': 0.3, 'learning_rate': 'adaptive', 'loss': 'squared_error', 'max_iter': 1000, 'penalty': 'elasticnet', 'power_t': 0.5, 'tol': 0.0001, 'validation_fraction': 0.1}	-5.814820007087086e+19	-3.018267364708306e+31	-1.0411730335653716e+20	-1.0312678691811893e+20	-3.3186219530785856e+20	-6.036534729536063e+30	1.2073069458773496e+31	33	-1.0962595833863587e+36	-2.9424244344472376e+36	-3.5359602024363494e+36	-3.946803937359106e+36	-3.604733594179982e+37	-9.513756819885774e+36	1.3302574990287582e+37	9	-1.0229584672220269e+17	-1.5510704623516186e+17	-1.8473554751281232e+17	-1.7554111001496822e+17	-5.7610176209094464e+17	-2.3875626251521792e+17	1.7107601567821702e+17	25	-1.6481334116612483e+17	-2.6793034357458333e+17	-2.9514095813061894e+17	-2.8802463699339133e+17	-9.389658453396835e+17	-3.909750250408804e+17	2.7798057155191674e+17	25
207	0.14349589347839356	0.03418338943202264	0.001336526870727539	0.0002317099096477034	0.001	True	0.01	0.001	0.3	adaptive	squared_error	1000	elasticnet	0.5	0.001	0.1	{'alpha': 0.001, 'early_stopping': True, 'epsilon': 0.01, 'eta0': 0.001, 'l1_ratio': 0.3, 'learning_rate': 'adaptive', 'loss': 'squared_error', 'max_iter': 1000, 'penalty': 'elasticnet', 'power_t': 0.5, 'tol': 0.001, 'validation_fraction': 0.1}	-5.814820007087086e+19	-3.018267364708306e+31	-1.0411730335653716e+20	-1.0312678691811893e+20	-3.3186219530785856e+20	-6.036534729536063e+30	1.2073069458773496e+31	33	-1.0962595833863587e+36	-2.9424244344472376e+36	-3.5359602024363494e+36	-3.946803937359106e+36	-3.604733594179982e+37	-9.513756819885774e+36	1.3302574990287582e+37	9	-1.0229584672220269e+17	-1.5510704623516186e+17	-1.8473554751281232e+17	-1.7554111001496822e+17	-5.7610176209094464e+17	-2.3875626251521792e+17	1.7107601567821702e+17	25	-1.6481334116612483e+17	-2.6793034357458333e+17	-2.9514095813061894e+17	-2.8802463699339133e+17	-9.389658453396835e+17	-3.909750250408804e+17	2.7798057155191674e+17	25
208	0.04544057846069336	0.009109145431814372	0.0016962528228759766	0.00014420257341882334	0.001	True	0.01	0.001	0.5	invscaling	squared_error	1000	elasticnet	0.25	0.0001	0.1	{'alpha': 0.001, 'early_stopping': True, 'epsilon': 0.01, 'eta0': 0.001, 'l1_ratio': 0.5, 'learning_rate': 'invscaling', 'loss': 'squared_error', 'max_iter': 1000, 'penalty': 'elasticnet', 'power_t': 0.25, 'tol': 0.0001, 'validation_fraction': 0.1}	-1.2946623636553073e+22	-7.298310658094458e+33	-1.7288669206560955e+23	-4.7200573915395745e+22	-1.670697589448768e+23	-1.4596621316989122e+33	2.919324263197773e+33	241	-5.434418373663648e+40	-1.7204295780900328e+41	-9.749562257505185e+42	-8.267943096272272e+41	-9.135961246817301e+42	-3.9877409910990707e+42	4.465993774199148e+42	241	-2.2775984019311256e+19	-3.750579245079131e+19	-3.06753666272425e+20	-8.034431565878069e+19	-2.900284576565688e+20	-1.4748164321157543e+20	1.2477241808539084e+20	241	-3.6695448250786857e+19	-6.478697342923603e+19	-4.900815545855829e+20	-1.3182737400119724e+20	-4.7270514860260314e+20	-2.3921929977388125e+20	2.0021143080423693e+20	241
209	0.044845294952392575	0.00814022443808734	0.001378345489501953	0.00015996429075648642	0.001	True	0.01	0.001	0.5	invscaling	squared_error	1000	elasticnet	0.25	0.001	0.1	{'alpha': 0.001, 'early_stopping': True, 'epsilon': 0.01, 'eta0': 0.001, 'l1_ratio': 0.5, 'learning_rate': 'invscaling', 'loss': 'squared_error', 'max_iter': 1000, 'penalty': 'elasticnet', 'power_t': 0.25, 'tol': 0.001, 'validation_fraction': 0.1}	-1.2946623636553073e+22	-7.298310658094458e+33	-1.7288669206560955e+23	-4.7200573915395745e+22	-1.670697589448768e+23	-1.4596621316989122e+33	2.919324263197773e+33	241	-5.434418373663648e+40	-1.7204295780900328e+41	-9.749562257505185e+42	-8.267943096272272e+41	-9.135961246817301e+42	-3.9877409910990707e+42	4.465993774199148e+42	241	-2.2775984019311256e+19	-3.750579245079131e+19	-3.06753666272425e+20	-8.034431565878069e+19	-2.900284576565688e+20	-1.4748164321157543e+20	1.2477241808539084e+20	241	-3.6695448250786857e+19	-6.478697342923603e+19	-4.900815545855829e+20	-1.3182737400119724e+20	-4.7270514860260314e+20	-2.3921929977388125e+20	2.0021143080423693e+20	241
210	0.0389216423034668	0.005704359332058961	0.0011701107025146485	5.973504108266634e-05	0.001	True	0.01	0.001	0.5	invscaling	squared_error	1000	elasticnet	0.5	0.0001	0.1	{'alpha': 0.001, 'early_stopping': True, 'epsilon': 0.01, 'eta0': 0.001, 'l1_ratio': 0.5, 'learning_rate': 'invscaling', 'loss': 'squared_error', 'max_iter': 1000, 'penalty': 'elasticnet', 'power_t': 0.5, 'tol': 0.0001, 'validation_fraction': 0.1}	-7.206718967074324e+20	-3.69010906200521e+32	-8.888044205096118e+21	-2.468779075531545e+21	-8.587623747579835e+21	-7.38021812442372e+31	1.4760436247814188e+32	165	-1.6838957465726387e+38	-4.398155851716237e+38	-2.5767625440624484e+40	-2.2618686229770586e+39	-2.413818286067236e+40	-1.0555176416820558e+40	1.1788990535054069e+40	177	-1.2678218050210442e+18	-1.896335628580909e+18	-1.5770098389334411e+19	-4.2023295246795054e+18	-1.4907876109284796e+19	-7.608892291380132e+18	6.392614459975782e+18	177	-2.0426467255289203e+18	-3.2757032320747873e+18	-2.5194920835877536e+19	-6.895099688922355e+18	-2.4297718413890626e+19	-1.2341217779258845e+19	1.0257484211067535e+19	177
211	0.040514373779296876	0.007465790104123202	0.001490020751953125	0.00023605662539809467	0.001	True	0.01	0.001	0.5	invscaling	squared_error	1000	elasticnet	0.5	0.001	0.1	{'alpha': 0.001, 'early_stopping': True, 'epsilon': 0.01, 'eta0': 0.001, 'l1_ratio': 0.5, 'learning_rate': 'invscaling', 'loss': 'squared_error', 'max_iter': 1000, 'penalty': 'elasticnet', 'power_t': 0.5, 'tol': 0.001, 'validation_fraction': 0.1}	-7.206718967074324e+20	-3.69010906200521e+32	-8.888044205096118e+21	-2.468779075531545e+21	-8.587623747579835e+21	-7.38021812442372e+31	1.4760436247814188e+32	165	-1.6838957465726387e+38	-4.398155851716237e+38	-2.5767625440624484e+40	-2.2618686229770586e+39	-2.413818286067236e+40	-1.0555176416820558e+40	1.1788990535054069e+40	177	-1.2678218050210442e+18	-1.896335628580909e+18	-1.5770098389334411e+19	-4.2023295246795054e+18	-1.4907876109284796e+19	-7.608892291380132e+18	6.392614459975782e+18	177	-2.0426467255289203e+18	-3.2757032320747873e+18	-2.5194920835877536e+19	-6.895099688922355e+18	-2.4297718413890626e+19	-1.2341217779258845e+19	1.0257484211067535e+19	177
212	0.1874629020690918	0.02733933874562951	0.0017897129058837891	0.00028527862876700756	0.001	True	0.01	0.001	0.5	adaptive	squared_error	1000	elasticnet	0.25	0.0001	0.1	{'alpha': 0.001, 'early_stopping': True, 'epsilon': 0.01, 'eta0': 0.001, 'l1_ratio': 0.5, 'learning_rate': 'adaptive', 'loss': 'squared_error', 'max_iter': 1000, 'penalty': 'elasticnet', 'power_t': 0.25, 'tol': 0.0001, 'validation_fraction': 0.1}	-5.814913240777987e+19	-3.018447181059975e+31	-1.0410198794597637e+20	-1.0312507121464577e+20	-3.318686339689771e+20	-6.036894362239399e+30	1.2073788724180176e+31	49	-1.096297189956909e+36	-2.9427755301696696e+36	-3.5349340705907997e+36	-3.946663477539412e+36	-3.6048861600681144e+37	-9.513906373787587e+36	1.3303248152967178e+37	25	-1.022978089877879e+17	-1.551163026598832e+17	-1.8470940017973056e+17	-1.7553761530440832e+17	-5.7611582862139955e+17	-2.3875539115064192e+17	1.7108225503934093e+17	17	-1.648161680565264e+17	-2.6794632807880304e+17	-2.9509813022902285e+17	-2.880195118023296e+17	-9.389857154131085e+17	-3.909731707159581e+17	2.7798986394424058e+17	17
213	0.180916166305542	0.0282425316282544	0.003353738784790039	0.00357162790079431	0.001	True	0.01	0.001	0.5	adaptive	squared_error	1000	elasticnet	0.25	0.001	0.1	{'alpha': 0.001, 'early_stopping': True, 'epsilon': 0.01, 'eta0': 0.001, 'l1_ratio': 0.5, 'learning_rate': 'adaptive', 'loss': 'squared_error', 'max_iter': 1000, 'penalty': 'elasticnet', 'power_t': 0.25, 'tol': 0.001, 'validation_fraction': 0.1}	-5.814913240777987e+19	-3.018447181059975e+31	-1.0410198794597637e+20	-1.0312507121464577e+20	-3.318686339689771e+20	-6.036894362239399e+30	1.2073788724180176e+31	49	-1.096297189956909e+36	-2.9427755301696696e+36	-3.5349340705907997e+36	-3.946663477539412e+36	-3.6048861600681144e+37	-9.513906373787587e+36	1.3303248152967178e+37	25	-1.022978089877879e+17	-1.551163026598832e+17	-1.8470940017973056e+17	-1.7553761530440832e+17	-5.7611582862139955e+17	-2.3875539115064192e+17	1.7108225503934093e+17	17	-1.648161680565264e+17	-2.6794632807880304e+17	-2.9509813022902285e+17	-2.880195118023296e+17	-9.389857154131085e+17	-3.909731707159581e+17	2.7798986394424058e+17	17
214	0.170184326171875	0.03716822491789954	0.0016540050506591796	0.0003156039084319341	0.001	True	0.01	0.001	0.5	adaptive	squared_error	1000	elasticnet	0.5	0.0001	0.1	{'alpha': 0.001, 'early_stopping': True, 'epsilon': 0.01, 'eta0': 0.001, 'l1_ratio': 0.5, 'learning_rate': 'adaptive', 'loss': 'squared_error', 'max_iter': 1000, 'penalty': 'elasticnet', 'power_t': 0.5, 'tol': 0.0001, 'validation_fraction': 0.1}	-5.814913240777987e+19	-3.018447181059975e+31	-1.0410198794597637e+20	-1.0312507121464577e+20	-3.318686339689771e+20	-6.036894362239399e+30	1.2073788724180176e+31	49	-1.096297189956909e+36	-2.9427755301696696e+36	-3.5349340705907997e+36	-3.946663477539412e+36	-3.6048861600681144e+37	-9.513906373787587e+36	1.3303248152967178e+37	25	-1.022978089877879e+17	-1.551163026598832e+17	-1.8470940017973056e+17	-1.7553761530440832e+17	-5.7611582862139955e+17	-2.3875539115064192e+17	1.7108225503934093e+17	17	-1.648161680565264e+17	-2.6794632807880304e+17	-2.9509813022902285e+17	-2.880195118023296e+17	-9.389857154131085e+17	-3.909731707159581e+17	2.7798986394424058e+17	17
215	0.1557671070098877	0.029696247260808297	0.0014311790466308594	0.00023152010026918394	0.001	True	0.01	0.001	0.5	adaptive	squared_error	1000	elasticnet	0.5	0.001	0.1	{'alpha': 0.001, 'early_stopping': True, 'epsilon': 0.01, 'eta0': 0.001, 'l1_ratio': 0.5, 'learning_rate': 'adaptive', 'loss': 'squared_error', 'max_iter': 1000, 'penalty': 'elasticnet', 'power_t': 0.5, 'tol': 0.001, 'validation_fraction': 0.1}	-5.814913240777987e+19	-3.018447181059975e+31	-1.0410198794597637e+20	-1.0312507121464577e+20	-3.318686339689771e+20	-6.036894362239399e+30	1.2073788724180176e+31	49	-1.096297189956909e+36	-2.9427755301696696e+36	-3.5349340705907997e+36	-3.946663477539412e+36	-3.6048861600681144e+37	-9.513906373787587e+36	1.3303248152967178e+37	25	-1.022978089877879e+17	-1.551163026598832e+17	-1.8470940017973056e+17	-1.7553761530440832e+17	-5.7611582862139955e+17	-2.3875539115064192e+17	1.7108225503934093e+17	17	-1.648161680565264e+17	-2.6794632807880304e+17	-2.9509813022902285e+17	-2.880195118023296e+17	-9.389857154131085e+17	-3.909731707159581e+17	2.7798986394424058e+17	17
216	0.047843647003173825	0.006413258991501891	0.001566314697265625	6.071629531778711e-05	0.001	True	0.01	0.01	0.15	invscaling	squared_error	1000	elasticnet	0.25	0.0001	0.1	{'alpha': 0.001, 'early_stopping': True, 'epsilon': 0.01, 'eta0': 0.01, 'l1_ratio': 0.15, 'learning_rate': 'invscaling', 'loss': 'squared_error', 'max_iter': 1000, 'penalty': 'elasticnet', 'power_t': 0.25, 'tol': 0.0001, 'validation_fraction': 0.1}	-1.2944224936988566e+23	-7.300338148789258e+34	-1.7288363311804865e+24	-4.7198102771397463e+23	-1.6706347300150898e+24	-1.4600676298378696e+34	2.9201352594756943e+34	285	-5.432404819211625e+42	-1.721385598397118e+43	-9.749217254039461e+44	-8.267077409655185e+43	-9.135273785433592e+44	-3.98753227769408e+44	4.465745723795707e+44	253	-2.2771764140768015e+20	-3.7516211857587405e+20	-3.067482387090228e+21	-8.034010947144392e+20	-2.9001754546227396e+21	-1.4747877392821922e+21	1.247679986329071e+21	253	-3.668864944329431e+20	-6.480497156787637e+20	-4.900728833588054e+21	-1.3182047239462458e+21	-4.726873632464566e+21	-2.392148680022114e+21	2.0020408951375185e+21	253
217	0.05198855400085449	0.0038410836410683077	0.0020763397216796873	0.0015669190611879518	0.001	True	0.01	0.01	0.15	invscaling	squared_error	1000	elasticnet	0.25	0.001	0.1	{'alpha': 0.001, 'early_stopping': True, 'epsilon': 0.01, 'eta0': 0.01, 'l1_ratio': 0.15, 'learning_rate': 'invscaling', 'loss': 'squared_error', 'max_iter': 1000, 'penalty': 'elasticnet', 'power_t': 0.25, 'tol': 0.001, 'validation_fraction': 0.1}	-1.2944224936988566e+23	-7.300338148789258e+34	-1.7288363311804865e+24	-4.7198102771397463e+23	-1.6706347300150898e+24	-1.4600676298378696e+34	2.9201352594756943e+34	285	-5.432404819211625e+42	-1.721385598397118e+43	-9.749217254039461e+44	-8.267077409655185e+43	-9.135273785433592e+44	-3.98753227769408e+44	4.465745723795707e+44	253	-2.2771764140768015e+20	-3.7516211857587405e+20	-3.067482387090228e+21	-8.034010947144392e+20	-2.9001754546227396e+21	-1.4747877392821922e+21	1.247679986329071e+21	253	-3.668864944329431e+20	-6.480497156787637e+20	-4.900728833588054e+21	-1.3182047239462458e+21	-4.726873632464566e+21	-2.392148680022114e+21	2.0020408951375185e+21	253
218	0.0561223030090332	0.003213862251393743	0.0015594959259033203	0.00014480666001107637	0.001	True	0.01	0.01	0.15	invscaling	squared_error	1000	elasticnet	0.5	0.0001	0.1	{'alpha': 0.001, 'early_stopping': True, 'epsilon': 0.01, 'eta0': 0.01, 'l1_ratio': 0.15, 'learning_rate': 'invscaling', 'loss': 'squared_error', 'max_iter': 1000, 'penalty': 'elasticnet', 'power_t': 0.5, 'tol': 0.0001, 'validation_fraction': 0.1}	-7.206570006411202e+21	-3.6898352415014714e+33	-8.88797522737549e+22	-2.4688289509985028e+22	-8.58766131105903e+22	-7.379670483416245e+32	1.4759340965799236e+33	185	-1.6838261177334888e+40	-4.397503146823736e+40	-2.5767225503410462e+42	-2.26196001435851e+41	-2.4138394041128024e+42	-1.0555142497070543e+42	1.1788935554245904e+42	205	-1.2677955806188984e+19	-1.8961949063620755e+19	-1.576997601193906e+20	-4.2024144212766966e+19	-1.4907941329482744e+20	-7.608864449935896e+19	6.392619412075873e+19	197	-2.042604493522907e+19	-3.2754601589631816e+19	-2.5194725310962588e+20	-6.895238986650387e+19	-2.4297824701759367e+20	-1.2341170730371685e+20	1.0257496642010769e+20	197
219	0.053397178649902344	0.007207820318478512	0.0016066551208496094	0.0001151842967536479	0.001	True	0.01	0.01	0.15	invscaling	squared_error	1000	elasticnet	0.5	0.001	0.1	{'alpha': 0.001, 'early_stopping': True, 'epsilon': 0.01, 'eta0': 0.01, 'l1_ratio': 0.15, 'learning_rate': 'invscaling', 'loss': 'squared_error', 'max_iter': 1000, 'penalty': 'elasticnet', 'power_t': 0.5, 'tol': 0.001, 'validation_fraction': 0.1}	-7.206570006411202e+21	-3.6898352415014714e+33	-8.88797522737549e+22	-2.4688289509985028e+22	-8.58766131105903e+22	-7.379670483416245e+32	1.4759340965799236e+33	185	-1.6838261177334888e+40	-4.397503146823736e+40	-2.5767225503410462e+42	-2.26196001435851e+41	-2.4138394041128024e+42	-1.0555142497070543e+42	1.1788935554245904e+42	205	-1.2677955806188984e+19	-1.8961949063620755e+19	-1.576997601193906e+20	-4.2024144212766966e+19	-1.4907941329482744e+20	-7.608864449935896e+19	6.392619412075873e+19	197	-2.042604493522907e+19	-3.2754601589631816e+19	-2.5194725310962588e+20	-6.895238986650387e+19	-2.4297824701759367e+20	-1.2341170730371685e+20	1.0257496642010769e+20	197
220	0.1874237060546875	0.04103756304003965	0.0014413833618164063	0.00018139625056901192	0.001	True	0.01	0.01	0.15	adaptive	squared_error	1000	elasticnet	0.25	0.0001	0.1	{'alpha': 0.001, 'early_stopping': True, 'epsilon': 0.01, 'eta0': 0.01, 'l1_ratio': 0.15, 'learning_rate': 'adaptive', 'loss': 'squared_error', 'max_iter': 1000, 'penalty': 'elasticnet', 'power_t': 0.25, 'tol': 0.0001, 'validation_fraction': 0.1}	-4.440715482515338e+19	-2.255616301223711e+32	-1.3797284068713441e+20	-6.514863082121965e+20	-6.637265202614963e+20	-4.511232602477374e+31	9.022465204879868e+31	137	-6.393566398908e+35	-1.6433262700940337e+38	-6.209213213629943e+36	-1.57511368178532e+38	-1.4419091495593246e+38	-9.457669599947773e+37	7.472786539955611e+37	129	-7.812143309594454e+16	-1.1591575334976164e+18	-2.4479626958172854e+17	-1.1089473733389001e+18	-1.1522145096943122e+18	-7.486474238417002e+17	4.8263279756677325e+17	129	-1.2586565844771058e+17	-2.002309190523481e+18	-3.911056457163848e+17	-1.8195450532388447e+18	-1.877941922285251e+18	-1.2433534940423345e+18	8.106563258309247e+17	129
221	0.1649646282196045	0.05425104792298972	0.0015356063842773438	0.0005243392413110085	0.001	True	0.01	0.01	0.15	adaptive	squared_error	1000	elasticnet	0.25	0.001	0.1	{'alpha': 0.001, 'early_stopping': True, 'epsilon': 0.01, 'eta0': 0.01, 'l1_ratio': 0.15, 'learning_rate': 'adaptive', 'loss': 'squared_error', 'max_iter': 1000, 'penalty': 'elasticnet', 'power_t': 0.25, 'tol': 0.001, 'validation_fraction': 0.1}	-4.440715482515338e+19	-2.255616301223711e+32	-1.3797284068713441e+20	-6.514863082121965e+20	-6.637265202614963e+20	-4.511232602477374e+31	9.022465204879868e+31	137	-6.393566398908e+35	-1.6433262700940337e+38	-6.209213213629943e+36	-1.57511368178532e+38	-1.4419091495593246e+38	-9.457669599947773e+37	7.472786539955611e+37	129	-7.812143309594454e+16	-1.1591575334976164e+18	-2.4479626958172854e+17	-1.1089473733389001e+18	-1.1522145096943122e+18	-7.486474238417002e+17	4.8263279756677325e+17	129	-1.2586565844771058e+17	-2.002309190523481e+18	-3.911056457163848e+17	-1.8195450532388447e+18	-1.877941922285251e+18	-1.2433534940423345e+18	8.106563258309247e+17	129
222	0.17260470390319824	0.03794434396914785	0.0015563011169433595	0.00028219977185381146	0.001	True	0.01	0.01	0.15	adaptive	squared_error	1000	elasticnet	0.5	0.0001	0.1	{'alpha': 0.001, 'early_stopping': True, 'epsilon': 0.01, 'eta0': 0.01, 'l1_ratio': 0.15, 'learning_rate': 'adaptive', 'loss': 'squared_error', 'max_iter': 1000, 'penalty': 'elasticnet', 'power_t': 0.5, 'tol': 0.0001, 'validation_fraction': 0.1}	-4.440715482515338e+19	-2.255616301223711e+32	-1.3797284068713441e+20	-6.514863082121965e+20	-6.637265202614963e+20	-4.511232602477374e+31	9.022465204879868e+31	137	-6.393566398908e+35	-1.6433262700940337e+38	-6.209213213629943e+36	-1.57511368178532e+38	-1.4419091495593246e+38	-9.457669599947773e+37	7.472786539955611e+37	129	-7.812143309594454e+16	-1.1591575334976164e+18	-2.4479626958172854e+17	-1.1089473733389001e+18	-1.1522145096943122e+18	-7.486474238417002e+17	4.8263279756677325e+17	129	-1.2586565844771058e+17	-2.002309190523481e+18	-3.911056457163848e+17	-1.8195450532388447e+18	-1.877941922285251e+18	-1.2433534940423345e+18	8.106563258309247e+17	129
223	0.1757720947265625	0.021294448814268313	0.0019192695617675781	0.00042602418081124087	0.001	True	0.01	0.01	0.15	adaptive	squared_error	1000	elasticnet	0.5	0.001	0.1	{'alpha': 0.001, 'early_stopping': True, 'epsilon': 0.01, 'eta0': 0.01, 'l1_ratio': 0.15, 'learning_rate': 'adaptive', 'loss': 'squared_error', 'max_iter': 1000, 'penalty': 'elasticnet', 'power_t': 0.5, 'tol': 0.001, 'validation_fraction': 0.1}	-4.440715482515338e+19	-2.255616301223711e+32	-1.3797284068713441e+20	-6.514863082121965e+20	-6.637265202614963e+20	-4.511232602477374e+31	9.022465204879868e+31	137	-6.393566398908e+35	-1.6433262700940337e+38	-6.209213213629943e+36	-1.57511368178532e+38	-1.4419091495593246e+38	-9.457669599947773e+37	7.472786539955611e+37	129	-7.812143309594454e+16	-1.1591575334976164e+18	-2.4479626958172854e+17	-1.1089473733389001e+18	-1.1522145096943122e+18	-7.486474238417002e+17	4.8263279756677325e+17	129	-1.2586565844771058e+17	-2.002309190523481e+18	-3.911056457163848e+17	-1.8195450532388447e+18	-1.877941922285251e+18	-1.2433534940423345e+18	8.106563258309247e+17	129
224	0.04987635612487793	0.013634964553012066	0.0015163421630859375	0.00018770717596366967	0.001	True	0.01	0.01	0.3	invscaling	squared_error	1000	elasticnet	0.25	0.0001	0.1	{'alpha': 0.001, 'early_stopping': True, 'epsilon': 0.01, 'eta0': 0.01, 'l1_ratio': 0.3, 'learning_rate': 'invscaling', 'loss': 'squared_error', 'max_iter': 1000, 'penalty': 'elasticnet', 'power_t': 0.25, 'tol': 0.0001, 'validation_fraction': 0.1}	-1.2945291354312151e+23	-7.299955381702717e+34	-1.7288281579584507e+24	-4.720029135650055e+23	-1.670646859319209e+24	-1.459991076420562e+34	2.9199821526410775e+34	281	-5.4332999658825864e+42	-1.7212050850783082e+43	-9.749125074649121e+44	-8.267844119391685e+43	-9.13540643700547e+44	-3.987553886352083e+44	4.465743174786291e+44	257	-2.2773640241646155e+20	-3.751424454659975e+20	-3.067467885701298e+21	-8.034383485806021e+20	-2.9001965114151126e+21	-1.4747963187158943e+21	1.24767680346227e+21	257	-3.669167207974247e+20	-6.480157358801574e+20	-4.900705665201702e+21	-1.3182658493545547e+21	-4.726907951356147e+21	-2.392162384517997e+21	2.0020363409060984e+21	257
225	0.04299516677856445	0.008231607184438872	0.0012972354888916016	0.00013248060398287874	0.001	True	0.01	0.01	0.3	invscaling	squared_error	1000	elasticnet	0.25	0.001	0.1	{'alpha': 0.001, 'early_stopping': True, 'epsilon': 0.01, 'eta0': 0.01, 'l1_ratio': 0.3, 'learning_rate': 'invscaling', 'loss': 'squared_error', 'max_iter': 1000, 'penalty': 'elasticnet', 'power_t': 0.25, 'tol': 0.001, 'validation_fraction': 0.1}	-1.2945291354312151e+23	-7.299955381702717e+34	-1.7288281579584507e+24	-4.720029135650055e+23	-1.670646859319209e+24	-1.459991076420562e+34	2.9199821526410775e+34	281	-5.4332999658825864e+42	-1.7212050850783082e+43	-9.749125074649121e+44	-8.267844119391685e+43	-9.13540643700547e+44	-3.987553886352083e+44	4.465743174786291e+44	257	-2.2773640241646155e+20	-3.751424454659975e+20	-3.067467885701298e+21	-8.034383485806021e+20	-2.9001965114151126e+21	-1.4747963187158943e+21	1.24767680346227e+21	257	-3.669167207974247e+20	-6.480157358801574e+20	-4.900705665201702e+21	-1.3182658493545547e+21	-4.726907951356147e+21	-2.392162384517997e+21	2.0020363409060984e+21	257
226	0.04977784156799316	0.009429960844444528	0.0015737533569335938	0.00015055957900390413	0.001	True	0.01	0.01	0.3	invscaling	squared_error	1000	elasticnet	0.5	0.0001	0.1	{'alpha': 0.001, 'early_stopping': True, 'epsilon': 0.01, 'eta0': 0.01, 'l1_ratio': 0.3, 'learning_rate': 'invscaling', 'loss': 'squared_error', 'max_iter': 1000, 'penalty': 'elasticnet', 'power_t': 0.5, 'tol': 0.0001, 'validation_fraction': 0.1}	-7.207266883215945e+21	-3.6901631472753907e+33	-8.888035905109377e+22	-2.4688419437227815e+22	-8.587653136824818e+22	-7.380326294964088e+32	1.476065258889491e+33	205	-1.6841518044850837e+40	-4.398284774664243e+40	-2.5767577322391522e+42	-2.261983822486534e+41	-2.4138348089915385e+42	-1.0555230578541675e+42	1.1788993259139885e+42	213	-1.2679181957227837e+19	-1.896363416479957e+19	-1.5770083668638935e+20	-4.202436537349091e+19	-1.490792714045287e+20	-7.608945791728728e+19	6.392586860457153e+19	213	-2.0428020249218322e+19	-3.2757512419949605e+19	-2.51948973114818e+20	-6.895275274272523e+19	-2.429780157439143e+20	-1.2341305485412511e+20	1.0257439386939582e+20	213
227	0.049162673950195315	0.010739601873761197	0.0014661312103271484	0.00013764221536980133	0.001	True	0.01	0.01	0.3	invscaling	squared_error	1000	elasticnet	0.5	0.001	0.1	{'alpha': 0.001, 'early_stopping': True, 'epsilon': 0.01, 'eta0': 0.01, 'l1_ratio': 0.3, 'learning_rate': 'invscaling', 'loss': 'squared_error', 'max_iter': 1000, 'penalty': 'elasticnet', 'power_t': 0.5, 'tol': 0.001, 'validation_fraction': 0.1}	-7.207266883215945e+21	-3.6901631472753907e+33	-8.888035905109377e+22	-2.4688419437227815e+22	-8.587653136824818e+22	-7.380326294964088e+32	1.476065258889491e+33	205	-1.6841518044850837e+40	-4.398284774664243e+40	-2.5767577322391522e+42	-2.261983822486534e+41	-2.4138348089915385e+42	-1.0555230578541675e+42	1.1788993259139885e+42	213	-1.2679181957227837e+19	-1.896363416479957e+19	-1.5770083668638935e+20	-4.202436537349091e+19	-1.490792714045287e+20	-7.608945791728728e+19	6.392586860457153e+19	213	-2.0428020249218322e+19	-3.2757512419949605e+19	-2.51948973114818e+20	-6.895275274272523e+19	-2.429780157439143e+20	-1.2341305485412511e+20	1.0257439386939582e+20	213
228	0.16611161231994628	0.012130141590931542	0.0012506484985351563	0.00010856866917701374	0.001	True	0.01	0.01	0.3	adaptive	squared_error	1000	elasticnet	0.25	0.0001	0.1	{'alpha': 0.001, 'early_stopping': True, 'epsilon': 0.01, 'eta0': 0.01, 'l1_ratio': 0.3, 'learning_rate': 'adaptive', 'loss': 'squared_error', 'max_iter': 1000, 'penalty': 'elasticnet', 'power_t': 0.25, 'tol': 0.0001, 'validation_fraction': 0.1}	-4.4409319007900705e+19	-2.25552264578993e+32	-1.3795567141196408e+20	-6.51546576603947e+20	-6.63720574026208e+20	-4.511045291609813e+31	9.022090583144744e+31	81	-6.3945003241735555e+35	-1.6431817284752748e+38	-6.208372080908086e+36	-1.5754152558422155e+38	-1.4418754525250857e+38	-9.45790131595166e+37	7.472997597537006e+37	137	-7.813018371015795e+16	-1.15910301064388e+18	-2.4480327779606742e+17	-1.1090599796639008e+18	-1.1521953976064239e+18	-7.48658369884086e+17	4.8263324760733606e+17	137	-1.258748508779437e+17	-2.0022211302942848e+18	-3.91079154203949e+17	-1.8197192315623457e+18	-1.8779199786548242e+18	-1.2433628691186696e+18	8.106642022400009e+17	137
229	0.20405821800231932	0.04661560137621119	0.002649211883544922	0.0011783211538968661	0.001	True	0.01	0.01	0.3	adaptive	squared_error	1000	elasticnet	0.25	0.001	0.1	{'alpha': 0.001, 'early_stopping': True, 'epsilon': 0.01, 'eta0': 0.01, 'l1_ratio': 0.3, 'learning_rate': 'adaptive', 'loss': 'squared_error', 'max_iter': 1000, 'penalty': 'elasticnet', 'power_t': 0.25, 'tol': 0.001, 'validation_fraction': 0.1}	-4.4409319007900705e+19	-2.25552264578993e+32	-1.3795567141196408e+20	-6.51546576603947e+20	-6.63720574026208e+20	-4.511045291609813e+31	9.022090583144744e+31	81	-6.3945003241735555e+35	-1.6431817284752748e+38	-6.208372080908086e+36	-1.5754152558422155e+38	-1.4418754525250857e+38	-9.45790131595166e+37	7.472997597537006e+37	137	-7.813018371015795e+16	-1.15910301064388e+18	-2.4480327779606742e+17	-1.1090599796639008e+18	-1.1521953976064239e+18	-7.48658369884086e+17	4.8263324760733606e+17	137	-1.258748508779437e+17	-2.0022211302942848e+18	-3.91079154203949e+17	-1.8197192315623457e+18	-1.8779199786548242e+18	-1.2433628691186696e+18	8.106642022400009e+17	137
230	0.2007814884185791	0.039692728015404764	0.0016665935516357421	9.153055379323284e-05	0.001	True	0.01	0.01	0.3	adaptive	squared_error	1000	elasticnet	0.5	0.0001	0.1	{'alpha': 0.001, 'early_stopping': True, 'epsilon': 0.01, 'eta0': 0.01, 'l1_ratio': 0.3, 'learning_rate': 'adaptive', 'loss': 'squared_error', 'max_iter': 1000, 'penalty': 'elasticnet', 'power_t': 0.5, 'tol': 0.0001, 'validation_fraction': 0.1}	-4.4409319007900705e+19	-2.25552264578993e+32	-1.3795567141196408e+20	-6.51546576603947e+20	-6.63720574026208e+20	-4.511045291609813e+31	9.022090583144744e+31	81	-6.3945003241735555e+35	-1.6431817284752748e+38	-6.208372080908086e+36	-1.5754152558422155e+38	-1.4418754525250857e+38	-9.45790131595166e+37	7.472997597537006e+37	137	-7.813018371015795e+16	-1.15910301064388e+18	-2.4480327779606742e+17	-1.1090599796639008e+18	-1.1521953976064239e+18	-7.48658369884086e+17	4.8263324760733606e+17	137	-1.258748508779437e+17	-2.0022211302942848e+18	-3.91079154203949e+17	-1.8197192315623457e+18	-1.8779199786548242e+18	-1.2433628691186696e+18	8.106642022400009e+17	137
231	0.1833820343017578	0.043266723215776404	0.001388883590698242	0.00019541934004356216	0.001	True	0.01	0.01	0.3	adaptive	squared_error	1000	elasticnet	0.5	0.001	0.1	{'alpha': 0.001, 'early_stopping': True, 'epsilon': 0.01, 'eta0': 0.01, 'l1_ratio': 0.3, 'learning_rate': 'adaptive', 'loss': 'squared_error', 'max_iter': 1000, 'penalty': 'elasticnet', 'power_t': 0.5, 'tol': 0.001, 'validation_fraction': 0.1}	-4.4409319007900705e+19	-2.25552264578993e+32	-1.3795567141196408e+20	-6.51546576603947e+20	-6.63720574026208e+20	-4.511045291609813e+31	9.022090583144744e+31	81	-6.3945003241735555e+35	-1.6431817284752748e+38	-6.208372080908086e+36	-1.5754152558422155e+38	-1.4418754525250857e+38	-9.45790131595166e+37	7.472997597537006e+37	137	-7.813018371015795e+16	-1.15910301064388e+18	-2.4480327779606742e+17	-1.1090599796639008e+18	-1.1521953976064239e+18	-7.48658369884086e+17	4.8263324760733606e+17	137	-1.258748508779437e+17	-2.0022211302942848e+18	-3.91079154203949e+17	-1.8197192315623457e+18	-1.8779199786548242e+18	-1.2433628691186696e+18	8.106642022400009e+17	137
232	0.0519810676574707	0.005918382207540423	0.0015639305114746095	7.938137192641086e-05	0.001	True	0.01	0.01	0.5	invscaling	squared_error	1000	elasticnet	0.25	0.0001	0.1	{'alpha': 0.001, 'early_stopping': True, 'epsilon': 0.01, 'eta0': 0.01, 'l1_ratio': 0.5, 'learning_rate': 'invscaling', 'loss': 'squared_error', 'max_iter': 1000, 'penalty': 'elasticnet', 'power_t': 0.25, 'tol': 0.0001, 'validation_fraction': 0.1}	-1.2944701308164422e+23	-7.299774459495826e+34	-1.7288377416341792e+24	-4.720200198688888e+23	-1.6706733589181169e+24	-1.459954891979185e+34	2.919909783758321e+34	277	-5.432804677794818e+42	-1.7211197726363489e+43	-9.749233162769295e+44	-8.2684434095158e+43	-9.13569625054571e+44	-3.9876427556616336e+44	4.465831728668691e+44	261	-2.2772602219329536e+20	-3.7513314900222214e+20	-3.0674848901511334e+21	-8.034674659105779e+20	-2.900242514806908e+21	-1.4748108084128273e+21	1.247692236281335e+21	285	-3.66899996741707e+20	-6.479996760595134e+20	-4.900732832080299e+21	-1.3183136253755754e+21	-4.72698292946864e+21	-2.3921858119451473e+21	2.0020616931150046e+21	285
233	0.0527348518371582	0.007045112703335379	0.0016114234924316407	0.00024649079344520226	0.001	True	0.01	0.01	0.5	invscaling	squared_error	1000	elasticnet	0.25	0.001	0.1	{'alpha': 0.001, 'early_stopping': True, 'epsilon': 0.01, 'eta0': 0.01, 'l1_ratio': 0.5, 'learning_rate': 'invscaling', 'loss': 'squared_error', 'max_iter': 1000, 'penalty': 'elasticnet', 'power_t': 0.25, 'tol': 0.001, 'validation_fraction': 0.1}	-1.2944701308164422e+23	-7.299774459495826e+34	-1.7288377416341792e+24	-4.720200198688888e+23	-1.6706733589181169e+24	-1.459954891979185e+34	2.919909783758321e+34	277	-5.432804677794818e+42	-1.7211197726363489e+43	-9.749233162769295e+44	-8.2684434095158e+43	-9.13569625054571e+44	-3.9876427556616336e+44	4.465831728668691e+44	261	-2.2772602219329536e+20	-3.7513314900222214e+20	-3.0674848901511334e+21	-8.034674659105779e+20	-2.900242514806908e+21	-1.4748108084128273e+21	1.247692236281335e+21	285	-3.66899996741707e+20	-6.479996760595134e+20	-4.900732832080299e+21	-1.3183136253755754e+21	-4.72698292946864e+21	-2.3921858119451473e+21	2.0020616931150046e+21	285
234	0.04628467559814453	0.007060480995187958	0.0015375614166259766	0.0001748274523905037	0.001	True	0.01	0.01	0.5	invscaling	squared_error	1000	elasticnet	0.5	0.0001	0.1	{'alpha': 0.001, 'early_stopping': True, 'epsilon': 0.01, 'eta0': 0.01, 'l1_ratio': 0.5, 'learning_rate': 'invscaling', 'loss': 'squared_error', 'max_iter': 1000, 'penalty': 'elasticnet', 'power_t': 0.5, 'tol': 0.0001, 'validation_fraction': 0.1}	-7.205762551403023e+21	-3.6901241386602055e+33	-8.888021391661905e+22	-2.468825931051807e+22	-8.58765628496881e+22	-7.380248277733713e+32	1.476049655443417e+33	201	-1.6834488097073366e+40	-4.398191790041041e+40	-2.5767493173991193e+42	-2.2619544846948556e+41	-2.4138365782914912e+42	-1.0555195500315159e+42	1.1788993730527753e+42	209	-1.2676535282961211e+19	-1.896343373361854e+19	-1.5770057920872468e+20	-4.202409291847194e+19	-1.4907932601506025e+20	-7.608879343176733e+19	6.39264052637577e+19	205	-2.0423756295564714e+19	-3.2757166153029173e+19	-2.5194856172339973e+20	-6.8952305584784744e+19	-2.429781047932791e+20	-1.2341197891001149e+20	1.0257527642863382e+20	205
235	0.04497308731079101	0.006432855816439355	0.0015558242797851563	0.0006087156366021262	0.001	True	0.01	0.01	0.5	invscaling	squared_error	1000	elasticnet	0.5	0.001	0.1	{'alpha': 0.001, 'early_stopping': True, 'epsilon': 0.01, 'eta0': 0.01, 'l1_ratio': 0.5, 'learning_rate': 'invscaling', 'loss': 'squared_error', 'max_iter': 1000, 'penalty': 'elasticnet', 'power_t': 0.5, 'tol': 0.001, 'validation_fraction': 0.1}	-7.205762551403023e+21	-3.6901241386602055e+33	-8.888021391661905e+22	-2.468825931051807e+22	-8.58765628496881e+22	-7.380248277733713e+32	1.476049655443417e+33	201	-1.6834488097073366e+40	-4.398191790041041e+40	-2.5767493173991193e+42	-2.2619544846948556e+41	-2.4138365782914912e+42	-1.0555195500315159e+42	1.1788993730527753e+42	209	-1.2676535282961211e+19	-1.896343373361854e+19	-1.5770057920872468e+20	-4.202409291847194e+19	-1.4907932601506025e+20	-7.608879343176733e+19	6.39264052637577e+19	205	-2.0423756295564714e+19	-3.2757166153029173e+19	-2.5194856172339973e+20	-6.8952305584784744e+19	-2.429781047932791e+20	-1.2341197891001149e+20	1.0257527642863382e+20	205
236	0.12410650253295899	0.01717749189187162	0.0011423587799072265	4.672653807917041e-05	0.001	True	0.01	0.01	0.5	adaptive	squared_error	1000	elasticnet	0.25	0.0001	0.1	{'alpha': 0.001, 'early_stopping': True, 'epsilon': 0.01, 'eta0': 0.01, 'l1_ratio': 0.5, 'learning_rate': 'adaptive', 'loss': 'squared_error', 'max_iter': 1000, 'penalty': 'elasticnet', 'power_t': 0.25, 'tol': 0.0001, 'validation_fraction': 0.1}	-4.437572473923939e+19	-2.2555190934224134e+32	-1.3796483011024752e+20	-6.515052386201198e+20	-6.637307431383145e+20	-4.511038186874778e+31	9.022076373674677e+31	73	-6.383859407664362e+35	-1.643173960177024e+38	-6.208807761780021e+36	-1.5752063538459835e+38	-1.4419272546475967e+38	-9.457559011392137e+37	7.472716358381518e+37	121	-7.805491990843446e+16	-1.1590965049467423e+18	-2.4479866471196637e+17	-1.1089806532206624e+18	-1.152221593109919e+18	-7.48630467179545e+17	4.826465521363632e+17	121	-1.2577007478913456e+17	-2.0022163974430676e+18	-3.9109287621638e+17	-1.8195985790609377e+18	-1.877953712278245e+18	-1.243326327957553e+18	8.106774447519462e+17	121
237	0.1593493938446045	0.03262582557311447	0.0013919830322265624	0.00021425225840187486	0.001	True	0.01	0.01	0.5	adaptive	squared_error	1000	elasticnet	0.25	0.001	0.1	{'alpha': 0.001, 'early_stopping': True, 'epsilon': 0.01, 'eta0': 0.01, 'l1_ratio': 0.5, 'learning_rate': 'adaptive', 'loss': 'squared_error', 'max_iter': 1000, 'penalty': 'elasticnet', 'power_t': 0.25, 'tol': 0.001, 'validation_fraction': 0.1}	-4.437572473923939e+19	-2.2555190934224134e+32	-1.3796483011024752e+20	-6.515052386201198e+20	-6.637307431383145e+20	-4.511038186874778e+31	9.022076373674677e+31	73	-6.383859407664362e+35	-1.643173960177024e+38	-6.208807761780021e+36	-1.5752063538459835e+38	-1.4419272546475967e+38	-9.457559011392137e+37	7.472716358381518e+37	121	-7.805491990843446e+16	-1.1590965049467423e+18	-2.4479866471196637e+17	-1.1089806532206624e+18	-1.152221593109919e+18	-7.48630467179545e+17	4.826465521363632e+17	121	-1.2577007478913456e+17	-2.0022163974430676e+18	-3.9109287621638e+17	-1.8195985790609377e+18	-1.877953712278245e+18	-1.243326327957553e+18	8.106774447519462e+17	121
238	0.15628976821899415	0.036108788588080316	0.0016877174377441407	0.001007145476294953	0.001	True	0.01	0.01	0.5	adaptive	squared_error	1000	elasticnet	0.5	0.0001	0.1	{'alpha': 0.001, 'early_stopping': True, 'epsilon': 0.01, 'eta0': 0.01, 'l1_ratio': 0.5, 'learning_rate': 'adaptive', 'loss': 'squared_error', 'max_iter': 1000, 'penalty': 'elasticnet', 'power_t': 0.5, 'tol': 0.0001, 'validation_fraction': 0.1}	-4.437572473923939e+19	-2.2555190934224134e+32	-1.3796483011024752e+20	-6.515052386201198e+20	-6.637307431383145e+20	-4.511038186874778e+31	9.022076373674677e+31	73	-6.383859407664362e+35	-1.643173960177024e+38	-6.208807761780021e+36	-1.5752063538459835e+38	-1.4419272546475967e+38	-9.457559011392137e+37	7.472716358381518e+37	121	-7.805491990843446e+16	-1.1590965049467423e+18	-2.4479866471196637e+17	-1.1089806532206624e+18	-1.152221593109919e+18	-7.48630467179545e+17	4.826465521363632e+17	121	-1.2577007478913456e+17	-2.0022163974430676e+18	-3.9109287621638e+17	-1.8195985790609377e+18	-1.877953712278245e+18	-1.243326327957553e+18	8.106774447519462e+17	121
239	0.1572786808013916	0.028531416691863678	0.001250314712524414	0.00011833407506430144	0.001	True	0.01	0.01	0.5	adaptive	squared_error	1000	elasticnet	0.5	0.001	0.1	{'alpha': 0.001, 'early_stopping': True, 'epsilon': 0.01, 'eta0': 0.01, 'l1_ratio': 0.5, 'learning_rate': 'adaptive', 'loss': 'squared_error', 'max_iter': 1000, 'penalty': 'elasticnet', 'power_t': 0.5, 'tol': 0.001, 'validation_fraction': 0.1}	-4.437572473923939e+19	-2.2555190934224134e+32	-1.3796483011024752e+20	-6.515052386201198e+20	-6.637307431383145e+20	-4.511038186874778e+31	9.022076373674677e+31	73	-6.383859407664362e+35	-1.643173960177024e+38	-6.208807761780021e+36	-1.5752063538459835e+38	-1.4419272546475967e+38	-9.457559011392137e+37	7.472716358381518e+37	121	-7.805491990843446e+16	-1.1590965049467423e+18	-2.4479866471196637e+17	-1.1089806532206624e+18	-1.152221593109919e+18	-7.48630467179545e+17	4.826465521363632e+17	121	-1.2577007478913456e+17	-2.0022163974430676e+18	-3.9109287621638e+17	-1.8195985790609377e+18	-1.877953712278245e+18	-1.243326327957553e+18	8.106774447519462e+17	121
240	0.05119423866271973	0.007220503885792307	0.0014728546142578126	0.0001693951907373088	0.001	True	0.1	0.001	0.15	invscaling	squared_error	1000	elasticnet	0.25	0.0001	0.1	{'alpha': 0.001, 'early_stopping': True, 'epsilon': 0.1, 'eta0': 0.001, 'l1_ratio': 0.15, 'learning_rate': 'invscaling', 'loss': 'squared_error', 'max_iter': 1000, 'penalty': 'elasticnet', 'power_t': 0.25, 'tol': 0.0001, 'validation_fraction': 0.1}	-1.2946708602945561e+22	-7.298906044119138e+33	-1.7288639726118962e+23	-4.720181889515123e+22	-1.6707076691280786e+23	-1.4597812089038487e+33	2.919562417607645e+33	249	-5.434489704145247e+40	-1.7207102898894481e+41	-9.749529006635882e+42	-8.268379271093007e+41	-9.13607148560644e+42	-3.987770869076404e+42	4.4659995137624404e+42	249	-2.2776133494057378e+19	-3.750885204058331e+19	-3.0675314314862605e+20	-8.034643502084588e+19	-2.900302074610027e+20	-1.4748295423302307e+20	1.247718870449865e+20	249	-3.6695689076504273e+19	-6.479225865751241e+19	-4.900807188736205e+20	-1.3183085122777126e+20	-4.727080005349066e+20	-2.39221503674063e+20	2.0021054387577867e+20	249
241	0.04872918128967285	0.013905877145581004	0.0016498565673828125	0.0003671430296561735	0.001	True	0.1	0.001	0.15	invscaling	squared_error	1000	elasticnet	0.25	0.001	0.1	{'alpha': 0.001, 'early_stopping': True, 'epsilon': 0.1, 'eta0': 0.001, 'l1_ratio': 0.15, 'learning_rate': 'invscaling', 'loss': 'squared_error', 'max_iter': 1000, 'penalty': 'elasticnet', 'power_t': 0.25, 'tol': 0.001, 'validation_fraction': 0.1}	-1.2946708602945561e+22	-7.298906044119138e+33	-1.7288639726118962e+23	-4.720181889515123e+22	-1.6707076691280786e+23	-1.4597812089038487e+33	2.919562417607645e+33	249	-5.434489704145247e+40	-1.7207102898894481e+41	-9.749529006635882e+42	-8.268379271093007e+41	-9.13607148560644e+42	-3.987770869076404e+42	4.4659995137624404e+42	249	-2.2776133494057378e+19	-3.750885204058331e+19	-3.0675314314862605e+20	-8.034643502084588e+19	-2.900302074610027e+20	-1.4748295423302307e+20	1.247718870449865e+20	249	-3.6695689076504273e+19	-6.479225865751241e+19	-4.900807188736205e+20	-1.3183085122777126e+20	-4.727080005349066e+20	-2.39221503674063e+20	2.0021054387577867e+20	249
242	0.04214773178100586	0.008061748789626925	0.0014093399047851562	0.00018130634238206804	0.001	True	0.1	0.001	0.15	invscaling	squared_error	1000	elasticnet	0.5	0.0001	0.1	{'alpha': 0.001, 'early_stopping': True, 'epsilon': 0.1, 'eta0': 0.001, 'l1_ratio': 0.15, 'learning_rate': 'invscaling', 'loss': 'squared_error', 'max_iter': 1000, 'penalty': 'elasticnet', 'power_t': 0.5, 'tol': 0.0001, 'validation_fraction': 0.1}	-7.207031553095654e+20	-3.6898340137305985e+32	-8.888012086635951e+21	-2.468784974608785e+21	-8.587585359655064e+21	-7.379668027874499e+31	1.4759336054715742e+32	149	-1.6840418285252269e+38	-4.397500202801818e+38	-2.576743922618115e+40	-2.26187943592387e+39	-2.413796706113921e+40	-1.0555087985275387e+40	1.178889990513831e+40	169	-1.2678767992046925e+18	-1.8961942600876877e+18	-1.5770041414948866e+19	-4.20233957531828e+18	-1.4907809471008395e+19	-7.608852304113585e+18	6.392597980168224e+18	169	-2.0427353258331282e+18	-3.2754590625423503e+18	-2.519482979786852e+19	-6.895116170042507e+18	-2.429760980074356e+19	-1.2341150031406012e+19	1.0257459692970467e+19	169
243	0.047911548614501955	0.005956671405478758	0.001257610321044922	0.00015346360745003657	0.001	True	0.1	0.001	0.15	invscaling	squared_error	1000	elasticnet	0.5	0.001	0.1	{'alpha': 0.001, 'early_stopping': True, 'epsilon': 0.1, 'eta0': 0.001, 'l1_ratio': 0.15, 'learning_rate': 'invscaling', 'loss': 'squared_error', 'max_iter': 1000, 'penalty': 'elasticnet', 'power_t': 0.5, 'tol': 0.001, 'validation_fraction': 0.1}	-7.207031553095654e+20	-3.6898340137305985e+32	-8.888012086635951e+21	-2.468784974608785e+21	-8.587585359655064e+21	-7.379668027874499e+31	1.4759336054715742e+32	149	-1.6840418285252269e+38	-4.397500202801818e+38	-2.576743922618115e+40	-2.26187943592387e+39	-2.413796706113921e+40	-1.0555087985275387e+40	1.178889990513831e+40	169	-1.2678767992046925e+18	-1.8961942600876877e+18	-1.5770041414948866e+19	-4.20233957531828e+18	-1.4907809471008395e+19	-7.608852304113585e+18	6.392597980168224e+18	169	-2.0427353258331282e+18	-3.2754590625423503e+18	-2.519482979786852e+19	-6.895116170042507e+18	-2.429760980074356e+19	-1.2341150031406012e+19	1.0257459692970467e+19	169
244	0.121917724609375	0.020476793042505992	0.0018681526184082032	0.0009326737666045461	0.001	True	0.1	0.001	0.15	adaptive	squared_error	1000	elasticnet	0.25	0.0001	0.1	{'alpha': 0.001, 'early_stopping': True, 'epsilon': 0.1, 'eta0': 0.001, 'l1_ratio': 0.15, 'learning_rate': 'adaptive', 'loss': 'squared_error', 'max_iter': 1000, 'penalty': 'elasticnet', 'power_t': 0.25, 'tol': 0.0001, 'validation_fraction': 0.1}	-5.8150245205339636e+19	-3.0185484273839823e+31	-1.0412383724990682e+20	-1.031311988170469e+20	-3.318646780954693e+20	-6.037096854887419e+30	1.20741937094762e+31	65	-1.096337371794612e+36	-2.942975502857784e+36	-3.536412430685095e+36	-3.947152752331897e+36	-3.604798735043695e+37	-9.514173081621268e+36	1.330270072620886e+37	49	-1.022995293256687e+17	-1.551211689837599e+17	-1.847477563742793e+17	-1.755493320584331e+17	-5.7610862181042355e+17	-2.387652817105129e+17	1.7107537380431837e+17	49	-1.648191884764882e+17	-2.6795543190556522e+17	-2.951598309125114e+17	-2.8803736439102826e+17	-9.389743292911656e+17	-3.9098922899535174e+17	2.779785000906634e+17	49
245	0.14060263633728026	0.04020874628078795	0.001794719696044922	0.0007287059181523724	0.001	True	0.1	0.001	0.15	adaptive	squared_error	1000	elasticnet	0.25	0.001	0.1	{'alpha': 0.001, 'early_stopping': True, 'epsilon': 0.1, 'eta0': 0.001, 'l1_ratio': 0.15, 'learning_rate': 'adaptive', 'loss': 'squared_error', 'max_iter': 1000, 'penalty': 'elasticnet', 'power_t': 0.25, 'tol': 0.001, 'validation_fraction': 0.1}	-5.8150245205339636e+19	-3.0185484273839823e+31	-1.0412383724990682e+20	-1.031311988170469e+20	-3.318646780954693e+20	-6.037096854887419e+30	1.20741937094762e+31	65	-1.096337371794612e+36	-2.942975502857784e+36	-3.536412430685095e+36	-3.947152752331897e+36	-3.604798735043695e+37	-9.514173081621268e+36	1.330270072620886e+37	49	-1.022995293256687e+17	-1.551211689837599e+17	-1.847477563742793e+17	-1.755493320584331e+17	-5.7610862181042355e+17	-2.387652817105129e+17	1.7107537380431837e+17	49	-1.648191884764882e+17	-2.6795543190556522e+17	-2.951598309125114e+17	-2.8803736439102826e+17	-9.389743292911656e+17	-3.9098922899535174e+17	2.779785000906634e+17	49
246	0.15731101036071776	0.0329860214962932	0.0015428543090820312	0.00035349155856879196	0.001	True	0.1	0.001	0.15	adaptive	squared_error	1000	elasticnet	0.5	0.0001	0.1	{'alpha': 0.001, 'early_stopping': True, 'epsilon': 0.1, 'eta0': 0.001, 'l1_ratio': 0.15, 'learning_rate': 'adaptive', 'loss': 'squared_error', 'max_iter': 1000, 'penalty': 'elasticnet', 'power_t': 0.5, 'tol': 0.0001, 'validation_fraction': 0.1}	-5.8150245205339636e+19	-3.0185484273839823e+31	-1.0412383724990682e+20	-1.031311988170469e+20	-3.318646780954693e+20	-6.037096854887419e+30	1.20741937094762e+31	65	-1.096337371794612e+36	-2.942975502857784e+36	-3.536412430685095e+36	-3.947152752331897e+36	-3.604798735043695e+37	-9.514173081621268e+36	1.330270072620886e+37	49	-1.022995293256687e+17	-1.551211689837599e+17	-1.847477563742793e+17	-1.755493320584331e+17	-5.7610862181042355e+17	-2.387652817105129e+17	1.7107537380431837e+17	49	-1.648191884764882e+17	-2.6795543190556522e+17	-2.951598309125114e+17	-2.8803736439102826e+17	-9.389743292911656e+17	-3.9098922899535174e+17	2.779785000906634e+17	49
247	0.16602559089660646	0.021314697278502756	0.001593780517578125	0.0002613132625662453	0.001	True	0.1	0.001	0.15	adaptive	squared_error	1000	elasticnet	0.5	0.001	0.1	{'alpha': 0.001, 'early_stopping': True, 'epsilon': 0.1, 'eta0': 0.001, 'l1_ratio': 0.15, 'learning_rate': 'adaptive', 'loss': 'squared_error', 'max_iter': 1000, 'penalty': 'elasticnet', 'power_t': 0.5, 'tol': 0.001, 'validation_fraction': 0.1}	-5.8150245205339636e+19	-3.0185484273839823e+31	-1.0412383724990682e+20	-1.031311988170469e+20	-3.318646780954693e+20	-6.037096854887419e+30	1.20741937094762e+31	65	-1.096337371794612e+36	-2.942975502857784e+36	-3.536412430685095e+36	-3.947152752331897e+36	-3.604798735043695e+37	-9.514173081621268e+36	1.330270072620886e+37	49	-1.022995293256687e+17	-1.551211689837599e+17	-1.847477563742793e+17	-1.755493320584331e+17	-5.7610862181042355e+17	-2.387652817105129e+17	1.7107537380431837e+17	49	-1.648191884764882e+17	-2.6795543190556522e+17	-2.951598309125114e+17	-2.8803736439102826e+17	-9.389743292911656e+17	-3.9098922899535174e+17	2.779785000906634e+17	49
248	0.050756216049194336	0.007824413898008508	0.0015644550323486329	0.00013170941491044095	0.001	True	0.1	0.001	0.3	invscaling	squared_error	1000	elasticnet	0.25	0.0001	0.1	{'alpha': 0.001, 'early_stopping': True, 'epsilon': 0.1, 'eta0': 0.001, 'l1_ratio': 0.3, 'learning_rate': 'invscaling', 'loss': 'squared_error', 'max_iter': 1000, 'penalty': 'elasticnet', 'power_t': 0.25, 'tol': 0.0001, 'validation_fraction': 0.1}	-1.2946672510423834e+22	-7.298731549622558e+33	-1.728864579126349e+23	-4.720130690534365e+22	-1.670703357410748e+23	-1.4597463100045325e+33	2.919492619809013e+33	245	-5.434459403908395e+40	-1.7206280171956641e+41	-9.749535845845566e+42	-8.26819988833504e+41	-9.136024329411937e+42	-3.987757511969931e+42	4.465994404883259e+42	245	-2.2776069999299437e+19	-3.750795539929673e+19	-3.067532507033094e+20	-8.034556334656409e+19	-2.900294589588064e+20	-1.4748245968145521e+20	1.2477200803453506e+20	245	-3.669558677714584e+19	-6.479070967584838e+19	-4.900808907672683e+20	-1.318294211827064e+20	-4.727067805828071e+20	-2.3922067779715524e+20	2.0021074642193216e+20	245
249	0.045262908935546874	0.00954457280213276	0.0014880180358886718	0.00018927056181549187	0.001	True	0.1	0.001	0.3	invscaling	squared_error	1000	elasticnet	0.25	0.001	0.1	{'alpha': 0.001, 'early_stopping': True, 'epsilon': 0.1, 'eta0': 0.001, 'l1_ratio': 0.3, 'learning_rate': 'invscaling', 'loss': 'squared_error', 'max_iter': 1000, 'penalty': 'elasticnet', 'power_t': 0.25, 'tol': 0.001, 'validation_fraction': 0.1}	-1.2946672510423834e+22	-7.298731549622558e+33	-1.728864579126349e+23	-4.720130690534365e+22	-1.670703357410748e+23	-1.4597463100045325e+33	2.919492619809013e+33	245	-5.434459403908395e+40	-1.7206280171956641e+41	-9.749535845845566e+42	-8.26819988833504e+41	-9.136024329411937e+42	-3.987757511969931e+42	4.465994404883259e+42	245	-2.2776069999299437e+19	-3.750795539929673e+19	-3.067532507033094e+20	-8.034556334656409e+19	-2.900294589588064e+20	-1.4748245968145521e+20	1.2477200803453506e+20	245	-3.669558677714584e+19	-6.479070967584838e+19	-4.900808907672683e+20	-1.318294211827064e+20	-4.727067805828071e+20	-2.3922067779715524e+20	2.0021074642193216e+20	245
250	0.046279096603393556	0.008599886711625425	0.0018556594848632812	0.0006321644306405841	0.001	True	0.1	0.001	0.3	invscaling	squared_error	1000	elasticnet	0.5	0.0001	0.1	{'alpha': 0.001, 'early_stopping': True, 'epsilon': 0.1, 'eta0': 0.001, 'l1_ratio': 0.3, 'learning_rate': 'invscaling', 'loss': 'squared_error', 'max_iter': 1000, 'penalty': 'elasticnet', 'power_t': 0.5, 'tol': 0.0001, 'validation_fraction': 0.1}	-7.207196808733284e+20	-3.6898916447695094e+32	-8.888027153412705e+21	-2.468820675500072e+21	-8.587602082089129e+21	-7.379783289952322e+31	1.4759566578871384e+32	157	-1.6841190604030973e+38	-4.3976376096799126e+38	-2.576752658713032e+40	-2.2619448540925617e+39	-2.4138061098308533e+40	-1.0555141641307944e+40	1.1788931197715012e+40	173	-1.2679058730254907e+18	-1.8962239041472476e+18	-1.5770068148001815e+19	-4.20240034499696e+18	-1.4907838527333601e+19	-7.608887359501022e+18	6.392593898550787e+18	173	-2.0427821662600607e+18	-3.275510235602909e+18	-2.519487250763025e+19	-6.895215879736183e+18	-2.4297657130251796e+19	-1.234120758389624e+19	1.025745239190925e+19	173
251	0.04472475051879883	0.005163537271752274	0.0014513015747070312	0.00014986965332347573	0.001	True	0.1	0.001	0.3	invscaling	squared_error	1000	elasticnet	0.5	0.001	0.1	{'alpha': 0.001, 'early_stopping': True, 'epsilon': 0.1, 'eta0': 0.001, 'l1_ratio': 0.3, 'learning_rate': 'invscaling', 'loss': 'squared_error', 'max_iter': 1000, 'penalty': 'elasticnet', 'power_t': 0.5, 'tol': 0.001, 'validation_fraction': 0.1}	-7.207196808733284e+20	-3.6898916447695094e+32	-8.888027153412705e+21	-2.468820675500072e+21	-8.587602082089129e+21	-7.379783289952322e+31	1.4759566578871384e+32	157	-1.6841190604030973e+38	-4.3976376096799126e+38	-2.576752658713032e+40	-2.2619448540925617e+39	-2.4138061098308533e+40	-1.0555141641307944e+40	1.1788931197715012e+40	173	-1.2679058730254907e+18	-1.8962239041472476e+18	-1.5770068148001815e+19	-4.20240034499696e+18	-1.4907838527333601e+19	-7.608887359501022e+18	6.392593898550787e+18	173	-2.0427821662600607e+18	-3.275510235602909e+18	-2.519487250763025e+19	-6.895215879736183e+18	-2.4297657130251796e+19	-1.234120758389624e+19	1.025745239190925e+19	173
252	0.13866300582885743	0.030822639309984638	0.002298259735107422	0.0011192999490484046	0.001	True	0.1	0.001	0.3	adaptive	squared_error	1000	elasticnet	0.25	0.0001	0.1	{'alpha': 0.001, 'early_stopping': True, 'epsilon': 0.1, 'eta0': 0.001, 'l1_ratio': 0.3, 'learning_rate': 'adaptive', 'loss': 'squared_error', 'max_iter': 1000, 'penalty': 'elasticnet', 'power_t': 0.25, 'tol': 0.0001, 'validation_fraction': 0.1}	-5.814820007087086e+19	-3.018267364708306e+31	-1.0411730335653716e+20	-1.0312678691811893e+20	-3.3186219530785856e+20	-6.036534729536063e+30	1.2073069458773496e+31	33	-1.0962595833863587e+36	-2.9424244344472376e+36	-3.5359602024363494e+36	-3.946803937359106e+36	-3.604733594179982e+37	-9.513756819885774e+36	1.3302574990287582e+37	9	-1.0229584672220269e+17	-1.5510704623516186e+17	-1.8473554751281232e+17	-1.7554111001496822e+17	-5.7610176209094464e+17	-2.3875626251521792e+17	1.7107601567821702e+17	25	-1.6481334116612483e+17	-2.6793034357458333e+17	-2.9514095813061894e+17	-2.8802463699339133e+17	-9.389658453396835e+17	-3.909750250408804e+17	2.7798057155191674e+17	25
253	0.14306282997131348	0.041496651938658036	0.001616191864013672	0.00021993905999459495	0.001	True	0.1	0.001	0.3	adaptive	squared_error	1000	elasticnet	0.25	0.001	0.1	{'alpha': 0.001, 'early_stopping': True, 'epsilon': 0.1, 'eta0': 0.001, 'l1_ratio': 0.3, 'learning_rate': 'adaptive', 'loss': 'squared_error', 'max_iter': 1000, 'penalty': 'elasticnet', 'power_t': 0.25, 'tol': 0.001, 'validation_fraction': 0.1}	-5.814820007087086e+19	-3.018267364708306e+31	-1.0411730335653716e+20	-1.0312678691811893e+20	-3.3186219530785856e+20	-6.036534729536063e+30	1.2073069458773496e+31	33	-1.0962595833863587e+36	-2.9424244344472376e+36	-3.5359602024363494e+36	-3.946803937359106e+36	-3.604733594179982e+37	-9.513756819885774e+36	1.3302574990287582e+37	9	-1.0229584672220269e+17	-1.5510704623516186e+17	-1.8473554751281232e+17	-1.7554111001496822e+17	-5.7610176209094464e+17	-2.3875626251521792e+17	1.7107601567821702e+17	25	-1.6481334116612483e+17	-2.6793034357458333e+17	-2.9514095813061894e+17	-2.8802463699339133e+17	-9.389658453396835e+17	-3.909750250408804e+17	2.7798057155191674e+17	25
254	0.1420680046081543	0.03835512784877876	0.0014171600341796875	0.000219601553798009	0.001	True	0.1	0.001	0.3	adaptive	squared_error	1000	elasticnet	0.5	0.0001	0.1	{'alpha': 0.001, 'early_stopping': True, 'epsilon': 0.1, 'eta0': 0.001, 'l1_ratio': 0.3, 'learning_rate': 'adaptive', 'loss': 'squared_error', 'max_iter': 1000, 'penalty': 'elasticnet', 'power_t': 0.5, 'tol': 0.0001, 'validation_fraction': 0.1}	-5.814820007087086e+19	-3.018267364708306e+31	-1.0411730335653716e+20	-1.0312678691811893e+20	-3.3186219530785856e+20	-6.036534729536063e+30	1.2073069458773496e+31	33	-1.0962595833863587e+36	-2.9424244344472376e+36	-3.5359602024363494e+36	-3.946803937359106e+36	-3.604733594179982e+37	-9.513756819885774e+36	1.3302574990287582e+37	9	-1.0229584672220269e+17	-1.5510704623516186e+17	-1.8473554751281232e+17	-1.7554111001496822e+17	-5.7610176209094464e+17	-2.3875626251521792e+17	1.7107601567821702e+17	25	-1.6481334116612483e+17	-2.6793034357458333e+17	-2.9514095813061894e+17	-2.8802463699339133e+17	-9.389658453396835e+17	-3.909750250408804e+17	2.7798057155191674e+17	25
255	0.15163030624389648	0.036174444260385644	0.0013464927673339845	0.00022764490594830007	0.001	True	0.1	0.001	0.3	adaptive	squared_error	1000	elasticnet	0.5	0.001	0.1	{'alpha': 0.001, 'early_stopping': True, 'epsilon': 0.1, 'eta0': 0.001, 'l1_ratio': 0.3, 'learning_rate': 'adaptive', 'loss': 'squared_error', 'max_iter': 1000, 'penalty': 'elasticnet', 'power_t': 0.5, 'tol': 0.001, 'validation_fraction': 0.1}	-5.814820007087086e+19	-3.018267364708306e+31	-1.0411730335653716e+20	-1.0312678691811893e+20	-3.3186219530785856e+20	-6.036534729536063e+30	1.2073069458773496e+31	33	-1.0962595833863587e+36	-2.9424244344472376e+36	-3.5359602024363494e+36	-3.946803937359106e+36	-3.604733594179982e+37	-9.513756819885774e+36	1.3302574990287582e+37	9	-1.0229584672220269e+17	-1.5510704623516186e+17	-1.8473554751281232e+17	-1.7554111001496822e+17	-5.7610176209094464e+17	-2.3875626251521792e+17	1.7107601567821702e+17	25	-1.6481334116612483e+17	-2.6793034357458333e+17	-2.9514095813061894e+17	-2.8802463699339133e+17	-9.389658453396835e+17	-3.909750250408804e+17	2.7798057155191674e+17	25
256	0.04254622459411621	0.0112645415821356	0.0015353679656982422	0.0002836105960407965	0.001	True	0.1	0.001	0.5	invscaling	squared_error	1000	elasticnet	0.25	0.0001	0.1	{'alpha': 0.001, 'early_stopping': True, 'epsilon': 0.1, 'eta0': 0.001, 'l1_ratio': 0.5, 'learning_rate': 'invscaling', 'loss': 'squared_error', 'max_iter': 1000, 'penalty': 'elasticnet', 'power_t': 0.25, 'tol': 0.0001, 'validation_fraction': 0.1}	-1.2946623636553073e+22	-7.298310658094458e+33	-1.7288669206560955e+23	-4.7200573915395745e+22	-1.670697589448768e+23	-1.4596621316989122e+33	2.919324263197773e+33	241	-5.434418373663648e+40	-1.7204295780900328e+41	-9.749562257505185e+42	-8.267943096272272e+41	-9.135961246817301e+42	-3.9877409910990707e+42	4.465993774199148e+42	241	-2.2775984019311256e+19	-3.750579245079131e+19	-3.06753666272425e+20	-8.034431565878069e+19	-2.900284576565688e+20	-1.4748164321157543e+20	1.2477241808539084e+20	241	-3.6695448250786857e+19	-6.478697342923603e+19	-4.900815545855829e+20	-1.3182737400119724e+20	-4.7270514860260314e+20	-2.3921929977388125e+20	2.0021143080423693e+20	241
257	0.04614725112915039	0.003653507317254953	0.0015428543090820312	0.0003673978597238772	0.001	True	0.1	0.001	0.5	invscaling	squared_error	1000	elasticnet	0.25	0.001	0.1	{'alpha': 0.001, 'early_stopping': True, 'epsilon': 0.1, 'eta0': 0.001, 'l1_ratio': 0.5, 'learning_rate': 'invscaling', 'loss': 'squared_error', 'max_iter': 1000, 'penalty': 'elasticnet', 'power_t': 0.25, 'tol': 0.001, 'validation_fraction': 0.1}	-1.2946623636553073e+22	-7.298310658094458e+33	-1.7288669206560955e+23	-4.7200573915395745e+22	-1.670697589448768e+23	-1.4596621316989122e+33	2.919324263197773e+33	241	-5.434418373663648e+40	-1.7204295780900328e+41	-9.749562257505185e+42	-8.267943096272272e+41	-9.135961246817301e+42	-3.9877409910990707e+42	4.465993774199148e+42	241	-2.2775984019311256e+19	-3.750579245079131e+19	-3.06753666272425e+20	-8.034431565878069e+19	-2.900284576565688e+20	-1.4748164321157543e+20	1.2477241808539084e+20	241	-3.6695448250786857e+19	-6.478697342923603e+19	-4.900815545855829e+20	-1.3182737400119724e+20	-4.7270514860260314e+20	-2.3921929977388125e+20	2.0021143080423693e+20	241
258	0.043412208557128906	0.005398839946195348	0.0014478206634521485	0.0001733415946275976	0.001	True	0.1	0.001	0.5	invscaling	squared_error	1000	elasticnet	0.5	0.0001	0.1	{'alpha': 0.001, 'early_stopping': True, 'epsilon': 0.1, 'eta0': 0.001, 'l1_ratio': 0.5, 'learning_rate': 'invscaling', 'loss': 'squared_error', 'max_iter': 1000, 'penalty': 'elasticnet', 'power_t': 0.5, 'tol': 0.0001, 'validation_fraction': 0.1}	-7.206718967074324e+20	-3.69010906200521e+32	-8.888044205096118e+21	-2.468779075531545e+21	-8.587623747579835e+21	-7.38021812442372e+31	1.4760436247814188e+32	165	-1.6838957465726387e+38	-4.398155851716237e+38	-2.5767625440624484e+40	-2.2618686229770586e+39	-2.413818286067236e+40	-1.0555176416820558e+40	1.1788990535054069e+40	177	-1.2678218050210442e+18	-1.896335628580909e+18	-1.5770098389334411e+19	-4.2023295246795054e+18	-1.4907876109284796e+19	-7.608892291380132e+18	6.392614459975782e+18	177	-2.0426467255289203e+18	-3.2757032320747873e+18	-2.5194920835877536e+19	-6.895099688922355e+18	-2.4297718413890626e+19	-1.2341217779258845e+19	1.0257484211067535e+19	177
259	0.04696221351623535	0.00824756583690874	0.0015830039978027345	0.00018306514425109425	0.001	True	0.1	0.001	0.5	invscaling	squared_error	1000	elasticnet	0.5	0.001	0.1	{'alpha': 0.001, 'early_stopping': True, 'epsilon': 0.1, 'eta0': 0.001, 'l1_ratio': 0.5, 'learning_rate': 'invscaling', 'loss': 'squared_error', 'max_iter': 1000, 'penalty': 'elasticnet', 'power_t': 0.5, 'tol': 0.001, 'validation_fraction': 0.1}	-7.206718967074324e+20	-3.69010906200521e+32	-8.888044205096118e+21	-2.468779075531545e+21	-8.587623747579835e+21	-7.38021812442372e+31	1.4760436247814188e+32	165	-1.6838957465726387e+38	-4.398155851716237e+38	-2.5767625440624484e+40	-2.2618686229770586e+39	-2.413818286067236e+40	-1.0555176416820558e+40	1.1788990535054069e+40	177	-1.2678218050210442e+18	-1.896335628580909e+18	-1.5770098389334411e+19	-4.2023295246795054e+18	-1.4907876109284796e+19	-7.608892291380132e+18	6.392614459975782e+18	177	-2.0426467255289203e+18	-3.2757032320747873e+18	-2.5194920835877536e+19	-6.895099688922355e+18	-2.4297718413890626e+19	-1.2341217779258845e+19	1.0257484211067535e+19	177
260	0.14408864974975585	0.011503000426706744	0.0013756275177001954	0.00015822685600982232	0.001	True	0.1	0.001	0.5	adaptive	squared_error	1000	elasticnet	0.25	0.0001	0.1	{'alpha': 0.001, 'early_stopping': True, 'epsilon': 0.1, 'eta0': 0.001, 'l1_ratio': 0.5, 'learning_rate': 'adaptive', 'loss': 'squared_error', 'max_iter': 1000, 'penalty': 'elasticnet', 'power_t': 0.25, 'tol': 0.0001, 'validation_fraction': 0.1}	-5.814913240777987e+19	-3.018447181059975e+31	-1.0410198794597637e+20	-1.0312507121464577e+20	-3.318686339689771e+20	-6.036894362239399e+30	1.2073788724180176e+31	49	-1.096297189956909e+36	-2.9427755301696696e+36	-3.5349340705907997e+36	-3.946663477539412e+36	-3.6048861600681144e+37	-9.513906373787587e+36	1.3303248152967178e+37	25	-1.022978089877879e+17	-1.551163026598832e+17	-1.8470940017973056e+17	-1.7553761530440832e+17	-5.7611582862139955e+17	-2.3875539115064192e+17	1.7108225503934093e+17	17	-1.648161680565264e+17	-2.6794632807880304e+17	-2.9509813022902285e+17	-2.880195118023296e+17	-9.389857154131085e+17	-3.909731707159581e+17	2.7798986394424058e+17	17
261	0.14823665618896484	0.030203321658158158	0.0016250133514404297	0.0002689220123764695	0.001	True	0.1	0.001	0.5	adaptive	squared_error	1000	elasticnet	0.25	0.001	0.1	{'alpha': 0.001, 'early_stopping': True, 'epsilon': 0.1, 'eta0': 0.001, 'l1_ratio': 0.5, 'learning_rate': 'adaptive', 'loss': 'squared_error', 'max_iter': 1000, 'penalty': 'elasticnet', 'power_t': 0.25, 'tol': 0.001, 'validation_fraction': 0.1}	-5.814913240777987e+19	-3.018447181059975e+31	-1.0410198794597637e+20	-1.0312507121464577e+20	-3.318686339689771e+20	-6.036894362239399e+30	1.2073788724180176e+31	49	-1.096297189956909e+36	-2.9427755301696696e+36	-3.5349340705907997e+36	-3.946663477539412e+36	-3.6048861600681144e+37	-9.513906373787587e+36	1.3303248152967178e+37	25	-1.022978089877879e+17	-1.551163026598832e+17	-1.8470940017973056e+17	-1.7553761530440832e+17	-5.7611582862139955e+17	-2.3875539115064192e+17	1.7108225503934093e+17	17	-1.648161680565264e+17	-2.6794632807880304e+17	-2.9509813022902285e+17	-2.880195118023296e+17	-9.389857154131085e+17	-3.909731707159581e+17	2.7798986394424058e+17	17
262	0.1599648952484131	0.03957156649942172	0.0017863273620605468	0.00030128115789214503	0.001	True	0.1	0.001	0.5	adaptive	squared_error	1000	elasticnet	0.5	0.0001	0.1	{'alpha': 0.001, 'early_stopping': True, 'epsilon': 0.1, 'eta0': 0.001, 'l1_ratio': 0.5, 'learning_rate': 'adaptive', 'loss': 'squared_error', 'max_iter': 1000, 'penalty': 'elasticnet', 'power_t': 0.5, 'tol': 0.0001, 'validation_fraction': 0.1}	-5.814913240777987e+19	-3.018447181059975e+31	-1.0410198794597637e+20	-1.0312507121464577e+20	-3.318686339689771e+20	-6.036894362239399e+30	1.2073788724180176e+31	49	-1.096297189956909e+36	-2.9427755301696696e+36	-3.5349340705907997e+36	-3.946663477539412e+36	-3.6048861600681144e+37	-9.513906373787587e+36	1.3303248152967178e+37	25	-1.022978089877879e+17	-1.551163026598832e+17	-1.8470940017973056e+17	-1.7553761530440832e+17	-5.7611582862139955e+17	-2.3875539115064192e+17	1.7108225503934093e+17	17	-1.648161680565264e+17	-2.6794632807880304e+17	-2.9509813022902285e+17	-2.880195118023296e+17	-9.389857154131085e+17	-3.909731707159581e+17	2.7798986394424058e+17	17
263	0.1329890727996826	0.015024694689659729	0.0012377262115478515	1.2928883603731858e-05	0.001	True	0.1	0.001	0.5	adaptive	squared_error	1000	elasticnet	0.5	0.001	0.1	{'alpha': 0.001, 'early_stopping': True, 'epsilon': 0.1, 'eta0': 0.001, 'l1_ratio': 0.5, 'learning_rate': 'adaptive', 'loss': 'squared_error', 'max_iter': 1000, 'penalty': 'elasticnet', 'power_t': 0.5, 'tol': 0.001, 'validation_fraction': 0.1}	-5.814913240777987e+19	-3.018447181059975e+31	-1.0410198794597637e+20	-1.0312507121464577e+20	-3.318686339689771e+20	-6.036894362239399e+30	1.2073788724180176e+31	49	-1.096297189956909e+36	-2.9427755301696696e+36	-3.5349340705907997e+36	-3.946663477539412e+36	-3.6048861600681144e+37	-9.513906373787587e+36	1.3303248152967178e+37	25	-1.022978089877879e+17	-1.551163026598832e+17	-1.8470940017973056e+17	-1.7553761530440832e+17	-5.7611582862139955e+17	-2.3875539115064192e+17	1.7108225503934093e+17	17	-1.648161680565264e+17	-2.6794632807880304e+17	-2.9509813022902285e+17	-2.880195118023296e+17	-9.389857154131085e+17	-3.909731707159581e+17	2.7798986394424058e+17	17
264	0.053403377532958984	0.010071934726256926	0.0017261028289794922	8.171469770909278e-05	0.001	True	0.1	0.01	0.15	invscaling	squared_error	1000	elasticnet	0.25	0.0001	0.1	{'alpha': 0.001, 'early_stopping': True, 'epsilon': 0.1, 'eta0': 0.01, 'l1_ratio': 0.15, 'learning_rate': 'invscaling', 'loss': 'squared_error', 'max_iter': 1000, 'penalty': 'elasticnet', 'power_t': 0.25, 'tol': 0.0001, 'validation_fraction': 0.1}	-1.2944224936988566e+23	-7.300338148789258e+34	-1.7288363311804865e+24	-4.7198102771397463e+23	-1.6706347300150898e+24	-1.4600676298378696e+34	2.9201352594756943e+34	285	-5.432404819211625e+42	-1.721385598397118e+43	-9.749217254039461e+44	-8.267077409655185e+43	-9.135273785433592e+44	-3.98753227769408e+44	4.465745723795707e+44	253	-2.2771764140768015e+20	-3.7516211857587405e+20	-3.067482387090228e+21	-8.034010947144392e+20	-2.9001754546227396e+21	-1.4747877392821922e+21	1.247679986329071e+21	253	-3.668864944329431e+20	-6.480497156787637e+20	-4.900728833588054e+21	-1.3182047239462458e+21	-4.726873632464566e+21	-2.392148680022114e+21	2.0020408951375185e+21	253
265	0.051238393783569335	0.00664584112610551	0.0016415119171142578	2.596377231748296e-05	0.001	True	0.1	0.01	0.15	invscaling	squared_error	1000	elasticnet	0.25	0.001	0.1	{'alpha': 0.001, 'early_stopping': True, 'epsilon': 0.1, 'eta0': 0.01, 'l1_ratio': 0.15, 'learning_rate': 'invscaling', 'loss': 'squared_error', 'max_iter': 1000, 'penalty': 'elasticnet', 'power_t': 0.25, 'tol': 0.001, 'validation_fraction': 0.1}	-1.2944224936988566e+23	-7.300338148789258e+34	-1.7288363311804865e+24	-4.7198102771397463e+23	-1.6706347300150898e+24	-1.4600676298378696e+34	2.9201352594756943e+34	285	-5.432404819211625e+42	-1.721385598397118e+43	-9.749217254039461e+44	-8.267077409655185e+43	-9.135273785433592e+44	-3.98753227769408e+44	4.465745723795707e+44	253	-2.2771764140768015e+20	-3.7516211857587405e+20	-3.067482387090228e+21	-8.034010947144392e+20	-2.9001754546227396e+21	-1.4747877392821922e+21	1.247679986329071e+21	253	-3.668864944329431e+20	-6.480497156787637e+20	-4.900728833588054e+21	-1.3182047239462458e+21	-4.726873632464566e+21	-2.392148680022114e+21	2.0020408951375185e+21	253
266	0.05220952033996582	0.00483511272170053	0.0014173507690429688	0.000247619722742778	0.001	True	0.1	0.01	0.15	invscaling	squared_error	1000	elasticnet	0.5	0.0001	0.1	{'alpha': 0.001, 'early_stopping': True, 'epsilon': 0.1, 'eta0': 0.01, 'l1_ratio': 0.15, 'learning_rate': 'invscaling', 'loss': 'squared_error', 'max_iter': 1000, 'penalty': 'elasticnet', 'power_t': 0.5, 'tol': 0.0001, 'validation_fraction': 0.1}	-7.206570006411202e+21	-3.6898352415014714e+33	-8.88797522737549e+22	-2.4688289509985028e+22	-8.58766131105903e+22	-7.379670483416245e+32	1.4759340965799236e+33	185	-1.6838261177334888e+40	-4.397503146823736e+40	-2.5767225503410462e+42	-2.26196001435851e+41	-2.4138394041128024e+42	-1.0555142497070543e+42	1.1788935554245904e+42	205	-1.2677955806188984e+19	-1.8961949063620755e+19	-1.576997601193906e+20	-4.2024144212766966e+19	-1.4907941329482744e+20	-7.608864449935896e+19	6.392619412075873e+19	197	-2.042604493522907e+19	-3.2754601589631816e+19	-2.5194725310962588e+20	-6.895238986650387e+19	-2.4297824701759367e+20	-1.2341170730371685e+20	1.0257496642010769e+20	197
267	0.0535588264465332	0.001665628949111175	0.001516246795654297	9.750003539311702e-05	0.001	True	0.1	0.01	0.15	invscaling	squared_error	1000	elasticnet	0.5	0.001	0.1	{'alpha': 0.001, 'early_stopping': True, 'epsilon': 0.1, 'eta0': 0.01, 'l1_ratio': 0.15, 'learning_rate': 'invscaling', 'loss': 'squared_error', 'max_iter': 1000, 'penalty': 'elasticnet', 'power_t': 0.5, 'tol': 0.001, 'validation_fraction': 0.1}	-7.206570006411202e+21	-3.6898352415014714e+33	-8.88797522737549e+22	-2.4688289509985028e+22	-8.58766131105903e+22	-7.379670483416245e+32	1.4759340965799236e+33	185	-1.6838261177334888e+40	-4.397503146823736e+40	-2.5767225503410462e+42	-2.26196001435851e+41	-2.4138394041128024e+42	-1.0555142497070543e+42	1.1788935554245904e+42	205	-1.2677955806188984e+19	-1.8961949063620755e+19	-1.576997601193906e+20	-4.2024144212766966e+19	-1.4907941329482744e+20	-7.608864449935896e+19	6.392619412075873e+19	197	-2.042604493522907e+19	-3.2754601589631816e+19	-2.5194725310962588e+20	-6.895238986650387e+19	-2.4297824701759367e+20	-1.2341170730371685e+20	1.0257496642010769e+20	197
268	0.1770951271057129	0.03664764444152676	0.0013824462890625	0.0001579123554442629	0.001	True	0.1	0.01	0.15	adaptive	squared_error	1000	elasticnet	0.25	0.0001	0.1	{'alpha': 0.001, 'early_stopping': True, 'epsilon': 0.1, 'eta0': 0.01, 'l1_ratio': 0.15, 'learning_rate': 'adaptive', 'loss': 'squared_error', 'max_iter': 1000, 'penalty': 'elasticnet', 'power_t': 0.25, 'tol': 0.0001, 'validation_fraction': 0.1}	-4.440715482515338e+19	-2.255616301223711e+32	-1.3797284068713441e+20	-6.514863082121965e+20	-6.637265202614963e+20	-4.511232602477374e+31	9.022465204879868e+31	137	-6.393566398908e+35	-1.6433262700940337e+38	-6.209213213629943e+36	-1.57511368178532e+38	-1.4419091495593246e+38	-9.457669599947773e+37	7.472786539955611e+37	129	-7.812143309594454e+16	-1.1591575334976164e+18	-2.4479626958172854e+17	-1.1089473733389001e+18	-1.1522145096943122e+18	-7.486474238417002e+17	4.8263279756677325e+17	129	-1.2586565844771058e+17	-2.002309190523481e+18	-3.911056457163848e+17	-1.8195450532388447e+18	-1.877941922285251e+18	-1.2433534940423345e+18	8.106563258309247e+17	129
269	0.21049418449401855	0.023582969083410336	0.0015971660614013672	0.00024100384956057572	0.001	True	0.1	0.01	0.15	adaptive	squared_error	1000	elasticnet	0.25	0.001	0.1	{'alpha': 0.001, 'early_stopping': True, 'epsilon': 0.1, 'eta0': 0.01, 'l1_ratio': 0.15, 'learning_rate': 'adaptive', 'loss': 'squared_error', 'max_iter': 1000, 'penalty': 'elasticnet', 'power_t': 0.25, 'tol': 0.001, 'validation_fraction': 0.1}	-4.440715482515338e+19	-2.255616301223711e+32	-1.3797284068713441e+20	-6.514863082121965e+20	-6.637265202614963e+20	-4.511232602477374e+31	9.022465204879868e+31	137	-6.393566398908e+35	-1.6433262700940337e+38	-6.209213213629943e+36	-1.57511368178532e+38	-1.4419091495593246e+38	-9.457669599947773e+37	7.472786539955611e+37	129	-7.812143309594454e+16	-1.1591575334976164e+18	-2.4479626958172854e+17	-1.1089473733389001e+18	-1.1522145096943122e+18	-7.486474238417002e+17	4.8263279756677325e+17	129	-1.2586565844771058e+17	-2.002309190523481e+18	-3.911056457163848e+17	-1.8195450532388447e+18	-1.877941922285251e+18	-1.2433534940423345e+18	8.106563258309247e+17	129
270	0.20861825942993165	0.02368727144648347	0.0016065120697021484	0.00040802079345469955	0.001	True	0.1	0.01	0.15	adaptive	squared_error	1000	elasticnet	0.5	0.0001	0.1	{'alpha': 0.001, 'early_stopping': True, 'epsilon': 0.1, 'eta0': 0.01, 'l1_ratio': 0.15, 'learning_rate': 'adaptive', 'loss': 'squared_error', 'max_iter': 1000, 'penalty': 'elasticnet', 'power_t': 0.5, 'tol': 0.0001, 'validation_fraction': 0.1}	-4.440715482515338e+19	-2.255616301223711e+32	-1.3797284068713441e+20	-6.514863082121965e+20	-6.637265202614963e+20	-4.511232602477374e+31	9.022465204879868e+31	137	-6.393566398908e+35	-1.6433262700940337e+38	-6.209213213629943e+36	-1.57511368178532e+38	-1.4419091495593246e+38	-9.457669599947773e+37	7.472786539955611e+37	129	-7.812143309594454e+16	-1.1591575334976164e+18	-2.4479626958172854e+17	-1.1089473733389001e+18	-1.1522145096943122e+18	-7.486474238417002e+17	4.8263279756677325e+17	129	-1.2586565844771058e+17	-2.002309190523481e+18	-3.911056457163848e+17	-1.8195450532388447e+18	-1.877941922285251e+18	-1.2433534940423345e+18	8.106563258309247e+17	129
271	0.1758265495300293	0.047598062852945405	0.001284646987915039	0.00018341319233938457	0.001	True	0.1	0.01	0.15	adaptive	squared_error	1000	elasticnet	0.5	0.001	0.1	{'alpha': 0.001, 'early_stopping': True, 'epsilon': 0.1, 'eta0': 0.01, 'l1_ratio': 0.15, 'learning_rate': 'adaptive', 'loss': 'squared_error', 'max_iter': 1000, 'penalty': 'elasticnet', 'power_t': 0.5, 'tol': 0.001, 'validation_fraction': 0.1}	-4.440715482515338e+19	-2.255616301223711e+32	-1.3797284068713441e+20	-6.514863082121965e+20	-6.637265202614963e+20	-4.511232602477374e+31	9.022465204879868e+31	137	-6.393566398908e+35	-1.6433262700940337e+38	-6.209213213629943e+36	-1.57511368178532e+38	-1.4419091495593246e+38	-9.457669599947773e+37	7.472786539955611e+37	129	-7.812143309594454e+16	-1.1591575334976164e+18	-2.4479626958172854e+17	-1.1089473733389001e+18	-1.1522145096943122e+18	-7.486474238417002e+17	4.8263279756677325e+17	129	-1.2586565844771058e+17	-2.002309190523481e+18	-3.911056457163848e+17	-1.8195450532388447e+18	-1.877941922285251e+18	-1.2433534940423345e+18	8.106563258309247e+17	129
272	0.054866695404052736	0.009640827694294321	0.0017574310302734375	0.0003722570425858784	0.001	True	0.1	0.01	0.3	invscaling	squared_error	1000	elasticnet	0.25	0.0001	0.1	{'alpha': 0.001, 'early_stopping': True, 'epsilon': 0.1, 'eta0': 0.01, 'l1_ratio': 0.3, 'learning_rate': 'invscaling', 'loss': 'squared_error', 'max_iter': 1000, 'penalty': 'elasticnet', 'power_t': 0.25, 'tol': 0.0001, 'validation_fraction': 0.1}	-1.2945291354312151e+23	-7.299955381702717e+34	-1.7288281579584507e+24	-4.720029135650055e+23	-1.670646859319209e+24	-1.459991076420562e+34	2.9199821526410775e+34	281	-5.4332999658825864e+42	-1.7212050850783082e+43	-9.749125074649121e+44	-8.267844119391685e+43	-9.13540643700547e+44	-3.987553886352083e+44	4.465743174786291e+44	257	-2.2773640241646155e+20	-3.751424454659975e+20	-3.067467885701298e+21	-8.034383485806021e+20	-2.9001965114151126e+21	-1.4747963187158943e+21	1.24767680346227e+21	257	-3.669167207974247e+20	-6.480157358801574e+20	-4.900705665201702e+21	-1.3182658493545547e+21	-4.726907951356147e+21	-2.392162384517997e+21	2.0020363409060984e+21	257
273	0.0484736442565918	0.00916053186269427	0.0015479564666748048	0.00013998858893514012	0.001	True	0.1	0.01	0.3	invscaling	squared_error	1000	elasticnet	0.25	0.001	0.1	{'alpha': 0.001, 'early_stopping': True, 'epsilon': 0.1, 'eta0': 0.01, 'l1_ratio': 0.3, 'learning_rate': 'invscaling', 'loss': 'squared_error', 'max_iter': 1000, 'penalty': 'elasticnet', 'power_t': 0.25, 'tol': 0.001, 'validation_fraction': 0.1}	-1.2945291354312151e+23	-7.299955381702717e+34	-1.7288281579584507e+24	-4.720029135650055e+23	-1.670646859319209e+24	-1.459991076420562e+34	2.9199821526410775e+34	281	-5.4332999658825864e+42	-1.7212050850783082e+43	-9.749125074649121e+44	-8.267844119391685e+43	-9.13540643700547e+44	-3.987553886352083e+44	4.465743174786291e+44	257	-2.2773640241646155e+20	-3.751424454659975e+20	-3.067467885701298e+21	-8.034383485806021e+20	-2.9001965114151126e+21	-1.4747963187158943e+21	1.24767680346227e+21	257	-3.669167207974247e+20	-6.480157358801574e+20	-4.900705665201702e+21	-1.3182658493545547e+21	-4.726907951356147e+21	-2.392162384517997e+21	2.0020363409060984e+21	257
274	0.04219951629638672	0.008466581835773304	0.00141143798828125	0.000251081774056529	0.001	True	0.1	0.01	0.3	invscaling	squared_error	1000	elasticnet	0.5	0.0001	0.1	{'alpha': 0.001, 'early_stopping': True, 'epsilon': 0.1, 'eta0': 0.01, 'l1_ratio': 0.3, 'learning_rate': 'invscaling', 'loss': 'squared_error', 'max_iter': 1000, 'penalty': 'elasticnet', 'power_t': 0.5, 'tol': 0.0001, 'validation_fraction': 0.1}	-7.207266883215945e+21	-3.6901631472753907e+33	-8.888035905109377e+22	-2.4688419437227815e+22	-8.587653136824818e+22	-7.380326294964088e+32	1.476065258889491e+33	205	-1.6841518044850837e+40	-4.398284774664243e+40	-2.5767577322391522e+42	-2.261983822486534e+41	-2.4138348089915385e+42	-1.0555230578541675e+42	1.1788993259139885e+42	213	-1.2679181957227837e+19	-1.896363416479957e+19	-1.5770083668638935e+20	-4.202436537349091e+19	-1.490792714045287e+20	-7.608945791728728e+19	6.392586860457153e+19	213	-2.0428020249218322e+19	-3.2757512419949605e+19	-2.51948973114818e+20	-6.895275274272523e+19	-2.429780157439143e+20	-1.2341305485412511e+20	1.0257439386939582e+20	213
275	0.038509035110473634	0.009925216514703392	0.0015403270721435548	0.0005360142084490482	0.001	True	0.1	0.01	0.3	invscaling	squared_error	1000	elasticnet	0.5	0.001	0.1	{'alpha': 0.001, 'early_stopping': True, 'epsilon': 0.1, 'eta0': 0.01, 'l1_ratio': 0.3, 'learning_rate': 'invscaling', 'loss': 'squared_error', 'max_iter': 1000, 'penalty': 'elasticnet', 'power_t': 0.5, 'tol': 0.001, 'validation_fraction': 0.1}	-7.207266883215945e+21	-3.6901631472753907e+33	-8.888035905109377e+22	-2.4688419437227815e+22	-8.587653136824818e+22	-7.380326294964088e+32	1.476065258889491e+33	205	-1.6841518044850837e+40	-4.398284774664243e+40	-2.5767577322391522e+42	-2.261983822486534e+41	-2.4138348089915385e+42	-1.0555230578541675e+42	1.1788993259139885e+42	213	-1.2679181957227837e+19	-1.896363416479957e+19	-1.5770083668638935e+20	-4.202436537349091e+19	-1.490792714045287e+20	-7.608945791728728e+19	6.392586860457153e+19	213	-2.0428020249218322e+19	-3.2757512419949605e+19	-2.51948973114818e+20	-6.895275274272523e+19	-2.429780157439143e+20	-1.2341305485412511e+20	1.0257439386939582e+20	213
276	0.1364513874053955	0.025133628560873228	0.0012654304504394532	0.00018050504192924788	0.001	True	0.1	0.01	0.3	adaptive	squared_error	1000	elasticnet	0.25	0.0001	0.1	{'alpha': 0.001, 'early_stopping': True, 'epsilon': 0.1, 'eta0': 0.01, 'l1_ratio': 0.3, 'learning_rate': 'adaptive', 'loss': 'squared_error', 'max_iter': 1000, 'penalty': 'elasticnet', 'power_t': 0.25, 'tol': 0.0001, 'validation_fraction': 0.1}	-4.4409319007900705e+19	-2.25552264578993e+32	-1.3795567141196408e+20	-6.51546576603947e+20	-6.63720574026208e+20	-4.511045291609813e+31	9.022090583144744e+31	81	-6.3945003241735555e+35	-1.6431817284752748e+38	-6.208372080908086e+36	-1.5754152558422155e+38	-1.4418754525250857e+38	-9.45790131595166e+37	7.472997597537006e+37	137	-7.813018371015795e+16	-1.15910301064388e+18	-2.4480327779606742e+17	-1.1090599796639008e+18	-1.1521953976064239e+18	-7.48658369884086e+17	4.8263324760733606e+17	137	-1.258748508779437e+17	-2.0022211302942848e+18	-3.91079154203949e+17	-1.8197192315623457e+18	-1.8779199786548242e+18	-1.2433628691186696e+18	8.106642022400009e+17	137
277	0.1658860206604004	0.01343692455274625	0.0026365280151367187	0.0013419103117419742	0.001	True	0.1	0.01	0.3	adaptive	squared_error	1000	elasticnet	0.25	0.001	0.1	{'alpha': 0.001, 'early_stopping': True, 'epsilon': 0.1, 'eta0': 0.01, 'l1_ratio': 0.3, 'learning_rate': 'adaptive', 'loss': 'squared_error', 'max_iter': 1000, 'penalty': 'elasticnet', 'power_t': 0.25, 'tol': 0.001, 'validation_fraction': 0.1}	-4.4409319007900705e+19	-2.25552264578993e+32	-1.3795567141196408e+20	-6.51546576603947e+20	-6.63720574026208e+20	-4.511045291609813e+31	9.022090583144744e+31	81	-6.3945003241735555e+35	-1.6431817284752748e+38	-6.208372080908086e+36	-1.5754152558422155e+38	-1.4418754525250857e+38	-9.45790131595166e+37	7.472997597537006e+37	137	-7.813018371015795e+16	-1.15910301064388e+18	-2.4480327779606742e+17	-1.1090599796639008e+18	-1.1521953976064239e+18	-7.48658369884086e+17	4.8263324760733606e+17	137	-1.258748508779437e+17	-2.0022211302942848e+18	-3.91079154203949e+17	-1.8197192315623457e+18	-1.8779199786548242e+18	-1.2433628691186696e+18	8.106642022400009e+17	137
278	0.1521085739135742	0.04584913461895774	0.0013722419738769532	0.00015476400639077473	0.001	True	0.1	0.01	0.3	adaptive	squared_error	1000	elasticnet	0.5	0.0001	0.1	{'alpha': 0.001, 'early_stopping': True, 'epsilon': 0.1, 'eta0': 0.01, 'l1_ratio': 0.3, 'learning_rate': 'adaptive', 'loss': 'squared_error', 'max_iter': 1000, 'penalty': 'elasticnet', 'power_t': 0.5, 'tol': 0.0001, 'validation_fraction': 0.1}	-4.4409319007900705e+19	-2.25552264578993e+32	-1.3795567141196408e+20	-6.51546576603947e+20	-6.63720574026208e+20	-4.511045291609813e+31	9.022090583144744e+31	81	-6.3945003241735555e+35	-1.6431817284752748e+38	-6.208372080908086e+36	-1.5754152558422155e+38	-1.4418754525250857e+38	-9.45790131595166e+37	7.472997597537006e+37	137	-7.813018371015795e+16	-1.15910301064388e+18	-2.4480327779606742e+17	-1.1090599796639008e+18	-1.1521953976064239e+18	-7.48658369884086e+17	4.8263324760733606e+17	137	-1.258748508779437e+17	-2.0022211302942848e+18	-3.91079154203949e+17	-1.8197192315623457e+18	-1.8779199786548242e+18	-1.2433628691186696e+18	8.106642022400009e+17	137
279	0.12259330749511718	0.01945424586558905	0.0011132717132568359	2.6366378547700938e-05	0.001	True	0.1	0.01	0.3	adaptive	squared_error	1000	elasticnet	0.5	0.001	0.1	{'alpha': 0.001, 'early_stopping': True, 'epsilon': 0.1, 'eta0': 0.01, 'l1_ratio': 0.3, 'learning_rate': 'adaptive', 'loss': 'squared_error', 'max_iter': 1000, 'penalty': 'elasticnet', 'power_t': 0.5, 'tol': 0.001, 'validation_fraction': 0.1}	-4.4409319007900705e+19	-2.25552264578993e+32	-1.3795567141196408e+20	-6.51546576603947e+20	-6.63720574026208e+20	-4.511045291609813e+31	9.022090583144744e+31	81	-6.3945003241735555e+35	-1.6431817284752748e+38	-6.208372080908086e+36	-1.5754152558422155e+38	-1.4418754525250857e+38	-9.45790131595166e+37	7.472997597537006e+37	137	-7.813018371015795e+16	-1.15910301064388e+18	-2.4480327779606742e+17	-1.1090599796639008e+18	-1.1521953976064239e+18	-7.48658369884086e+17	4.8263324760733606e+17	137	-1.258748508779437e+17	-2.0022211302942848e+18	-3.91079154203949e+17	-1.8197192315623457e+18	-1.8779199786548242e+18	-1.2433628691186696e+18	8.106642022400009e+17	137
280	0.04400506019592285	0.008124081293353144	0.0014959812164306641	0.00018025293532062726	0.001	True	0.1	0.01	0.5	invscaling	squared_error	1000	elasticnet	0.25	0.0001	0.1	{'alpha': 0.001, 'early_stopping': True, 'epsilon': 0.1, 'eta0': 0.01, 'l1_ratio': 0.5, 'learning_rate': 'invscaling', 'loss': 'squared_error', 'max_iter': 1000, 'penalty': 'elasticnet', 'power_t': 0.25, 'tol': 0.0001, 'validation_fraction': 0.1}	-1.2944701308164422e+23	-7.299774459495826e+34	-1.7288377416341792e+24	-4.720200198688888e+23	-1.6706733589181169e+24	-1.459954891979185e+34	2.919909783758321e+34	277	-5.432804677794818e+42	-1.7211197726363489e+43	-9.749233162769295e+44	-8.2684434095158e+43	-9.13569625054571e+44	-3.9876427556616336e+44	4.465831728668691e+44	261	-2.2772602219329536e+20	-3.7513314900222214e+20	-3.0674848901511334e+21	-8.034674659105779e+20	-2.900242514806908e+21	-1.4748108084128273e+21	1.247692236281335e+21	285	-3.66899996741707e+20	-6.479996760595134e+20	-4.900732832080299e+21	-1.3183136253755754e+21	-4.72698292946864e+21	-2.3921858119451473e+21	2.0020616931150046e+21	285
281	0.05009956359863281	0.006318718446263008	0.0015403270721435548	0.0001369234059670663	0.001	True	0.1	0.01	0.5	invscaling	squared_error	1000	elasticnet	0.25	0.001	0.1	{'alpha': 0.001, 'early_stopping': True, 'epsilon': 0.1, 'eta0': 0.01, 'l1_ratio': 0.5, 'learning_rate': 'invscaling', 'loss': 'squared_error', 'max_iter': 1000, 'penalty': 'elasticnet', 'power_t': 0.25, 'tol': 0.001, 'validation_fraction': 0.1}	-1.2944701308164422e+23	-7.299774459495826e+34	-1.7288377416341792e+24	-4.720200198688888e+23	-1.6706733589181169e+24	-1.459954891979185e+34	2.919909783758321e+34	277	-5.432804677794818e+42	-1.7211197726363489e+43	-9.749233162769295e+44	-8.2684434095158e+43	-9.13569625054571e+44	-3.9876427556616336e+44	4.465831728668691e+44	261	-2.2772602219329536e+20	-3.7513314900222214e+20	-3.0674848901511334e+21	-8.034674659105779e+20	-2.900242514806908e+21	-1.4748108084128273e+21	1.247692236281335e+21	285	-3.66899996741707e+20	-6.479996760595134e+20	-4.900732832080299e+21	-1.3183136253755754e+21	-4.72698292946864e+21	-2.3921858119451473e+21	2.0020616931150046e+21	285
282	0.05158381462097168	0.007670267572096732	0.001360464096069336	0.0001108044183897598	0.001	True	0.1	0.01	0.5	invscaling	squared_error	1000	elasticnet	0.5	0.0001	0.1	{'alpha': 0.001, 'early_stopping': True, 'epsilon': 0.1, 'eta0': 0.01, 'l1_ratio': 0.5, 'learning_rate': 'invscaling', 'loss': 'squared_error', 'max_iter': 1000, 'penalty': 'elasticnet', 'power_t': 0.5, 'tol': 0.0001, 'validation_fraction': 0.1}	-7.205762551403023e+21	-3.6901241386602055e+33	-8.888021391661905e+22	-2.468825931051807e+22	-8.58765628496881e+22	-7.380248277733713e+32	1.476049655443417e+33	201	-1.6834488097073366e+40	-4.398191790041041e+40	-2.5767493173991193e+42	-2.2619544846948556e+41	-2.4138365782914912e+42	-1.0555195500315159e+42	1.1788993730527753e+42	209	-1.2676535282961211e+19	-1.896343373361854e+19	-1.5770057920872468e+20	-4.202409291847194e+19	-1.4907932601506025e+20	-7.608879343176733e+19	6.39264052637577e+19	205	-2.0423756295564714e+19	-3.2757166153029173e+19	-2.5194856172339973e+20	-6.8952305584784744e+19	-2.429781047932791e+20	-1.2341197891001149e+20	1.0257527642863382e+20	205
283	0.04495868682861328	0.006245538813696339	0.001383829116821289	0.00017492531818594776	0.001	True	0.1	0.01	0.5	invscaling	squared_error	1000	elasticnet	0.5	0.001	0.1	{'alpha': 0.001, 'early_stopping': True, 'epsilon': 0.1, 'eta0': 0.01, 'l1_ratio': 0.5, 'learning_rate': 'invscaling', 'loss': 'squared_error', 'max_iter': 1000, 'penalty': 'elasticnet', 'power_t': 0.5, 'tol': 0.001, 'validation_fraction': 0.1}	-7.205762551403023e+21	-3.6901241386602055e+33	-8.888021391661905e+22	-2.468825931051807e+22	-8.58765628496881e+22	-7.380248277733713e+32	1.476049655443417e+33	201	-1.6834488097073366e+40	-4.398191790041041e+40	-2.5767493173991193e+42	-2.2619544846948556e+41	-2.4138365782914912e+42	-1.0555195500315159e+42	1.1788993730527753e+42	209	-1.2676535282961211e+19	-1.896343373361854e+19	-1.5770057920872468e+20	-4.202409291847194e+19	-1.4907932601506025e+20	-7.608879343176733e+19	6.39264052637577e+19	205	-2.0423756295564714e+19	-3.2757166153029173e+19	-2.5194856172339973e+20	-6.8952305584784744e+19	-2.429781047932791e+20	-1.2341197891001149e+20	1.0257527642863382e+20	205
284	0.18590021133422852	0.029668660001805684	0.0016742706298828124	0.000984290244211891	0.001	True	0.1	0.01	0.5	adaptive	squared_error	1000	elasticnet	0.25	0.0001	0.1	{'alpha': 0.001, 'early_stopping': True, 'epsilon': 0.1, 'eta0': 0.01, 'l1_ratio': 0.5, 'learning_rate': 'adaptive', 'loss': 'squared_error', 'max_iter': 1000, 'penalty': 'elasticnet', 'power_t': 0.25, 'tol': 0.0001, 'validation_fraction': 0.1}	-4.437572473923939e+19	-2.2555190934224134e+32	-1.3796483011024752e+20	-6.515052386201198e+20	-6.637307431383145e+20	-4.511038186874778e+31	9.022076373674677e+31	73	-6.383859407664362e+35	-1.643173960177024e+38	-6.208807761780021e+36	-1.5752063538459835e+38	-1.4419272546475967e+38	-9.457559011392137e+37	7.472716358381518e+37	121	-7.805491990843446e+16	-1.1590965049467423e+18	-2.4479866471196637e+17	-1.1089806532206624e+18	-1.152221593109919e+18	-7.48630467179545e+17	4.826465521363632e+17	121	-1.2577007478913456e+17	-2.0022163974430676e+18	-3.9109287621638e+17	-1.8195985790609377e+18	-1.877953712278245e+18	-1.243326327957553e+18	8.106774447519462e+17	121
285	0.16629366874694823	0.03461146586437504	0.0011132717132568359	4.1357095867271624e-05	0.001	True	0.1	0.01	0.5	adaptive	squared_error	1000	elasticnet	0.25	0.001	0.1	{'alpha': 0.001, 'early_stopping': True, 'epsilon': 0.1, 'eta0': 0.01, 'l1_ratio': 0.5, 'learning_rate': 'adaptive', 'loss': 'squared_error', 'max_iter': 1000, 'penalty': 'elasticnet', 'power_t': 0.25, 'tol': 0.001, 'validation_fraction': 0.1}	-4.437572473923939e+19	-2.2555190934224134e+32	-1.3796483011024752e+20	-6.515052386201198e+20	-6.637307431383145e+20	-4.511038186874778e+31	9.022076373674677e+31	73	-6.383859407664362e+35	-1.643173960177024e+38	-6.208807761780021e+36	-1.5752063538459835e+38	-1.4419272546475967e+38	-9.457559011392137e+37	7.472716358381518e+37	121	-7.805491990843446e+16	-1.1590965049467423e+18	-2.4479866471196637e+17	-1.1089806532206624e+18	-1.152221593109919e+18	-7.48630467179545e+17	4.826465521363632e+17	121	-1.2577007478913456e+17	-2.0022163974430676e+18	-3.9109287621638e+17	-1.8195985790609377e+18	-1.877953712278245e+18	-1.243326327957553e+18	8.106774447519462e+17	121
286	0.1432950973510742	0.03923045608610922	0.0011437892913818359	5.214331516122802e-05	0.001	True	0.1	0.01	0.5	adaptive	squared_error	1000	elasticnet	0.5	0.0001	0.1	{'alpha': 0.001, 'early_stopping': True, 'epsilon': 0.1, 'eta0': 0.01, 'l1_ratio': 0.5, 'learning_rate': 'adaptive', 'loss': 'squared_error', 'max_iter': 1000, 'penalty': 'elasticnet', 'power_t': 0.5, 'tol': 0.0001, 'validation_fraction': 0.1}	-4.437572473923939e+19	-2.2555190934224134e+32	-1.3796483011024752e+20	-6.515052386201198e+20	-6.637307431383145e+20	-4.511038186874778e+31	9.022076373674677e+31	73	-6.383859407664362e+35	-1.643173960177024e+38	-6.208807761780021e+36	-1.5752063538459835e+38	-1.4419272546475967e+38	-9.457559011392137e+37	7.472716358381518e+37	121	-7.805491990843446e+16	-1.1590965049467423e+18	-2.4479866471196637e+17	-1.1089806532206624e+18	-1.152221593109919e+18	-7.48630467179545e+17	4.826465521363632e+17	121	-1.2577007478913456e+17	-2.0022163974430676e+18	-3.9109287621638e+17	-1.8195985790609377e+18	-1.877953712278245e+18	-1.243326327957553e+18	8.106774447519462e+17	121
287	0.14751577377319336	0.019714955979283518	0.0011313915252685546	2.4682760550698587e-05	0.001	True	0.1	0.01	0.5	adaptive	squared_error	1000	elasticnet	0.5	0.001	0.1	{'alpha': 0.001, 'early_stopping': True, 'epsilon': 0.1, 'eta0': 0.01, 'l1_ratio': 0.5, 'learning_rate': 'adaptive', 'loss': 'squared_error', 'max_iter': 1000, 'penalty': 'elasticnet', 'power_t': 0.5, 'tol': 0.001, 'validation_fraction': 0.1}	-4.437572473923939e+19	-2.2555190934224134e+32	-1.3796483011024752e+20	-6.515052386201198e+20	-6.637307431383145e+20	-4.511038186874778e+31	9.022076373674677e+31	73	-6.383859407664362e+35	-1.643173960177024e+38	-6.208807761780021e+36	-1.5752063538459835e+38	-1.4419272546475967e+38	-9.457559011392137e+37	7.472716358381518e+37	121	-7.805491990843446e+16	-1.1590965049467423e+18	-2.4479866471196637e+17	-1.1089806532206624e+18	-1.152221593109919e+18	-7.48630467179545e+17	4.826465521363632e+17	121	-1.2577007478913456e+17	-2.0022163974430676e+18	-3.9109287621638e+17	-1.8195985790609377e+18	-1.877953712278245e+18	-1.243326327957553e+18	8.106774447519462e+17	121
