# Supplementary material for: Comparing supervised machine learning algorithms for the prediction of partial arterial pressure of oxygen during craniotomy
Source: BMC Med Inform Decis Mak. 2025 Sep 3;25:326. doi: 10.1186/s12911-025-03148-8 (PMC12406590; doi:10.1186/s12911-025-03148-8)
Supplement: Supplementary file 5 — Supplementary Material 5 [file 12911_2025_3148_MOESM5_ESM.zip › cv_results_svr0.csv]

	mean_fit_time	std_fit_time	mean_score_time	std_score_time	param_tol	param_kernel	param_gamma	param_epsilon	param_coef0	param_cache_size	param_C	params	split0_test_mape	split1_test_mape	split2_test_mape	split3_test_mape	split4_test_mape	mean_test_mape	std_test_mape	rank_test_mape	split0_test_adjR2	split1_test_adjR2	split2_test_adjR2	split3_test_adjR2	split4_test_adjR2	mean_test_adjR2	std_test_adjR2	rank_test_adjR2	split0_test_std_error	split1_test_std_error	split2_test_std_error	split3_test_std_error	split4_test_std_error	mean_test_std_error	std_test_std_error	rank_test_std_error	split0_test_RMSE	split1_test_RMSE	split2_test_RMSE	split3_test_RMSE	split4_test_RMSE	mean_test_RMSE	std_test_RMSE	rank_test_RMSE
0	5.583714294433594	0.20085670131584377	1.03489089012146	0.002688969772118521	0.001	sigmoid	scale	0.001	0.2	10000	10.0	{'tol': 0.001, 'kernel': 'sigmoid', 'gamma': 'scale', 'epsilon': 0.001, 'coef0': 0.2, 'cache_size': 10000, 'C': 10}	-161422.28763018505	-1.7557452874608566e+17	-162220.70020875774	-172695.68454780898	-162175.30285329238	-3.511490574934883e+16	7.022981149836841e+16	20	-9512982.915368397	-9293283.361010991	-9273436.343524428	-11363759.263035033	-9474472.072170187	-9783586.791021805	795785.6923569182	20	-284.97226129761907	-279.60916622950657	-282.9773627035742	-280.4989536867023	-279.4274576345232	-281.4970403103851	2.149973637221807	20	-486.4278649524358	-477.06577040400606	-478.8735883940563	-489.6577224555676	-482.2979947698492	-482.86458819518305	4.66302497582597	20
1	0.007543706893920898	0.0004688717396780788	0.0022539138793945313	0.000283664754450816	0.1	sigmoid	auto	1.0	0.1	10000	100.0	{'tol': 0.1, 'kernel': 'sigmoid', 'gamma': 'auto', 'epsilon': 1.0, 'coef0': 0.1, 'cache_size': 10000, 'C': 100}	-122.70931151144184	-85301519240458.86	-113.72393238879295	-123.01413395394265	-119.24488492885914	-17060303848187.51	34120607696135.676	10	-1.6291259708795631	-1.829164999427122	-1.4591016177910032	-2.2253653311782675	-1.7558066305211382	-1.7797129099594187	0.25576986795745366	9	-0.09071847729558428	-0.093635538743623	-0.08768427317236102	-0.08838477497556803	-0.08941194828488504	-0.08996700249440427	0.00209977402799559	9	-0.25572062774016247	-0.26322236216899564	-0.24659754664687072	-0.2608681350699202	-0.2601131411762619	-0.2573043625604422	0.005878036307593029	9
2	3.24081974029541	0.1076433398160018	0.8035803318023682	0.002948382273575368	0.01	rbf	auto	0.01	0.1	10000	0.1	{'tol': 0.01, 'kernel': 'rbf', 'gamma': 'auto', 'epsilon': 0.01, 'coef0': 0.1, 'cache_size': 10000, 'C': 0.1}	-26.2889198863647	-67279739837300.39	-24.570302871311714	-22.39018760685963	-21.15875441951354	-13455947967478.959	26911895934910.715	8	0.7430973337794156	0.7679333047563018	0.7236862486115777	0.7452361523158657	0.7799130196666435	0.7519732118259609	0.019797367998554583	1	-0.05903365138519747	-0.05483994365706699	-0.062410105301885156	-0.05486473420314768	-0.05380831317321456	-0.056991349544102364	0.0032501283485485157	2	-0.07993636032833416	-0.07538762346154373	-0.08266121097879955	-0.07331628932788876	-0.07350808337958659	-0.07696191349523056	0.0037155681373533555	1
3	2.9782098293304444	0.14516608933715822	0.7093078136444092	0.024229796433178002	0.1	rbf	scale	0.001	0.1	10000	0.1	{'tol': 0.1, 'kernel': 'rbf', 'gamma': 'scale', 'epsilon': 0.001, 'coef0': 0.1, 'cache_size': 10000, 'C': 0.1}	-26.223989161287253	-59442251845286.59	-24.44239094120334	-22.77825595277684	-21.52631489898763	-11888450369076.314	23776900738105.14	3	0.7189642747914926	0.7610344039206052	0.7061025337472386	0.7178335878438424	0.7446837786568812	0.729723715792012	0.020096087313040256	7	-0.059581627709528365	-0.05419325993682547	-0.06264939515124017	-0.057131175558869644	-0.05536208985241961	-0.057783509641776656	0.0030360756536257872	6	-0.08360665143677527	-0.07649998215760324	-0.08525079443419177	-0.07715858146932807	-0.07917300476056847	-0.08033780285169337	0.0034933058335352048	7
4	0.6549461841583252	0.011885867531072963	0.11980490684509278	0.0062251537895570905	0.001	rbf	scale	0.1	0.1	10000	0.1	{'tol': 0.001, 'kernel': 'rbf', 'gamma': 'scale', 'epsilon': 0.1, 'coef0': 0.1, 'cache_size': 10000, 'C': 0.1}	-27.03614952366938	-65057230519048.12	-24.782124830011405	-23.089008325258305	-21.54145858688478	-13011446103828.912	26022892207609.6	6	0.7291744326654945	0.7658999790299273	0.7163578045288488	0.7329192278344012	0.7685738642792653	0.7425850616675874	0.020881310130092676	3	-0.059583211575367744	-0.05361190556763834	-0.06252074578263485	-0.055358432025290075	-0.0540965935183501	-0.05703417769385623	0.003456861986301672	3	-0.08207386679006154	-0.07571716943023987	-0.08375021544985958	-0.07506766172692617	-0.07537791583426226	-0.07839736584626988	0.0037298021071965415	3
5	0.007427883148193359	0.00048061626639382996	0.0025837898254394533	0.00038167642119637217	0.001	rbf	auto	1.0	0.2	10000	1.0	{'tol': 0.001, 'kernel': 'rbf', 'gamma': 'auto', 'epsilon': 1.0, 'coef0': 0.2, 'cache_size': 10000, 'C': 1.0}	-122.70931151144184	-85301519240458.86	-113.72393238879295	-123.01413395394265	-119.24488492885914	-17060303848187.51	34120607696135.676	10	-1.6291259708795631	-1.829164999427122	-1.4591016177910032	-2.2253653311782675	-1.7558066305211382	-1.7797129099594187	0.25576986795745366	9	-0.09071847729558428	-0.093635538743623	-0.08768427317236102	-0.08838477497556803	-0.08941194828488504	-0.08996700249440427	0.00209977402799559	9	-0.25572062774016247	-0.26322236216899564	-0.24659754664687072	-0.2608681350699202	-0.2601131411762619	-0.2573043625604422	0.005878036307593029	9
6	0.0069405555725097655	0.000693152402527339	0.0022883892059326174	0.00013423007504278773	0.1	rbf	auto	1.0	0.1	10000	10.0	{'tol': 0.1, 'kernel': 'rbf', 'gamma': 'auto', 'epsilon': 1.0, 'coef0': 0.1, 'cache_size': 10000, 'C': 10}	-122.70931151144184	-85301519240458.86	-113.72393238879295	-123.01413395394265	-119.24488492885914	-17060303848187.51	34120607696135.676	10	-1.6291259708795631	-1.829164999427122	-1.4591016177910032	-2.2253653311782675	-1.7558066305211382	-1.7797129099594187	0.25576986795745366	9	-0.09071847729558428	-0.093635538743623	-0.08768427317236102	-0.08838477497556803	-0.08941194828488504	-0.08996700249440427	0.00209977402799559	9	-0.25572062774016247	-0.26322236216899564	-0.24659754664687072	-0.2608681350699202	-0.2601131411762619	-0.2573043625604422	0.005878036307593029	9
7	0.6165442943572998	0.10816426607511101	0.12160716056823731	0.004238160579713145	0.001	rbf	auto	0.1	0.1	10000	1.0	{'tol': 0.001, 'kernel': 'rbf', 'gamma': 'auto', 'epsilon': 0.1, 'coef0': 0.1, 'cache_size': 10000, 'C': 1.0}	-26.233007838350485	-64578324154310.7	-24.412857785373742	-22.6369536003611	-21.264160234188324	-12915664830881.05	25831329661714.832	5	0.7389982039279908	0.770315544140125	0.7190541205527446	0.7348724530077628	0.7737779322434912	0.7474036507744228	0.02122232738676952	2	-0.058370326750508336	-0.05372641461147089	-0.06259227177792723	-0.05497671012151208	-0.05349132129674564	-0.05663140891163284	0.0034523294037590115	1	-0.08057156738897395	-0.07499968619815774	-0.08335119817669019	-0.07479266419663914	-0.074525587307127	-0.0776481406535176	0.0036328965079989346	2
8	0.008281183242797852	0.001004949231336794	0.0024507999420166015	0.0004311792086519373	0.01	rbf	scale	1.0	0.0	10000	100.0	{'tol': 0.01, 'kernel': 'rbf', 'gamma': 'scale', 'epsilon': 1.0, 'coef0': 0.0, 'cache_size': 10000, 'C': 100}	-122.70931151144184	-85301519240458.86	-113.72393238879295	-123.01413395394265	-119.24488492885914	-17060303848187.51	34120607696135.676	10	-1.6291259708795631	-1.829164999427122	-1.4591016177910032	-2.2253653311782675	-1.7558066305211382	-1.7797129099594187	0.25576986795745366	9	-0.09071847729558428	-0.093635538743623	-0.08768427317236102	-0.08838477497556803	-0.08941194828488504	-0.08996700249440427	0.00209977402799559	9	-0.25572062774016247	-0.26322236216899564	-0.24659754664687072	-0.2608681350699202	-0.2601131411762619	-0.2573043625604422	0.005878036307593029	9
9	0.008491802215576171	0.0011376020858487647	0.0021263599395751954	0.0003797781093979072	1.0	sigmoid	scale	0.1	0.2	10000	0.01	{'tol': 1.0, 'kernel': 'sigmoid', 'gamma': 'scale', 'epsilon': 0.1, 'coef0': 0.2, 'cache_size': 10000, 'C': 0.01}	-122.70931151144184	-85301519240458.88	-113.72393238879295	-123.01413395394265	-119.24488492885914	-17060303848187.512	34120607696135.68	19	-1.6291259708795631	-1.8291649994271237	-1.4591016177910032	-2.2253653311782675	-1.7558066305211382	-1.7797129099594193	0.2557698679574537	15	-0.09071847729558428	-0.09363553874362301	-0.08768427317236102	-0.08838477497556803	-0.08941194828488504	-0.08996700249440429	0.0020997740279955946	15	-0.25572062774016247	-0.26322236216899575	-0.24659754664687072	-0.2608681350699202	-0.2601131411762619	-0.2573043625604422	0.0058780363075930505	9
10	0.00676116943359375	0.0007550444190030329	0.0021356582641601563	0.00023166497220717202	0.1	sigmoid	auto	10.0	0.2	10000	1.0	{'tol': 0.1, 'kernel': 'sigmoid', 'gamma': 'auto', 'epsilon': 10, 'coef0': 0.2, 'cache_size': 10000, 'C': 1.0}	-122.70931151144184	-85301519240458.86	-113.72393238879306	-123.01413395394265	-119.24488492885914	-17060303848187.51	34120607696135.676	10	-1.6291259708795631	-1.829164999427122	-1.4591016177910068	-2.2253653311782675	-1.7558066305211382	-1.7797129099594193	0.25576986795745277	15	-0.09071847729558428	-0.093635538743623	-0.08768427317236105	-0.08838477497556803	-0.08941194828488504	-0.08996700249440429	0.0020997740279955837	15	-0.25572062774016247	-0.26322236216899564	-0.2465975466468709	-0.2608681350699202	-0.2601131411762619	-0.2573043625604422	0.005878036307592968	9
11	53.18271470069885	0.9559872125847868	0.7464728832244873	0.002557256880082918	0.01	rbf	scale	0.01	0.2	10000	100.0	{'tol': 0.01, 'kernel': 'rbf', 'gamma': 'scale', 'epsilon': 0.01, 'coef0': 0.2, 'cache_size': 10000, 'C': 100}	-28.99556094519955	-51197099965085.15	-28.84873569805556	-25.44499325489894	-23.417094699768857	-10239419993038.371	20478839986023.39	1	0.6084997419826611	0.6799078614099254	0.5538510360086042	0.5753258723644008	0.6581078779627214	0.6151384779456626	0.04780524927183334	8	-0.07651395888003597	-0.06647924774163141	-0.08437342261375204	-0.07523343200568854	-0.07045165465018412	-0.0746103431782584	0.00604547956350452	8	-0.09867930692659184	-0.08853829367005743	-0.10503655232715742	-0.09465846953163	-0.09161835088366543	-0.09570619466782042	0.00574598938448022	8
12	4.775877189636231	0.13553792664185946	0.9473202705383301	0.0021475638836212863	0.01	rbf	scale	0.001	0.1	10000	1.0	{'tol': 0.01, 'kernel': 'rbf', 'gamma': 'scale', 'epsilon': 0.001, 'coef0': 0.1, 'cache_size': 10000, 'C': 1.0}	-26.40006730004616	-57988236021344.88	-25.546465132815992	-22.77989969417748	-21.172304372992155	-11597647204288.156	23195294408528.363	2	0.7232446870961458	0.7616949832040235	0.6929781842406967	0.7183990528019053	0.7708225767845596	0.7334278968254662	0.028855271348029805	6	-0.06196468782593977	-0.055484241827648585	-0.06645695910492266	-0.05887115406828878	-0.055175054243748696	-0.0595904194141097	0.004234619331505855	7	-0.08296750834227036	-0.07639417346395569	-0.08713349448000017	-0.07708122932342051	-0.07501080727539179	-0.0797174425770077	0.004597975795607931	6
13	0.006739950180053711	0.0009374084268249786	0.002085590362548828	0.0004392451839083491	0.01	rbf	auto	10.0	0.1	10000	100.0	{'tol': 0.01, 'kernel': 'rbf', 'gamma': 'auto', 'epsilon': 10, 'coef0': 0.1, 'cache_size': 10000, 'C': 100}	-122.70931151144184	-85301519240458.86	-113.72393238879306	-123.01413395394265	-119.24488492885914	-17060303848187.51	34120607696135.676	10	-1.6291259708795631	-1.829164999427122	-1.4591016177910068	-2.2253653311782675	-1.7558066305211382	-1.7797129099594193	0.25576986795745277	15	-0.09071847729558428	-0.093635538743623	-0.08768427317236105	-0.08838477497556803	-0.08941194828488504	-0.08996700249440429	0.0020997740279955837	15	-0.25572062774016247	-0.26322236216899564	-0.2465975466468709	-0.2608681350699202	-0.2601131411762619	-0.2573043625604422	0.005878036307592968	9
14	0.007988166809082032	0.0008760736598087768	0.00219578742980957	0.00039091636619737017	0.0001	rbf	scale	1.0	0.0	10000	0.01	{'tol': 0.0001, 'kernel': 'rbf', 'gamma': 'scale', 'epsilon': 1.0, 'coef0': 0.0, 'cache_size': 10000, 'C': 0.01}	-122.70931151144184	-85301519240458.86	-113.72393238879295	-123.01413395394265	-119.24488492885914	-17060303848187.51	34120607696135.676	10	-1.6291259708795631	-1.829164999427122	-1.4591016177910032	-2.2253653311782675	-1.7558066305211382	-1.7797129099594187	0.25576986795745366	9	-0.09071847729558428	-0.093635538743623	-0.08768427317236102	-0.08838477497556803	-0.08941194828488504	-0.08996700249440427	0.00209977402799559	9	-0.25572062774016247	-0.26322236216899564	-0.24659754664687072	-0.2608681350699202	-0.2601131411762619	-0.2573043625604422	0.005878036307593029	9
15	0.00670170783996582	0.0011249128553488033	0.00217132568359375	0.0005551968713854895	0.1	sigmoid	auto	1.0	0.0	10000	100.0	{'tol': 0.1, 'kernel': 'sigmoid', 'gamma': 'auto', 'epsilon': 1.0, 'coef0': 0.0, 'cache_size': 10000, 'C': 100}	-122.70931151144184	-85301519240458.86	-113.72393238879295	-123.01413395394265	-119.24488492885914	-17060303848187.51	34120607696135.676	10	-1.6291259708795631	-1.829164999427122	-1.4591016177910032	-2.2253653311782675	-1.7558066305211382	-1.7797129099594187	0.25576986795745366	9	-0.09071847729558428	-0.093635538743623	-0.08768427317236102	-0.08838477497556803	-0.08941194828488504	-0.08996700249440427	0.00209977402799559	9	-0.25572062774016247	-0.26322236216899564	-0.24659754664687072	-0.2608681350699202	-0.2601131411762619	-0.2573043625604422	0.005878036307593029	9
16	0.008529043197631836	0.00025596570684328343	0.002424478530883789	0.00022534619827662954	0.001	rbf	scale	10.0	0.2	10000	100.0	{'tol': 0.001, 'kernel': 'rbf', 'gamma': 'scale', 'epsilon': 10, 'coef0': 0.2, 'cache_size': 10000, 'C': 100}	-122.70931151144184	-85301519240458.86	-113.72393238879306	-123.01413395394265	-119.24488492885914	-17060303848187.51	34120607696135.676	10	-1.6291259708795631	-1.829164999427122	-1.4591016177910068	-2.2253653311782675	-1.7558066305211382	-1.7797129099594193	0.25576986795745277	15	-0.09071847729558428	-0.093635538743623	-0.08768427317236105	-0.08838477497556803	-0.08941194828488504	-0.08996700249440429	0.0020997740279955837	15	-0.25572062774016247	-0.26322236216899564	-0.2465975466468709	-0.2608681350699202	-0.2601131411762619	-0.2573043625604422	0.005878036307592968	9
17	5.374556636810302	0.20052527585615174	0.8377053260803222	0.006356066795534692	0.01	sigmoid	auto	0.001	0.0	10000	1.0	{'tol': 0.01, 'kernel': 'sigmoid', 'gamma': 'auto', 'epsilon': 0.001, 'coef0': 0.0, 'cache_size': 10000, 'C': 1.0}	-144.8142840426405	-76771650457891.84	-146.62548011313	-140.84067892132012	-136.32012520311713	-15354330091692.088	30708660183099.88	9	-10.092263153606897	-8.115686796053245	-9.797685397408522	-10.103965144521442	-10.294405739302086	-9.680801246178437	0.7985141460120172	19	-0.3942512691676261	-0.35006865833665224	-0.3870690868644693	-0.3495302125203973	-0.4017038104478117	-0.3765246074673913	0.0223070726294677	19	-0.525254940929749	-0.47248534360486305	-0.5167325847049438	-0.4840281518498134	-0.5265863727040915	-0.5050174787586922	0.02240940619578986	19
18	2.2745998382568358	0.10268603882548602	0.5739320278167724	0.020391096989210673	0.1	rbf	scale	0.01	0.1	10000	0.1	{'tol': 0.1, 'kernel': 'rbf', 'gamma': 'scale', 'epsilon': 0.01, 'coef0': 0.1, 'cache_size': 10000, 'C': 0.1}	-25.519358591004615	-62762231450762.57	-24.43566364847795	-22.822743052874543	-21.546587847541428	-12552446290171.379	25104892580295.594	4	0.7336867985422192	0.7634720170574042	0.7119379855186911	0.716189843631664	0.7497951001357248	0.7350163489771406	0.019580359544727664	5	-0.05944789569528184	-0.05436445488653431	-0.06289613418323878	-0.05597767231421257	-0.05494669348539172	-0.05752657011293185	0.0032117761692790504	5	-0.08138725705878756	-0.07610880586516608	-0.08440020676074445	-0.07738299655487224	-0.07837649331691204	-0.07953115191129648	0.0029937629101136256	5
19	0.5875166416168213	0.027253155473790223	0.14621686935424805	0.007813740904787722	0.001	rbf	scale	0.1	0.0	10000	0.01	{'tol': 0.001, 'kernel': 'rbf', 'gamma': 'scale', 'epsilon': 0.1, 'coef0': 0.0, 'cache_size': 10000, 'C': 0.01}	-28.070293758101045	-65077677326961.875	-25.700951680919186	-23.532533521183243	-22.70931707793551	-13015535465412.379	26031070930774.746	7	0.7181808984768667	0.757894745500441	0.7159355123733517	0.7348552917109981	0.7593479060611009	0.7372428708245516	0.018645081702223926	4	-0.060673836303579275	-0.05448249226133967	-0.06220469126940712	-0.05514468800452476	-0.05486255621113116	-0.0574736528099964	0.0032806354030460393	4	-0.08372309551591335	-0.07700089116182829	-0.08381253675741655	-0.07479508476430737	-0.07686572818573764	-0.07923946727704063	0.00377926667154968	4
