# Supplementary material for: Comparing supervised machine learning algorithms for the prediction of partial arterial pressure of oxygen during craniotomy
Source: BMC Med Inform Decis Mak. 2025 Sep 3;25:326. doi: 10.1186/s12911-025-03148-8 (PMC12406590; doi:10.1186/s12911-025-03148-8)
Supplement: Supplementary file 5 — Supplementary Material 5 [file 12911_2025_3148_MOESM5_ESM.zip › cv_results_svr1.csv]

	mean_fit_time	std_fit_time	mean_score_time	std_score_time	param_tol	param_kernel	param_gamma	param_epsilon	param_degree	param_coef0	param_cache_size	param_C	params	split0_test_mape	split1_test_mape	split2_test_mape	split3_test_mape	split4_test_mape	mean_test_mape	std_test_mape	rank_test_mape	split0_test_adjR2	split1_test_adjR2	split2_test_adjR2	split3_test_adjR2	split4_test_adjR2	mean_test_adjR2	std_test_adjR2	rank_test_adjR2	split0_test_std_error	split1_test_std_error	split2_test_std_error	split3_test_std_error	split4_test_std_error	mean_test_std_error	std_test_std_error	rank_test_std_error	split0_test_RMSE	split1_test_RMSE	split2_test_RMSE	split3_test_RMSE	split4_test_RMSE	mean_test_RMSE	std_test_RMSE	rank_test_RMSE
0	123.18263254165649	6.436839541872214	0.3811662673950195	0.0019226523223337974	0.001	poly	scale	0.01	3	0.2	10000	10.0	{'tol': 0.001, 'kernel': 'poly', 'gamma': 'scale', 'epsilon': 0.01, 'degree': 3, 'coef0': 0.2, 'cache_size': 10000, 'C': 10}	-26.393269662060593	-60546314008339.54	-25.776542111222362	-23.288855848310217	-21.65639811205742	-12109262801687.33	24218525603326.105	12	0.721047811304369	0.7603607558681089	0.682487233342506	0.6732138173386031	0.7452059812155452	0.7164631198138265	0.034055945016638486	4	-0.06199377024426602	-0.055489433104761926	-0.06810323135335652	-0.06532164440339631	-0.05907708566767862	-0.061997032954691875	0.004454518128366636	6	-0.08329615429502665	-0.07660773364378747	-0.08860966811523507	-0.08303542623325003	-0.07909199637875865	-0.08212819573321158	0.004096112469696107	4
1	2194.024130678177	94.15308232742255	0.3605525016784668	0.012095267450389845	0.1	poly	scale	0.01	4	0.1	10000	100.0	{'tol': 0.1, 'kernel': 'poly', 'gamma': 'scale', 'epsilon': 0.01, 'degree': 4, 'coef0': 0.1, 'cache_size': 10000, 'C': 100}	-28.87281512708128	-58135495092915.516	-29.128722596304048	-27.702379178298976	-24.345688771034297	-11627099018605.113	23254198037155.203	9	0.5991623487839444	0.1055925630717941	0.5882422475450271	0.12047829680789268	0.45092559844079927	0.37288021092989154	0.21855201128724966	11	-0.07753677923437764	-0.13485550944682653	-0.07749073320698324	-0.12035786450466195	-0.0984954318155652	-0.10174726364168292	0.022924273768065852	18	-0.09984913768423971	-0.14799987367577602	-0.10090702590906639	-0.1362243853502709	-0.11610569483119583	-0.12021722349010977	0.0191455070451727	11
2	0.8172603607177734	0.12571839982338576	0.09547286033630371	0.026041961595628042	0.01	poly	auto	0.1	3	0.1	10000	0.1	{'tol': 0.01, 'kernel': 'poly', 'gamma': 'auto', 'epsilon': 0.1, 'degree': 3, 'coef0': 0.1, 'cache_size': 10000, 'C': 0.1}	-29.76070062254302	-55918985940318.57	-28.132501550346444	-27.56703194592166	-25.73097058841366	-11183797188085.953	22367594376116.31	8	0.6914021349752988	0.7018023692315134	0.6714669448203687	0.6688615643898297	0.713376828523361	0.6893819683880743	0.017182175605821477	7	-0.06269272943906978	-0.05999099378594263	-0.06617297385431563	-0.06069693479527188	-0.059099031319308104	-0.06173053263878161	0.002517150204218862	4	-0.08761057341786337	-0.08545662524457472	-0.09013429164421737	-0.08358654476422882	-0.08388678920637885	-0.08613496485545262	0.002456864616983143	7
3	2.6710299968719484	0.34564260050829165	0.3596923828125	0.0065807335601737954	0.1	poly	auto	0.01	3	0.1	10000	0.1	{'tol': 0.1, 'kernel': 'poly', 'gamma': 'auto', 'epsilon': 0.01, 'degree': 3, 'coef0': 0.1, 'cache_size': 10000, 'C': 0.1}	-26.756836243468346	-50020023408218.945	-24.284143366686596	-24.185599373782303	-23.371859983769557	-10004004681663.51	20008009363277.72	4	0.651088171032874	0.6729820647794588	0.6836341551009104	0.6353889976647362	0.6626978853150165	0.6611582547785991	0.016809522534979162	8	-0.06466635639213227	-0.061886092692347454	-0.0655995935285632	-0.0618334594996598	-0.062406442149166665	-0.06327838885237388	0.0015557021260497864	8	-0.09315751839486473	-0.08949101418959518	-0.08844948511026911	-0.08770946490860206	-0.09100127043008491	-0.08996175060668318	0.0019429289122879457	8
4	3.5289357185363768	0.5907288614521349	0.45529894828796386	0.006538743712541927	0.001	poly	auto	0.001	4	0.1	10000	0.1	{'tol': 0.001, 'kernel': 'poly', 'gamma': 'auto', 'epsilon': 0.001, 'degree': 4, 'coef0': 0.1, 'cache_size': 10000, 'C': 0.1}	-28.59649270972494	-50426824084353.375	-26.934435030728356	-25.652854321204817	-24.839346544547833	-10085364816891.879	20170729633730.75	5	0.642421785549288	0.6547219698804917	0.6286193265419497	0.628323197837484	0.6629986826585983	0.6434169924935624	0.013849397784999568	9	-0.06880833354192521	-0.06678393130423922	-0.07150556840228277	-0.06630608042189055	-0.06584808564356812	-0.06785039986278119	0.0020885130567049235	9	-0.0943073605207558	-0.09195558603426424	-0.0958319142989859	-0.08855524820664178	-0.0909606850845453	-0.0923221588290386	0.0025470379354678306	9
5	3.321381950378418	0.37280123345448735	0.3928984642028809	0.005106601147335101	0.001	poly	auto	0.01	4	0.2	10000	1.0	{'tol': 0.001, 'kernel': 'poly', 'gamma': 'auto', 'epsilon': 0.01, 'degree': 4, 'coef0': 0.2, 'cache_size': 10000, 'C': 1.0}	-26.10439212765816	-60408692415862.37	-24.68109272250399	-22.591416514594005	-21.207679041261272	-12081738483191.39	24163476966335.49	11	0.7394643105057437	0.7638526756506149	0.7202266383182891	0.7303095488433358	0.7749929869303356	0.7457692320496638	0.02055342656023776	1	-0.05963933171372551	-0.05530368052284029	-0.06259914443121019	-0.056905012799547725	-0.054499866482393904	-0.057789407189943534	0.0029778469282908154	2	-0.0804995914105717	-0.07604753798392169	-0.08317708467278798	-0.07543351785929005	-0.07432517674623144	-0.07789658173456057	0.0033734240969714234	1
6	2.7159368991851807	0.19065602748690738	0.3493513107299805	0.006982474408559605	0.1	poly	auto	0.01	4	0.1	10000	10.0	{'tol': 0.1, 'kernel': 'poly', 'gamma': 'auto', 'epsilon': 0.01, 'degree': 4, 'coef0': 0.1, 'cache_size': 10000, 'C': 10}	-26.47050992469046	-61827981892811.15	-26.50833707253159	-22.357107508778732	-21.365350552135617	-12365596378581.57	24731192757114.79	13	0.7315582233783514	0.7630315906168064	0.7006869726072256	0.7233496152071475	0.7738255694034883	0.7384903942426039	0.026672989308142617	3	-0.06038819310886398	-0.05502211112886006	-0.06468531222325007	-0.05735307069739878	-0.05484893620000193	-0.058459524671674964	0.0037028797968946736	3	-0.0817118637733019	-0.07617963203220976	-0.08603265460732036	-0.07640067859423276	-0.07451774020742039	-0.07896851384289702	0.00428039902702444	3
7	0.006400680541992188	0.0005110315592422531	0.0023334980010986327	0.0001641089375312784	0.001	poly	auto	10.0	3	0.1	10000	1.0	{'tol': 0.001, 'kernel': 'poly', 'gamma': 'auto', 'epsilon': 10, 'degree': 3, 'coef0': 0.1, 'cache_size': 10000, 'C': 1.0}	-122.70931151144184	-85301519240458.86	-113.72393238879306	-123.01413395394265	-119.24488492885914	-17060303848187.51	34120607696135.676	14	-1.6291259708795631	-1.829164999427122	-1.4591016177910068	-2.2253653311782675	-1.7558066305211382	-1.7797129099594193	0.25576986795745277	19	-0.09071847729558428	-0.093635538743623	-0.08768427317236105	-0.08838477497556803	-0.08941194828488504	-0.08996700249440429	0.0020997740279955837	16	-0.25572062774016247	-0.26322236216899564	-0.2465975466468709	-0.2608681350699202	-0.2601131411762619	-0.2573043625604422	0.005878036307592968	14
8	0.9037816524505615	0.1425793023910782	0.09187202453613282	0.0286423512284338	0.01	poly	auto	0.1	4	0.0	10000	100.0	{'tol': 0.01, 'kernel': 'poly', 'gamma': 'auto', 'epsilon': 0.1, 'degree': 4, 'coef0': 0.0, 'cache_size': 10000, 'C': 100}	-28.595417035985164	-51315502226087.37	-27.7465197953081	-25.70664657037857	-24.299055691663703	-10263100445238.742	20526200890424.312	6	0.6973376126539088	0.7184755785657857	0.6633062726052243	0.6735717702946027	0.7137071829115431	0.6932796834062129	0.021704330687544137	6	-0.0638231026247981	-0.05874564979717464	-0.06814184509033236	-0.06211124261490046	-0.06130509965908	-0.0628253879572571	0.003121720504467693	7	-0.08676394511455271	-0.08303318197837745	-0.09124688063271214	-0.08298993636602596	-0.08383843240653362	-0.08557447529964038	0.0031541362961679167	6
9	0.007617759704589844	0.0007549615228022037	0.0022421836853027343	0.00020165029044774972	1.0	poly	scale	0.001	4	0.2	10000	0.01	{'tol': 1.0, 'kernel': 'poly', 'gamma': 'scale', 'epsilon': 0.001, 'degree': 4, 'coef0': 0.2, 'cache_size': 10000, 'C': 0.01}	-122.70931151144184	-85301519240458.86	-113.72393238879295	-123.01413395394265	-119.24488492885914	-17060303848187.51	34120607696135.676	14	-1.6291259708795631	-1.829164999427122	-1.4591016177910032	-2.2253653311782675	-1.7558066305211382	-1.7797129099594187	0.25576986795745366	14	-0.09071847729558428	-0.093635538743623	-0.08768427317236102	-0.08838477497556803	-0.08941194828488504	-0.08996700249440427	0.00209977402799559	11	-0.25572062774016247	-0.26322236216899564	-0.24659754664687072	-0.2608681350699202	-0.2601131411762619	-0.2573043625604422	0.005878036307593029	14
10	0.007941102981567383	0.00044226854894511745	0.002250528335571289	0.00016425414344054	0.1	poly	scale	1.0	4	0.2	10000	1.0	{'tol': 0.1, 'kernel': 'poly', 'gamma': 'scale', 'epsilon': 1.0, 'degree': 4, 'coef0': 0.2, 'cache_size': 10000, 'C': 1.0}	-122.70931151144184	-85301519240458.86	-113.72393238879295	-123.01413395394265	-119.24488492885914	-17060303848187.51	34120607696135.676	14	-1.6291259708795631	-1.829164999427122	-1.4591016177910032	-2.2253653311782675	-1.7558066305211382	-1.7797129099594187	0.25576986795745366	14	-0.09071847729558428	-0.093635538743623	-0.08768427317236102	-0.08838477497556803	-0.08941194828488504	-0.08996700249440427	0.00209977402799559	11	-0.25572062774016247	-0.26322236216899564	-0.24659754664687072	-0.2608681350699202	-0.2601131411762619	-0.2573043625604422	0.005878036307593029	14
11	0.00651092529296875	0.0006089314203716216	0.0023174285888671875	0.00034768093448775997	0.01	poly	auto	1.0	3	0.2	10000	100.0	{'tol': 0.01, 'kernel': 'poly', 'gamma': 'auto', 'epsilon': 1.0, 'degree': 3, 'coef0': 0.2, 'cache_size': 10000, 'C': 100}	-122.70931151144184	-85301519240458.86	-113.72393238879295	-123.01413395394265	-119.24488492885914	-17060303848187.51	34120607696135.676	14	-1.6291259708795631	-1.829164999427122	-1.4591016177910032	-2.2253653311782675	-1.7558066305211382	-1.7797129099594187	0.25576986795745366	14	-0.09071847729558428	-0.093635538743623	-0.08768427317236102	-0.08838477497556803	-0.08941194828488504	-0.08996700249440427	0.00209977402799559	11	-0.25572062774016247	-0.26322236216899564	-0.24659754664687072	-0.2608681350699202	-0.2601131411762619	-0.2573043625604422	0.005878036307593029	14
12	2.943186330795288	0.29949300214127245	0.3810760974884033	0.0025810950919557684	0.01	poly	auto	0.01	3	0.1	10000	1.0	{'tol': 0.01, 'kernel': 'poly', 'gamma': 'auto', 'epsilon': 0.01, 'degree': 3, 'coef0': 0.1, 'cache_size': 10000, 'C': 1.0}	-26.03186109535803	-60265120083205.31	-24.687669264615902	-22.589793986718913	-21.231200112945746	-12053024016659.97	24106048033272.67	10	0.7398736855102179	0.763221174502193	0.7214954192376646	0.7298068951657288	0.7742589843060836	0.7457312317443776	0.01997498793546339	2	-0.05956409999673334	-0.05541254984918019	-0.06231062783302638	-0.0569616483054735	-0.05463475940988964	-0.05777673707886061	0.002824061125708658	1	-0.0804363227734642	-0.07614915260997931	-0.08298826501742221	-0.07550378227520003	-0.07444630731712606	-0.07790476599863835	0.0032575628816808857	2
13	0.006884384155273438	0.000991366509104562	0.002437591552734375	0.0003760752424080783	0.01	poly	auto	1.0	4	0.1	10000	100.0	{'tol': 0.01, 'kernel': 'poly', 'gamma': 'auto', 'epsilon': 1.0, 'degree': 4, 'coef0': 0.1, 'cache_size': 10000, 'C': 100}	-122.70931151144184	-85301519240458.86	-113.72393238879295	-123.01413395394265	-119.24488492885914	-17060303848187.51	34120607696135.676	14	-1.6291259708795631	-1.829164999427122	-1.4591016177910032	-2.2253653311782675	-1.7558066305211382	-1.7797129099594187	0.25576986795745366	14	-0.09071847729558428	-0.093635538743623	-0.08768427317236102	-0.08838477497556803	-0.08941194828488504	-0.08996700249440427	0.00209977402799559	11	-0.25572062774016247	-0.26322236216899564	-0.24659754664687072	-0.2608681350699202	-0.2601131411762619	-0.2573043625604422	0.005878036307593029	14
14	1.1951136589050293	0.025903514450659287	0.1734300136566162	0.003017568220925754	0.0001	poly	auto	0.1	4	0.0	10000	0.01	{'tol': 0.0001, 'kernel': 'poly', 'gamma': 'auto', 'epsilon': 0.1, 'degree': 4, 'coef0': 0.0, 'cache_size': 10000, 'C': 0.01}	-43.4061960424348	-46942454984008.07	-41.59471010934228	-40.51202374673951	-40.50250419857018	-9388490996834.816	18776981993586.625	2	0.03589096778470591	0.045841202848766915	0.046432839661976866	0.05391251057432167	0.04851392827696688	0.046118289829347646	0.0058525685914805675	12	-0.11337327935402512	-0.10992906231060856	-0.11214797628535621	-0.10286867889377704	-0.11077340174873897	-0.10981847971850119	0.0036684326571591154	19	-0.15485425388403393	-0.15286356130418655	-0.1535593117159205	-0.14128538081267955	-0.15284074327213829	-0.15108065019779177	0.004951925881368939	12
15	2101.0290596961977	52.381494256515765	0.3643042087554932	0.015138352966614246	0.1	poly	scale	0.01	4	0.0	10000	100.0	{'tol': 0.1, 'kernel': 'poly', 'gamma': 'scale', 'epsilon': 0.01, 'degree': 4, 'coef0': 0.0, 'cache_size': 10000, 'C': 100}	-29.426094124394613	-49823043555627.305	-28.5372646584174	-27.4302044800674	-24.270456127938772	-9964608711147.395	19929217422239.953	3	0.5172151922418415	0.5340312888312478	0.5898777693805262	0.46605227808605354	0.5250179855402175	0.5264389028159773	0.03953675354738203	10	-0.0890368855252543	-0.0860919825512783	-0.07712277212115677	-0.0860338514401822	-0.0887553672873383	-0.08540817178504198	0.004333086680974304	10	-0.10958140435714404	-0.10682478359853519	-0.10070642270010148	-0.106140455161097	-0.10798825065262069	-0.10624826329389969	0.00300643911557243	10
16	0.007094955444335938	0.00024211805712230853	0.0024975299835205077	0.00026686401902283784	0.001	poly	auto	10.0	4	0.2	10000	100.0	{'tol': 0.001, 'kernel': 'poly', 'gamma': 'auto', 'epsilon': 10, 'degree': 4, 'coef0': 0.2, 'cache_size': 10000, 'C': 100}	-122.70931151144184	-85301519240458.86	-113.72393238879306	-123.01413395394265	-119.24488492885914	-17060303848187.51	34120607696135.676	14	-1.6291259708795631	-1.829164999427122	-1.4591016177910068	-2.2253653311782675	-1.7558066305211382	-1.7797129099594193	0.25576986795745277	19	-0.09071847729558428	-0.093635538743623	-0.08768427317236105	-0.08838477497556803	-0.08941194828488504	-0.08996700249440429	0.0020997740279955837	16	-0.25572062774016247	-0.26322236216899564	-0.2465975466468709	-0.2608681350699202	-0.2601131411762619	-0.2573043625604422	0.005878036307592968	14
17	17.792576026916503	0.5106654967144284	0.45238070487976073	0.009597539099680353	0.01	poly	scale	0.001	3	0.0	10000	1.0	{'tol': 0.01, 'kernel': 'poly', 'gamma': 'scale', 'epsilon': 0.001, 'degree': 3, 'coef0': 0.0, 'cache_size': 10000, 'C': 1.0}	-26.639902356305683	-54448990150998.34	-26.19268579327138	-23.595459551830984	-21.61446483350033	-10889798030219.277	21779596060389.53	7	0.7250736086731818	0.7526552397481534	0.6692844175082837	0.6810882441487031	0.7486596910931916	0.7153522402343027	0.0343268722089327	5	-0.06142697459794602	-0.05647631196513306	-0.06990137359810117	-0.06337341616991464	-0.058350551693361126	-0.0619057256048912	0.004656855139800856	5	-0.08269291092006342	-0.07782963634229448	-0.09043318838375038	-0.08202889118051278	-0.0785541250321564	-0.0823077503717555	0.004480894161531171	5
18	0.007194805145263672	0.00034868227392815767	0.002513742446899414	0.00013271609128272873	0.1	poly	auto	1.0	3	0.1	10000	0.1	{'tol': 0.1, 'kernel': 'poly', 'gamma': 'auto', 'epsilon': 1.0, 'degree': 3, 'coef0': 0.1, 'cache_size': 10000, 'C': 0.1}	-122.70931151144184	-85301519240458.86	-113.72393238879295	-123.01413395394265	-119.24488492885914	-17060303848187.51	34120607696135.676	14	-1.6291259708795631	-1.829164999427122	-1.4591016177910032	-2.2253653311782675	-1.7558066305211382	-1.7797129099594187	0.25576986795745366	14	-0.09071847729558428	-0.093635538743623	-0.08768427317236102	-0.08838477497556803	-0.08941194828488504	-0.08996700249440427	0.00209977402799559	11	-0.25572062774016247	-0.26322236216899564	-0.24659754664687072	-0.2608681350699202	-0.2601131411762619	-0.2573043625604422	0.005878036307593029	14
19	3.726864290237427	0.43450734480166137	0.45105299949645994	0.0012068154871678431	0.001	poly	auto	0.001	4	0.0	10000	0.01	{'tol': 0.001, 'kernel': 'poly', 'gamma': 'auto', 'epsilon': 0.001, 'degree': 4, 'coef0': 0.0, 'cache_size': 10000, 'C': 0.01}	-38.39574658264729	-42570895937765.1	-35.81966954392563	-34.841530650570796	-35.20557769355611	-8514179187581.873	17028358375091.613	1	-0.026982328063587913	0.0032458132769110914	0.004468367207821622	0.018113526806303848	0.0011618089462321901	1.437634736167759e-06	0.0147512526933807	13	-0.12171927942063966	-0.11859621366603557	-0.1205120974363028	-0.11050093755211697	-0.11899966268312362	-0.11806563815164373	0.003942407003757062	20	-0.15982383576252818	-0.15623836234589547	-0.1569018433528226	-0.14393360906445046	-0.15659774109119926	-0.1546990783233792	0.005531454719291683	13
